# Supplementary material for: Inhibitory effect and mechanism of action of Carvacrol as a promising natural food preservative against Fusarium acuminatum causing postharvest rot of garlic scapes (Allium sativum L)
Source: Front Microbiol. 2025 Sep 10;16:1637313. doi: 10.3389/fmicb.2025.1637313 (PMC12457319; doi:10.3389/fmicb.2025.1637313)
Supplement: SUPPLEMENTARY TABLE S1 — List of DEGs of FX vs. FC. [file Table_1.XLS]

## Sheet: DEGs
Gene id	MeanTPM (B)	MeanTPM (A)	log2FoldChange	pValue	qValue	result
BKA59DRAFT_153778	2.20641	6.72844	-1.60857	3.23765e-10	3.25305e-09	down
BKA59DRAFT_1822	50.7526	15.0377	1.7549	8.80138e-25	2.89783e-23	up
BKA59DRAFT_488475	12.1728	239.795	-4.30007	3.65008e-67	6.87788e-65	down
BKA59DRAFT_447588	0.0001	0.515037	-12.3305	0.000377451	0.00148032	down
BKA59DRAFT_223137	60.0965	27.5725	1.12405	2.26103e-14	3.50102e-13	up
BKA59DRAFT_401738	27.1146	107.694	-1.9898	7.09207e-19	1.5623e-17	down
BKA59DRAFT_467963	388.888	1089.71	-1.48651	7.11908e-22	1.89966e-20	down
BKA59DRAFT_13495	551.708	2991.47	-2.43888	2.17587e-28	8.73773e-27	down
BKA59DRAFT_475308	7.13151	1.38068	2.36883	1.74909e-09	1.59634e-08	up
BKA59DRAFT_403647	1.08204	0.490387	1.14176	0.0145643	0.036891	up
BKA59DRAFT_484962	2.63224	0.714955	1.88037	1.29572e-05	6.84051e-05	up
BKA59DRAFT_484960	647.75	128.519	2.33346	3.89461e-30	1.7283e-28	up
BKA59DRAFT_319692	17.9246	57.1762	-1.67347	8.61702e-22	2.2894e-20	down
BKA59DRAFT_522383	0.682781	0.125787	2.44044	0.010388	0.0275692	up
BKA59DRAFT_121533	18.2739	5.8386	1.64609	7.8313e-14	1.14052e-12	up
BKA59DRAFT_553647	3.13711	1.37941	1.18539	0.00166884	0.00560766	up
BKA59DRAFT_112120	14.0878	36.2431	-1.36326	1.06009e-09	9.98004e-09	down
BKA59DRAFT_266730	20.4392	90.5006	-2.14659	1.21758e-30	5.58538e-29	down
BKA59DRAFT_451950	3.51288	1.12518	1.6425	0.000222983	0.000919249	up
BKA59DRAFT_401861	31.5113	84.3735	-1.42092	4.47376e-12	5.53481e-11	down
BKA59DRAFT_316017	0.119174	0.65303	-2.45408	1.72197e-05	8.81715e-05	down
BKA59DRAFT_307651	26.6666	57.2059	-1.10113	2.22912e-16	4.1367e-15	down
BKA59DRAFT_522656	0.859418	1.82895	-1.08958	0.00052904	0.00200796	down
BKA59DRAFT_451835	28.6073	101.756	-1.83065	5.06709e-22	1.36853e-20	down
BKA59DRAFT_546603	18.4583	8.81939	1.06552	1.70172e-08	1.38582e-07	up
BKA59DRAFT_196803	11.9417	28.5904	-1.25952	1.55234e-11	1.80389e-10	down
BKA59DRAFT_101193	5.58253	19.8907	-1.8331	7.6956e-19	1.68994e-17	down
BKA59DRAFT_431585	0.130397	2.04095	-3.96826	1.01877e-20	2.49559e-19	down
BKA59DRAFT_444322	11.3893	1.80478	2.65778	7.43557e-12	8.99021e-11	up
BKA59DRAFT_234476	9.03851	37.0913	-2.03692	1.04653e-21	2.75062e-20	down
BKA59DRAFT_495335	1.52771	3.35663	-1.13564	1.60955e-05	8.28658e-05	down
BKA59DRAFT_472229	17.87	7.31349	1.28891	5.79751e-08	4.37511e-07	up
BKA59DRAFT_514496	0.127605	0.938379	-2.87849	0.00159937	0.00540389	down
BKA59DRAFT_387855	9.29627	63.3933	-2.76961	2.24452e-51	2.39051e-49	down
BKA59DRAFT_490781	4.80372	11.4733	-1.25606	5.38541e-11	5.85794e-10	down
BKA59DRAFT_528246	1.17556	0.178409	2.72009	1.84056e-06	1.12323e-05	up
BKA59DRAFT_455134	1.44236	0.425016	1.76284	8.02165e-05	0.000360019	up
BKA59DRAFT_484372	44.1006	94.7669	-1.10359	2.25745e-14	3.49991e-13	down
BKA59DRAFT_463867	6.7284	30.9449	-2.20137	1.76972e-31	8.50022e-30	down
BKA59DRAFT_549374	0.0236277	0.335294	-3.82688	8.88993e-06	4.85439e-05	down
BKA59DRAFT_418171	0.329073	3.202	-3.28249	4.70078e-13	6.42579e-12	down
BKA59DRAFT_33465	3.16246	0.792008	1.99746	4.56648e-10	4.53244e-09	up
BKA59DRAFT_63813	2.85611	30.0058	-3.39312	1.54743e-09	1.42933e-08	down
BKA59DRAFT_406918	0.406531	2.27493	-2.48438	0.00197696	0.0065021	down
BKA59DRAFT_531781	4.13499	44.4618	-3.42661	2.41662e-54	2.93057e-52	down
BKA59DRAFT_401253	0.789246	8.97892	-3.50799	2.05419e-17	4.04497e-16	down
BKA59DRAFT_281311	50.231	129.633	-1.36779	3.19427e-09	2.83298e-08	down
BKA59DRAFT_480733	18.4464	48.8761	-1.40579	5.2278e-07	3.4259e-06	down
BKA59DRAFT_43606	28.8806	12.6941	1.18594	5.58974e-07	3.64942e-06	up
BKA59DRAFT_466807	4.72176	11.0123	-1.22172	5.81805e-09	5.00418e-08	down
BKA59DRAFT_510491	62.1934	895.036	-3.84711	9.67914e-53	1.10794e-50	down
BKA59DRAFT_532327	0.706199	2.01413	-1.51201	0.00154973	0.00525791	down
BKA59DRAFT_513672	84.115	28.3831	1.56733	6.39176e-09	5.47456e-08	up
BKA59DRAFT_518	1.65031	4.70618	-1.51182	5.96157e-08	4.49337e-07	down
BKA59DRAFT_56349	6.79288	15.2567	-1.16734	2.4097e-10	2.46566e-09	down
BKA59DRAFT_527148	1.32606	0.419287	1.66113	2.58568e-05	0.000127516	up
BKA59DRAFT_527145	7.42489	2.60449	1.51137	1.00765e-09	9.54499e-09	up
BKA59DRAFT_557662	8.14614	3.94651	1.04554	7.75376e-06	4.29526e-05	up
BKA59DRAFT_448593	34.4432	84.0368	-1.2868	2.97145e-14	4.53229e-13	down
BKA59DRAFT_464554	15.7606	4.41287	1.83653	4.96696e-16	8.90707e-15	up
BKA59DRAFT_501812	0.758151	3.38946	-2.1605	4.0691e-12	5.05972e-11	down
BKA59DRAFT_95470	37.0644	16.5757	1.16097	2.29607e-05	0.000114411	up
BKA59DRAFT_428351	126.181	553.793	-2.13385	3.83275e-21	9.5803e-20	down
BKA59DRAFT_497432	6.43378	15.7637	-1.29287	3.51872e-15	5.90375e-14	down
BKA59DRAFT_311781	1.22522	3.40297	-1.47376	0.00053399	0.00202486	down
BKA59DRAFT_524132	0.0001	0.321884	-11.6523	5.72873e-06	3.23941e-05	down
BKA59DRAFT_540510	48.0787	103.927	-1.11211	5.43925e-15	8.89452e-14	down
BKA59DRAFT_496344	12.7437	60.8813	-2.25621	3.57076e-31	1.70174e-29	down
BKA59DRAFT_310785	7.4678	0.0959037	6.28295	3.83482e-06	2.23981e-05	up
BKA59DRAFT_313585	2.83617	174.625	-5.94417	6.4421e-87	2.63009e-84	down
BKA59DRAFT_200334	1.03213	0.255488	2.01429	0.00173125	0.00578404	up
BKA59DRAFT_278337	0.497571	1.86245	-1.90423	9.77688e-06	5.29387e-05	down
BKA59DRAFT_278338	0.074788	0.45748	-2.61283	0.000256637	0.00104776	down
BKA59DRAFT_455304	21.8886	86.5309	-1.98304	4.81319e-13	6.57212e-12	down
BKA59DRAFT_551063	1.23776	6.84436	-2.46718	1.11919e-16	2.12196e-15	down
BKA59DRAFT_539485	2.52014	6.93062	-1.45948	1.56923e-07	1.11614e-06	down
BKA59DRAFT_523351	0.0943333	4.6011	-5.60807	1.55854e-05	8.0544e-05	down
BKA59DRAFT_549634	0.54002	2.8502	-2.39998	7.61853e-09	6.43086e-08	down
BKA59DRAFT_462817	2.03557	0.530449	1.94014	1.03069e-08	8.57605e-08	up
BKA59DRAFT_468871	150.785	710.805	-2.23696	9.10533e-25	2.98987e-23	down
BKA59DRAFT_521283	150.441	371.687	-1.30489	1.74463e-13	2.46746e-12	down
BKA59DRAFT_521285	36.8124	112.497	-1.61163	4.39104e-25	1.47751e-23	down
BKA59DRAFT_408604	0.108566	1.48098	-3.76991	6.887e-05	0.000312994	down
BKA59DRAFT_453224	2.07428	0.567058	1.87105	0.0201017	0.0489184	up
BKA59DRAFT_280850	5.48004	1.32879	2.04408	8.063e-08	5.92771e-07	up
BKA59DRAFT_558638	20.8749	161.536	-2.95201	1.1982e-28	4.87558e-27	down
BKA59DRAFT_442226	7.82611	75.2758	-3.26582	5.91688e-37	3.69745e-35	down
BKA59DRAFT_461137	2.9419	0.323971	3.18281	2.88534e-09	2.57015e-08	up
BKA59DRAFT_431453	2.51709	0.881368	1.51394	2.01155e-06	1.2227e-05	up
BKA59DRAFT_550555	124.117	289.025	-1.21949	1.36587e-11	1.60241e-10	down
BKA59DRAFT_496504	70.2175	29.6785	1.24241	1.91639e-12	2.47333e-11	up
BKA59DRAFT_456761	21.1436	188.279	-3.15458	9.74382e-28	3.71783e-26	down
BKA59DRAFT_475852	1.52451	0.0305237	5.64228	2.75959e-16	5.075e-15	up
BKA59DRAFT_483246	6.88773	3.03904	1.18041	1.07572e-05	5.76856e-05	up
BKA59DRAFT_483249	407.31	197.422	1.04484	3.22105e-09	2.85467e-08	up
BKA59DRAFT_483991	0.0110003	0.409103	-5.21684	0.00394763	0.0119237	down
BKA59DRAFT_524888	13.2307	4.7056	1.49143	0.000136861	0.000588372	up
BKA59DRAFT_29747	13.9483	6.91362	1.01257	4.29319e-05	0.000203	up
BKA59DRAFT_152442	10.9083	49.2591	-2.17497	4.74221e-14	7.06601e-13	down
BKA59DRAFT_236160	16.759	124.124	-2.88877	2.69442e-85	1.00004e-82	down
BKA59DRAFT_492331	242.06	101.077	1.25991	1.19597e-14	1.89498e-13	up
BKA59DRAFT_35048	17.2168	8.03282	1.09984	1.74659e-05	8.91712e-05	up
BKA59DRAFT_457149	2.05602	5.71959	-1.47606	3.70102e-06	2.16683e-05	down
BKA59DRAFT_535655	7.08071	1.68322	2.07267	5.46342e-16	9.78304e-15	up
BKA59DRAFT_166787	14.968	6.57517	1.18679	1.94383e-07	1.36357e-06	up
BKA59DRAFT_544711	0.103652	1.40958	-3.76544	8.12011e-06	4.48198e-05	down
BKA59DRAFT_437885	5.68691	22.7554	-2.00049	7.85465e-35	4.39287e-33	down
BKA59DRAFT_402137	21.8513	45.5082	-1.0584	4.23028e-12	5.24418e-11	down
BKA59DRAFT_143371	6.67142	13.9662	-1.06587	0.000358941	0.00141542	down
BKA59DRAFT_511249	8.62837	0.667512	3.69222	3.05733e-41	2.26947e-39	up
BKA59DRAFT_454669	0.712939	76.7589	-6.75041	6.83975e-127	1.19676e-123	down
BKA59DRAFT_521078	0.115198	0.0001	10.1699	0.00805846	0.022135	up
BKA59DRAFT_472242	0.534406	2.17432	-2.02456	8.39496e-06	4.61704e-05	down
BKA59DRAFT_458369	2.25475	0.521962	2.11095	2.60612e-07	1.78024e-06	up
BKA59DRAFT_392779	1.73059	0.657503	1.39619	0.000268808	0.00109018	up
BKA59DRAFT_523508	0.478265	1.44905	-1.59923	0.00327766	0.0101197	down
BKA59DRAFT_487977	36.3373	100.694	-1.47045	4.96822e-08	3.79842e-07	down
BKA59DRAFT_458643	1.70902	10.8801	-2.67045	3.51624e-15	5.90375e-14	down
BKA59DRAFT_451672	3.72194	1.81684	1.03462	0.0144234	0.036613	up
BKA59DRAFT_60348	17.3051	7.8168	1.14654	4.66444e-08	3.5751e-07	up
BKA59DRAFT_549825	3.68986	1.01487	1.86227	9.07387e-10	8.68935e-09	up
BKA59DRAFT_500078	0.078571	5.53545	-6.13856	9.84101e-13	1.31014e-11	down
BKA59DRAFT_447286	15.0877	55.3205	-1.87444	6.46482e-32	3.12969e-30	down
BKA59DRAFT_559512	11.1755	47.3882	-2.08419	2.78855e-28	1.10531e-26	down
BKA59DRAFT_559041	2.57855	0.342115	2.91401	1.61249e-09	1.48271e-08	up
BKA59DRAFT_470524	92.7683	23.1673	2.00154	9.35854e-26	3.22883e-24	up
BKA59DRAFT_417828	5.41365	23.0513	-2.09017	5.61881e-25	1.88031e-23	down
BKA59DRAFT_170481	139.246	327.308	-1.23301	8.37857e-19	1.83251e-17	down
BKA59DRAFT_474950	9.19543	24.2053	-1.39633	8.33907e-14	1.21159e-12	down
BKA59DRAFT_487622	0.231414	0.988762	-2.09514	7.72213e-10	7.48265e-09	down
BKA59DRAFT_487623	0.879472	30.5119	-5.11659	0.00016783	0.000707114	down
BKA59DRAFT_207178	2.40372	5.83551	-1.27959	1.90903e-08	1.53929e-07	down
BKA59DRAFT_394037	7.57949	15.3776	-1.02065	2.07869e-10	2.14488e-09	down
BKA59DRAFT_516102	0.230101	0.730165	-1.66595	0.0162449	0.0405725	down
BKA59DRAFT_488391	0.124157	0.630413	-2.34414	0.00471557	0.0139407	down
BKA59DRAFT_446886	97.6874	29.0946	1.74742	3.50619e-26	1.23402e-24	up
BKA59DRAFT_418237	1.10071	0.424882	1.37331	0.00254882	0.00809383	up
BKA59DRAFT_t16	66.7977	149.991	-1.167	1.90054e-08	1.53447e-07	down
BKA59DRAFT_461095	0.336642	0.0128417	4.71231	0.000670037	0.00247635	up
BKA59DRAFT_251434	5.83418	16.3758	-1.48896	4.19082e-15	6.95518e-14	down
BKA59DRAFT_471695	0.160292	0.954799	-2.5745	6.56677e-05	0.000299999	down
BKA59DRAFT_471696	8.26242	17.7788	-1.10552	0.000184054	0.000769385	down
BKA59DRAFT_146764	1858.58	479.613	1.95426	4.30119e-20	1.02293e-18	up
BKA59DRAFT_479656	82.756	27.8265	1.5724	4.69039e-22	1.27097e-20	up
BKA59DRAFT_441180	4.53358	1.95837	1.211	0.000119651	0.000520599	up
BKA59DRAFT_245409	2.47474	14.6565	-2.56619	2.23964e-28	8.96442e-27	down
BKA59DRAFT_468602	5.87707	22.9791	-1.96715	6.11471e-10	5.97709e-09	down
BKA59DRAFT_485480	70.8804	247.62	-1.80467	1.09662e-24	3.5722e-23	down
BKA59DRAFT_388933	8.42459	3.44546	1.28991	4.70465e-10	4.66202e-09	up
BKA59DRAFT_456957	15.1799	46.5707	-1.61727	5.10207e-20	1.19943e-18	down
BKA59DRAFT_448603	10.6889	50.4821	-2.23965	1.1139e-30	5.14831e-29	down
BKA59DRAFT_557769	133.807	288.788	-1.10985	6.54389e-15	1.0644e-13	down
BKA59DRAFT_125121	14.7485	192.498	-3.7062	3.79074e-81	1.22182e-78	down
BKA59DRAFT_77950	72.1748	218.48	-1.59793	1.66864e-12	2.18116e-11	down
BKA59DRAFT_493213	3.1802	53.9131	-4.08345	5.78728e-97	3.54413e-94	down
BKA59DRAFT_476028	0.292265	1.66353	-2.5089	1.31429e-05	6.92361e-05	down
BKA59DRAFT_493218	2.687	1.09357	1.29695	0.00221298	0.00717433	up
BKA59DRAFT_61192	7038.75	2984.33	1.23791	4.5699e-11	5.01992e-10	up
BKA59DRAFT_536471	0.896743	2.03979	-1.18566	3.94004e-05	0.000187773	down
BKA59DRAFT_489486	4.36815	11.2658	-1.36686	0.000125589	0.000544308	down
BKA59DRAFT_553303	0.531995	2.84659	-2.41975	1.71043e-06	1.05009e-05	down
BKA59DRAFT_451314	115.999	30.2335	1.93989	4.86461e-18	9.98019e-17	up
BKA59DRAFT_475581	1.07825	12.0156	-3.47814	1.54331e-29	6.65581e-28	down
BKA59DRAFT_475588	2.01157	0.873409	1.20359	0.000206128	0.000854657	up
BKA59DRAFT_494299	0.938928	0.185097	2.34273	0.00177572	0.00591969	up
BKA59DRAFT_466065	0.636765	19.9892	-4.97232	8.87226e-67	1.63921e-64	down
BKA59DRAFT_466064	50.7782	186.281	-1.8752	0.0126731	0.0327054	down
BKA59DRAFT_521447	2.95187	8.49494	-1.52497	2.64377e-09	2.36999e-08	down
BKA59DRAFT_50749	5.12155	24.8349	-2.27772	2.81027e-26	1.0035e-24	down
BKA59DRAFT_155418	2.77659	1.09117	1.34744	0.00115943	0.00403315	up
BKA59DRAFT_461875	163.812	75.1124	1.12492	7.48901e-09	6.33463e-08	up
BKA59DRAFT_461877	140.221	283.451	-1.0154	6.72801e-11	7.24119e-10	down
BKA59DRAFT_216769	1.02155	2.6984	-1.40134	5.69673e-05	0.000263197	down
BKA59DRAFT_549611	15.4859	92.4521	-2.57775	6.13294e-32	2.99268e-30	down
BKA59DRAFT_139293	28.8604	70.9461	-1.29763	3.31663e-16	6.02702e-15	down
BKA59DRAFT_484860	1.41124	6.86251	-2.28177	4.45031e-16	8.03944e-15	down
BKA59DRAFT_462831	987.112	2353.38	-1.25345	2.41798e-11	2.75236e-10	down
BKA59DRAFT_462833	0.153117	1.34047	-3.13002	6.12669e-19	1.36188e-17	down
BKA59DRAFT_472053	62.6491	30.9371	1.01795	7.44047e-05	0.000335287	up
BKA59DRAFT_472052	32.3711	9.64838	1.74635	4.42977e-21	1.10052e-19	up
BKA59DRAFT_469540	53.0732	24.1572	1.13553	8.61065e-08	6.30008e-07	up
BKA59DRAFT_478161	14.6669	4.16123	1.81748	8.84362e-22	2.34452e-20	up
BKA59DRAFT_166889	28.9083	63.4198	-1.13345	1.30362e-08	1.07303e-07	down
BKA59DRAFT_521679	4.74134	0.828123	2.51738	5.8208e-07	3.79017e-06	up
BKA59DRAFT_112059	212.493	489.258	-1.20318	1.90692e-13	2.68485e-12	down
BKA59DRAFT_484277	25.6848	285.65	-3.47527	2.98577e-75	7.31395e-73	down
BKA59DRAFT_207547	110.329	42.0556	1.39145	9.93311e-16	1.7405e-14	up
BKA59DRAFT_430263	4.05164	1.56432	1.37297	3.12298e-05	0.000152089	up
BKA59DRAFT_559840	0.222939	0.0001	11.1224	0.00251881	0.00801764	up
BKA59DRAFT_483261	4.85724	1.60948	1.59354	0.000540297	0.00204561	up
BKA59DRAFT_468471	5.8913	2.43674	1.27363	5.66919e-09	4.88988e-08	up
BKA59DRAFT_434396	0.294718	3.45551	-3.55149	5.43829e-29	2.28894e-27	down
BKA59DRAFT_481467	157.896	614.714	-1.96094	1.36599e-30	6.24276e-29	down
BKA59DRAFT_396898	20.5854	53.7966	-1.38589	4.66411e-18	9.58489e-17	down
BKA59DRAFT_360334	7.02244	22.8457	-1.70188	1.26219e-17	2.53017e-16	down
BKA59DRAFT_421826	0.263509	0.952943	-1.85454	0.000659527	0.00244119	down
BKA59DRAFT_509401	0.341866	2.91338	-3.09119	8.57577e-20	1.99309e-18	down
BKA59DRAFT_543141	0.362341	2.03208	-2.48754	7.8108e-10	7.56258e-09	down
BKA59DRAFT_546427	47.9335	3.86343	3.63308	1.57766e-52	1.77277e-50	up
BKA59DRAFT_18511	2.02191	0.981476	1.0427	0.00261473	0.00827524	up
BKA59DRAFT_17351	3.59323	7.45603	-1.05313	0.000388756	0.00152027	down
BKA59DRAFT_440602	63.2497	31.2436	1.0175	3.86851e-09	3.39896e-08	up
BKA59DRAFT_389412	2.93962	0.973128	1.59493	0.000169241	0.000712325	up
BKA59DRAFT_165056	3.36916	23.5912	-2.80779	4.56395e-21	1.13156e-19	down
BKA59DRAFT_105798	0.567295	1.90132	-1.74483	5.22605e-05	0.000242733	down
BKA59DRAFT_519243	112.293	45.5226	1.30261	4.41283e-10	4.39775e-09	up
BKA59DRAFT_240458	14.3288	3.71168	1.94878	1.98317e-23	5.8956e-22	up
BKA59DRAFT_528065	5.09319	1.48524	1.77787	2.1775e-10	2.23929e-09	up
BKA59DRAFT_517635	2.15693	0.991285	1.12161	0.0102969	0.0273572	up
BKA59DRAFT_399841	10.124	2.58371	1.97026	1.13499e-12	1.50285e-11	up
BKA59DRAFT_127951	48.9388	104.55	-1.09515	1.61681e-09	1.48558e-08	down
BKA59DRAFT_472262	6.91673	3.22415	1.10117	1.11796e-07	8.07355e-07	up
BKA59DRAFT_481133	43.5133	17.6357	1.30296	1.44007e-13	2.05571e-12	up
BKA59DRAFT_396457	0.0189503	0.170802	-3.17203	0.0103598	0.0275062	down
BKA59DRAFT_475646	0.234206	1.09034	-2.21893	0.000151512	0.000644124	down
BKA59DRAFT_404415	5.34115	2.60999	1.03311	1.21242e-05	6.43682e-05	up
BKA59DRAFT_477221	1.97478	24.5925	-3.63845	3.72412e-25	1.26003e-23	down
BKA59DRAFT_463827	4.03229	12.2454	-1.60257	2.17151e-06	1.31407e-05	down
BKA59DRAFT_549626	2.35655	0.965521	1.2873	0.000853177	0.00308251	up
BKA59DRAFT_549629	13.6789	34.2743	-1.32518	1.35972e-17	2.72121e-16	down
BKA59DRAFT_469248	19.5512	7.99602	1.2899	1.94948e-05	9.87888e-05	up
BKA59DRAFT_489134	0.0958433	0.916713	-3.25772	0.000143438	0.000613706	down
BKA59DRAFT_475341	26.0507	5.69852	2.19266	7.39647e-15	1.19989e-13	up
BKA59DRAFT_465173	15.0269	186.137	-3.63075	7.62645e-60	1.12541e-57	down
BKA59DRAFT_497808	6.58192	3.09933	1.08655	5.26366e-06	2.99718e-05	up
BKA59DRAFT_534807	1.84176	21.7878	-3.56437	2.40114e-48	2.29759e-46	down
BKA59DRAFT_313076	0.571071	0.104852	2.44532	0.00019619	0.000815662	up
BKA59DRAFT_435545	171.463	496.107	-1.53275	1.73873e-15	2.97016e-14	down
BKA59DRAFT_487206	0.103627	0.596318	-2.52468	0.00213023	0.00693727	down
BKA59DRAFT_146735	3.19313	1.25047	1.3525	0.0011827	0.00410709	up
BKA59DRAFT_116534	12.0753	27.6455	-1.19499	1.73644e-05	8.88012e-05	down
BKA59DRAFT_523362	0.073363	0.504432	-2.78154	0.00516344	0.0150604	down
BKA59DRAFT_424154	20.379	91.401	-2.16513	7.77906e-31	3.62274e-29	down
BKA59DRAFT_254657	59.4459	12.9009	2.20411	1.93342e-34	1.04781e-32	up
BKA59DRAFT_428317	0.0001	1.11628	-13.4464	1.55692e-09	1.43567e-08	down
BKA59DRAFT_156976	55.5757	171.557	-1.62617	3.62764e-24	1.15107e-22	down
BKA59DRAFT_482920	0.790146	3.13317	-1.98743	2.42469e-14	3.73085e-13	down
BKA59DRAFT_460034	0.441122	5.61057	-3.6689	2.22603e-23	6.60155e-22	down
BKA59DRAFT_190866	1.25296	0.456038	1.45812	0.0162187	0.0405154	up
BKA59DRAFT_526855	0.769762	2.61685	-1.76535	9.16841e-06	4.99754e-05	down
BKA59DRAFT_449712	21.0067	5.96515	1.81622	2.38624e-17	4.69127e-16	up
BKA59DRAFT_460197	153.861	59.5187	1.37021	3.17826e-09	2.82082e-08	up
BKA59DRAFT_504875	218.741	37.2312	2.55464	2.50065e-44	2.06946e-42	up
BKA59DRAFT_504878	353.191	1035.53	-1.55184	2.8616e-21	7.24151e-20	down
BKA59DRAFT_493277	59.3228	29.2898	1.01819	2.02811e-05	0.000102434	up
BKA59DRAFT_39912	0.252894	0.710049	-1.48939	0.000686327	0.00253426	down
BKA59DRAFT_288402	70.4465	24.7592	1.50856	5.10343e-11	5.57101e-10	up
BKA59DRAFT_466881	25.9832	71.7286	-1.46497	4.10527e-12	5.09437e-11	down
BKA59DRAFT_527095	0.0001	0.125079	-10.2886	0.012592	0.032536	down
BKA59DRAFT_425725	1.2108	5.15606	-2.09031	1.71221e-09	1.56618e-08	down
BKA59DRAFT_496381	513.981	215.619	1.25323	4.18977e-07	2.78137e-06	up
BKA59DRAFT_555493	43.5975	138.469	-1.66724	6.09949e-19	1.3583e-17	down
BKA59DRAFT_530276	0.151774	0.0001	10.5677	0.0150815	0.038055	up
BKA59DRAFT_514532	1899.34	5000.11	-1.39646	1.43834e-17	2.86918e-16	down
BKA59DRAFT_175952	0.570265	1.35555	-1.24917	0.00942811	0.0253514	down
BKA59DRAFT_245020	316.945	54.1767	2.54849	3.83517e-35	2.1848e-33	up
BKA59DRAFT_502544	2.66664	1.11777	1.2544	0.000374892	0.00147216	up
BKA59DRAFT_497035	0.13629	0.860406	-2.65833	7.08317e-05	0.000320364	down
BKA59DRAFT_451733	0.308411	0.02519	3.61393	0.00818346	0.0224307	up
BKA59DRAFT_422125	90.6235	24.6829	1.87638	3.46471e-21	8.73165e-20	up
BKA59DRAFT_480181	0.992708	5.52393	-2.47625	1.47925e-11	1.72551e-10	down
BKA59DRAFT_517652	1.01881	2.38028	-1.22425	1.95782e-05	9.91701e-05	down
BKA59DRAFT_464901	0.313035	2.02547	-2.69387	1.51611e-06	9.38793e-06	down
BKA59DRAFT_560199	2.99904	1.03292	1.53777	3.48428e-05	0.000167834	up
BKA59DRAFT_238437	20.8468	9.01827	1.2089	2.20206e-09	1.99047e-08	up
BKA59DRAFT_308337	6.12564	1.60771	1.92985	4.1765e-14	6.24588e-13	up
BKA59DRAFT_496813	2.38374	16.7996	-2.81713	3.74253e-21	9.39313e-20	down
BKA59DRAFT_496815	4.68469	23.173	-2.30642	8.28078e-12	9.91427e-11	down
BKA59DRAFT_479818	0.265814	0.914805	-1.78304	0.013302	0.0341199	down
BKA59DRAFT_470773	29.2268	12.5844	1.21566	0.000234853	0.00096429	up
BKA59DRAFT_475811	0.0001	0.22005	-11.1036	0.00861902	0.023433	down
BKA59DRAFT_560093	0.0755903	1.34471	-4.15295	3.21741e-11	3.60538e-10	down
BKA59DRAFT_492514	1.17234	0.457291	1.3582	0.00105088	0.00371141	up
BKA59DRAFT_465233	33.8199	13.9434	1.27829	2.22964e-15	3.78236e-14	up
BKA59DRAFT_454909	87.7004	186.854	-1.09125	1.98937e-06	1.20982e-05	down
BKA59DRAFT_393710	9.40104	37.1363	-1.98194	2.51073e-34	1.34875e-32	down
BKA59DRAFT_236125	3.78599	9.56656	-1.33733	8.68957e-08	6.35402e-07	down
BKA59DRAFT_501968	106.724	473.162	-2.14845	3.8938e-20	9.35124e-19	down
BKA59DRAFT_446293	1.98811	0.513924	1.95177	0.000235735	0.000967588	up
BKA59DRAFT_389388	0.0644533	0.492142	-2.93275	0.00800249	0.0219911	down
BKA59DRAFT_227039	17.3151	64.4762	-1.89673	3.08598e-19	6.98652e-18	down
BKA59DRAFT_467121	0.0747043	2.39158	-5.00063	1.42788e-16	2.69056e-15	down
BKA59DRAFT_98039	31.8554	94.2904	-1.56558	0.00574704	0.0164847	down
BKA59DRAFT_472635	2.01183	0.605654	1.73194	1.94698e-06	1.18522e-05	up
BKA59DRAFT_543163	1.51936	4.35832	-1.52031	1.91827e-07	1.34796e-06	down
BKA59DRAFT_312156	0.205599	0.0001	11.0056	0.0182829	0.0449552	up
BKA59DRAFT_541114	39.9058	14.897	1.42157	6.32709e-17	1.21846e-15	up
BKA59DRAFT_544755	0.0001	2.11981	-14.3716	5.82448e-11	6.31312e-10	down
BKA59DRAFT_423667	36.2765	13.4967	1.42643	4.15775e-14	6.22545e-13	up
BKA59DRAFT_115882	39.2528	100.863	-1.36153	2.86576e-08	2.25867e-07	down
BKA59DRAFT_474288	6.76055	2.70182	1.32321	2.97541e-08	2.33608e-07	up
BKA59DRAFT_518610	1.0271	0.464609	1.14449	0.0176149	0.0435149	up
BKA59DRAFT_524279	77.4282	206.443	-1.41481	5.24243e-27	1.93401e-25	down
BKA59DRAFT_519269	4.17455	1.22988	1.7631	9.00593e-06	4.91335e-05	up
BKA59DRAFT_395490	0.614337	1.42525	-1.21412	0.0171102	0.0424189	down
BKA59DRAFT_443085	45.7204	16.9516	1.43142	1.71764e-12	2.23567e-11	up
BKA59DRAFT_458479	2.70732	1.18534	1.19156	0.00418179	0.0125351	up
BKA59DRAFT_413350	16.6378	57.1119	-1.77933	2.05534e-19	4.6966e-18	down
BKA59DRAFT_556818	118.301	2699.14	-4.51196	3.14639e-103	2.26688e-100	down
BKA59DRAFT_451507	23.9629	168.023	-2.80978	1.7133e-24	5.53682e-23	down
BKA59DRAFT_392000	8.18296	16.4384	-1.00638	0.000576743	0.00216819	down
BKA59DRAFT_459399	4.52078	16.6279	-1.87896	2.31623e-20	5.60657e-19	down
BKA59DRAFT_528224	0.848055	3.75945	-2.14829	4.42286e-10	4.40416e-09	down
BKA59DRAFT_517676	3.53636	1.49226	1.24476	0.000373099	0.00146559	up
BKA59DRAFT_484898	25.098	157.113	-2.64616	2.16343e-50	2.17194e-48	down
BKA59DRAFT_122266	1.63352	5.75486	-1.8168	1.96013e-09	1.78363e-08	down
BKA59DRAFT_224785	7.34966	2.55014	1.5271	1.79887e-06	1.09956e-05	up
BKA59DRAFT_548115	7.13305	24.9641	-1.80726	1.95919e-12	2.52591e-11	down
BKA59DRAFT_418208	4.80081	18.0521	-1.91082	1.13923e-16	2.15328e-15	down
BKA59DRAFT_481115	4.05283	1.74372	1.21676	7.2922e-05	0.00032909	up
BKA59DRAFT_555003	1.29409	4.35992	-1.75236	7.25898e-09	6.1656e-08	down
BKA59DRAFT_200855	0.852517	5.59748	-2.71498	1.85825e-22	5.18448e-21	down
BKA59DRAFT_102307	32.9592	9.48678	1.79669	1.03528e-08	8.60838e-08	up
BKA59DRAFT_41413	6.81281	3.04699	1.16087	0.000118581	0.00051631	up
BKA59DRAFT_559553	119.046	27.6122	2.10814	1.99384e-24	6.39282e-23	up
BKA59DRAFT_91932	13.8788	38.6079	-1.47601	8.31208e-16	1.46695e-14	down
BKA59DRAFT_446902	0.212207	0.545463	-1.36201	0.0196436	0.0478605	down
BKA59DRAFT_446900	1.30358	5.96164	-2.19323	2.59432e-13	3.62074e-12	down
BKA59DRAFT_555267	6.78781	22.6396	-1.73783	2.55239e-11	2.88925e-10	down
BKA59DRAFT_480162	1202.91	533.817	1.17211	1.64303e-10	1.71266e-09	up
BKA59DRAFT_549241	117.366	25.7393	2.18897	0.000145253	0.000620313	up
BKA59DRAFT_491398	15.4894	55.0807	-1.83027	0.00290274	0.00908588	down
BKA59DRAFT_546981	0.118102	1.82277	-3.94802	5.05571e-10	4.98569e-09	down
BKA59DRAFT_393111	0.344248	1.63961	-2.25183	4.11201e-09	3.60773e-08	down
BKA59DRAFT_544117	3.7518	1.72463	1.1213	0.000276702	0.00111887	up
BKA59DRAFT_72707	76.345	252.217	-1.72406	3.82404e-25	1.29027e-23	down
BKA59DRAFT_507812	0.355172	0.0001	11.7943	0.0138676	0.0354062	up
BKA59DRAFT_258352	22.1159	10.5198	1.07199	1.37832e-07	9.86081e-07	up
BKA59DRAFT_134829	1.02576	0.459415	1.15883	0.00366157	0.0111588	up
BKA59DRAFT_404998	0.276226	0.0125343	4.46189	0.00118544	0.00411545	up
BKA59DRAFT_461051	64.9844	432.212	-2.73357	9.80019e-24	3.0159e-22	down
BKA59DRAFT_487228	0.250418	0.0001	11.2901	0.000488602	0.00186779	up
BKA59DRAFT_488579	39.2769	11.6939	1.74792	7.92993e-17	1.51759e-15	up
BKA59DRAFT_536082	0.729298	2.35447	-1.69082	0.000292468	0.00117409	down
BKA59DRAFT_514391	9.1705	75.7536	-3.04624	2.60464e-51	2.75014e-49	down
BKA59DRAFT_481607	7.71745	2.62105	1.55798	1.34925e-11	1.58443e-10	up
BKA59DRAFT_263502	14.7007	7.14834	1.04021	2.21717e-06	1.33905e-05	up
BKA59DRAFT_113059	65.9827	11.6571	2.50087	2.22183e-42	1.73331e-40	up
BKA59DRAFT_478611	0.541616	2.37954	-2.13534	4.52242e-08	3.47494e-07	down
BKA59DRAFT_500791	0.255494	0.0001	11.3191	0.00114733	0.00399558	up
BKA59DRAFT_416022	0.241488	0.913912	-1.9201	0.00032628	0.00129497	down
BKA59DRAFT_441160	2.44779	1.13993	1.10253	0.000300368	0.00120344	up
BKA59DRAFT_460014	68.8958	32.6181	1.07874	1.10028e-07	7.95528e-07	up
BKA59DRAFT_493255	4.22366	0.275844	3.93657	4.3946e-27	1.63106e-25	up
BKA59DRAFT_524652	6.41412	1.27959	2.32557	5.0423e-09	4.3769e-08	up
BKA59DRAFT_114366	4.97594	2.44785	1.02345	0.000567955	0.0021404	up
BKA59DRAFT_483540	0.216995	0.594044	-1.45291	0.00357037	0.0109079	down
BKA59DRAFT_486329	4.84961	23.1932	-2.25776	2.91741e-18	6.07695e-17	down
BKA59DRAFT_389622	119.734	59.502	1.00882	8.9459e-09	7.50989e-08	up
BKA59DRAFT_484792	8.8278	123.756	-3.8093	7.63135e-75	1.83272e-72	down
BKA59DRAFT_265830	16.8471	8.24268	1.03131	2.38905e-05	0.000118658	up
BKA59DRAFT_117832	197.37	798.663	-2.01669	1.07398e-45	9.19867e-44	down
BKA59DRAFT_392815	2.57529	6.00805	-1.22216	6.80957e-06	3.8171e-05	down
BKA59DRAFT_514887	1.18335	0.19147	2.62769	3.11572e-06	1.84265e-05	up
BKA59DRAFT_205109	125.502	58.1886	1.1089	1.31293e-13	1.8786e-12	up
BKA59DRAFT_474492	0.633937	0.259604	1.28803	0.0156257	0.0392099	up
BKA59DRAFT_499818	0.0738203	1.67723	-4.50592	0.000184858	0.000772479	down
BKA59DRAFT_267151	18.7243	7.9863	1.22931	2.67712e-08	2.11817e-07	up
BKA59DRAFT_487814	0.234752	0.97167	-2.04933	0.00669367	0.0188296	down
BKA59DRAFT_497055	1.02236	0.171739	2.57361	4.52051e-06	2.60797e-05	up
BKA59DRAFT_551008	3.18053	38.8955	-3.61226	2.99008e-61	4.63575e-59	down
BKA59DRAFT_394953	7.20558	1.22352	2.55807	3.62192e-15	6.06857e-14	up
BKA59DRAFT_461831	11.8203	25.861	-1.12952	1.89005e-08	1.52801e-07	down
BKA59DRAFT_399314	14.9325	33.3185	-1.15786	3.14228e-09	2.79091e-08	down
BKA59DRAFT_520613	46.8272	111.116	-1.24665	3.04223e-16	5.55309e-15	down
BKA59DRAFT_463783	33.8646	68.0511	-1.00684	1.67001e-09	1.53101e-08	down
BKA59DRAFT_468819	45.6237	22.5491	1.01671	1.96832e-06	1.19762e-05	up
BKA59DRAFT_55023	11.9161	5.90372	1.01321	7.15418e-07	4.62398e-06	up
BKA59DRAFT_453715	26.6782	76.9858	-1.52893	0.00515355	0.0150395	down
BKA59DRAFT_238416	31.5214	4.98923	2.65944	1.00443e-29	4.36251e-28	up
BKA59DRAFT_453713	7.36611	213.002	-4.85382	5.24296e-92	2.79199e-89	down
BKA59DRAFT_504241	0.0566443	0.388877	-2.77931	0.00696773	0.0195109	down
BKA59DRAFT_477380	63.9603	24.0657	1.4102	1.11546e-09	1.04771e-08	up
BKA59DRAFT_174510	137.555	525.514	-1.93373	1.94066e-19	4.44283e-18	down
BKA59DRAFT_392992	2.52595	8.46525	-1.74473	6.04482e-13	8.18993e-12	down
BKA59DRAFT_483041	32.0582	13.1278	1.28807	5.99091e-08	4.50913e-07	up
BKA59DRAFT_488747	3.97446	21.8272	-2.4573	2.34601e-18	4.93978e-17	down
BKA59DRAFT_498755	0.031626	0.185312	-2.55078	0.000661187	0.00244585	down
BKA59DRAFT_473140	31.0287	75.1837	-1.27681	1.24452e-16	2.34867e-15	down
BKA59DRAFT_447416	0.285826	3.79741	-3.7318	1.15871e-12	1.5326e-11	down
BKA59DRAFT_475387	5.87087	24.6208	-2.06823	1.37797e-22	3.91587e-21	down
BKA59DRAFT_475831	1.2887	4.7313	-1.87631	2.36737e-12	3.01723e-11	down
BKA59DRAFT_475380	1.94459	4.97766	-1.356	4.19398e-08	3.23476e-07	down
BKA59DRAFT_475839	6.05114	27.7417	-2.19678	4.51507e-25	1.51508e-23	down
BKA59DRAFT_465255	2527.9	5344.93	-1.08023	2.44905e-09	2.20397e-08	down
BKA59DRAFT_527227	3.81628	0.415746	3.19839	4.22779e-13	5.8182e-12	up
BKA59DRAFT_448613	1597.11	547.705	1.544	1.41255e-11	1.65242e-10	up
BKA59DRAFT_514078	86.9577	339.262	-1.96401	7.22588e-21	1.77716e-19	down
BKA59DRAFT_316892	2.26146	18.2647	-3.01373	1.90525e-23	5.67773e-22	down
BKA59DRAFT_179755	10.953	2.14956	2.34922	1.12479e-16	2.12928e-15	up
BKA59DRAFT_177512	49.4909	104.422	-1.07719	1.03019e-09	9.72842e-09	down
BKA59DRAFT_393314	9.43316	4.35458	1.11521	3.87275e-07	2.58352e-06	up
BKA59DRAFT_95141	0.565155	1.99141	-1.81707	0.00208405	0.00681405	down
BKA59DRAFT_399887	140.257	38.3878	1.86935	2.54538e-27	9.59257e-26	up
BKA59DRAFT_497284	21.9529	186.572	-3.08725	1.01686e-74	2.3951e-72	down
BKA59DRAFT_44683	10.4872	4.49244	1.22306	2.75931e-08	2.17899e-07	up
BKA59DRAFT_298349	402.74	149.181	1.43279	2.21969e-18	4.69546e-17	up
BKA59DRAFT_490327	0.597034	3.94304	-2.72343	3.38262e-13	4.6761e-12	down
BKA59DRAFT_520236	28.9069	12.9783	1.15531	1.37321e-11	1.60948e-10	up
BKA59DRAFT_8682	1.33693	14.1159	-3.40032	1.89724e-25	6.49088e-24	down
BKA59DRAFT_458458	23.5248	11.3644	1.04966	5.52085e-10	5.42691e-09	up
BKA59DRAFT_500673	1.3898	0.0975947	3.83193	3.77322e-11	4.1823e-10	up
BKA59DRAFT_528029	8.21732	4.10541	1.00114	0.00189551	0.00627465	up
BKA59DRAFT_164614	4.15256	17.8157	-2.10108	2.00792e-10	2.07711e-09	down
BKA59DRAFT_521018	16.5969	7.90827	1.06948	0.000365363	0.00143797	up
BKA59DRAFT_291001	25.4177	73.4101	-1.53015	3.49318e-12	4.36577e-11	down
BKA59DRAFT_547150	0.511158	0.134984	1.92098	0.00526817	0.0153156	up
BKA59DRAFT_233253	8.74819	130.6	-3.90003	1.63722e-71	3.39875e-69	down
BKA59DRAFT_524399	1.10402	0.19344	2.51281	4.1989e-05	0.000198718	up
BKA59DRAFT_481176	1.44979	17.1396	-3.56341	3.17456e-30	1.41905e-28	down
BKA59DRAFT_481177	0.714865	3.79953	-2.41008	1.12788e-07	8.14042e-07	down
BKA59DRAFT_529246	1.91819	13.4869	-2.81373	2.12094e-16	3.94792e-15	down
BKA59DRAFT_392063	9.03063	27.4555	-1.6042	6.14648e-17	1.18555e-15	down
BKA59DRAFT_49218	68.9937	144.77	-1.06922	3.88317e-14	5.8645e-13	down
BKA59DRAFT_471897	221.351	86.6483	1.35309	3.76415e-14	5.69177e-13	up
BKA59DRAFT_475609	29.6028	11.6886	1.34063	4.51837e-15	7.46842e-14	up
BKA59DRAFT_434843	0.346787	1.20516	-1.79711	0.00245757	0.00785293	down
BKA59DRAFT_406991	4.56276	47.5636	-3.38188	2.65171e-24	8.45785e-23	down
BKA59DRAFT_1881	1.46089	2.9924	-1.03445	0.000885837	0.00318547	down
BKA59DRAFT_529510	0.0001	0.206885	-11.0146	0.000140233	0.000602023	down
BKA59DRAFT_511047	3.04391	14.9833	-2.29936	7.46068e-09	6.31502e-08	down
BKA59DRAFT_481793	2.06004	5.4701	-1.40889	9.54066e-05	0.000422618	down
BKA59DRAFT_126439	1.47902	13.0658	-3.14309	9.43062e-27	3.44795e-25	down
BKA59DRAFT_192412	1.1278	2.78046	-1.30181	1.14258e-05	6.09986e-05	down
BKA59DRAFT_534840	0.109781	0.937803	-3.09466	5.96164e-06	3.36489e-05	down
BKA59DRAFT_478823	1.22001	17.1768	-3.81549	1.64686e-66	2.88154e-64	down
BKA59DRAFT_511891	100.489	201.152	-1.00125	5.09571e-12	6.24747e-11	down
BKA59DRAFT_59611	1.1554	0.316742	1.86701	1.86207e-05	9.46335e-05	up
BKA59DRAFT_514669	0.036046	0.283189	-2.97385	0.00409322	0.0123088	down
BKA59DRAFT_489559	80.4851	30.9443	1.37905	6.43198e-19	1.42457e-17	up
BKA59DRAFT_453035	5.00292	2.40295	1.05796	0.000129588	0.000560252	up
BKA59DRAFT_488223	0.0001	0.232388	-11.1823	0.000364631	0.00143601	down
BKA59DRAFT_488226	0.369709	0.079562	2.21624	0.00537884	0.0155892	up
BKA59DRAFT_517389	629.235	6.1767	6.67062	7.15957e-165	4.38452e-161	up
BKA59DRAFT_442126	4.77697	10.1425	-1.08624	7.54494e-08	5.57697e-07	down
BKA59DRAFT_188492	187.948	93.7775	1.00302	6.26225e-09	5.36868e-08	up
BKA59DRAFT_560178	0.627934	2.22196	-1.82314	5.1639e-07	3.38765e-06	down
BKA59DRAFT_461330	8.26517	29.1749	-1.81961	4.62937e-18	9.52949e-17	down
BKA59DRAFT_128850	11.4051	4.13974	1.46206	1.2029e-09	1.12638e-08	up
BKA59DRAFT_446313	4.34718	58.303	-3.74542	4.04226e-54	4.85388e-52	down
BKA59DRAFT_440878	0.204692	1.16691	-2.51117	2.20605e-06	1.33299e-05	down
BKA59DRAFT_394120	4.0584	1.93062	1.07184	7.37192e-08	5.45566e-07	up
BKA59DRAFT_418992	5.29493	2.5994	1.02643	2.20983e-05	0.000110609	up
BKA59DRAFT_478119	0.364535	8.97782	-4.62224	2.14014e-30	9.63691e-29	down
BKA59DRAFT_496032	0.0001	0.0199797	-7.64239	0.0124375	0.032196	down
BKA59DRAFT_119846	32.0946	64.6818	-1.01103	1.4913e-09	1.3811e-08	down
BKA59DRAFT_422900	0.014507	0.098578	-2.76452	0.0123353	0.0320023	down
BKA59DRAFT_486303	87.5557	350.508	-2.00118	1.32488e-33	6.90514e-32	down
BKA59DRAFT_476017	0.492351	2.14901	-2.12591	0.00014697	0.000626589	down
BKA59DRAFT_477540	2.72102	15.352	-2.49621	1.45926e-19	3.35328e-18	down
BKA59DRAFT_405621	10.4821	0.876389	3.58021	8.94684e-24	2.78124e-22	up
BKA59DRAFT_461811	3.78928	1.74471	1.11894	0.000430273	0.00166719	up
BKA59DRAFT_481549	237.297	112.001	1.08318	0.000431964	0.00167268	up
BKA59DRAFT_481547	0.25389	0.956059	-1.9129	0.000381015	0.00149286	down
BKA59DRAFT_443752	291.712	132.265	1.14112	1.42391e-06	8.84381e-06	up
BKA59DRAFT_216525	0.944206	1.95768	-1.05197	0.00950676	0.025518	down
BKA59DRAFT_153883	36.7855	74.879	-1.02542	8.76959e-06	4.79509e-05	down
BKA59DRAFT_153884	75.6155	166.285	-1.1369	3.4324e-15	5.77474e-14	down
BKA59DRAFT_487877	8.50177	3.18584	1.41609	1.30225e-10	1.36442e-09	up
BKA59DRAFT_458339	40.8409	13.5718	1.5894	1.80073e-18	3.82905e-17	up
BKA59DRAFT_487870	5.68419	0.964817	2.55863	8.53367e-11	9.10457e-10	up
BKA59DRAFT_471990	14.5836	48.7844	-1.74207	8.12036e-12	9.77956e-11	down
BKA59DRAFT_511151	19.4175	52.0676	-1.42303	5.74881e-18	1.17548e-16	down
BKA59DRAFT_418054	0.839691	0.144422	2.53957	9.74178e-14	1.41037e-12	up
BKA59DRAFT_404573	2.59219	7.66279	-1.5637	4.89395e-14	7.25679e-13	down
BKA59DRAFT_455384	41.1586	100.272	-1.28465	3.6702e-14	5.55657e-13	down
BKA59DRAFT_462547	49.8786	138.359	-1.47192	1.26258e-11	1.48837e-10	down
BKA59DRAFT_508408	115.505	335.673	-1.53909	2.72546e-12	3.45921e-11	down
BKA59DRAFT_463673	3.2532	7.84478	-1.26987	3.36835e-07	2.26804e-06	down
BKA59DRAFT_508403	59.5701	266.028	-2.15892	2.88649e-16	5.29248e-15	down
BKA59DRAFT_529230	0.10623	0.0001	10.053	0.0158236	0.0396091	up
BKA59DRAFT_529231	7.231	16.6018	-1.19907	5.35942e-08	4.06202e-07	down
BKA59DRAFT_529233	2.86996	0.993759	1.53006	0.000221105	0.000912122	up
BKA59DRAFT_504513	1.21382	5.7804	-2.25162	9.6487e-08	7.01349e-07	down
BKA59DRAFT_480059	88.1918	41.2516	1.0962	1.15108e-07	8.28835e-07	up
BKA59DRAFT_496581	48.7827	361.783	-2.89069	4.82572e-36	2.82801e-34	down
BKA59DRAFT_554144	0.797311	0.203268	1.97176	0.00514131	0.0150139	up
BKA59DRAFT_238471	22.4908	76.6705	-1.76934	4.02041e-14	6.04938e-13	down
BKA59DRAFT_488761	0.0001	0.11363	-10.1501	0.0134613	0.0344852	down
BKA59DRAFT_479850	0.08311	0.373738	-2.16893	0.00433379	0.0129306	down
BKA59DRAFT_550080	6.83364	0.719247	3.24809	2.29278e-27	8.66727e-26	up
BKA59DRAFT_491777	1.18565	14.5969	-3.62192	4.16419e-58	5.86241e-56	down
BKA59DRAFT_455308	13.3961	6.59573	1.02221	8.10668e-06	4.47658e-05	up
BKA59DRAFT_128119	5.21517	62.7186	-3.58811	2.20455e-68	4.21896e-66	down
BKA59DRAFT_546537	0.885571	13.3945	-3.91889	2.35108e-18	4.93978e-17	down
BKA59DRAFT_527345	2.85985	7.33398	-1.35866	2.54775e-07	1.74231e-06	down
BKA59DRAFT_522329	0.471318	0.179957	1.38905	0.00148257	0.00504542	up
BKA59DRAFT_456817	3.26636	7.25	-1.1503	2.37709e-05	0.000118112	down
BKA59DRAFT_556813	1.67745	0.491622	1.77064	5.88138e-05	0.000271115	up
BKA59DRAFT_395626	0.0860137	0.725826	-3.07699	7.10993e-06	3.95829e-05	down
BKA59DRAFT_465905	10.9343	5.15616	1.08449	7.17106e-09	6.09938e-08	up
BKA59DRAFT_393661	1.10203	4.33929	-1.9773	4.26302e-08	3.28593e-07	down
BKA59DRAFT_546444	0.88518	0.283463	1.64281	0.0027852	0.00875594	up
BKA59DRAFT_262307	131.319	390.085	-1.57071	7.41482e-23	2.1419e-21	down
BKA59DRAFT_540155	1.40487	2.87928	-1.03528	8.31346e-07	5.32827e-06	down
BKA59DRAFT_460225	0.0001	0.09189	-9.84376	0.00540856	0.0156605	down
BKA59DRAFT_506333	535.856	1408.85	-1.3946	5.05128e-20	1.18977e-18	down
BKA59DRAFT_497649	15.2445	119.197	-2.96698	1.019e-44	8.60741e-43	down
BKA59DRAFT_540475	0.0439673	0.165592	-1.91313	0.00582081	0.0166768	down
BKA59DRAFT_444094	0.166831	5.76527	-5.11093	7.31346e-24	2.28508e-22	down
BKA59DRAFT_271829	2.3981	0.957145	1.32508	4.333e-06	2.50688e-05	up
BKA59DRAFT_481153	0.341871	1.5203	-2.15283	6.27858e-05	0.000288015	down
BKA59DRAFT_40323	0.145118	1.109	-2.93397	0.00849934	0.0231642	down
BKA59DRAFT_41982	0.179988	0.734322	-2.02851	0.00125234	0.00432684	down
BKA59DRAFT_491855	0.557505	0.0124187	5.4884	1.60226e-05	8.25252e-05	up
BKA59DRAFT_491856	0.973289	0.250959	1.95542	0.00952822	0.02557	up
BKA59DRAFT_370686	0.660513	3.0735	-2.21822	9.56737e-16	1.67881e-14	down
BKA59DRAFT_529533	13.6805	6.26485	1.12677	1.58634e-07	1.12765e-06	up
BKA59DRAFT_519370	0.565709	1.53532	-1.44041	6.61874e-08	4.93677e-07	down
BKA59DRAFT_524057	27.3374	6.77022	2.0136	8.15073e-12	9.79688e-11	up
BKA59DRAFT_446946	0.668762	0.180519	1.88934	0.00620931	0.0176184	up
BKA59DRAFT_256089	2.71276	20.9663	-2.95024	5.60434e-41	4.08583e-39	down
BKA59DRAFT_530724	0.0001	0.174945	-10.7727	0.0120697	0.0313798	down
BKA59DRAFT_495135	23.0319	86.8148	-1.91431	4.64533e-31	2.17992e-29	down
BKA59DRAFT_549750	3.10388	1.37266	1.1771	8.45548e-05	0.000377966	up
BKA59DRAFT_536127	2.63622	13.5166	-2.35819	3.14657e-20	7.57156e-19	down
BKA59DRAFT_491589	1.06089	0.131838	3.00844	4.74427e-05	0.000222465	up
BKA59DRAFT_466251	87.5555	38.6096	1.18124	1.13869e-13	1.64079e-12	up
BKA59DRAFT_489454	17.2173	38.6325	-1.16596	1.81671e-13	2.56349e-12	down
BKA59DRAFT_555235	0.36221	2.83928	-2.97063	1.11674e-21	2.91639e-20	down
BKA59DRAFT_462063	5.99553	13.7298	-1.19536	9.15488e-08	6.67434e-07	down
BKA59DRAFT_478848	117.684	369.648	-1.65123	1.49492e-23	4.49871e-22	down
BKA59DRAFT_437075	9.54043	23.918	-1.32597	2.3522e-09	2.11992e-08	down
BKA59DRAFT_544462	0.286625	0.844577	-1.55907	0.00144152	0.00491939	down
BKA59DRAFT_478595	666.728	266.003	1.32565	1.72406e-08	1.40121e-07	up
BKA59DRAFT_284490	4.21759	11.8113	-1.48568	9.49348e-10	9.03466e-09	down
BKA59DRAFT_533072	4.72686	14.7679	-1.64351	8.42473e-10	8.09302e-09	down
BKA59DRAFT_533077	36.3523	15.4041	1.23873	3.41353e-09	3.01652e-08	up
BKA59DRAFT_273512	86.6074	529.195	-2.61124	2.2618e-30	1.01475e-28	down
BKA59DRAFT_441093	0.203261	3.10452	-3.93296	5.94888e-12	7.24994e-11	down
BKA59DRAFT_488207	4.17637	1.95047	1.09843	0.000192697	0.000802501	up
BKA59DRAFT_496056	0.0001	0.127308	-10.3141	0.0120697	0.0313798	down
BKA59DRAFT_488200	0.773968	1.92517	-1.31464	0.00132464	0.00455608	down
BKA59DRAFT_496442	4.03569	1.93032	1.06397	0.002311	0.00744285	up
BKA59DRAFT_506818	0.247351	1.79229	-2.85718	0.00137533	0.00471191	down
BKA59DRAFT_416066	7.38216	2.80623	1.39541	2.76982e-07	1.88575e-06	up
BKA59DRAFT_515141	6.04444	24.1438	-1.99798	1.63853e-28	6.62332e-27	down
BKA59DRAFT_168390	26.0013	124.837	-2.26339	1.87194e-26	6.7434e-25	down
BKA59DRAFT_481026	0.762201	3.30834	-2.11786	9.29757e-06	5.06343e-05	down
BKA59DRAFT_474662	428.958	75.1227	2.51352	8.09493e-29	3.32707e-27	up
BKA59DRAFT_274150	0.601065	2.78435	-2.21175	2.0095e-07	1.40677e-06	down
BKA59DRAFT_457827	445.54	1321.73	-1.5688	3.25281e-24	1.03481e-22	down
BKA59DRAFT_457537	67.0505	138.668	-1.04831	2.20379e-10	2.26443e-09	down
BKA59DRAFT_238966	8.40096	3.53448	1.24906	4.20432e-07	2.78952e-06	up
BKA59DRAFT_540367	2.75473	1.03131	1.41743	0.00357594	0.0109195	up
BKA59DRAFT_214082	0.947998	8.09752	-3.09452	2.73189e-13	3.79798e-12	down
BKA59DRAFT_533599	0.124082	0.0203213	2.61023	0.0119589	0.0311314	up
BKA59DRAFT_451977	0.146241	7.28229	-5.63797	8.43527e-47	7.71009e-45	down
BKA59DRAFT_451975	0.035962	2.779	-6.27195	9.96724e-16	1.74398e-14	down
BKA59DRAFT_121435	31.4155	114.023	-1.85977	1.01587e-16	1.93205e-15	down
BKA59DRAFT_205723	12.665	36.1959	-1.51498	9.37778e-22	2.47541e-20	down
BKA59DRAFT_442228	3.47622	34.2061	-3.29867	9.71629e-40	6.83937e-38	down
BKA59DRAFT_471839	0.768539	2.3882	-1.63573	0.00204963	0.00671227	down
BKA59DRAFT_542769	0.171511	1.94515	-3.5035	1.00019e-15	1.74756e-14	down
BKA59DRAFT_488819	1.32102	80.9578	-5.93744	5.64585e-91	2.88127e-88	down
BKA59DRAFT_528617	12.4171	39.1269	-1.65583	6.3705e-15	1.03758e-13	down
BKA59DRAFT_485180	5708.81	1446.42	1.9807	3.76332e-15	6.28828e-14	up
BKA59DRAFT_526502	0.158982	16.4761	-6.69537	7.48905e-12	9.03703e-11	down
BKA59DRAFT_485185	14.7638	6.63197	1.15456	8.76431e-07	5.58799e-06	up
BKA59DRAFT_451024	8.20113	1.12775	2.86238	1.6787e-15	2.87562e-14	up
BKA59DRAFT_30850	94.6287	366.146	-1.95207	5.45672e-26	1.9041e-24	down
BKA59DRAFT_235217	1.18736	0.479529	1.30807	0.0205687	0.0497975	up
BKA59DRAFT_500198	2.71607	1.19139	1.18887	0.000910596	0.00326397	up
BKA59DRAFT_134531	56.6784	25.1511	1.17218	3.22714e-12	4.05811e-11	up
BKA59DRAFT_4904	7.56465	2.67605	1.49917	5.50391e-07	3.59914e-06	up
BKA59DRAFT_475418	2.1505	0.378784	2.50522	2.46923e-10	2.51398e-09	up
BKA59DRAFT_475419	4.89304	9.98163	-1.02854	2.43428e-07	1.67463e-06	down
BKA59DRAFT_549691	16.7332	7.52731	1.15251	5.7914e-07	3.77504e-06	up
BKA59DRAFT_484580	1.88264	0.430288	2.12938	3.60697e-07	2.41543e-06	up
BKA59DRAFT_444523	9.65715	105.99	-3.45618	5.83037e-46	5.06457e-44	down
BKA59DRAFT_479875	76.0934	238.687	-1.64928	7.24436e-25	2.39808e-23	down
BKA59DRAFT_505158	16.9742	62.5838	-1.88244	1.24962e-19	2.88781e-18	down
BKA59DRAFT_446145	9.52703	3.28046	1.53813	3.31293e-11	3.70564e-10	up
BKA59DRAFT_497650	3.86895	24.3867	-2.65608	3.46961e-26	1.22466e-24	down
BKA59DRAFT_479251	2.36698	0.72412	1.70875	6.53718e-06	3.66945e-05	up
BKA59DRAFT_474165	5.93302	25.8296	-2.12219	1.05913e-38	7.05013e-37	down
BKA59DRAFT_468749	8.27505	19.8024	-1.25883	6.92534e-06	3.86783e-05	down
BKA59DRAFT_441085	0.683491	5.19199	-2.92529	4.50154e-22	1.2225e-20	down
BKA59DRAFT_535021	1.36679	3.27195	-1.25935	0.000277299	0.00112091	down
BKA59DRAFT_498845	3.50916	45.3862	-3.69305	1.11581e-33	5.84035e-32	down
BKA59DRAFT_557053	9.27988	2.93693	1.6598	2.54005e-12	3.22724e-11	up
BKA59DRAFT_523079	0.0166807	0.346189	-4.37531	0.0032029	0.00991885	down
BKA59DRAFT_467298	28.836	1.86804	3.94827	4.40643e-34	2.33636e-32	up
BKA59DRAFT_467562	20.1379	81.29	-2.01316	9.22822e-16	1.62162e-14	down
BKA59DRAFT_220237	3.80489	75.7094	-4.31455	2.70707e-69	5.34777e-67	down
BKA59DRAFT_13369	2.26865	1.1069	1.03531	0.00227263	0.00734243	up
BKA59DRAFT_257581	19.6555	50.3071	-1.35583	0.00566302	0.0163086	down
BKA59DRAFT_553715	1.18955	0.416283	1.51478	0.00526088	0.0153016	up
BKA59DRAFT_492973	1.34249	9.20792	-2.77796	6.94935e-22	1.85842e-20	down
BKA59DRAFT_8027	60.3497	275.721	-2.19179	2.08132e-21	5.34423e-20	down
BKA59DRAFT_557380	122.222	533.988	-2.1273	5.73133e-29	2.40402e-27	down
BKA59DRAFT_446960	0.616132	0.139039	2.14775	0.000524648	0.00199191	up
BKA59DRAFT_136481	4.05712	1.4922	1.44301	3.19459e-06	1.88565e-05	up
BKA59DRAFT_474926	19.9196	9.9194	1.00586	1.12673e-09	1.05748e-08	up
BKA59DRAFT_155775	12.7837	4.7747	1.42082	1.06895e-06	6.7348e-06	up
BKA59DRAFT_448138	83.6797	39.9772	1.0657	8.35304e-11	8.92741e-10	up
BKA59DRAFT_530740	0.0001	0.206199	-11.0098	0.00111022	0.00388403	down
BKA59DRAFT_549777	3.54021	0.722074	2.29362	6.39328e-06	3.59197e-05	up
BKA59DRAFT_487686	0.41081	0.866122	-1.0761	0.00708613	0.0197927	down
BKA59DRAFT_505364	63.5772	28.7007	1.14742	2.43012e-10	2.48448e-09	up
BKA59DRAFT_505813	57.6999	292.766	-2.34311	7.21224e-24	2.25922e-22	down
BKA59DRAFT_315218	0.965745	0.283411	1.76875	0.00868237	0.0235895	up
BKA59DRAFT_513909	28.9298	14.3649	1.01	4.37688e-06	2.52987e-05	up
BKA59DRAFT_471675	0.49624	7.63359	-3.94325	4.33728e-18	8.94327e-17	down
BKA59DRAFT_471673	0.0996343	18.6842	-7.55096	8.96694e-67	1.63921e-64	down
BKA59DRAFT_98267	7.2005	19.6172	-1.44595	3.77621e-12	4.70509e-11	down
BKA59DRAFT_488047	2.9854	8.7987	-1.55937	0.000227912	0.000937363	down
BKA59DRAFT_254215	4.54331	14.3742	-1.66167	6.25252e-14	9.15162e-13	down
BKA59DRAFT_15375	11.8087	5.47609	1.10864	1.73846e-06	1.06623e-05	up
BKA59DRAFT_509761	51.9293	112.768	-1.11874	6.92034e-12	8.40042e-11	down
BKA59DRAFT_91885	42.6324	184.207	-2.1113	9.38653e-24	2.89588e-22	down
BKA59DRAFT_508671	1.27656	6.92956	-2.4405	3.52958e-11	3.93361e-10	down
BKA59DRAFT_491305	5.25018	1.78123	1.5595	1.31314e-05	6.92052e-05	up
BKA59DRAFT_483611	1.67093	13.7886	-3.04475	3.39118e-39	2.33344e-37	down
BKA59DRAFT_398635	0.111002	0.610551	-2.45952	1.67035e-05	8.57796e-05	down
BKA59DRAFT_447083	14.6924	1.0254	3.84081	3.35225e-41	2.45858e-39	up
BKA59DRAFT_461431	0.0001	0.626798	-12.6138	5.16367e-06	2.94435e-05	down
BKA59DRAFT_513275	29.6809	324.797	-3.45193	2.26974e-32	1.13468e-30	down
BKA59DRAFT_492766	968.661	313.069	1.62951	4.07922e-16	7.37995e-15	up
BKA59DRAFT_39198	0.699945	1.44339	-1.04415	0.0181509	0.0446948	down
BKA59DRAFT_446352	0.682655	0.183041	1.89899	0.00710809	0.0198314	up
BKA59DRAFT_450881	49.2925	165.531	-1.74766	2.51672e-26	9.01309e-25	down
BKA59DRAFT_535432	207.779	97.6214	1.08978	3.55258e-11	3.95564e-10	up
BKA59DRAFT_183613	5.6021	12.1985	-1.12267	3.66262e-08	2.85549e-07	down
BKA59DRAFT_106798	23.3034	80.1708	-1.78254	1.28122e-09	1.19697e-08	down
BKA59DRAFT_318669	3.48122	8.70125	-1.32163	4.62137e-08	3.5443e-07	down
BKA59DRAFT_522145	0.283579	1.14976	-2.01952	6.06938e-08	4.5578e-07	down
BKA59DRAFT_466801	0.822956	0.269509	1.61048	0.0137174	0.0350617	up
BKA59DRAFT_482252	161.46	992.812	-2.62035	9.05193e-23	2.60254e-21	down
BKA59DRAFT_472523	1.43656	0.33629	2.09484	1.35614e-05	7.13184e-05	up
BKA59DRAFT_553904	3.48355	33.1369	-3.24981	4.27644e-28	1.67878e-26	down
BKA59DRAFT_223414	20.5334	6.75221	1.60454	7.2649e-09	6.16635e-08	up
BKA59DRAFT_450206	2.6992	6.54197	-1.27719	4.37823e-08	3.36627e-07	down
BKA59DRAFT_208569	9.82627	3.75786	1.38673	0.000164338	0.000693595	up
BKA59DRAFT_455611	0.110039	1.10308	-3.32544	4.09121e-08	3.16146e-07	down
BKA59DRAFT_475781	0.430611	1.99382	-2.21108	1.67873e-09	1.5367e-08	down
BKA59DRAFT_549900	0.518873	1.47042	-1.50278	2.9526e-07	2.00352e-06	down
BKA59DRAFT_388794	0.029093	0.219343	-2.91444	0.00701268	0.0196215	down
BKA59DRAFT_526500	0.0001	0.111451	-10.1222	0.0201066	0.0489204	down
BKA59DRAFT_429941	1.50097	7.11734	-2.24544	1.7975e-12	2.33218e-11	down
BKA59DRAFT_557646	11.2525	2.99213	1.911	2.11201e-19	4.81712e-18	up
BKA59DRAFT_555500	2.66398	12.1929	-2.19439	5.50584e-06	3.12491e-05	down
BKA59DRAFT_484568	0.010769	2.60939	-7.92068	5.24223e-12	6.41427e-11	down
BKA59DRAFT_534780	0.772808	30.165	-5.28662	3.13772e-81	1.03867e-78	down
BKA59DRAFT_7758	110.335	240.978	-1.12701	2.07733e-16	3.88445e-15	down
BKA59DRAFT_489051	113.218	41.7344	1.4398	3.49041e-19	7.88755e-18	up
BKA59DRAFT_481025	1.12606	3.44569	-1.61352	2.05077e-05	0.000103451	down
BKA59DRAFT_72162	4.29179	1.97962	1.11636	1.2237e-07	8.80084e-07	up
BKA59DRAFT_398821	0.0001	0.0739213	-9.52985	0.0142164	0.0361399	down
BKA59DRAFT_454984	327.315	1373.14	-2.06873	1.43084e-60	2.16357e-58	down
BKA59DRAFT_505607	418.167	173.385	1.2701	4.66873e-16	8.40921e-15	up
BKA59DRAFT_146654	19.1376	8.75753	1.12781	5.15806e-08	3.92885e-07	up
BKA59DRAFT_171528	168.438	468.326	-1.4753	3.94738e-21	9.84675e-20	down
BKA59DRAFT_456586	499.531	123.483	2.01627	6.72388e-19	1.48386e-17	up
BKA59DRAFT_456588	3.71962	8.79777	-1.24198	9.37922e-07	5.95525e-06	down
BKA59DRAFT_488321	1.68535	7.42697	-2.13973	4.19293e-20	9.99125e-19	down
BKA59DRAFT_457981	42.9663	124.823	-1.53861	1.02759e-21	2.70666e-20	down
BKA59DRAFT_529528	153.232	8.62855	4.15046	2.10931e-73	4.61337e-71	up
BKA59DRAFT_277117	11.9653	63.7673	-2.41396	1.3026e-41	9.90948e-40	down
BKA59DRAFT_319456	8.60054	3.32771	1.3699	0.00232323	0.0074685	up
BKA59DRAFT_190169	65.7981	28.7584	1.19406	5.72415e-14	8.4266e-13	up
BKA59DRAFT_496790	0.624801	0.0387153	4.01242	1.10951e-11	1.31425e-10	up
BKA59DRAFT_516159	10.9689	4.77863	1.19875	6.75521e-05	0.000307576	up
BKA59DRAFT_173008	445.981	148.037	1.59102	2.53344e-19	5.76757e-18	up
BKA59DRAFT_484810	8.90089	4.23323	1.07219	1.93847e-05	9.83121e-05	up
BKA59DRAFT_391954	0.00163167	0.804372	-8.94537	1.71069e-14	2.67252e-13	down
BKA59DRAFT_68585	34.7811	87.7081	-1.33441	1.54408e-13	2.19905e-12	down
BKA59DRAFT_37109	8.03389	17.8216	-1.14946	4.57985e-08	3.51466e-07	down
BKA59DRAFT_205065	0.0001	0.125516	-10.2937	0.0202216	0.049132	down
BKA59DRAFT_388496	1.34074	6.47589	-2.27205	4.79837e-11	5.25675e-10	down
BKA59DRAFT_550145	6.07012	12.9088	-1.08856	2.45901e-10	2.50565e-09	down
BKA59DRAFT_552171	1.02819	3.31283	-1.68795	1.45736e-05	7.58915e-05	down
BKA59DRAFT_517788	162.002	7.89215	4.35945	4.54588e-38	2.97743e-36	up
BKA59DRAFT_524097	2.11299	17.5618	-3.05508	7.61527e-48	7.17476e-46	down
BKA59DRAFT_405158	11.4451	31.1958	-1.44662	4.47641e-13	6.14653e-12	down
BKA59DRAFT_99118	79.6257	32.4609	1.29453	1.26476e-08	1.04385e-07	up
BKA59DRAFT_489334	3.62333	12.9561	-1.83825	2.28601e-13	3.20723e-12	down
BKA59DRAFT_490016	4.00652	12.0768	-1.59182	7.12155e-09	6.06149e-08	down
BKA59DRAFT_22094	27.5693	11.9522	1.20579	4.0975e-08	3.16432e-07	up
BKA59DRAFT_228704	15.2497	44.9292	-1.55888	1.71303e-12	2.23205e-11	down
BKA59DRAFT_488067	3.72284	7.56234	-1.02243	1.36637e-05	7.17638e-05	down
BKA59DRAFT_118538	42.8411	435.576	-3.34586	3.08734e-65	5.32589e-63	down
BKA59DRAFT_478081	1080.25	2293.65	-1.08627	7.71182e-17	1.48048e-15	down
BKA59DRAFT_560489	1.883	0.159248	3.56369	1.23404e-10	1.29961e-09	up
BKA59DRAFT_284	9.08594	3.5124	1.37118	7.23747e-09	6.1516e-08	up
BKA59DRAFT_411210	186.781	79.2987	1.23598	2.47614e-11	2.81333e-10	up
BKA59DRAFT_506418	54.1091	128.561	-1.24851	1.34006e-05	7.05026e-05	down
BKA59DRAFT_484921	46.5977	132.194	-1.50433	3.565e-14	5.40397e-13	down
BKA59DRAFT_401445	4.40125	13.108	-1.57446	2.70408e-10	2.73716e-09	down
BKA59DRAFT_163885	1.28183	0.235923	2.44181	1.43841e-05	7.50328e-05	up
BKA59DRAFT_475936	4.66408	2.2903	1.02606	2.35419e-05	0.000117077	up
BKA59DRAFT_555427	5.2351	2.49215	1.07082	0.00349406	0.0107122	up
BKA59DRAFT_510076	21.3213	43.0155	-1.01256	4.51252e-12	5.57713e-11	down
BKA59DRAFT_510075	313.367	1036.54	-1.72585	1.4166e-36	8.67523e-35	down
BKA59DRAFT_460724	2.65048	200.869	-6.24386	4.1661e-86	1.64601e-83	down
BKA59DRAFT_394118	2.6351	0.662717	1.9914	0.000282715	0.00114017	up
BKA59DRAFT_469621	18.9262	54.6238	-1.52914	3.35903e-13	4.64875e-12	down
BKA59DRAFT_125475	53.4401	22.585	1.24256	2.88193e-08	2.2685e-07	up
BKA59DRAFT_123868	12.7233	6.01937	1.07979	1.87853e-05	9.54303e-05	up
BKA59DRAFT_420569	0.537947	0.170643	1.65648	0.0125431	0.0324452	up
BKA59DRAFT_169622	36.855	156.891	-2.08983	1.30424e-28	5.28953e-27	down
BKA59DRAFT_414879	6.54593	15.6073	-1.25355	2.45926e-12	3.12783e-11	down
BKA59DRAFT_389510	37.0504	13.5625	1.44986	8.83846e-06	4.83059e-05	up
BKA59DRAFT_493129	0.375988	4.35931	-3.53534	2.58058e-19	5.86399e-18	down
BKA59DRAFT_467153	1.10942	0.229912	2.27065	0.00191105	0.00631414	up
BKA59DRAFT_471153	164.632	659.485	-2.0021	1.19292e-34	6.52271e-33	down
BKA59DRAFT_260773	6.34736	54.7226	-3.10791	1.54998e-66	2.75132e-64	down
BKA59DRAFT_481077	47.7739	18.952	1.33387	8.04264e-10	7.7564e-09	up
BKA59DRAFT_539576	0.838572	0.243946	1.78137	0.00614	0.0174484	up
BKA59DRAFT_166466	0.229188	0.00783267	4.87089	0.00333875	0.0102885	up
BKA59DRAFT_495876	10.2516	2.67669	1.93732	5.27594e-08	4.01116e-07	up
BKA59DRAFT_506977	6.28866	0.331232	4.24684	0.00135401	0.00465056	up
BKA59DRAFT_506978	0.185884	0.83331	-2.16445	0.00229555	0.00740205	down
BKA59DRAFT_515315	4.58399	10.0879	-1.13795	1.35805e-07	9.72144e-07	down
BKA59DRAFT_406612	1.04709	4.52792	-2.11247	1.9071e-13	2.68485e-12	down
BKA59DRAFT_544337	0.468583	1.46225	-1.64181	0.00181443	0.00603888	down
BKA59DRAFT_515782	1.95764	0.272634	2.84408	2.57956e-06	1.54345e-05	up
BKA59DRAFT_452262	0.0001	0.343472	-11.746	0.00718273	0.0200169	down
BKA59DRAFT_451976	0.501378	8.15984	-4.02457	9.37302e-30	4.11472e-28	down
BKA59DRAFT_480035	0.997714	2.50748	-1.32954	0.000232987	0.000956951	down
BKA59DRAFT_480030	8.24003	1.93528	2.09011	1.81113e-12	2.34489e-11	up
BKA59DRAFT_399136	0.147116	2.17081	-3.88321	1.64594e-17	3.26205e-16	down
BKA59DRAFT_279265	4.17659	96.9122	-4.53628	2.46173e-101	1.58691e-98	down
BKA59DRAFT_480038	15.6437	6.83928	1.19367	5.33732e-07	3.495e-06	up
BKA59DRAFT_419749	8.21119	146.497	-4.15714	1.95379e-78	5.43865e-76	down
BKA59DRAFT_400349	1.78815	0.312413	2.51694	9.01854e-09	7.56569e-08	up
BKA59DRAFT_316970	8.64919	1.26551	2.77285	2.33948e-12	2.99102e-11	up
BKA59DRAFT_509735	8.45456	17.0342	-1.01063	3.7475e-07	2.50543e-06	down
BKA59DRAFT_472105	0.399244	1.11881	-1.48662	0.00543749	0.0157257	down
BKA59DRAFT_505196	24.9367	54.2577	-1.12156	7.21326e-05	0.000325647	down
BKA59DRAFT_481921	38.8397	82.6126	-1.08883	1.00186e-15	1.74797e-14	down
BKA59DRAFT_128179	45.2792	22.0571	1.03761	2.92205e-07	1.98388e-06	up
BKA59DRAFT_395138	0.139635	0.748572	-2.42248	0.000893076	0.00320774	down
BKA59DRAFT_557471	5.52473	1.69126	1.70781	1.78704e-07	1.26518e-06	up
BKA59DRAFT_393421	41.7606	19.7283	1.08187	0.00104805	0.00370284	up
BKA59DRAFT_497699	7.22785	16.9678	-1.23116	9.87841e-15	1.57745e-13	down
BKA59DRAFT_67747	0.576985	1.57251	-1.44646	7.87124e-05	0.000353527	down
BKA59DRAFT_557478	0.811312	0.0934277	3.11834	5.47906e-07	3.5848e-06	up
BKA59DRAFT_499009	6.20891	30.6971	-2.30569	9.23677e-18	1.87305e-16	down
BKA59DRAFT_215947	0.590486	1.53885	-1.38188	2.05903e-09	1.86807e-08	down
BKA59DRAFT_499007	52.521	289.347	-2.46183	6.53851e-36	3.81351e-34	down
BKA59DRAFT_560078	1.52861	3.07467	-1.00822	0.000448325	0.00172573	down
BKA59DRAFT_132695	6.13389	19.7728	-1.68864	1.88044e-07	1.32289e-06	down
BKA59DRAFT_540388	5.06336	0.0001	15.6278	2.59503e-17	5.09359e-16	up
BKA59DRAFT_259329	16.411	107.878	-2.71666	2.29064e-05	0.000114187	down
BKA59DRAFT_508926	0.170971	0.922497	-2.4318	4.03214e-05	0.00019164	down
BKA59DRAFT_441378	19.4515	39.9805	-1.03941	6.32469e-05	0.000289913	down
BKA59DRAFT_500907	3.43117	8.18483	-1.25425	5.70741e-06	3.22884e-05	down
BKA59DRAFT_493331	69.4684	33.8765	1.03607	3.42446e-10	3.43793e-09	up
BKA59DRAFT_486169	105.096	486.708	-2.21134	7.50369e-14	1.09541e-12	down
BKA59DRAFT_130123	57.5398	26.4103	1.12346	1.68416e-10	1.75405e-09	up
BKA59DRAFT_492420	17.3189	6.15009	1.49367	1.52731e-12	2.00284e-11	up
BKA59DRAFT_515814	1.45429	3.0446	-1.06594	0.000936277	0.00334818	down
BKA59DRAFT_494314	2.47645	13.7964	-2.47795	2.14734e-05	0.000107922	down
BKA59DRAFT_515818	1.26849	3.25817	-1.36095	0.0113717	0.0298182	down
BKA59DRAFT_467830	7.63925	3.49082	1.12987	7.17543e-05	0.000324059	up
BKA59DRAFT_460283	0.0001	0.651422	-12.6694	2.17337e-06	1.31454e-05	down
BKA59DRAFT_448565	10.4795	23.4129	-1.15973	3.48467e-05	0.000167834	down
BKA59DRAFT_386188	15.3097	33.7652	-1.14109	2.67943e-14	4.11248e-13	down
BKA59DRAFT_466615	10.8217	38.8405	-1.84364	3.37544e-14	5.12297e-13	down
BKA59DRAFT_408220	1.2922	2.78602	-1.10838	0.000839287	0.0030386	down
BKA59DRAFT_405584	10.2337	1.47032	2.79912	8.14425e-17	1.55617e-15	up
BKA59DRAFT_443619	48.1633	150.658	-1.64527	1.4876e-22	4.20787e-21	down
BKA59DRAFT_508815	9.86842	1.49905	2.71877	6.56199e-27	2.41355e-25	up
BKA59DRAFT_416236	94.8457	490.283	-2.36996	2.44803e-29	1.04109e-27	down
BKA59DRAFT_451470	130.814	451.175	-1.78617	1.11643e-15	1.93683e-14	down
BKA59DRAFT_286263	1.1752	2.59617	-1.14348	0.000636952	0.00236935	down
BKA59DRAFT_493921	2.37357	0.981277	1.27432	0.00661756	0.0186326	up
BKA59DRAFT_481243	107.573	326.893	-1.6035	2.08376e-16	3.89052e-15	down
BKA59DRAFT_274233	237.923	95.884	1.31113	1.81392e-10	1.88438e-09	up
BKA59DRAFT_418454	0.836143	3.2187	-1.94466	1.70489e-08	1.38747e-07	down
BKA59DRAFT_526736	1.10487	3.27206	-1.56633	2.23849e-06	1.34927e-05	down
BKA59DRAFT_238779	12.2698	35.2735	-1.52347	4.75556e-16	8.55302e-15	down
BKA59DRAFT_438411	0.197279	0.0001	10.946	0.00241547	0.0077305	up
BKA59DRAFT_549735	19.7464	5.54471	1.8324	3.72745e-15	6.23686e-14	up
BKA59DRAFT_540070	0.0001	0.469688	-12.1975	1.54157e-06	9.54078e-06	down
BKA59DRAFT_317968	0.727869	4.99243	-2.77799	2.94174e-10	2.96303e-09	down
BKA59DRAFT_451985	4.09506	22.8392	-2.47956	5.50275e-19	1.23213e-17	down
BKA59DRAFT_519639	633.866	311.936	1.02293	5.07164e-06	2.89997e-05	up
BKA59DRAFT_488005	1.50031	37.6649	-4.64989	2.64003e-57	3.59279e-55	down
BKA59DRAFT_398983	0.45122	3.44491	-2.93256	1.60901e-09	1.48062e-08	down
BKA59DRAFT_518069	0.214782	0.0001	11.0687	2.53226e-05	0.000125263	up
BKA59DRAFT_510275	10.8756	22.8827	-1.07316	4.25971e-12	5.27532e-11	down
BKA59DRAFT_320459	1.26384	3.20163	-1.341	0.00447291	0.0132874	down
BKA59DRAFT_320458	28.0487	11.4231	1.29599	3.8182e-11	4.2245e-10	up
BKA59DRAFT_407	2.93094	11.336	-1.95148	8.53765e-16	1.50459e-14	down
BKA59DRAFT_428097	2.96968	14.3974	-2.27743	0.00457903	0.0135665	down
BKA59DRAFT_441961	4.14943	11.0826	-1.41731	1.41625e-14	2.2296e-13	down
BKA59DRAFT_401692	2.48806	5.21429	-1.06745	2.49569e-07	1.71199e-06	down
BKA59DRAFT_493378	11.4766	23.4697	-1.0321	5.49052e-09	4.7525e-08	down
BKA59DRAFT_514191	0.765097	17.4186	-4.50885	2.74014e-64	4.59743e-62	down
BKA59DRAFT_544386	0.024001	0.420527	-4.13103	0.000158723	0.000672679	down
BKA59DRAFT_245982	6.96423	3.48144	1.00028	3.84479e-05	0.000183877	up
BKA59DRAFT_518685	0.40333	0.0258143	3.96572	0.000862143	0.0031094	up
BKA59DRAFT_475700	3.52417	12.7945	-1.86017	2.32408e-11	2.6504e-10	down
BKA59DRAFT_499768	2.66373	8.39981	-1.65691	1.6577e-13	2.34994e-12	down
BKA59DRAFT_458651	1.38085	2.97464	-1.10716	0.0101319	0.0269774	down
BKA59DRAFT_462362	12.406	49.2172	-1.98812	2.60843e-23	7.67982e-22	down
BKA59DRAFT_245122	36.6651	85.2279	-1.21692	7.09657e-17	1.3645e-15	down
BKA59DRAFT_449656	28.4292	3.28523	3.11331	7.33806e-29	3.02614e-27	up
BKA59DRAFT_409963	4.05886	1.84472	1.13767	0.00521316	0.0151845	up
BKA59DRAFT_423052	1.40358	0.402576	1.80178	3.55457e-05	0.000170798	up
BKA59DRAFT_471116	0.0826727	109.312	-10.3687	1.14263e-122	1.74936e-119	down
BKA59DRAFT_390981	4.99726	10.483	-1.06884	9.77957e-07	6.18699e-06	down
BKA59DRAFT_459017	0.153418	8.77804	-5.83836	3.49663e-87	1.47678e-84	down
BKA59DRAFT_496164	195.202	37.8414	2.36693	1.66321e-29	7.12273e-28	up
BKA59DRAFT_430125	52.4107	10.6013	2.30562	1.20783e-30	5.56149e-29	up
BKA59DRAFT_223454	5.21703	10.8781	-1.06012	1.37197e-08	1.12551e-07	down
BKA59DRAFT_466269	9.5138	4.46402	1.09168	7.61742e-07	4.90527e-06	up
BKA59DRAFT_55885	780.286	365.661	1.0935	2.59553e-13	3.62074e-12	up
BKA59DRAFT_553414	3.72413	1.17316	1.66651	5.65807e-05	0.000261806	up
BKA59DRAFT_471801	83.5346	9.48322	3.13892	3.26095e-41	2.40603e-39	up
BKA59DRAFT_59686	144.499	18.4824	2.96684	4.55085e-27	1.68395e-25	up
BKA59DRAFT_470409	0.955381	3.53382	-1.88708	2.02352e-09	1.83721e-08	down
BKA59DRAFT_454560	0.403425	4.84152	-3.58509	6.3816e-25	2.12975e-23	down
BKA59DRAFT_96722	76.7315	444.874	-2.53551	1.60046e-37	1.01567e-35	down
BKA59DRAFT_504662	27.2972	114.714	-2.07121	1.6764e-21	4.33175e-20	down
BKA59DRAFT_40194	0.20014	1.63506	-3.03027	8.9653e-05	0.000399153	down
BKA59DRAFT_56758	10.9984	29.5082	-1.42382	3.98141e-17	7.74036e-16	down
BKA59DRAFT_40994	27.9806	9.45953	1.56459	1.83016e-12	2.36703e-11	up
BKA59DRAFT_274002	27.2904	13.2111	1.04665	8.65338e-07	5.52877e-06	up
BKA59DRAFT_449830	2.9183	1.01313	1.52631	0.00148606	0.00505591	up
BKA59DRAFT_478634	2.02019	4.83706	-1.25964	0.00955695	0.0256359	down
BKA59DRAFT_505464	13.7739	44.7918	-1.70129	3.98922e-20	9.54297e-19	down
BKA59DRAFT_490759	26.1677	95.1459	-1.86236	3.58973e-27	1.33638e-25	down
BKA59DRAFT_525750	2.64736	11.2252	-2.08411	4.4544e-31	2.09836e-29	down
BKA59DRAFT_56571	113.683	23.4264	2.2788	1.09687e-34	6.05155e-33	up
BKA59DRAFT_182504	15.7689	7.74109	1.02647	2.19312e-07	1.52535e-06	up
BKA59DRAFT_392832	282.134	40.2387	2.80973	3.35381e-18	6.96228e-17	up
BKA59DRAFT_442141	0.537331	1.5454	-1.52409	2.97747e-07	2.01815e-06	down
BKA59DRAFT_172273	3.71219	1.5483	1.26159	8.21135e-08	6.02592e-07	up
BKA59DRAFT_30499	98.0357	273.29	-1.47906	3.28447e-22	8.97952e-21	down
BKA59DRAFT_479769	38.0877	89.9232	-1.23937	2.11558e-15	3.59385e-14	down
BKA59DRAFT_160461	288.92	109.624	1.3981	3.21674e-13	4.45685e-12	up
BKA59DRAFT_498955	76.1924	33.7761	1.17365	3.72919e-11	4.14099e-10	up
BKA59DRAFT_461645	0.13442	0.342852	-1.35083	0.0174881	0.043228	down
BKA59DRAFT_533486	3.15925	0.57693	2.45312	2.67115e-15	4.51259e-14	up
BKA59DRAFT_461649	4.52255	10.4997	-1.21514	1.82275e-06	1.11292e-05	down
BKA59DRAFT_294324	194.412	81.3322	1.25722	7.53463e-07	4.86095e-06	up
BKA59DRAFT_532683	0.481791	0.0001	12.2342	1.92408e-06	1.17186e-05	up
BKA59DRAFT_532682	1.05923	4.53928	-2.09945	9.83104e-11	1.04432e-09	down
BKA59DRAFT_509299	0.402049	0.0001	11.9732	0.0139052	0.0354675	up
BKA59DRAFT_199287	52.6243	172.127	-1.70968	1.77904e-22	4.97482e-21	down
BKA59DRAFT_488262	54.3803	21.644	1.32912	1.56151e-14	2.44571e-13	up
BKA59DRAFT_482591	32.6668	68.2717	-1.06346	1.02846e-12	1.36622e-11	down
BKA59DRAFT_457948	16.2462	7.58529	1.09883	1.27609e-05	6.73979e-05	up
BKA59DRAFT_460112	35.7392	4.75228	2.91082	7.1423e-06	3.9727e-05	up
BKA59DRAFT_480991	0.631195	1.65602	-1.39157	0.000518207	0.00197112	down
BKA59DRAFT_512352	6.6583	1.75446	1.92412	0.000390976	0.00152749	up
BKA59DRAFT_475117	0.113284	4.12657	-5.18692	1.41337e-17	2.82397e-16	down
BKA59DRAFT_475116	0.0001	1.64728	-14.0078	2.23256e-09	2.01655e-08	down
BKA59DRAFT_484852	23.1227	491.489	-4.40978	1.73698e-71	3.54576e-69	down
BKA59DRAFT_466980	3.07756	8.63831	-1.48896	2.90244e-07	1.97385e-06	down
BKA59DRAFT_363234	5.35704	18.3229	-1.77414	1.57641e-18	3.36374e-17	down
BKA59DRAFT_420792	7.71472	3.43449	1.16752	9.93326e-10	9.4239e-09	up
BKA59DRAFT_216698	1.33623	3.41426	-1.3534	2.68551e-09	2.40089e-08	down
BKA59DRAFT_551954	1.31608	3.11349	-1.24229	1.31517e-06	8.20176e-06	down
BKA59DRAFT_493712	5.10354	45.3574	-3.15177	9.29918e-35	5.17711e-33	down
BKA59DRAFT_493718	1.66566	0.25482	2.70854	5.70528e-09	4.91408e-08	up
BKA59DRAFT_310779	8.74882	54.0236	-2.62643	7.69909e-19	1.68994e-17	down
BKA59DRAFT_508836	0.0001	4.97991	-15.6038	4.90424e-12	6.02478e-11	down
BKA59DRAFT_485025	174.495	54.9478	1.66705	1.23288e-23	3.73769e-22	up
BKA59DRAFT_451453	78.9956	313.511	-1.98867	6.50825e-18	1.32855e-16	down
BKA59DRAFT_476110	7.85749	3.62763	1.11504	3.27336e-07	2.20772e-06	up
BKA59DRAFT_549539	0.866088	0.188654	2.19877	0.000935597	0.00334673	up
BKA59DRAFT_130741	46.5822	98.5759	-1.08146	7.28084e-12	8.82054e-11	down
BKA59DRAFT_463918	0.304973	1.08829	-1.83531	0.000223469	0.000920635	down
BKA59DRAFT_549285	2.61817	0.984952	1.41043	5.95565e-05	0.000274125	up
BKA59DRAFT_484808	6.45104	35.4558	-2.45842	5.26733e-19	1.18375e-17	down
BKA59DRAFT_224650	21.3652	143.315	-2.74585	4.22403e-51	4.42188e-49	down
BKA59DRAFT_456156	5.95982	13.4717	-1.17659	2.36554e-08	1.89614e-07	down
BKA59DRAFT_443892	0.272915	0.901082	-1.72321	0.00416794	0.0125089	down
BKA59DRAFT_487777	0.9081	2.0124	-1.14799	0.00657322	0.0185248	down
BKA59DRAFT_555858	18.5215	9.25976	1.00015	1.32336e-07	9.4842e-07	up
BKA59DRAFT_488025	0.387145	2.68258	-2.79267	5.61106e-10	5.50675e-09	down
BKA59DRAFT_460934	14.7026	7.0452	1.06136	1.50386e-06	9.32151e-06	up
BKA59DRAFT_15272	18.2197	7.98888	1.18943	9.43891e-08	6.86915e-07	up
BKA59DRAFT_460856	155.215	21.3036	2.8651	5.82923e-30	2.57749e-28	up
BKA59DRAFT_395745	0.151734	0.0001	10.5673	0.0172183	0.0426471	up
BKA59DRAFT_516327	57.1135	318.84	-2.48093	1.81388e-48	1.74933e-46	down
BKA59DRAFT_446664	1.30476	3.76993	-1.53075	2.35322e-07	1.62562e-06	down
BKA59DRAFT_259825	95.949	283.979	-1.56545	5.50202e-16	9.83777e-15	down
BKA59DRAFT_34851	67.7175	15.7835	2.10111	1.36421e-24	4.42033e-23	up
BKA59DRAFT_472911	2.88573	0.385188	2.9053	3.31731e-07	2.2349e-06	up
BKA59DRAFT_214555	4.83089	69.8339	-3.85357	4.04603e-29	1.71473e-27	down
BKA59DRAFT_272759	13.6218	6.5328	1.06014	2.82277e-06	1.67995e-05	up
BKA59DRAFT_400548	224.404	100.254	1.16245	9.42321e-09	7.88896e-08	up
BKA59DRAFT_468138	103.881	523.279	-2.33265	3.48221e-34	1.85435e-32	down
BKA59DRAFT_511587	0.0001	0.499848	-12.2873	0.0189811	0.0464869	down
BKA59DRAFT_236399	279.926	740.916	-1.40427	1.06519e-28	4.34881e-27	down
BKA59DRAFT_939	132.665	290.899	-1.13273	1.75148e-11	2.02569e-10	down
BKA59DRAFT_164336	0.765351	2.25916	-1.56159	1.53483e-05	7.94532e-05	down
BKA59DRAFT_83370	56.2411	113.411	-1.01187	4.7836e-06	2.7481e-05	down
BKA59DRAFT_188773	1908.92	923.594	1.04742	1.02419e-08	8.53936e-08	up
BKA59DRAFT_548033	115.258	51.1333	1.17253	5.33894e-07	3.495e-06	up
BKA59DRAFT_169991	0.0741453	0.657524	-3.14862	0.000455678	0.00175013	down
BKA59DRAFT_491507	0.943247	0.218064	2.11289	0.000118912	0.000517568	up
BKA59DRAFT_557634	7.97937	100.666	-3.65716	1.74193e-77	4.74113e-75	down
BKA59DRAFT_471823	10.2487	4.80112	1.094	5.80431e-05	0.000267663	up
BKA59DRAFT_471820	18.4873	2.71102	2.76963	1.11864e-17	2.25346e-16	up
BKA59DRAFT_396337	4.75679	13.0836	-1.4597	1.05013e-15	1.82699e-14	down
BKA59DRAFT_461332	0.0197157	0.341963	-4.11643	0.00827166	0.0226293	down
BKA59DRAFT_476688	33.3133	7.23283	2.20346	4.10243e-19	9.25351e-18	up
BKA59DRAFT_519291	11.7898	2.59437	2.18408	1.91507e-18	4.06512e-17	up
BKA59DRAFT_475499	0.036509	0.938807	-4.68451	2.45232e-06	1.46875e-05	down
BKA59DRAFT_475491	5.36626	15.7066	-1.54939	4.57148e-13	6.26303e-12	down
BKA59DRAFT_546382	93.7348	34.6836	1.43433	8.87609e-15	1.42483e-13	up
BKA59DRAFT_315196	4.81792	18.6388	-1.95182	4.91377e-17	9.52275e-16	down
BKA59DRAFT_437376	68.0607	18.4537	1.88291	4.3752e-28	1.70661e-26	up
BKA59DRAFT_473084	19.3162	1.43499	3.75069	1.08644e-53	1.29191e-51	up
BKA59DRAFT_429304	0.919978	2.81824	-1.61512	1.05958e-06	6.67921e-06	down
BKA59DRAFT_555871	7.98145	3.29671	1.27563	1.24112e-06	7.75997e-06	up
BKA59DRAFT_542964	65.209	6.5593	3.31346	1.69166e-50	1.71235e-48	up
BKA59DRAFT_447095	2.89296	1.32645	1.12498	0.000929274	0.00332702	up
BKA59DRAFT_526670	258.022	533.661	-1.04843	2.37552e-06	1.42415e-05	down
BKA59DRAFT_551489	1.0672	0.455541	1.22818	0.00833756	0.0227892	up
BKA59DRAFT_405306	1.11356	15.0051	-3.7522	0.000162505	0.00068657	down
BKA59DRAFT_191895	4.75714	10.8544	-1.19011	5.14756e-08	3.92329e-07	down
BKA59DRAFT_281383	2.12538	5.81802	-1.45281	1.13606e-09	1.06461e-08	down
BKA59DRAFT_59588	18.1363	8.4057	1.10944	8.40785e-07	5.38032e-06	up
BKA59DRAFT_510150	7.96419	18.1999	-1.19233	3.6467e-09	3.20867e-08	down
BKA59DRAFT_318476	9.97582	3.17385	1.6522	1.04889e-06	6.62547e-06	up
BKA59DRAFT_436404	8.67535	20.6421	-1.25059	1.19937e-15	2.07485e-14	down
BKA59DRAFT_212667	558.505	1230.9	-1.14007	1.70308e-17	3.36985e-16	down
BKA59DRAFT_512379	5.43682	2.5976	1.06558	9.48056e-06	5.14707e-05	up
BKA59DRAFT_152314	17.1929	7.03602	1.28898	4.31714e-10	4.31291e-09	up
BKA59DRAFT_543211	0.175129	0.725668	-2.05089	0.00118853	0.00412148	down
BKA59DRAFT_542541	5.84005	0.521533	3.48515	5.69442e-20	1.33612e-18	up
BKA59DRAFT_408064	0.0779923	0.87375	-3.48582	0.00122542	0.00423862	down
BKA59DRAFT_506615	75.4877	171.29	-1.18213	5.17912e-07	3.39582e-06	down
BKA59DRAFT_437893	12.1722	26.8582	-1.14177	1.51708e-10	1.58543e-09	down
BKA59DRAFT_10409	5.83517	2.86883	1.02431	0.000169595	0.000713567	up
BKA59DRAFT_529943	0.141997	1.75412	-3.62681	1.69924e-08	1.38472e-07	down
BKA59DRAFT_448520	128.658	35.488	1.85814	1.66377e-18	3.54397e-17	up
BKA59DRAFT_221163	31.8251	79.9385	-1.32872	1.46954e-20	3.57832e-19	down
BKA59DRAFT_171905	1.59468	3.22174	-1.01457	5.69572e-06	3.22521e-05	down
BKA59DRAFT_466473	18.444	7.99935	1.2052	1.55041e-08	1.26849e-07	up
BKA59DRAFT_171908	8.76289	18.7083	-1.0942	8.16846e-10	7.87154e-09	down
BKA59DRAFT_199195	25.0429	90.1649	-1.84816	1.72732e-22	4.84123e-21	down
BKA59DRAFT_493730	4.14084	0.469347	3.14119	8.19765e-06	4.5207e-05	up
BKA59DRAFT_466651	0.207078	9.43623	-5.50997	1.83032e-42	1.43704e-40	down
BKA59DRAFT_92040	28.818	13.7328	1.06935	5.46701e-11	5.94143e-10	up
BKA59DRAFT_511053	0.922706	0.308208	1.58197	0.00179277	0.00597004	up
BKA59DRAFT_300038	2.67097	1.06739	1.32327	0.00161721	0.00545966	up
BKA59DRAFT_264997	1.40522	10.7619	-2.93706	2.47939e-23	7.3175e-22	down
BKA59DRAFT_507771	50.627	283.187	-2.48377	4.99337e-20	1.18067e-18	down
BKA59DRAFT_427890	0.342506	0.927105	-1.4366	0.00230462	0.00742426	down
BKA59DRAFT_371774	0.200909	0.67378	-1.74574	0.00630534	0.0178561	down
BKA59DRAFT_271697	278.731	118.524	1.23369	1.26526e-15	2.18266e-14	up
BKA59DRAFT_444744	4.20418	10.6228	-1.33726	2.70212e-08	2.13657e-07	down
BKA59DRAFT_319197	70.2121	12.161	2.52946	1.42853e-56	1.88136e-54	up
BKA59DRAFT_418649	18.2471	4.82655	1.9186	3.51294e-09	3.09766e-08	up
BKA59DRAFT_480153	173.173	753.07	-2.12057	2.4327e-44	2.02692e-42	down
BKA59DRAFT_202694	0.938903	0.107565	3.12577	1.51479e-06	9.3845e-06	up
BKA59DRAFT_480008	1.23443	8.43495	-2.77253	9.27816e-24	2.86967e-22	down
BKA59DRAFT_238736	34.6425	103.816	-1.58342	3.80353e-17	7.40629e-16	down
BKA59DRAFT_487751	5.07337	10.4244	-1.03895	4.68302e-05	0.000219677	down
BKA59DRAFT_550169	1.42149	14.2582	-3.32631	3.7346e-31	1.77292e-29	down
BKA59DRAFT_60452	28.4063	13.9599	1.02493	3.26708e-06	1.92658e-05	up
BKA59DRAFT_239068	52.3217	109.056	-1.05959	6.6431e-13	8.95101e-12	down
BKA59DRAFT_469468	190.645	457.065	-1.26151	1.30658e-12	1.7226e-11	down
BKA59DRAFT_227252	25.6361	90.3818	-1.81786	2.08196e-33	1.0805e-31	down
BKA59DRAFT_543805	0.00825133	0.256584	-4.95866	0.000113861	0.000496997	down
BKA59DRAFT_115448	37.932	12.0456	1.65491	4.08745e-08	3.16055e-07	up
BKA59DRAFT_521590	38.4006	7.12831	2.4295	4.16282e-24	1.31747e-22	up
BKA59DRAFT_513558	0.343591	1.19326	-1.79614	0.00918457	0.0247672	down
BKA59DRAFT_5960	319.586	644.819	-1.01269	1.20257e-14	1.90053e-13	down
BKA59DRAFT_458707	0.181466	0.0001	10.8255	0.018276	0.0449486	up
BKA59DRAFT_467462	2.41194	0.812856	1.56912	0.0014756	0.00502313	up
BKA59DRAFT_288369	60.7972	20.1009	1.59674	6.82402e-16	1.21131e-14	up
BKA59DRAFT_45525	22.383	2.95604	2.92066	1.178e-37	7.59373e-36	up
BKA59DRAFT_471140	42.3177	105.677	-1.32032	1.81731e-07	1.28143e-06	down
BKA59DRAFT_459053	2.86781	8.29131	-1.53165	1.40808e-12	1.85244e-11	down
BKA59DRAFT_477879	382.254	181.037	1.07825	1.86214e-11	2.1476e-10	up
BKA59DRAFT_545561	1.0268	6.97488	-2.76401	7.77598e-16	1.3783e-14	down
BKA59DRAFT_516708	91.2586	225.361	-1.3042	4.2252e-09	3.69644e-08	down
BKA59DRAFT_461295	161.989	75.6167	1.09912	7.58998e-09	6.41118e-08	up
BKA59DRAFT_216374	6.5724	71.1602	-3.43658	1.46897e-46	1.31328e-44	down
BKA59DRAFT_219763	0.31909	5.27076	-4.04598	1.0413e-34	5.77097e-33	down
BKA59DRAFT_375684	0.253413	0.908776	-1.84244	0.00065688	0.0024336	down
BKA59DRAFT_385613	49.8938	7.21443	2.7899	3.88477e-40	2.76632e-38	up
BKA59DRAFT_385863	5.69896	1.71419	1.73317	1.80617e-08	1.46406e-07	up
BKA59DRAFT_471848	5.58105	20.3222	-1.86445	4.67736e-12	5.76341e-11	down
BKA59DRAFT_24567	4.9026	1.96335	1.32023	3.93133e-05	0.000187504	up
BKA59DRAFT_529143	0.190367	1.56309	-3.03754	5.96711e-12	7.26492e-11	down
BKA59DRAFT_159030	0.932322	4.50976	-2.27415	2.96822e-07	2.013e-06	down
BKA59DRAFT_530004	0.656066	3.17564	-2.27514	1.243e-17	2.49578e-16	down
BKA59DRAFT_488984	1.09534	0.0750047	3.86826	1.19087e-06	7.4684e-06	up
BKA59DRAFT_261105	87.3691	30.2182	1.53171	5.02475e-10	4.96316e-09	up
BKA59DRAFT_500854	27.7488	9.26535	1.58251	4.9382e-12	6.06043e-11	up
BKA59DRAFT_399669	2.85063	6.7338	-1.24014	1.77763e-08	1.44188e-07	down
BKA59DRAFT_478941	29.4679	10.4446	1.4964	5.58059e-12	6.82146e-11	up
BKA59DRAFT_73238	7.22557	3.23058	1.16132	2.67768e-09	2.39563e-08	up
BKA59DRAFT_136217	62.8378	25.4631	1.30322	1.28622e-12	1.69758e-11	up
BKA59DRAFT_488180	2.14192	26.255	-3.61562	2.05519e-57	2.82831e-55	down
BKA59DRAFT_504333	4.55219	1.81421	1.32722	5.45728e-06	3.10022e-05	up
BKA59DRAFT_158254	22.9181	46.3558	-1.01626	5.01841e-05	0.00023362	down
BKA59DRAFT_554180	31.801	95.7175	-1.58971	2.95016e-22	8.08358e-21	down
BKA59DRAFT_405322	0.694627	6.62034	-3.25259	3.87261e-46	3.38798e-44	down
BKA59DRAFT_523938	2.44222	0.81504	1.58325	0.00344307	0.0105797	up
BKA59DRAFT_514094	0.429818	1.79285	-2.06046	0.0174047	0.0430738	down
BKA59DRAFT_523930	3.13308	61.5846	-4.29692	2.28723e-23	6.76667e-22	down
BKA59DRAFT_431199	15.8438	165.292	-3.38303	6.68106e-81	2.0982e-78	down
BKA59DRAFT_418452	6.71783	18.4491	-1.45749	2.74196e-10	2.77321e-09	down
BKA59DRAFT_31381	38.3733	15.1775	1.33817	1.79016e-13	2.52893e-12	up
BKA59DRAFT_478238	1.55927	274.36	-7.45906	3.36174e-188	4.11746e-184	down
BKA59DRAFT_191079	50.7748	23.0552	1.13902	1.76195e-09	1.60688e-08	up
BKA59DRAFT_191070	18.4012	38.375	-1.06037	4.19351e-10	4.19625e-09	down
BKA59DRAFT_515416	5.58225	2.40738	1.21339	6.67429e-05	0.000304485	up
BKA59DRAFT_498912	11.1671	45.3775	-2.02273	2.46761e-22	6.80703e-21	down
BKA59DRAFT_401531	21.5022	70.6797	-1.71681	5.04082e-20	1.18959e-18	down
BKA59DRAFT_169657	85.9105	24.413	1.81518	4.07363e-14	6.10695e-13	up
BKA59DRAFT_483318	1.96868	0.927995	1.08504	0.000401747	0.00156676	up
BKA59DRAFT_45067	68.1957	138.473	-1.02186	4.40225e-10	4.39078e-09	down
BKA59DRAFT_420203	1.08128	0.315486	1.77709	0.00101338	0.00359036	up
BKA59DRAFT_480958	2.35594	7.16829	-1.60532	3.17798e-12	4.0004e-11	down
BKA59DRAFT_512605	0.00390233	0.688764	-7.46353	4.59876e-09	4.00894e-08	down
BKA59DRAFT_557133	0.533119	1.88279	-1.82035	2.47906e-08	1.97679e-07	down
BKA59DRAFT_417479	38.4578	18.2874	1.07243	7.36413e-05	0.000331968	up
BKA59DRAFT_172926	9.08801	2.65202	1.77687	2.21131e-07	1.53625e-06	up
BKA59DRAFT_493288	21.8405	50.3619	-1.20532	9.10324e-14	1.32105e-12	down
BKA59DRAFT_171962	1.55673	3.6122	-1.21436	6.08596e-07	3.95232e-06	down
BKA59DRAFT_389744	4.3747	1.0656	2.03752	9.70611e-26	3.33934e-24	up
BKA59DRAFT_466412	0.00869333	0.227682	-4.71096	0.00118655	0.00411694	down
BKA59DRAFT_171965	1.20746	4.24706	-1.81449	1.60882e-09	1.48062e-08	down
BKA59DRAFT_245497	0.717756	23.0284	-5.00378	5.07553e-148	2.07217e-144	down
BKA59DRAFT_498057	0.918668	0.16781	2.45271	0.00823152	0.0225295	up
BKA59DRAFT_140508	10.7614	68.4386	-2.66894	5.33564e-32	2.61404e-30	down
BKA59DRAFT_493755	5.48719	16.1152	-1.55428	9.81289e-09	8.1928e-08	down
BKA59DRAFT_498054	1.90712	5.05346	-1.40587	6.8275e-09	5.8274e-08	down
BKA59DRAFT_495978	2.04063	0.285766	2.83611	1.24403e-13	1.78418e-12	up
BKA59DRAFT_485062	37.6976	18.4216	1.03307	1.43583e-09	1.3343e-08	up
BKA59DRAFT_529689	0.111097	0.43918	-1.98299	1.54965e-09	1.4303e-08	down
BKA59DRAFT_523454	0.0351403	1.58094	-5.49151	1.88584e-11	2.17084e-10	down
BKA59DRAFT_455082	0.764984	2.67833	-1.80783	1.37577e-05	7.21336e-05	down
BKA59DRAFT_496954	0.943989	0.118107	2.99867	0.000408589	0.00159173	up
BKA59DRAFT_555117	0.336422	4.29298	-3.67364	1.46958e-22	4.16653e-21	down
BKA59DRAFT_444767	10.7361	2.99067	1.84393	5.25743e-13	7.16273e-12	up
BKA59DRAFT_276629	5.78371	17.3612	-1.58579	8.28311e-08	6.0713e-07	down
BKA59DRAFT_487818	3.98683	1.97129	1.0161	0.00197464	0.00649621	up
BKA59DRAFT_559114	135.868	48.1655	1.49613	3.55774e-09	3.13265e-08	up
BKA59DRAFT_491455	0.883562	4.43621	-2.32792	1.39134e-19	3.20323e-18	down
BKA59DRAFT_198834	93.4607	46.6628	1.00209	3.78001e-06	2.20991e-05	up
BKA59DRAFT_551721	1.95213	0.885977	1.13971	0.000303345	0.00121299	up
BKA59DRAFT_551224	0.211093	0.808374	-1.93715	0.00282795	0.00887893	down
BKA59DRAFT_463400	771.602	247.094	1.6428	2.23421e-10	2.29376e-09	up
BKA59DRAFT_260440	16.8489	36.6895	-1.12272	2.3451e-07	1.62184e-06	down
BKA59DRAFT_484339	4.76819	15.7309	-1.72208	3.54401e-09	3.12281e-08	down
BKA59DRAFT_318499	6.81506	16.2129	-1.25034	2.4452e-10	2.49781e-09	down
BKA59DRAFT_227272	6.67248	16.5974	-1.31466	2.48487e-07	1.70598e-06	down
BKA59DRAFT_549138	0.280157	1.60352	-2.51693	2.36155e-07	1.63046e-06	down
BKA59DRAFT_256408	5.70417	2.55571	1.15829	5.26992e-06	2.99935e-05	up
BKA59DRAFT_530634	0.0726037	1.4538	-4.32364	3.17347e-08	2.4868e-07	down
BKA59DRAFT_126506	1.17625	5.81048	-2.30446	1.15222e-10	1.21974e-09	down
BKA59DRAFT_446621	1.1005	3.65277	-1.73083	1.26767e-07	9.10638e-07	down
BKA59DRAFT_160128	17.8883	8.06981	1.14841	2.04379e-05	0.000103141	up
BKA59DRAFT_121177	78.0188	19.8121	1.97744	2.02885e-37	1.28089e-35	up
BKA59DRAFT_11514	300.678	70.1875	2.09893	1.82998e-11	2.1125e-10	up
BKA59DRAFT_281199	4.56861	1.12622	2.02027	1.5111e-09	1.39788e-08	up
BKA59DRAFT_483818	185.399	77.2812	1.26244	1.34137e-11	1.5782e-10	up
BKA59DRAFT_560376	0.854288	9.5198	-3.47814	3.31309e-22	9.03758e-21	down
BKA59DRAFT_213961	4.11768	1.57064	1.39048	2.82047e-05	0.000138125	up
BKA59DRAFT_450810	46.5077	104.784	-1.17188	1.80912e-16	3.38808e-15	down
BKA59DRAFT_435477	0.291888	2.66865	-3.19262	5.83159e-13	7.93614e-12	down
BKA59DRAFT_471527	5.18543	2.07004	1.3248	1.80106e-07	1.2729e-06	up
BKA59DRAFT_501446	0.548032	5.53566	-3.33642	8.28917e-27	3.03969e-25	down
BKA59DRAFT_501442	5.2196	2.05385	1.3456	2.57899e-05	0.000127369	up
BKA59DRAFT_517496	2.14601	0.872298	1.29876	0.00808304	0.0221826	up
BKA59DRAFT_456262	14.1756	28.4216	-1.00358	1.17314e-07	8.4422e-07	down
BKA59DRAFT_236024	0.0762923	1.66943	-4.45167	8.47971e-12	1.01425e-10	down
BKA59DRAFT_420431	1.26683	0.461668	1.45629	0.0144847	0.036723	up
BKA59DRAFT_284102	47.2587	97.6501	-1.04704	9.14395e-11	9.73024e-10	down
BKA59DRAFT_199057	19.7952	5.95094	1.73396	4.57244e-15	7.54761e-14	up
BKA59DRAFT_483768	305.362	2847.44	-3.22108	1.73669e-48	1.68817e-46	down
BKA59DRAFT_478562	0.0665713	0.554331	-3.05777	0.000915716	0.0032804	down
BKA59DRAFT_484936	22.7674	48.6569	-1.09568	3.48871e-12	4.36463e-11	down
BKA59DRAFT_496107	0.269337	1.1208	-2.05705	0.00170146	0.00569852	down
BKA59DRAFT_545548	17.6989	6.52662	1.43925	1.44596e-09	1.34191e-08	up
BKA59DRAFT_205904	5.49066	15.9757	-1.54083	7.91765e-10	7.6479e-09	down
BKA59DRAFT_466758	0.0191063	0.269076	-3.81589	0.0166975	0.0415251	down
BKA59DRAFT_37643	89.7112	286.573	-1.67554	2.78822e-14	4.26953e-13	down
BKA59DRAFT_216363	8.97738	147.989	-4.04305	1.14478e-76	2.98324e-74	down
BKA59DRAFT_261064	6.48987	2.33552	1.47444	8.25665e-07	5.29463e-06	up
BKA59DRAFT_490083	0.289689	0.639065	-1.14146	0.00488756	0.0143728	down
BKA59DRAFT_495141	28.4218	12.575	1.17644	4.69666e-11	5.15454e-10	up
BKA59DRAFT_514912	867.322	1839.05	-1.08432	2.28637e-07	1.58391e-06	down
BKA59DRAFT_145288	20.4871	43.2453	-1.07783	2.43508e-13	3.40466e-12	down
BKA59DRAFT_410469	1.54565	0.564691	1.45268	0.000136519	0.000587316	up
BKA59DRAFT_480305	0.817949	0.35172	1.21758	0.0175289	0.0433201	up
BKA59DRAFT_95221	32.5022	96.0681	-1.56352	9.10616e-12	1.08494e-10	down
BKA59DRAFT_461961	0.653242	0.108816	2.58572	0.00957712	0.0256844	up
BKA59DRAFT_301644	4.13477	1.62384	1.34839	0.0029278	0.00915488	up
BKA59DRAFT_399649	2.5054	12.2803	-2.29323	6.33291e-19	1.40517e-17	down
BKA59DRAFT_429611	0.084629	0.0001	9.72501	0.0148757	0.0375974	up
BKA59DRAFT_408268	29.4794	13.7781	1.09733	5.55367e-09	4.79699e-08	up
BKA59DRAFT_474928	4.51794	1.56424	1.5302	1.2973e-05	6.84429e-05	up
BKA59DRAFT_471733	0.380084	1.31164	-1.78698	9.89016e-06	5.35047e-05	down
BKA59DRAFT_462129	22.5881	46.8127	-1.05133	1.5925e-12	2.08386e-11	down
BKA59DRAFT_462122	0.830379	0.385474	1.10714	0.0084888	0.0231509	up
BKA59DRAFT_533423	20.8655	9.40929	1.14896	1.72463e-12	2.24238e-11	up
BKA59DRAFT_400864	605.231	300.019	1.01243	8.9154e-05	0.00039722	up
BKA59DRAFT_488309	0.900029	20.7985	-4.53037	1.88001e-84	6.57897e-82	down
BKA59DRAFT_488306	73.9534	28.5777	1.37173	4.13326e-09	3.62118e-08	up
BKA59DRAFT_434682	10.3504	1.89961	2.44591	8.54824e-09	7.18099e-08	up
BKA59DRAFT_479521	189.486	520.628	-1.45816	5.07275e-22	1.36853e-20	down
BKA59DRAFT_202761	2.91926	1.31437	1.15123	0.00335682	0.0103406	up
BKA59DRAFT_545306	48.0217	149.126	-1.63477	9.04137e-24	2.80351e-22	down
BKA59DRAFT_289509	10.7898	2.84954	1.92087	8.14137e-11	8.70878e-10	up
BKA59DRAFT_175318	0.7651	2.12856	-1.47616	0.00068999	0.00254548	down
BKA59DRAFT_457779	16.0863	7.15971	1.16786	8.22866e-06	4.53576e-05	up
BKA59DRAFT_270372	436.879	210.055	1.05646	4.98935e-10	4.93615e-09	up
BKA59DRAFT_500632	1.04318	3.38515	-1.69823	1.22109e-14	1.9273e-13	down
BKA59DRAFT_480939	65.0885	141.834	-1.12373	2.94266e-12	3.71555e-11	down
BKA59DRAFT_498829	1.45055	0.178059	3.02617	1.55781e-09	1.43567e-08	up
BKA59DRAFT_435220	10.0516	33.6209	-1.74194	6.19303e-16	1.1025e-14	down
BKA59DRAFT_503984	0.183734	2.23127	-3.60217	6.04554e-20	1.41309e-18	down
BKA59DRAFT_168722	1.43261	6.86655	-2.26094	3.044e-15	5.13328e-14	down
BKA59DRAFT_512772	3.23455	0.597804	2.43582	1.48962e-11	1.73595e-10	up
BKA59DRAFT_457659	67.7812	27.7485	1.28848	4.66898e-09	4.06436e-08	up
BKA59DRAFT_464699	46.199	130.221	-1.49503	4.75929e-19	1.07154e-17	down
BKA59DRAFT_445165	3.92373	1.91858	1.03219	0.0191738	0.0469118	up
BKA59DRAFT_502173	67.6077	30.2751	1.15906	2.28679e-06	1.37634e-05	up
BKA59DRAFT_493513	169.042	550.814	-1.70418	3.301e-30	1.4702e-28	down
BKA59DRAFT_317506	5.80766	113.356	-4.28676	3.43106e-74	7.92899e-72	down
BKA59DRAFT_501506	68.6634	28.8191	1.25252	1.83357e-17	3.61636e-16	up
BKA59DRAFT_503357	1.17703	0.0001	13.5229	2.4106e-08	1.92848e-07	up
BKA59DRAFT_551100	0.904169	0.131636	2.78004	0.00136105	0.0046669	up
BKA59DRAFT_507188	0.029936	1.94539	-6.02203	4.91733e-07	3.23456e-06	down
BKA59DRAFT_391548	2.07543	6.67878	-1.68618	1.55905e-13	2.2178e-12	down
BKA59DRAFT_517726	2.29617	5.53299	-1.26883	1.74557e-06	1.07006e-05	down
BKA59DRAFT_455867	23.5548	97.617	-2.05111	1.48956e-12	1.95543e-11	down
BKA59DRAFT_277032	0.223323	2.46409	-3.46385	8.80192e-12	1.05074e-10	down
BKA59DRAFT_527804	0.996857	2.35413	-1.23974	0.000992197	0.00352551	down
BKA59DRAFT_555216	0.630647	4.28674	-2.76497	8.91297e-13	1.19307e-11	down
BKA59DRAFT_504639	1.68892	0.636686	1.40744	0.00201142	0.00660124	up
BKA59DRAFT_480137	21.2083	9.95066	1.09176	8.59546e-05	0.000383943	up
BKA59DRAFT_404366	3.66887	0.999371	1.87624	7.24211e-07	4.67588e-06	up
BKA59DRAFT_548247	2.21347	0.939232	1.23676	0.000159974	0.000677224	up
BKA59DRAFT_555429	1.5877	0.336613	2.23778	2.81697e-05	0.000138009	up
BKA59DRAFT_457599	3.17001	7.74829	-1.28939	1.49232e-05	7.75146e-05	down
BKA59DRAFT_486427	17.8807	40.4958	-1.17937	3.01948e-11	3.3929e-10	down
BKA59DRAFT_452125	15.529	6.26313	1.31001	0.00248626	0.0079384	up
BKA59DRAFT_391624	0.293842	0.0001	11.5208	6.48175e-05	0.000296668	up
BKA59DRAFT_512501	0.0146433	0.403306	-4.78356	0.00504387	0.0147616	down
BKA59DRAFT_462599	23.9794	10.9176	1.13514	3.74413e-08	2.91163e-07	up
BKA59DRAFT_505585	117.386	32.8658	1.8366	1.12026e-18	2.42849e-17	up
BKA59DRAFT_131586	1.03286	2.92407	-1.50133	4.27873e-06	2.47782e-05	down
BKA59DRAFT_463955	228.851	680.63	-1.57246	1.10452e-14	1.75691e-13	down
BKA59DRAFT_25564	3.70928	1.53236	1.27539	1.25193e-05	6.62359e-05	up
BKA59DRAFT_57878	69.4328	29.4922	1.23528	1.61642e-10	1.68637e-09	up
BKA59DRAFT_481509	28.4702	13.9503	1.02916	5.35651e-08	4.06202e-07	up
BKA59DRAFT_238242	15.5756	103.343	-2.73008	9.5956e-39	6.45752e-37	down
BKA59DRAFT_518608	0.101536	1.57808	-3.9581	0.0040975	0.0123187	down
BKA59DRAFT_518351	16.5226	74.2924	-2.16877	1.71735e-39	1.19512e-37	down
BKA59DRAFT_188587	56.106	27.3922	1.03439	6.90188e-10	6.73579e-09	up
BKA59DRAFT_535555	0.221377	0.026806	3.04588	0.00430493	0.0128603	up
BKA59DRAFT_510588	94.6729	40.5581	1.22296	5.36425e-08	4.06316e-07	up
BKA59DRAFT_464995	21.0463	9.01335	1.22343	1.23674e-06	7.74021e-06	up
BKA59DRAFT_475992	16.0627	7.27583	1.14253	2.48013e-09	2.2303e-08	up
BKA59DRAFT_475990	1.67446	22.9353	-3.7758	2.83098e-33	1.46303e-31	down
BKA59DRAFT_500281	10.9996	4.43219	1.31135	1.33536e-08	1.09695e-07	up
BKA59DRAFT_171774	3.28011	33.7718	-3.364	7.01689e-41	5.08537e-39	down
BKA59DRAFT_479089	1.83985	0.424928	2.1143	0.000114427	0.000499289	up
BKA59DRAFT_434329	6.65819	0.945507	2.81597	9.26948e-17	1.76842e-15	up
BKA59DRAFT_438830	58.8048	17.3552	1.76057	4.59302e-23	1.33623e-21	up
BKA59DRAFT_464036	38.6143	150.012	-1.95787	5.77045e-31	2.69757e-29	down
BKA59DRAFT_492585	236.025	63.7641	1.88812	1.21073e-17	2.43497e-16	up
BKA59DRAFT_189182	104.581	210.752	-1.01093	1.88211e-08	1.5226e-07	down
BKA59DRAFT_441250	3.96899	1.45557	1.44719	8.45853e-06	4.64366e-05	up
BKA59DRAFT_468190	21.9731	10.3747	1.08268	2.58651e-06	1.54685e-05	up
BKA59DRAFT_500846	4.41204	10.518	-1.25334	3.93114e-05	0.000187504	down
BKA59DRAFT_129090	38.3262	103.74	-1.43657	2.53444e-16	4.68202e-15	down
BKA59DRAFT_483745	4.34072	12.0501	-1.47304	2.80728e-13	3.89395e-12	down
BKA59DRAFT_411955	10.9676	5.22655	1.06932	4.07265e-08	3.15109e-07	up
BKA59DRAFT_13502	63.1375	126.742	-1.00532	5.13717e-14	7.58988e-13	down
BKA59DRAFT_470824	17.1484	37.0835	-1.1127	3.87677e-15	6.45146e-14	down
BKA59DRAFT_475747	1.39432	21.5482	-3.94993	1.497e-73	3.33369e-71	down
BKA59DRAFT_388759	23.0261	9.5777	1.26552	8.50155e-11	9.0782e-10	up
BKA59DRAFT_255062	4.01091	8.82311	-1.13736	6.40949e-12	7.78804e-11	down
BKA59DRAFT_526567	2.29668	23.9653	-3.38332	1.93475e-46	1.71716e-44	down
BKA59DRAFT_405771	7.04673	3.44933	1.03064	0.000371246	0.00145878	up
BKA59DRAFT_172144	1.10453	2.76175	-1.32216	1.44291e-05	7.52355e-05	down
BKA59DRAFT_514933	23.2353	256.376	-3.46387	1.81045e-63	2.99654e-61	down
BKA59DRAFT_546820	0.0125303	0.174364	-3.7986	0.0176779	0.0436618	down
BKA59DRAFT_493668	1.97848	6.51815	-1.72007	4.86537e-14	7.23192e-13	down
BKA59DRAFT_95240	16.6245	8.07539	1.04171	8.9499e-06	4.88496e-05	up
BKA59DRAFT_472218	67.9231	33.7681	1.00824	4.04902e-08	3.13479e-07	up
BKA59DRAFT_399996	64.0091	29.631	1.11117	1.72913e-11	2.00174e-10	up
BKA59DRAFT_461905	26.378	55.6346	-1.07665	8.22423e-10	7.91906e-09	down
BKA59DRAFT_68074	0.0447347	1.11399	-4.63821	1.46128e-05	7.60633e-05	down
BKA59DRAFT_405363	32.1937	13.3767	1.26706	1.62478e-09	1.49066e-08	up
BKA59DRAFT_527419	9.52619	3.19186	1.5775	3.44381e-07	2.31503e-06	up
BKA59DRAFT_71549	7.01151	3.01266	1.21869	2.79053e-05	0.000136823	up
BKA59DRAFT_487075	0.290013	1.05558	-1.86385	0.0191906	0.0469435	down
BKA59DRAFT_284939	2.67928	6.83697	-1.35151	8.48846e-06	4.65801e-05	down
BKA59DRAFT_399197	21.0777	9.45959	1.15587	1.0439e-09	9.8427e-09	up
BKA59DRAFT_479858	0.0001	0.154939	-10.5975	0.0149033	0.0376516	down
BKA59DRAFT_416471	0.365512	0.13282	1.46045	0.0051276	0.0149816	up
BKA59DRAFT_504371	10.3046	3.09566	1.73497	4.86174e-14	7.23192e-13	up
BKA59DRAFT_479502	100.731	402.295	-1.99775	1.48719e-23	4.48648e-22	down
BKA59DRAFT_418362	0.057076	0.777357	-3.76762	1.22581e-10	1.29206e-09	down
BKA59DRAFT_260285	24.7523	85.5289	-1.78885	2.96047e-19	6.71477e-18	down
BKA59DRAFT_444441	1.2249	3.34138	-1.44778	8.39423e-05	0.000375502	down
BKA59DRAFT_489635	59.2344	347.471	-2.55238	1.02835e-39	7.19731e-38	down
BKA59DRAFT_487580	0.731604	0.026658	4.77842	5.91075e-07	3.84466e-06	up
BKA59DRAFT_430311	0.103932	0.0001	10.0214	0.00588796	0.0168298	up
BKA59DRAFT_513871	273.931	614.109	-1.16468	6.50014e-16	1.1555e-14	down
BKA59DRAFT_476142	0.272197	1.04712	-1.9437	0.000129152	0.000558565	down
BKA59DRAFT_446565	1.74677	0.844687	1.0482	0.00281241	0.0088324	up
BKA59DRAFT_376688	4.31424	1.26921	1.76517	1.23832e-08	1.0241e-07	up
BKA59DRAFT_532133	80.6824	29.6731	1.4431	4.18963e-14	6.25788e-13	up
BKA59DRAFT_233092	0.0419923	0.344413	-3.03594	0.00228948	0.0073852	down
BKA59DRAFT_556723	0.382627	0.989676	-1.37102	0.0110941	0.0292404	down
BKA59DRAFT_472611	11.9487	4.97275	1.26474	1.21401e-10	1.28072e-09	up
BKA59DRAFT_435208	0.970573	2.1824	-1.16901	0.0013083	0.00450367	down
BKA59DRAFT_544532	1.28732	0.588167	1.13008	0.0140727	0.0358044	up
BKA59DRAFT_314476	21.702	8.24127	1.39689	1.19851e-14	1.89655e-13	up
BKA59DRAFT_471272	0.553916	2.33407	-2.07511	8.55159e-13	1.14595e-11	down
BKA59DRAFT_471270	1.3955	0.599222	1.21962	0.0109441	0.0289135	up
BKA59DRAFT_471277	2.73206	7.8738	-1.52707	4.29741e-09	3.75426e-08	down
BKA59DRAFT_541246	2.05782	14.3411	-2.80097	4.03912e-14	6.07008e-13	down
BKA59DRAFT_480273	52.721	149.293	-1.5017	4.93823e-11	5.40031e-10	down
BKA59DRAFT_533984	3.14701	0.748065	2.07275	1.09804e-09	1.03214e-08	up
BKA59DRAFT_533987	293.584	16.5344	4.15023	3.27071e-42	2.53542e-40	up
BKA59DRAFT_252206	4.3877	2.12771	1.04416	4.02728e-05	0.000191483	up
BKA59DRAFT_541241	0.937844	10.7525	-3.51918	2.5815e-27	9.69884e-26	down
BKA59DRAFT_544959	1.02521	8.56961	-3.06332	1.24326e-11	1.467e-10	down
BKA59DRAFT_449318	3.72269	1.80711	1.04266	0.00525983	0.0153016	up
BKA59DRAFT_515217	73.1434	18.3876	1.99199	1.60449e-15	2.75622e-14	up
BKA59DRAFT_496721	0.759313	26.864	-5.14484	2.38225e-61	3.74075e-59	down
BKA59DRAFT_40271	2.23341	6.52431	-1.54658	1.80361e-07	1.27323e-06	down
BKA59DRAFT_271111	325.636	157.844	1.04476	8.63553e-12	1.03188e-10	up
BKA59DRAFT_387781	45.0937	21.4404	1.07259	2.60237e-06	1.55482e-05	up
BKA59DRAFT_409876	67.48	26.5596	1.34523	1.46285e-08	1.19846e-07	up
BKA59DRAFT_542806	1.15236	0.303808	1.92336	0.00381312	0.0115802	up
BKA59DRAFT_387438	31.5215	14.6184	1.10855	1.26596e-10	1.32866e-09	up
BKA59DRAFT_489507	15.4638	7.57287	1.02998	1.76838e-06	1.08296e-05	up
BKA59DRAFT_501013	0.30438	0.741183	-1.28396	0.00570034	0.016379	down
BKA59DRAFT_419175	3.41107	1.54199	1.14543	3.26429e-05	0.000158215	up
BKA59DRAFT_487285	1929.97	805.042	1.26144	1.04737e-12	1.38898e-11	up
BKA59DRAFT_497798	12.6267	103.381	-3.03342	4.82701e-51	5.01027e-49	down
BKA59DRAFT_437697	3.5346	1.32597	1.41449	0.000970384	0.00345602	up
BKA59DRAFT_408035	149.218	322.406	-1.11146	2.71407e-09	2.42465e-08	down
BKA59DRAFT_514134	4695.87	2012.31	1.22254	1.29867e-15	2.23715e-14	up
BKA59DRAFT_443904	4.34701	1.48418	1.55036	4.48805e-07	2.96332e-06	up
BKA59DRAFT_495493	75.8811	37.884	1.00215	8.25095e-08	6.05135e-07	up
BKA59DRAFT_434346	9.96892	1.70804	2.54509	6.64866e-18	1.3527e-16	up
BKA59DRAFT_456739	28.3325	14.0712	1.00971	6.88408e-09	5.8716e-08	up
BKA59DRAFT_557112	2.32685	7.0873	-1.60686	7.81805e-10	7.56363e-09	down
BKA59DRAFT_450771	103.045	51.0201	1.01413	2.31396e-06	1.39201e-05	up
BKA59DRAFT_303141	17.9237	5.24215	1.77364	2.42181e-12	3.0834e-11	up
BKA59DRAFT_467994	12.2518	29.3147	-1.25863	1.213e-11	1.43268e-10	down
BKA59DRAFT_407548	4.72707	1.5925	1.56965	1.51568e-05	7.85616e-05	up
BKA59DRAFT_394657	3.46796	8.42481	-1.28056	5.07915e-08	3.87356e-07	down
BKA59DRAFT_464710	3.4786	7.72876	-1.15173	1.14298e-05	6.09986e-05	down
BKA59DRAFT_416252	3.12683	8.76691	-1.48737	2.97788e-10	2.99697e-09	down
BKA59DRAFT_556060	2.92727	21.4032	-2.8702	2.82519e-40	2.03547e-38	down
BKA59DRAFT_120360	15.9961	7.43906	1.10453	3.01508e-09	2.68377e-08	up
BKA59DRAFT_526702	0.622741	0.0001	12.6044	3.66781e-08	2.85772e-07	up
BKA59DRAFT_407093	0.142568	0.0133437	3.41742	0.0124159	0.0321568	up
BKA59DRAFT_475769	19.6577	46.9632	-1.25643	1.09613e-10	1.16237e-09	down
BKA59DRAFT_129615	48.921	20.6144	1.2468	7.75023e-07	4.98555e-06	up
BKA59DRAFT_521450	2.38373	0.645268	1.88525	2.47362e-05	0.00012261	up
BKA59DRAFT_446896	2.84602	14.9654	-2.39462	4.25918e-15	7.04953e-14	down
BKA59DRAFT_464684	0.553371	2.88999	-2.38475	6.85946e-06	3.83628e-05	down
BKA59DRAFT_222383	100.941	21.4119	2.23704	4.41311e-32	2.18833e-30	up
BKA59DRAFT_535218	5.25417	0.962529	2.44856	0.00272999	0.00860447	up
BKA59DRAFT_498077	5.66379	14.7395	-1.37985	2.04943e-10	2.11648e-09	down
BKA59DRAFT_521085	0.426304	1.24418	-1.54524	0.00208161	0.00680971	down
BKA59DRAFT_541591	113.684	46.7226	1.28284	1.99624e-14	3.11465e-13	up
BKA59DRAFT_541590	2.44811	1.1453	1.09594	0.000331594	0.00131393	up
BKA59DRAFT_400839	182.882	537.017	-1.55406	8.03745e-28	3.08598e-26	down
BKA59DRAFT_523535	3.04253	1.10025	1.46743	5.9483e-08	4.48613e-07	up
BKA59DRAFT_458350	19.3627	101.508	-2.39025	7.72065e-43	6.18055e-41	down
BKA59DRAFT_493246	9.79549	4.22872	1.2119	6.23501e-08	4.66787e-07	up
BKA59DRAFT_491796	55.2347	578.904	-3.38968	3.44941e-63	5.63312e-61	down
BKA59DRAFT_437198	3.70334	0.796656	2.2168	3.00009e-14	4.57029e-13	up
BKA59DRAFT_463875	21.1977	59.1366	-1.48014	2.6004e-13	3.62341e-12	down
BKA59DRAFT_481474	5.25429	2.18876	1.26338	2.68987e-07	1.83643e-06	up
BKA59DRAFT_172236	0.0001	0.272092	-11.4099	0.000324532	0.00128929	down
BKA59DRAFT_487612	0.283768	0.977129	-1.78383	0.000153573	0.000652206	down
BKA59DRAFT_504390	2.77853	0.595331	2.22256	2.84296e-10	2.86825e-09	up
BKA59DRAFT_247013	0.347313	0.831014	-1.25864	0.00480029	0.0141672	down
BKA59DRAFT_430087	6.78824	2.97422	1.19053	5.82018e-07	3.79017e-06	up
BKA59DRAFT_478255	11.8169	26.9715	-1.19059	6.9325e-06	3.87006e-05	down
BKA59DRAFT_505047	65.6614	160.301	-1.28766	7.94224e-15	1.28333e-13	down
BKA59DRAFT_456104	20.0851	3.01296	2.73688	6.06036e-24	1.90326e-22	up
BKA59DRAFT_502530	0.396956	0.137489	1.52966	0.00591368	0.0168836	up
BKA59DRAFT_479785	0.220902	2.36106	-3.41796	0.00961105	0.0257697	down
BKA59DRAFT_535453	0.0001	0.182893	-10.8368	3.75753e-05	0.000179985	down
BKA59DRAFT_469121	166.959	74.9403	1.15568	7.36855e-13	9.9067e-12	up
BKA59DRAFT_461737	1.85225	4.7355	-1.35424	9.13957e-10	8.7386e-09	down
BKA59DRAFT_461734	2.25931	11.6498	-2.36635	1.09065e-24	3.56221e-23	down
BKA59DRAFT_461732	10.0946	36.5003	-1.85433	7.39938e-25	2.44279e-23	down
BKA59DRAFT_456699	0.808311	19.463	-4.58968	9.97431e-73	2.14325e-70	down
BKA59DRAFT_193015	55.1649	306.841	-2.47567	2.20793e-41	1.65907e-39	down
BKA59DRAFT_513687	29.8929	379.668	-3.66686	5.07797e-63	8.18355e-61	down
BKA59DRAFT_303828	5.94361	1.52135	1.96599	8.2788e-12	9.91427e-11	up
BKA59DRAFT_482649	7.3186	3.5784	1.03225	1.73725e-05	8.88059e-05	up
BKA59DRAFT_241310	0.236547	0.808063	-1.77234	0.00176505	0.0058883	down
BKA59DRAFT_544510	0.129816	7.83609	-5.9156	5.21138e-12	6.38289e-11	down
BKA59DRAFT_301834	15.5576	5.72942	1.44116	1.65575e-06	1.01959e-05	up
BKA59DRAFT_316633	189.784	51.9568	1.86897	4.06616e-22	1.10672e-20	up
BKA59DRAFT_502135	0.045549	0.463618	-3.34744	0.00772563	0.021326	down
BKA59DRAFT_439262	0.0528353	0.177483	-1.7481	0.00238656	0.00763998	down
BKA59DRAFT_385949	22.003	10.0402	1.1319	3.25843e-09	2.88571e-08	up
BKA59DRAFT_32223	12.9526	6.28048	1.04429	0.000376315	0.0014768	up
BKA59DRAFT_74639	105.165	392.465	-1.8999	3.55471e-26	1.24751e-24	down
BKA59DRAFT_478414	34.8488	16.5253	1.07643	0.000266043	0.0010804	up
BKA59DRAFT_492798	7.31001	19.0112	-1.3789	2.14797e-14	3.33862e-13	down
BKA59DRAFT_500079	0.0001	0.108569	-10.0844	0.00807708	0.0221712	down
BKA59DRAFT_515234	22.3334	10.4606	1.09423	6.87188e-05	0.000312423	up
BKA59DRAFT_500076	0.35782	1.49596	-2.06377	1.59796e-11	1.85339e-10	down
BKA59DRAFT_500072	14.6144	2.94977	2.30872	1.7981e-23	5.37148e-22	up
BKA59DRAFT_540500	1.0096	3.06887	-1.60392	0.000291162	0.00116963	down
BKA59DRAFT_257491	6.67059	2.7506	1.27807	7.99158e-08	5.87873e-07	up
BKA59DRAFT_407715	112.391	53.8104	1.06257	3.28677e-07	2.21554e-06	up
BKA59DRAFT_409017	0.0001	0.134525	-10.3937	0.00602719	0.0171717	down
BKA59DRAFT_507767	52.4263	267.459	-2.35096	3.15577e-26	1.11711e-24	down
BKA59DRAFT_507763	79.2061	172.323	-1.12143	3.02044e-09	2.68659e-08	down
BKA59DRAFT_422669	0.0988867	1.36146	-3.78323	1.03445e-18	2.25444e-17	down
BKA59DRAFT_529661	1.27464	0.422012	1.59473	0.00117086	0.00406828	up
BKA59DRAFT_553628	0.0114967	0.394556	-5.10094	4.80651e-05	0.000225211	down
BKA59DRAFT_519022	20.7293	9.42792	1.13666	1.31339e-09	1.2233e-08	up
BKA59DRAFT_238226	67.5528	181.191	-1.42343	2.81943e-17	5.52518e-16	down
BKA59DRAFT_485158	7.7513	3.55597	1.1242	8.38629e-07	5.36933e-06	up
BKA59DRAFT_468860	84.3265	215.585	-1.3542	1.23843e-15	2.13939e-14	down
BKA59DRAFT_491963	0.007425	0.484001	-6.02648	0.00018898	0.000788359	down
BKA59DRAFT_471871	14.3224	44.9505	-1.65006	5.80321e-15	9.47703e-14	down
BKA59DRAFT_505728	9.39502	22.3033	-1.24729	5.03978e-10	4.974e-09	down
BKA59DRAFT_429175	3.51084	1.26928	1.4678	8.09942e-06	4.47459e-05	up
BKA59DRAFT_514150	2.22297	7.14568	-1.68458	7.65428e-08	5.65086e-07	down
BKA59DRAFT_487135	335.768	92.0029	1.86771	2.6295e-10	2.66828e-09	up
BKA59DRAFT_487139	4.85446	2.2353	1.11884	3.67732e-08	2.86331e-07	up
BKA59DRAFT_518648	0.0001	0.137054	-10.4205	0.0154539	0.0388505	down
BKA59DRAFT_437847	0.471702	2.70877	-2.52169	2.86854e-11	3.23814e-10	down
BKA59DRAFT_508491	28.2622	99.0811	-1.80974	1.49524e-27	5.68749e-26	down
BKA59DRAFT_96704	14.7628	6.76408	1.126	2.59068e-08	2.06043e-07	up
BKA59DRAFT_443924	1.97871	4.19857	-1.08534	2.20023e-06	1.33013e-05	down
BKA59DRAFT_553475	1.28734	766.042	-9.21689	1.74428e-69	3.50228e-67	down
BKA59DRAFT_488481	1.50469	5.71175	-1.92447	9.94649e-10	9.42915e-09	down
BKA59DRAFT_456756	136.773	290.33	-1.08591	2.85158e-05	0.000139593	down
BKA59DRAFT_475333	10.6423	23.7741	-1.15959	1.93814e-07	1.36036e-06	down
BKA59DRAFT_513093	20.5854	235.431	-3.51561	1.15259e-78	3.36117e-76	down
BKA59DRAFT_441298	1.15383	2.47093	-1.09863	0.000961859	0.00343065	down
BKA59DRAFT_453218	0.808381	0.092647	3.12522	0.014855	0.0375762	up
BKA59DRAFT_273795	1.52243	0.566039	1.4274	9.32722e-06	5.07507e-05	up
BKA59DRAFT_129580	390.167	898.276	-1.20307	6.54232e-22	1.7534e-20	down
BKA59DRAFT_276149	14.4639	34.0278	-1.23426	1.01393e-13	1.46619e-12	down
BKA59DRAFT_464772	142.002	492.541	-1.79433	6.14851e-29	2.5702e-27	down
BKA59DRAFT_499816	4.55295	10.601	-1.21932	6.8511e-06	3.83511e-05	down
BKA59DRAFT_513328	2.22703	0.853252	1.38408	0.00891925	0.0241421	up
BKA59DRAFT_425461	1.30266	38.5584	-4.88751	1.95874e-88	8.88543e-86	down
BKA59DRAFT_535663	5.04832	1.33749	1.91628	4.92393e-09	4.28022e-08	up
BKA59DRAFT_522277	49.7705	199.517	-2.00315	2.22583e-18	4.70035e-17	down
BKA59DRAFT_320056	0.920238	3.43932	-1.90204	4.0297e-06	2.34135e-05	down
BKA59DRAFT_470314	68.4196	33.4095	1.03415	4.00885e-05	0.000190681	up
BKA59DRAFT_68006	0.878006	8.42883	-3.26303	2.0846e-25	7.11204e-24	down
BKA59DRAFT_422858	1.44892	3.70911	-1.35609	9.40856e-06	5.11478e-05	down
BKA59DRAFT_428869	1.47694	3.34574	-1.17972	6.52178e-05	0.000298278	down
BKA59DRAFT_535279	16.8414	2.02369	3.05695	4.1024e-36	2.42735e-34	up
BKA59DRAFT_424331	1.25592	0.333105	1.91469	0.000855585	0.00308939	up
BKA59DRAFT_558830	0.14197	0.608458	-2.09957	0.00120818	0.00418253	down
BKA59DRAFT_507574	139.626	569.863	-2.02905	5.42533e-26	1.89856e-24	down
BKA59DRAFT_203133	0.973048	0.261045	1.89821	0.0140275	0.0357266	up
BKA59DRAFT_389843	0.027881	0.416066	-3.89946	0.00107481	0.00378611	down
BKA59DRAFT_473069	15.209	1025.35	-6.07504	3.43076e-118	4.66888e-115	down
BKA59DRAFT_449297	288.246	80.4274	1.84154	2.20917e-16	4.1059e-15	up
BKA59DRAFT_518743	0.391105	0.0773033	2.33895	0.00210766	0.00688206	up
BKA59DRAFT_390852	428.823	205.473	1.06143	1.19869e-05	6.37496e-05	up
BKA59DRAFT_277157	46.7605	244.202	-2.38471	2.84994e-26	1.01471e-24	down
BKA59DRAFT_489852	17.2237	35.2076	-1.03149	7.89633e-11	8.46885e-10	down
BKA59DRAFT_521601	1.83953	18.6441	-3.34131	5.58258e-42	4.27347e-40	down
BKA59DRAFT_481498	0.0001	0.565774	-12.466	6.6389e-09	5.67434e-08	down
BKA59DRAFT_529055	0.163907	2.00322	-3.61137	6.06455e-09	5.20888e-08	down
BKA59DRAFT_481497	0.686594	3.37649	-2.298	8.13953e-12	9.79302e-11	down
BKA59DRAFT_539405	2.06603	13.8502	-2.74497	2.13113e-28	8.58619e-27	down
BKA59DRAFT_315794	27.6687	55.4251	-1.00228	7.89566e-10	7.63268e-09	down
BKA59DRAFT_476074	95.912	244.821	-1.35194	6.4833e-13	8.74532e-12	down
BKA59DRAFT_486610	69.9807	30.5423	1.19615	3.44794e-12	4.32245e-11	up
BKA59DRAFT_488105	581.081	1542.25	-1.40823	4.97938e-11	5.44045e-10	down
BKA59DRAFT_474945	1.04519	0.475263	1.13697	0.0100419	0.0267727	up
BKA59DRAFT_434993	0.36739	1.4599	-1.99049	1.049e-05	5.64505e-05	down
BKA59DRAFT_434628	1.79699	5.81527	-1.69427	1.29543e-08	1.06701e-07	down
BKA59DRAFT_540360	0.0145247	0.205921	-3.82552	0.00430496	0.0128603	down
BKA59DRAFT_540365	4.17635	1.7892	1.22293	0.000145605	0.000621598	up
BKA59DRAFT_540364	92.9509	405.926	-2.12667	6.48285e-28	2.50479e-26	down
BKA59DRAFT_399229	2.93548	0.963234	1.60764	2.02812e-11	2.32589e-10	up
BKA59DRAFT_465411	0.273064	2.22393	-3.0258	1.02602e-09	9.69648e-09	down
BKA59DRAFT_527523	20.927	6.18253	1.75909	4.56339e-13	6.25894e-12	up
BKA59DRAFT_235218	0.192188	2.45789	-3.67683	5.1733e-09	4.48426e-08	down
BKA59DRAFT_505097	108.486	761.937	-2.81216	1.10172e-37	7.1396e-36	down
BKA59DRAFT_121163	5.0173	2.50561	1.00175	5.08085e-05	0.000236258	up
BKA59DRAFT_264211	3.91019	1.42898	1.45225	9.13794e-05	0.000406249	up
BKA59DRAFT_482664	4.15596	1.97333	1.07455	0.000290534	0.00116824	up
BKA59DRAFT_124664	0.297616	0.046293	2.68458	0.0144842	0.036723	up
BKA59DRAFT_517935	397.327	911.179	-1.19741	2.79633e-08	2.20679e-07	down
BKA59DRAFT_475500	0.0001	1.20395	-13.5555	4.79054e-12	5.89694e-11	down
BKA59DRAFT_528872	2.52209	0.457148	2.46389	1.80235e-07	1.27308e-06	up
BKA59DRAFT_427131	0.953199	0.469158	1.0227	0.0126433	0.0326492	up
BKA59DRAFT_245417	33.5145	79.6681	-1.24922	6.22472e-13	8.42435e-12	down
BKA59DRAFT_36055	113.643	12.6692	3.16511	4.52076e-28	1.75779e-26	up
BKA59DRAFT_382534	10.8572	46.1942	-2.08906	2.35132e-18	4.93978e-17	down
BKA59DRAFT_487524	28.1814	10.5173	1.42198	1.5468e-11	1.79916e-10	up
BKA59DRAFT_421993	4.36307	17.7273	-2.02256	1.35813e-21	3.52422e-20	down
BKA59DRAFT_466944	0.123902	0.418909	-1.75744	0.00103483	0.00366213	down
BKA59DRAFT_466941	0.935679	9.25395	-3.30598	2.33683e-54	2.86215e-52	down
BKA59DRAFT_420020	6.04176	2.34146	1.36756	0.000411551	0.00160225	up
BKA59DRAFT_455805	0.0001	0.273994	-11.4199	0.00211549	0.00689508	down
BKA59DRAFT_468590	0.376984	0.91966	-1.2866	0.00186701	0.00619371	down
BKA59DRAFT_420757	2.46054	1.20623	1.02847	0.00759105	0.0210113	up
BKA59DRAFT_416194	7.72863	17.087	-1.14461	2.41223e-16	4.46298e-15	down
BKA59DRAFT_500014	4.50289	0.929218	2.27676	2.12006e-14	3.29943e-13	up
BKA59DRAFT_486372	7.40235	1.87659	1.97987	1.27584e-19	2.94284e-18	up
BKA59DRAFT_406759	78.0043	3.46301	4.49345	4.36392e-50	4.34547e-48	up
BKA59DRAFT_473973	29.0117	59.258	-1.03038	2.91046e-07	1.97746e-06	down
BKA59DRAFT_527863	3.85161	1.57356	1.29143	1.21748e-06	7.62748e-06	up
BKA59DRAFT_2911	45.7574	16.6355	1.45974	3.47035e-12	4.3461e-11	up
BKA59DRAFT_278654	43.8696	18.0065	1.28471	7.56865e-14	1.10358e-12	up
BKA59DRAFT_452605	139.22	43.3082	1.68465	1.13422e-13	1.63627e-12	up
BKA59DRAFT_80281	8.87527	42.0881	-2.24555	2.71012e-28	1.07771e-26	down
BKA59DRAFT_522925	4.51737	17.2216	-1.93066	2.1087e-13	2.96185e-12	down
BKA59DRAFT_315541	18.7149	52.2357	-1.48085	6.24862e-11	6.74895e-10	down
BKA59DRAFT_448001	1.94873	5.8555	-1.58726	9.54276e-06	5.17625e-05	down
BKA59DRAFT_524185	0.0678187	0.331158	-2.28776	0.0158567	0.0396839	down
BKA59DRAFT_395259	0.234716	0.00935133	4.6496	0.00311253	0.00967326	up
BKA59DRAFT_128742	27.0559	11.0412	1.29304	3.2396e-11	3.62693e-10	up
BKA59DRAFT_553562	1.55849	12.8158	-3.0397	3.6318e-18	7.5266e-17	down
BKA59DRAFT_182789	4.6539	1.87057	1.31496	4.24002e-07	2.81016e-06	up
BKA59DRAFT_543718	18.6958	205.358	-3.45735	9.35633e-67	1.68524e-64	down
BKA59DRAFT_481807	39.8558	15.0976	1.40047	3.90866e-11	4.31679e-10	up
BKA59DRAFT_424929	102.668	17.1504	2.58167	3.67318e-57	4.94386e-55	up
BKA59DRAFT_487157	6.22633	2.40063	1.37497	1.00502e-06	6.3549e-06	up
BKA59DRAFT_487401	0.41223	2.34956	-2.51087	4.84641e-06	2.78027e-05	down
BKA59DRAFT_517141	2.07065	0.700346	1.56395	0.000545416	0.00206308	up
BKA59DRAFT_487408	2.67579	5.47234	-1.03219	0.000288948	0.00116263	down
BKA59DRAFT_518665	0.00370633	0.277675	-6.22726	9.70757e-08	7.05209e-07	down
BKA59DRAFT_245964	32.4906	89.011	-1.45396	2.69857e-23	7.92615e-22	down
BKA59DRAFT_442234	15.5154	7.29107	1.0895	2.4351e-07	1.67463e-06	up
BKA59DRAFT_516418	90.1263	363.003	-2.00996	1.21695e-37	7.80374e-36	down
BKA59DRAFT_464973	15.927	38.4935	-1.27314	4.18183e-09	3.66112e-08	down
BKA59DRAFT_441764	2.18891	6.16302	-1.49342	3.0312e-14	4.61194e-13	down
BKA59DRAFT_557046	0.108365	1.35765	-3.64715	6.52774e-07	4.22802e-06	down
BKA59DRAFT_394613	1.63569	14.1648	-3.11434	1.5614e-52	1.77074e-50	down
BKA59DRAFT_173281	373.924	1208.77	-1.69272	3.12216e-23	9.14839e-22	down
BKA59DRAFT_2353	0.0434557	0.423358	-3.28426	0.0169807	0.0421181	down
BKA59DRAFT_494853	4.58438	1.89312	1.27597	1.85036e-07	1.30248e-06	up
BKA59DRAFT_271513	28.8937	13.4753	1.10044	0.000160505	0.000678822	up
BKA59DRAFT_401766	17.66	55.6592	-1.65614	1.22525e-18	2.65139e-17	down
BKA59DRAFT_454954	9.19441	4.43479	1.05189	0.000263504	0.00107223	up
BKA59DRAFT_172880	4.36569	8.89551	-1.02687	0.00792732	0.021809	down
BKA59DRAFT_446268	1.68881	0.777042	1.11995	0.00740964	0.020607	up
BKA59DRAFT_264630	3.85199	1.27564	1.59438	2.02016e-05	0.000102117	up
BKA59DRAFT_316756	10.0077	31.33	-1.64644	2.55508e-18	5.35867e-17	down
BKA59DRAFT_493690	0.181495	1.16902	-2.6873	2.03586e-05	0.000102783	down
BKA59DRAFT_320110	0.02161	0.364665	-4.0768	0.00643111	0.0181577	down
BKA59DRAFT_469307	1054.21	481.121	1.13169	2.44957e-07	1.68363e-06	up
BKA59DRAFT_520710	39.1903	9.01751	2.1197	4.08764e-12	5.07763e-11	up
BKA59DRAFT_520712	1.82789	0.29449	2.63389	2.9972e-06	1.77685e-05	up
BKA59DRAFT_466533	152.833	753.848	-2.30232	4.2677e-38	2.81026e-36	down
BKA59DRAFT_468286	7.41055	18.0453	-1.28397	2.81301e-10	2.84271e-09	down
BKA59DRAFT_493073	2.5189	1.20721	1.06112	0.0178516	0.0440322	up
BKA59DRAFT_554526	17.3971	66.0271	-1.92421	1.87634e-29	8.00748e-28	down
BKA59DRAFT_554926	0.45887	0.112137	2.03283	0.00345517	0.0106109	up
BKA59DRAFT_455145	20.4201	115.668	-2.50194	5.97935e-19	1.33397e-17	down
BKA59DRAFT_37974	6.74296	20.8279	-1.62706	1.54786e-07	1.10158e-06	down
BKA59DRAFT_234052	348.818	116.832	1.57804	6.72473e-25	2.2321e-23	up
BKA59DRAFT_392589	0.992972	2.1789	-1.13378	0.000185366	0.000774339	down
BKA59DRAFT_549836	3.50945	0.987743	1.82904	1.37323e-06	8.54206e-06	up
BKA59DRAFT_388440	270.395	62.078	2.12291	8.22278e-26	2.85305e-24	up
BKA59DRAFT_452881	20.112	55.7263	-1.4703	5.91957e-12	7.2214e-11	down
BKA59DRAFT_531407	9.74884	3.08839	1.65838	2.53615e-08	2.01968e-07	up
BKA59DRAFT_274795	315.062	1113.7	-1.82166	2.45409e-24	7.84797e-23	down
BKA59DRAFT_445984	218.584	52.6995	2.05233	9.78771e-23	2.80749e-21	up
BKA59DRAFT_545837	0.0553737	0.868609	-3.97144	0.000971913	0.00346046	down
BKA59DRAFT_445981	248.143	72.8331	1.76851	3.43555e-27	1.28288e-25	up
BKA59DRAFT_486635	138.761	64.5709	1.10365	7.95209e-09	6.70318e-08	up
BKA59DRAFT_515161	209.206	70.4301	1.57066	3.21693e-08	2.51924e-07	up
BKA59DRAFT_247052	17.156	39.6523	-1.20869	1.3011e-10	1.36437e-09	down
BKA59DRAFT_498310	1.33666	15.7394	-3.55767	4.99837e-38	3.25638e-36	down
BKA59DRAFT_452337	0.332028	1.04193	-1.64988	0.0102728	0.027311	down
BKA59DRAFT_469251	0.854059	2.44117	-1.51517	0.000123583	0.000536564	down
BKA59DRAFT_172072	6.05752	46.0694	-2.92701	9.84093e-30	4.28938e-28	down
BKA59DRAFT_172073	2.00689	0.972924	1.04456	0.0139254	0.0354978	up
BKA59DRAFT_453684	4.43008	2.19393	1.01381	0.00254146	0.00807885	up
BKA59DRAFT_163948	5.99406	2.26683	1.40286	1.38175e-05	7.24165e-05	up
BKA59DRAFT_505085	15.9381	76.488	-2.26276	1.10783e-25	3.80074e-24	down
BKA59DRAFT_400178	22.0967	7.80371	1.5016	5.08411e-10	5.00714e-09	up
BKA59DRAFT_525623	52.6746	133.784	-1.34472	4.0185e-16	7.28085e-15	down
BKA59DRAFT_544267	230.585	92.647	1.31548	2.03765e-12	2.62154e-11	up
BKA59DRAFT_541038	2.33488	5.53509	-1.24526	4.60056e-05	0.000216057	down
BKA59DRAFT_532037	8.31586	3.69945	1.16856	2.17165e-05	0.000109054	up
BKA59DRAFT_548374	4.20365	9.03987	-1.10466	0.00111205	0.00388931	down
BKA59DRAFT_513425	0.170399	0.0001	10.7347	0.00274779	0.00865165	up
BKA59DRAFT_495535	24.19	436.681	-4.1741	3.6149e-136	1.10688e-132	down
BKA59DRAFT_t23	3.4604	12.7094	-1.87689	0.000858054	0.00309648	down
BKA59DRAFT_73081	83.0806	282.506	-1.7657	1.70835e-31	8.23774e-30	down
BKA59DRAFT_526828	2.06422	4.84328	-1.23039	1.27339e-05	6.72841e-05	down
BKA59DRAFT_450307	115.482	276.023	-1.25712	4.83854e-12	5.95004e-11	down
BKA59DRAFT_500631	1.93721	0.764408	1.34156	0.000435564	0.00168343	up
BKA59DRAFT_470296	92.541	243.324	-1.39471	2.80491e-12	3.54902e-11	down
BKA59DRAFT_512773	1.30756	0.576551	1.18136	0.00498925	0.0146192	up
BKA59DRAFT_197820	0.645772	2.39889	-1.89327	5.18755e-05	0.000241036	down
BKA59DRAFT_525023	24.989	67.6389	-1.43656	2.5468e-22	7.0097e-21	down
BKA59DRAFT_517487	3.2805	12.1603	-1.89019	4.20758e-06	2.43777e-05	down
BKA59DRAFT_461772	29.8141	147.604	-2.30766	1.24393e-24	4.04128e-23	down
BKA59DRAFT_412382	50.3525	20.6805	1.28379	4.85738e-13	6.62508e-12	up
BKA59DRAFT_405673	65.8363	20.6801	1.67064	5.57241e-09	4.80978e-08	up
BKA59DRAFT_529628	5.96533	2.60545	1.19507	9.59151e-06	5.19924e-05	up
BKA59DRAFT_163120	33.768	68.5915	-1.02238	9.31827e-08	6.78538e-07	down
BKA59DRAFT_495882	0.321167	0.0001	11.6491	6.49835e-05	0.000297317	up
BKA59DRAFT_461775	0.690022	7.0961	-3.36231	2.82332e-16	5.18442e-15	down
BKA59DRAFT_483488	32.4936	69.4856	-1.09656	1.05109e-06	6.63254e-06	down
BKA59DRAFT_549990	2.17893	11.9327	-2.45323	1.9438e-15	3.30661e-14	down
BKA59DRAFT_507010	26.385	117.164	-2.15074	7.46508e-53	8.62569e-51	down
BKA59DRAFT_461863	17.8451	8.64202	1.04609	0.000113275	0.000494792	up
BKA59DRAFT_402927	0.435516	2.17611	-2.32096	2.03503e-07	1.42104e-06	down
BKA59DRAFT_408826	115.361	43.2516	1.41533	1.72947e-09	1.58079e-08	up
BKA59DRAFT_549198	1.90067	0.508355	1.9026	5.33711e-05	0.000247703	up
BKA59DRAFT_185455	26.7975	5.92989	2.17602	4.36e-20	1.03491e-18	up
BKA59DRAFT_452439	1.1237	2.99688	-1.41521	0.000130495	0.000563773	down
BKA59DRAFT_279982	2.64791	1.24271	1.09136	0.00444856	0.0132247	up
BKA59DRAFT_489462	45.2905	104.596	-1.20755	2.64146e-11	2.98731e-10	down
BKA59DRAFT_464917	320.16	85.5392	1.90414	4.75371e-29	2.0077e-27	up
BKA59DRAFT_471588	3.28224	1.57154	1.0625	0.00261913	0.00828489	up
BKA59DRAFT_488733	1.80669	4.15882	-1.20282	0.00485182	0.0142943	down
BKA59DRAFT_550787	2.38563	5.1729	-1.1166	1.62808e-07	1.15665e-06	down
BKA59DRAFT_418710	21.8558	46.2151	-1.08035	4.62198e-09	4.02632e-08	down
BKA59DRAFT_487737	34.9808	157.02	-2.16631	7.18732e-20	1.67677e-18	down
BKA59DRAFT_459474	27.067	8.58721	1.65627	1.42703e-09	1.32713e-08	up
BKA59DRAFT_483077	145.313	38.2069	1.92726	1.1988e-32	6.06731e-31	up
BKA59DRAFT_235397	0.901178	6.59472	-2.87143	8.23504e-16	1.45545e-14	down
BKA59DRAFT_498812	359.767	806.004	-1.16372	2.92743e-17	5.72767e-16	down
BKA59DRAFT_281131	3.90063	1.6853	1.2107	5.1001e-05	0.000237063	up
BKA59DRAFT_475809	8.75429	18.4144	-1.07278	1.04099e-07	7.5444e-07	down
BKA59DRAFT_468447	28.7732	83.9761	-1.54525	2.427e-20	5.86309e-19	down
BKA59DRAFT_489192	189.593	499.607	-1.39789	1.76777e-16	3.31573e-15	down
BKA59DRAFT_225874	4.42677	8.94248	-1.01442	9.75803e-07	6.17656e-06	down
BKA59DRAFT_541197	0.934742	7.29646	-2.96456	1.47941e-17	2.94152e-16	down
BKA59DRAFT_108664	39.3998	133.924	-1.76516	3.7267e-21	9.37261e-20	down
BKA59DRAFT_61027	20.0301	8.9961	1.1548	1.24574e-07	8.95414e-07	up
BKA59DRAFT_399877	18.4767	7.22873	1.35389	1.05476e-09	9.93747e-09	up
BKA59DRAFT_511297	28.6277	69.4707	-1.27899	5.6287e-11	6.11172e-10	down
BKA59DRAFT_523087	0.421352	1.04434	-1.3095	0.00702216	0.0196409	down
BKA59DRAFT_517623	4.29925	1.50888	1.51061	0.00882195	0.0239263	up
BKA59DRAFT_517999	28.4768	14.0562	1.01859	0.000206123	0.000854657	up
BKA59DRAFT_70497	330.393	810.742	-1.29506	2.52997e-09	2.27011e-08	down
BKA59DRAFT_481586	5.53268	11.7961	-1.09225	5.99229e-07	3.89356e-06	down
BKA59DRAFT_542745	36.9978	14.4286	1.35851	1.43281e-14	2.25277e-13	up
BKA59DRAFT_166513	10.4227	2.63322	1.98483	1.15167e-22	3.28038e-21	up
BKA59DRAFT_71017	47.5868	163.667	-1.78213	9.59225e-30	4.19593e-28	down
BKA59DRAFT_540487	10.5096	21.7804	-1.05133	1.41935e-09	1.32098e-08	down
BKA59DRAFT_534101	0.024504	0.2936	-3.58276	0.00155966	0.00528574	down
BKA59DRAFT_534103	1.74361	22.5026	-3.68994	1.85151e-41	1.39983e-39	down
BKA59DRAFT_404424	1.54627	0.625357	1.30604	0.00134818	0.00463315	up
BKA59DRAFT_475345	5.25076	17.4306	-1.73102	6.69675e-09	5.71979e-08	down
BKA59DRAFT_462180	68.8612	19.8558	1.79413	5.08688e-15	8.34057e-14	up
BKA59DRAFT_471734	1.68419	8.24842	-2.29206	7.05338e-21	1.73822e-19	down
BKA59DRAFT_483419	2.80926	1.08889	1.36734	0.00972295	0.0260299	up
BKA59DRAFT_119095	0.451298	1.2034	-1.41496	0.00422106	0.0126436	down
BKA59DRAFT_270723	80.2442	39.4731	1.02353	4.4753e-07	2.9565e-06	up
BKA59DRAFT_386662	22.8234	9.70908	1.2331	9.58641e-08	6.97235e-07	up
BKA59DRAFT_551930	316.732	147.477	1.10277	1.76347e-06	1.08049e-05	up
BKA59DRAFT_509177	0.155087	1.06583	-2.78083	0.00013621	0.000586191	down
BKA59DRAFT_211293	21.1763	5.84227	1.85785	9.02901e-22	2.38849e-20	up
BKA59DRAFT_391074	46.0605	95.8749	-1.05762	1.22995e-09	1.15083e-08	down
BKA59DRAFT_471782	2.22303	0.736511	1.59375	8.81452e-05	0.000393298	up
BKA59DRAFT_387392	0.206354	0.915807	-2.14992	0.00745562	0.0207161	down
BKA59DRAFT_216344	8.53384	17.4965	-1.0358	8.07839e-08	5.93513e-07	down
BKA59DRAFT_544108	1.37596	0.646657	1.08937	0.0110026	0.0290368	up
BKA59DRAFT_544249	174.263	14.6464	3.57265	4.82696e-11	5.28335e-10	up
BKA59DRAFT_479491	0.414174	1.64928	-1.99352	1.11212e-06	6.99244e-06	down
BKA59DRAFT_485303	15.8598	4.8695	1.70353	1.41052e-11	1.65163e-10	up
BKA59DRAFT_424579	2.71077	1.2258	1.14498	0.00481372	0.0141932	up
BKA59DRAFT_436674	2.55904	0.947364	1.43361	0.00391746	0.0118464	up
BKA59DRAFT_240188	1.12053	4.05801	-1.85659	9.0308e-09	7.57079e-08	down
BKA59DRAFT_560415	0.575106	1.20561	-1.06787	0.0195167	0.0475978	down
BKA59DRAFT_475744	817.575	302.078	1.43643	3.1098e-09	2.76407e-08	up
BKA59DRAFT_482488	246.986	1209.34	-2.29171	6.21664e-32	3.02149e-30	down
BKA59DRAFT_428309	0.630431	0.127208	2.30915	0.000473232	0.00181186	up
BKA59DRAFT_536429	0.257761	0.0001	11.3318	0.0104389	0.0276804	up
BKA59DRAFT_460009	2207.14	798.633	1.46657	4.35567e-08	3.35102e-07	up
BKA59DRAFT_493244	7.61617	2.31832	1.71599	0.000109145	0.000478001	up
BKA59DRAFT_468533	0.0787037	0.592119	-2.91138	0.00856824	0.023324	down
BKA59DRAFT_170529	236.883	83.8799	1.49778	8.27968e-09	6.96016e-08	up
BKA59DRAFT_506036	61.1827	23.7595	1.36462	6.22753e-08	4.66512e-07	up
BKA59DRAFT_441988	30.7979	136.422	-2.14717	3.78861e-21	9.48933e-20	down
BKA59DRAFT_395220	47.7655	129.697	-1.44111	2.4451e-22	6.76017e-21	down
BKA59DRAFT_498033	0.0154183	1.05048	-6.09026	1.78345e-11	2.06073e-10	down
BKA59DRAFT_494046	3724.5	680.359	2.45268	8.26633e-22	2.201e-20	up
BKA59DRAFT_504263	0.701915	0.24082	1.54334	0.0204942	0.0496466	up
BKA59DRAFT_454171	1.75216	0.389955	2.16775	1.27211e-09	1.18938e-08	up
BKA59DRAFT_123780	0.24141	1.29431	-2.42262	0.00105147	0.00371166	down
BKA59DRAFT_463115	0.0616977	0.405343	-2.71586	0.00422775	0.0126605	down
BKA59DRAFT_486481	0.165947	0.673609	-2.02119	0.0109583	0.0289448	down
BKA59DRAFT_555480	6.22532	60.977	-3.29204	1.10882e-22	3.17308e-21	down
BKA59DRAFT_500713	1.32919	2.70187	-1.02341	4.84146e-06	2.77874e-05	down
BKA59DRAFT_481590	29.4962	102.59	-1.79828	4.56538e-12	5.6311e-11	down
BKA59DRAFT_519735	0.0957683	0.442976	-2.20961	0.00222609	0.00721301	down
BKA59DRAFT_30750	83.9301	16.5883	2.33903	2.57828e-18	5.39808e-17	up
BKA59DRAFT_530101	1.05977	0.49021	1.11228	0.0193543	0.0472779	up
BKA59DRAFT_471945	4.01524	1.08343	1.88989	2.70083e-05	0.000132797	up
BKA59DRAFT_517874	0.374661	1.15806	-1.62806	0.000984469	0.00350008	down
BKA59DRAFT_452985	36.255	136.727	-1.91505	7.81577e-31	3.62604e-29	down
BKA59DRAFT_244266	8.03478	3.77726	1.08892	7.93528e-06	4.38985e-05	up
BKA59DRAFT_507784	263.942	865.033	-1.71253	8.92568e-37	5.49355e-35	down
BKA59DRAFT_508963	5.67564	2.44211	1.21666	6.75463e-05	0.000307576	up
BKA59DRAFT_421792	10.5362	5.22373	1.01221	0.000121152	0.000526757	up
BKA59DRAFT_97335	22.2944	9.34557	1.25433	3.36169e-09	2.97285e-08	up
BKA59DRAFT_501098	3.12802	0.821048	1.92971	4.0146e-08	3.11011e-07	up
BKA59DRAFT_458120	17.6246	7.79584	1.17682	1.25622e-10	1.32138e-09	up
BKA59DRAFT_459534	64.57	133.985	-1.05314	9.19485e-10	8.7846e-09	down
BKA59DRAFT_511161	0.0667477	0.541635	-3.02053	0.0034998	0.0107219	down
BKA59DRAFT_541245	6.50183	78.2242	-3.5887	3.87451e-62	6.16298e-60	down
BKA59DRAFT_265113	32.3041	87.6656	-1.44029	1.89259e-09	1.72345e-08	down
BKA59DRAFT_464930	11.3164	72.5398	-2.68036	1.92654e-24	6.19323e-23	down
BKA59DRAFT_529203	0.344586	0.0596503	2.53026	0.0196412	0.0478605	up
BKA59DRAFT_424967	13.6162	2.8672	2.24761	0.000544162	0.00205897	up
BKA59DRAFT_226815	2.19974	5.10602	-1.21486	2.12567e-10	2.18968e-09	down
BKA59DRAFT_8503	8.63991	36.2431	-2.06862	3.17996e-36	1.89991e-34	down
BKA59DRAFT_59657	1.01483	2.26928	-1.16099	0.000283548	0.00114277	down
BKA59DRAFT_496678	4.69232	1.53332	1.61364	9.1915e-15	1.46968e-13	up
BKA59DRAFT_55767	36.6626	76.0508	-1.05265	7.20246e-07	4.65273e-06	down
BKA59DRAFT_250963	24.927	297.365	-3.57645	9.24609e-39	6.25669e-37	down
BKA59DRAFT_277494	2.57607	5.15846	-1.00177	0.000432808	0.00167436	down
BKA59DRAFT_238642	0.94296	0.39836	1.24312	0.00203361	0.00666695	up
BKA59DRAFT_238641	0.129154	0.605242	-2.22842	0.000326425	0.00129512	down
BKA59DRAFT_498746	0.0001	0.126211	-10.3016	0.00135091	0.00464122	down
BKA59DRAFT_500572	0.0127353	3.29402	-8.01487	4.6159e-14	6.88618e-13	down
BKA59DRAFT_512964	0.39518	2.15113	-2.44451	3.49109e-06	2.0498e-05	down
BKA59DRAFT_317282	0.0001	0.0909057	-9.82823	0.00384552	0.0116613	down
BKA59DRAFT_560086	1.77673	17.5979	-3.30811	2.13331e-27	8.08941e-26	down
BKA59DRAFT_502240	31.5491	14.9252	1.07985	7.65321e-07	4.92573e-06	up
BKA59DRAFT_467918	9.85636	21.8111	-1.14593	6.47297e-05	0.000296488	down
BKA59DRAFT_454911	74.2543	156.888	-1.07919	1.58811e-11	1.84371e-10	down
BKA59DRAFT_527253	0.156772	0.438631	-1.48434	0.000942232	0.00336653	down
BKA59DRAFT_477890	2.08754	0.685271	1.60706	0.00068741	0.00253673	up
BKA59DRAFT_236133	12.7254	167.295	-3.71662	1.28124e-84	4.61549e-82	down
BKA59DRAFT_191862	78.8658	179.628	-1.18754	1.0003e-05	5.40438e-05	down
BKA59DRAFT_213055	0.753964	0.216711	1.79873	0.00556293	0.0160581	up
BKA59DRAFT_503910	50.3331	16.1955	1.63591	3.99217e-14	6.01429e-13	up
BKA59DRAFT_542508	113.839	253.677	-1.156	1.70225e-12	2.22036e-11	down
BKA59DRAFT_544769	28.0581	12.4458	1.17276	5.49598e-09	4.75387e-08	up
BKA59DRAFT_404734	3.56691	1.10168	1.69497	8.68568e-07	5.54652e-06	up
BKA59DRAFT_95182	15.1589	120.714	-2.99336	1.06204e-64	1.80664e-62	down
BKA59DRAFT_467266	5.11469	2.07249	1.30328	2.48456e-09	2.23264e-08	up
BKA59DRAFT_493037	35.897	6.95591	2.36755	1.07845e-24	3.53178e-23	up
BKA59DRAFT_9322	14.8467	49.6934	-1.74291	2.37385e-15	4.02143e-14	down
BKA59DRAFT_519923	9.31441	3.97026	1.23023	1.49406e-11	1.73947e-10	up
BKA59DRAFT_520855	91.1178	42.5043	1.10012	2.17178e-07	1.51222e-06	up
BKA59DRAFT_298666	32.075	94.5755	-1.56001	1.34701e-23	4.07362e-22	down
BKA59DRAFT_422212	0.521889	0.151567	1.78379	0.00322535	0.00998083	up
BKA59DRAFT_529783	0.0904223	0.895946	-3.30866	3.57477e-07	2.39649e-06	down
BKA59DRAFT_484414	14.6946	6.98396	1.07317	1.11875e-08	9.28979e-08	up
BKA59DRAFT_506753	3.75158	25.049	-2.73918	3.76625e-31	1.78104e-29	down
BKA59DRAFT_200531	480.209	211.867	1.1805	1.24116e-06	7.75997e-06	up
BKA59DRAFT_480560	6.06259	2.28638	1.40687	1.12888e-09	1.05869e-08	up
BKA59DRAFT_202204	3.31952	8.00755	-1.27039	6.05961e-09	5.20829e-08	down
BKA59DRAFT_524003	8.38124	2.81782	1.57259	8.45559e-07	5.40805e-06	up
BKA59DRAFT_7445	36.3493	16.8084	1.11274	4.32176e-07	2.85969e-06	up
BKA59DRAFT_505339	13.8702	6.50564	1.09223	1.14219e-08	9.46916e-08	up
BKA59DRAFT_530718	0.0137657	0.735504	-5.73959	3.6648e-06	2.14665e-05	down
BKA59DRAFT_508983	5.68282	0.818933	2.79479	2.31818e-12	2.97178e-11	up
BKA59DRAFT_558749	921.502	357.868	1.36456	7.44389e-09	6.30517e-08	up
BKA59DRAFT_518722	1.36441	0.543195	1.32873	0.00117814	0.00409241	up
BKA59DRAFT_517041	0.360929	0.0001	11.8175	1.27089e-05	6.71813e-05	up
BKA59DRAFT_518727	1.60376	0.118938	3.75317	5.69681e-12	6.95658e-11	up
BKA59DRAFT_390321	22.9029	47.1264	-1.04101	1.17546e-06	7.37933e-06	down
BKA59DRAFT_487253	1.17416	2.96331	-1.33558	0.00012808	0.000554318	down
BKA59DRAFT_547912	29.5899	13.4026	1.14259	1.14267e-08	9.46916e-08	up
BKA59DRAFT_467105	17.0354	6.79869	1.32521	3.24154e-12	4.07204e-11	up
BKA59DRAFT_t6	16.6251	36.0873	-1.11813	0.000997201	0.00354021	down
BKA59DRAFT_456472	24.5609	61.0683	-1.31406	3.69478e-12	4.61302e-11	down
BKA59DRAFT_104085	2.68871	1.13763	1.24088	0.00529953	0.0153921	up
BKA59DRAFT_467077	0.851244	1.70347	-1.00083	0.00897862	0.0242813	down
BKA59DRAFT_466309	57.6681	28.6688	1.00829	8.4218e-06	4.62764e-05	up
BKA59DRAFT_40376	1.16099	6.62194	-2.5119	2.1087e-21	5.40322e-20	down
BKA59DRAFT_535010	273.582	65.2098	2.06882	2.99507e-36	1.79822e-34	up
BKA59DRAFT_190321	27.8874	64.8867	-1.21831	8.11048e-15	1.30707e-13	down
BKA59DRAFT_190325	20.337	40.9067	-1.00823	8.32907e-15	1.33877e-13	down
BKA59DRAFT_480112	932.058	313.174	1.57346	7.63836e-10	7.41321e-09	up
BKA59DRAFT_436813	0.794049	0.335938	1.24103	0.0122362	0.0317652	up
BKA59DRAFT_106909	20.6561	99.5204	-2.26842	1.18298e-34	6.49737e-33	down
BKA59DRAFT_519712	1.60211	6.48663	-2.0175	3.87232e-18	7.99801e-17	down
BKA59DRAFT_476397	48.5575	109.521	-1.17345	1.57424e-18	3.36374e-17	down
BKA59DRAFT_389968	28.9283	61.2672	-1.08263	1.02325e-05	5.51859e-05	down
BKA59DRAFT_171030	1.34069	0.426608	1.65199	0.000495835	0.00189367	up
BKA59DRAFT_452969	123.167	417.619	-1.76158	4.64561e-36	2.73555e-34	down
BKA59DRAFT_216621	16.5936	136.159	-3.03659	1.60693e-45	1.36678e-43	down
BKA59DRAFT_459083	0.0462693	0.726566	-3.97297	0.00417091	0.0125123	down
BKA59DRAFT_481318	2.5155	13.0994	-2.38059	5.00361e-34	2.64156e-32	down
BKA59DRAFT_481316	1.91507	10.9409	-2.51425	1.6185e-29	6.95557e-28	down
BKA59DRAFT_481314	0.240103	3.26476	-3.76525	2.51621e-11	2.85093e-10	down
BKA59DRAFT_481313	0.0001	0.1256	-10.2946	0.00460729	0.0136403	down
BKA59DRAFT_529199	9.27181	4.00472	1.21115	0.000215013	0.000888487	up
BKA59DRAFT_453563	78.6988	28.0176	1.49001	2.4824e-10	2.52319e-09	up
BKA59DRAFT_119688	23.8262	5.80264	2.03777	4.61871e-35	2.61898e-33	up
BKA59DRAFT_449915	0.0001	0.654649	-12.6765	1.33877e-05	7.04651e-05	down
BKA59DRAFT_449911	30.8059	72.3253	-1.2313	1.94859e-05	9.87845e-05	down
BKA59DRAFT_164436	1.21435	0.254916	2.25209	0.00568879	0.0163598	up
BKA59DRAFT_127129	65.3989	19.8004	1.72373	4.34715e-28	1.70108e-26	up
BKA59DRAFT_476301	449.412	1041.95	-1.21317	9.34151e-13	1.24499e-11	down
BKA59DRAFT_174506	20.5396	57.4239	-1.48324	2.84386e-14	4.34851e-13	down
BKA59DRAFT_553962	1.8046	87.4769	-5.59915	9.48012e-132	1.93521e-128	down
BKA59DRAFT_480047	5.02107	2.10599	1.2535	6.01434e-05	0.000276723	up
BKA59DRAFT_505107	1.81399	5.71522	-1.65564	1.47682e-05	7.67744e-05	down
BKA59DRAFT_510547	9.75118	21.67	-1.15205	9.40669e-12	1.11966e-10	down
BKA59DRAFT_5633	1.30172	0.281123	2.21114	0.00103681	0.00366805	up
BKA59DRAFT_29264	19.1707	46.637	-1.28257	6.69666e-11	7.21378e-10	down
BKA59DRAFT_201268	3.03103	78.7834	-4.70001	1.99598e-60	2.98131e-58	down
BKA59DRAFT_420186	0.0588317	0.0001	9.20045	0.0169623	0.0421057	up
BKA59DRAFT_393497	122.841	37.4562	1.71352	2.47985e-11	2.81494e-10	up
BKA59DRAFT_522313	0.406266	1.78509	-2.1355	6.86928e-08	5.10527e-07	down
BKA59DRAFT_527230	0.0551797	0.619283	-3.48839	0.00187716	0.00621896	down
BKA59DRAFT_439188	86.0073	16.3489	2.39527	9.26587e-26	3.20589e-24	up
BKA59DRAFT_448930	11.4725	23.7664	-1.05074	2.94603e-11	3.31645e-10	down
BKA59DRAFT_505924	0.478183	3.59043	-2.90852	4.52685e-10	4.49674e-09	down
BKA59DRAFT_413981	109.133	33.8653	1.68821	2.01072e-11	2.30808e-10	up
BKA59DRAFT_474136	22.528	104.534	-2.21418	1.71801e-35	9.83282e-34	down
BKA59DRAFT_509453	2487.99	1222.37	1.0253	8.08279e-08	5.93513e-07	up
BKA59DRAFT_120314	5.84731	19.2793	-1.72121	5.36735e-11	5.84349e-10	down
BKA59DRAFT_512239	65.9904	149.57	-1.18049	1.52202e-13	2.17016e-12	down
BKA59DRAFT_321366	0.0001	2.88069	-14.8141	1.10726e-10	1.17316e-09	down
BKA59DRAFT_267147	76.4588	214.033	-1.48508	1.63422e-14	2.55631e-13	down
BKA59DRAFT_470939	33.8947	16.8636	1.00715	1.03265e-09	9.74416e-09	up
BKA59DRAFT_21391	3.84247	1.59753	1.26619	2.87639e-06	1.71102e-05	up
BKA59DRAFT_534998	0.152761	0.0001	10.5771	0.0118733	0.0309479	up
BKA59DRAFT_170974	1.56672	0.496569	1.65768	4.34394e-05	0.000204948	up
BKA59DRAFT_450131	166.032	11.4558	3.85731	1.31274e-53	1.54601e-51	up
BKA59DRAFT_540442	12.6762	5.34514	1.24583	0.000182168	0.000762019	up
BKA59DRAFT_404750	4.46687	2.12836	1.06952	0.000147168	0.000627178	up
BKA59DRAFT_227911	2.29892	12.9974	-2.49919	3.12861e-40	2.24089e-38	down
BKA59DRAFT_406450	2.33545	1.07453	1.11999	0.000141808	0.000607933	up
BKA59DRAFT_534144	4.07129	9.49699	-1.22198	8.71021e-07	5.55928e-06	down
BKA59DRAFT_247527	6.30304	76.9424	-3.60966	3.3501e-48	3.18078e-46	down
BKA59DRAFT_163531	36.6736	11.5737	1.6639	3.32916e-23	9.70846e-22	up
BKA59DRAFT_412686	1.1352	0.380723	1.57613	0.000853503	0.00308278	up
BKA59DRAFT_481142	0.0001	0.258566	-11.3363	5.37078e-05	0.000249077	down
BKA59DRAFT_481146	23.1198	49.2875	-1.0921	6.03018e-05	0.000277347	down
BKA59DRAFT_539488	5.86279	200.363	-5.09488	1.87964e-114	2.0929e-111	down
BKA59DRAFT_13300	1.34953	0.630135	1.09873	0.00565564	0.0162912	up
BKA59DRAFT_539480	281.081	849.064	-1.59489	6.32751e-12	7.69606e-11	down
BKA59DRAFT_490808	59.8313	16.4102	1.86631	2.82014e-22	7.74462e-21	up
BKA59DRAFT_484436	67.4905	339.191	-2.32934	2.59726e-47	2.40994e-45	down
BKA59DRAFT_480236	10.7077	2.83517	1.91714	3.48824e-09	3.07809e-08	up
BKA59DRAFT_480234	0.752193	2.22402	-1.564	4.10369e-05	0.000194437	down
BKA59DRAFT_486698	1.75258	0.874444	1.00304	0.00129665	0.00446985	up
BKA59DRAFT_486990	5.01449	2.29491	1.12766	0.00976814	0.0261394	up
BKA59DRAFT_545896	1.77078	0.675703	1.38992	0.00193881	0.00639379	up
BKA59DRAFT_511080	0.129348	4.03631	-4.96371	6.09477e-10	5.96236e-09	down
BKA59DRAFT_462949	21.445	88.5253	-2.04545	1.55005e-14	2.43086e-13	down
BKA59DRAFT_213629	0.269971	0.625742	-1.21277	0.0180293	0.0444166	down
BKA59DRAFT_128596	33.5663	82.5656	-1.29853	1.04829e-18	2.2765e-17	down
BKA59DRAFT_405125	185.946	424.462	-1.19075	1.3102e-18	2.83022e-17	down
BKA59DRAFT_400119	1.08127	7.48496	-2.79127	2.90652e-14	4.43879e-13	down
BKA59DRAFT_419499	1.6016	0.776016	1.04535	0.00230344	0.00742238	up
BKA59DRAFT_429059	0.797827	0.210979	1.91898	0.000272592	0.00110334	up
BKA59DRAFT_542798	0.0551043	1.13752	-4.36758	5.05124e-08	3.85708e-07	down
BKA59DRAFT_479451	1241.83	312.952	1.98846	9.25281e-14	1.34116e-12	up
BKA59DRAFT_479456	21.4273	107.796	-2.33078	3.04739e-20	7.34733e-19	down
BKA59DRAFT_302566	116.679	53.4837	1.12538	3.74312e-07	2.50386e-06	up
BKA59DRAFT_451467	3.91431	1.19965	1.70614	9.56903e-12	1.13677e-10	up
BKA59DRAFT_485345	35.572	80.0461	-1.17009	5.85317e-13	7.95667e-12	down
BKA59DRAFT_478851	76.0857	341.649	-2.16682	2.24006e-22	6.22138e-21	down
BKA59DRAFT_478853	0.64989	2.6186	-2.01053	0.000323116	0.00128491	down
BKA59DRAFT_513485	53.2203	12.0177	2.14682	2.83541e-31	1.35657e-29	up
BKA59DRAFT_407313	2.40859	1.11312	1.11357	0.000753155	0.00275857	up
BKA59DRAFT_517390	0.393925	0.0801537	2.29708	0.00267553	0.00845455	up
BKA59DRAFT_479673	41.2675	14.4791	1.51103	2.84564e-18	5.93754e-17	up
BKA59DRAFT_468545	37.1633	13.739	1.4356	8.09326e-12	9.75652e-11	up
BKA59DRAFT_496452	14.1944	6.54038	1.11787	3.42385e-08	2.67445e-07	up
BKA59DRAFT_461797	25.0061	138.079	-2.46514	8.40592e-47	7.71009e-45	down
BKA59DRAFT_73125	167.728	50.4882	1.7321	2.47073e-11	2.80979e-10	up
BKA59DRAFT_541480	62.6104	259.316	-2.05024	2.34282e-39	1.62118e-37	down
BKA59DRAFT_472065	1.24735	8.64055	-2.79225	2.40309e-43	1.94921e-41	down
BKA59DRAFT_450638	164.834	51.0527	1.69095	1.73122e-13	2.45132e-12	up
BKA59DRAFT_393801	13.121	50.5299	-1.94526	1.0618e-14	1.69115e-13	down
BKA59DRAFT_515502	1.33694	19.7437	-3.88439	1.89272e-56	2.44022e-54	down
BKA59DRAFT_147070	245.447	85.7559	1.5171	4.5481e-12	5.61544e-11	up
BKA59DRAFT_512539	0.505178	1.33589	-1.40294	0.00511627	0.014952	down
BKA59DRAFT_492738	0.058562	0.951933	-4.02282	0.00249056	0.00794799	down
BKA59DRAFT_512287	7.19368	84.9595	-3.56197	5.24854e-59	7.4749e-57	down
BKA59DRAFT_524666	0.0650037	0.780167	-3.58519	0.000847315	0.00306314	down
BKA59DRAFT_91192	40.2409	220.564	-2.45446	5.30349e-19	1.18969e-17	down
BKA59DRAFT_236301	0.872023	9.12487	-3.38736	2.13162e-30	9.63398e-29	down
BKA59DRAFT_236309	5.50223	20.0199	-1.86334	1.29892e-29	5.62162e-28	down
BKA59DRAFT_143596	3.65776	1.60676	1.18681	1.01599e-05	5.48186e-05	up
BKA59DRAFT_439798	0.591833	0.202435	1.54773	0.00829467	0.0226872	up
BKA59DRAFT_488447	1.23261	3.42717	-1.4753	0.000396628	0.00154907	down
BKA59DRAFT_493177	2.56149	0.861816	1.57153	9.96763e-05	0.000440082	up
BKA59DRAFT_497494	1.12057	0.220367	2.34625	0.0142919	0.0363221	up
BKA59DRAFT_310442	21.9492	49.0745	-1.16081	8.06493e-11	8.64211e-10	down
BKA59DRAFT_464519	0.942114	2.65366	-1.49401	7.13821e-08	5.28909e-07	down
BKA59DRAFT_415869	2.60228	1.14203	1.18818	0.000238012	0.000976281	up
BKA59DRAFT_485502	92.8965	240.372	-1.37157	2.1922e-21	5.60545e-20	down
BKA59DRAFT_481086	42.2617	629.027	-3.8957	1.28196e-79	3.82961e-77	down
BKA59DRAFT_468372	30.6447	102.575	-1.74298	2.95979e-28	1.1694e-26	down
BKA59DRAFT_481083	39.7319	104.296	-1.39231	2.28294e-14	3.53048e-13	down
BKA59DRAFT_387746	29.2343	8.68725	1.75069	2.29339e-21	5.85197e-20	up
BKA59DRAFT_471984	0.333052	0.764451	-1.19868	4.1243e-06	2.39178e-05	down
BKA59DRAFT_471985	1.57924	4.1002	-1.37646	0.000173164	0.000727089	down
BKA59DRAFT_502595	295.178	109.391	1.43209	1.93138e-18	4.09265e-17	up
BKA59DRAFT_481331	1.90018	0.843918	1.17096	0.000292674	0.00117453	up
BKA59DRAFT_539830	29.8776	64.8861	-1.11885	9.0272e-05	0.000401763	down
BKA59DRAFT_378873	11.7424	24.9664	-1.08827	4.92259e-10	4.87404e-09	down
BKA59DRAFT_442814	2.11671	0.608595	1.79827	0.00101126	0.00358493	up
BKA59DRAFT_459419	65.2018	22.2086	1.55379	5.94714e-13	8.07546e-12	up
BKA59DRAFT_545932	52.9394	108.959	-1.04138	4.91047e-07	3.23178e-06	down
BKA59DRAFT_529248	7.15898	39.152	-2.45126	8.10933e-15	1.30707e-13	down
BKA59DRAFT_301501	29.2698	11.3758	1.36345	2.35784e-13	3.30044e-12	up
BKA59DRAFT_453314	6.09326	24.1589	-1.98727	1.77815e-23	5.3249e-22	down
BKA59DRAFT_484592	4.47595	1.81237	1.30432	3.97841e-06	2.31485e-05	up
BKA59DRAFT_484594	0.800085	0.253004	1.66099	0.0172817	0.0427868	up
BKA59DRAFT_207062	0.269769	1.41776	-2.39382	1.55647e-06	9.62809e-06	down
BKA59DRAFT_478115	2.81877	18.945	-2.74868	4.58671e-21	1.13491e-19	down
BKA59DRAFT_399163	0.934763	1.90848	-1.02975	0.0029749	0.00928558	down
BKA59DRAFT_499276	14.1892	3.49847	2.01999	1.49323e-18	3.20298e-17	up
BKA59DRAFT_523275	0.106728	0.0001	10.0597	0.0203372	0.0493247	up
BKA59DRAFT_212239	25.7139	8.70789	1.56215	2.32543e-12	2.97616e-11	up
BKA59DRAFT_426874	0.232865	1.04198	-2.16176	1.06003e-05	5.69439e-05	down
BKA59DRAFT_46855	55.5688	17.3951	1.67559	1.73062e-15	2.96042e-14	up
BKA59DRAFT_498706	0.152397	0.583476	-1.93684	1.05005e-05	5.64824e-05	down
BKA59DRAFT_527103	0.975428	3.47617	-1.83339	2.98193e-07	2.02006e-06	down
BKA59DRAFT_415265	1.06642	2.24413	-1.07339	0.000428083	0.00166064	down
BKA59DRAFT_532617	0.168661	0.0001	10.7199	0.00088681	0.00318804	up
BKA59DRAFT_479248	29.3226	200.934	-2.77663	4.43138e-39	3.03215e-37	down
BKA59DRAFT_456801	6.12441	1.55003	1.98228	2.66585e-08	2.11199e-07	up
BKA59DRAFT_476984	86.4258	294.992	-1.77114	1.48648e-12	1.95348e-11	down
BKA59DRAFT_476986	20.138	47.5726	-1.24021	2.01744e-07	1.41117e-06	down
BKA59DRAFT_471478	8.15805	3.87854	1.07271	1.68552e-05	8.64501e-05	up
BKA59DRAFT_465914	93.7836	224.136	-1.25697	8.94033e-19	1.95189e-17	down
BKA59DRAFT_468202	18.671	9.30451	1.0048	3.15912e-06	1.86651e-05	up
BKA59DRAFT_511769	428.286	192.007	1.15741	3.87449e-08	3.00728e-07	up
BKA59DRAFT_389484	4.75048	21.4914	-2.17762	2.05999e-22	5.73426e-21	down
BKA59DRAFT_16635	2.01647	6.83083	-1.76023	6.02511e-13	8.17227e-12	down
BKA59DRAFT_420705	2.09664	0.683828	1.61638	0.001696	0.00568333	up
BKA59DRAFT_164977	14.6856	32.2478	-1.1348	8.03096e-05	0.000360305	down
BKA59DRAFT_37183	4.89255	2.38294	1.03784	3.41584e-05	0.000165038	up
BKA59DRAFT_386350	65.3208	32.5606	1.00442	6.83002e-08	5.07918e-07	up
BKA59DRAFT_494690	86.7973	221.078	-1.34884	8.38664e-28	3.20999e-26	down
BKA59DRAFT_548659	197.959	425.517	-1.10402	3.81659e-15	6.35995e-14	down
BKA59DRAFT_224783	3.82706	1.0849	1.81867	1.09916e-11	1.30324e-10	up
BKA59DRAFT_398948	0.00707267	0.176169	-4.63856	0.00709656	0.0198128	down
BKA59DRAFT_553705	1.61995	4.57652	-1.4983	9.59364e-06	5.19924e-05	down
BKA59DRAFT_492960	0.477893	4.95684	-3.37466	1.85982e-24	5.9945e-23	down
BKA59DRAFT_466173	4.39255	1.95089	1.17093	9.18489e-06	5.00429e-05	up
BKA59DRAFT_8011	31.3097	13.5407	1.20931	2.56754e-08	2.04335e-07	up
BKA59DRAFT_498386	16.7104	34.6539	-1.05227	3.79786e-07	2.53632e-06	down
BKA59DRAFT_542256	61.7023	499.675	-3.01759	2.06353e-68	4.01176e-66	down
BKA59DRAFT_60954	16.9982	4.67463	1.86246	9.0973e-10	8.70498e-09	up
BKA59DRAFT_480212	20.1334	109.374	-2.44161	2.56108e-25	8.71336e-24	down
BKA59DRAFT_543474	20.9437	5.90429	1.82668	2.73887e-13	3.80336e-12	up
BKA59DRAFT_546540	0.196513	3.08531	-3.97272	5.72236e-23	1.65691e-21	down
BKA59DRAFT_318057	1.81539	45.08	-4.63414	1.89554e-85	7.25518e-83	down
BKA59DRAFT_146505	35.0633	129.896	-1.88932	2.25458e-22	6.24753e-21	down
BKA59DRAFT_487077	2.09862	9.56111	-2.18774	1.38598e-18	2.98339e-17	down
BKA59DRAFT_471661	2.05795	23.7864	-3.53086	1.20295e-46	1.08336e-44	down
BKA59DRAFT_398487	0.902162	0.184541	2.28945	1.6922e-06	1.04046e-05	up
BKA59DRAFT_188937	20.1384	8.39447	1.26244	2.9483e-12	3.71555e-11	up
BKA59DRAFT_462075	1.59907	0.421641	1.92315	0.00107633	0.00379037	up
BKA59DRAFT_442315	2.67217	1.30712	1.03162	0.00648345	0.0182886	up
BKA59DRAFT_526764	0.932281	11.8398	-3.66673	2.31237e-34	1.24766e-32	down
BKA59DRAFT_189510	7.92696	120.827	-3.93003	1.34493e-71	2.84012e-69	down
BKA59DRAFT_488217	0.717458	3.00693	-2.06733	1.57991e-06	9.75833e-06	down
BKA59DRAFT_314175	4.60103	2.16633	1.0867	0.00168279	0.0056499	up
BKA59DRAFT_550098	0.107764	0.0001	10.0737	0.0183903	0.0451754	up
BKA59DRAFT_491317	14.0458	100.199	-2.83466	4.80315e-32	2.36261e-30	down
BKA59DRAFT_510442	22.9563	51.386	-1.16248	2.09781e-11	2.39907e-10	down
BKA59DRAFT_407440	5.34171	16.1101	-1.59259	1.33966e-14	2.11173e-13	down
BKA59DRAFT_479654	516.278	1075.49	-1.05877	3.41382e-13	4.71393e-12	down
BKA59DRAFT_201767	0.840856	12.3206	-3.87307	1.15917e-42	9.15972e-41	down
BKA59DRAFT_513200	222.908	812.596	-1.86609	4.88136e-14	7.2469e-13	down
BKA59DRAFT_499917	0.464009	0.137409	1.75567	0.0150017	0.0378707	up
BKA59DRAFT_525955	61.5488	206.024	-1.74301	0.0144472	0.036664	down
BKA59DRAFT_457291	0.375023	3.14981	-3.07021	3.3871e-06	1.99448e-05	down
BKA59DRAFT_535586	1.47449	0.682426	1.11147	0.0126536	0.0326621	up
BKA59DRAFT_522297	5.095	1.66783	1.61111	1.76358e-05	8.9964e-05	up
BKA59DRAFT_425337	56.3756	22.7858	1.30694	1.30676e-07	9.3707e-07	up
BKA59DRAFT_414820	23.3291	8.62766	1.43509	1.15399e-10	1.22056e-09	up
BKA59DRAFT_123764	1.37522	0.444672	1.62885	0.000891892	0.00320443	up
BKA59DRAFT_264469	1.5305	0.43181	1.82553	0.00200763	0.00659059	up
BKA59DRAFT_311842	3.23133	20.6854	-2.67841	4.9101e-35	2.77138e-33	down
BKA59DRAFT_507235	5.21343	14.4936	-1.47511	3.50659e-11	3.91154e-10	down
BKA59DRAFT_472517	17.5972	8.06596	1.12542	4.70903e-07	3.10588e-06	up
BKA59DRAFT_246815	2.26108	1.09136	1.05089	0.00620949	0.0176184	up
BKA59DRAFT_514583	1.05847	0.37712	1.48889	0.0112032	0.029471	up
BKA59DRAFT_166103	1.62073	0.502797	1.68859	0.00243834	0.00779964	up
BKA59DRAFT_223427	71.3463	166.502	-1.22263	1.0548e-15	1.83251e-14	down
BKA59DRAFT_523650	1.98945	5.13727	-1.36863	0.000612131	0.0022837	down
BKA59DRAFT_1193	72.6943	179.662	-1.30537	3.46287e-05	0.000166981	down
BKA59DRAFT_528600	3.59974	28.3425	-2.977	2.34923e-46	2.07003e-44	down
BKA59DRAFT_487845	0.834802	2.75387	-1.72196	7.91419e-07	5.08301e-06	down
BKA59DRAFT_526512	0.545014	0.150434	1.85716	0.00273924	0.00863139	up
BKA59DRAFT_476689	40.1333	15.034	1.41657	2.53374e-14	3.89376e-13	up
BKA59DRAFT_444123	0.278924	0.635612	-1.18828	0.00989909	0.0264552	down
BKA59DRAFT_444431	3.82856	1.56193	1.29347	7.33458e-06	4.07041e-05	up
BKA59DRAFT_500471	31.5841	15.4819	1.02862	1.93051e-08	1.55559e-07	up
BKA59DRAFT_470456	26.1027	61.5231	-1.23693	1.82303e-20	4.42149e-19	down
BKA59DRAFT_197650	3.93544	1.88248	1.06389	0.000898044	0.00322369	up
BKA59DRAFT_505499	62.3303	205.14	-1.7186	1.76778e-36	1.06659e-34	down
BKA59DRAFT_230111	4.63054	13.0918	-1.49941	5.79645e-17	1.11979e-15	down
BKA59DRAFT_535288	17.2666	8.35858	1.04666	0.000458269	0.00175897	up
BKA59DRAFT_404150	2.42484	60.5116	-4.64125	5.98984e-61	9.17045e-59	down
BKA59DRAFT_478468	1.74485	0.705156	1.30709	0.00424603	0.0127059	up
BKA59DRAFT_478461	4.37732	11.2227	-1.35829	3.13664e-06	1.85413e-05	down
BKA59DRAFT_529262	0.274437	1.5642	-2.51087	9.30845e-06	5.06711e-05	down
BKA59DRAFT_138403	17.7612	3.07109	2.5319	1.71387e-35	9.83282e-34	up
BKA59DRAFT_171430	2.98125	64.5333	-4.43606	3.75556e-107	3.28558e-104	down
BKA59DRAFT_69719	69.0662	201.981	-1.54817	1.24622e-35	7.19985e-34	down
BKA59DRAFT_174209	76.4705	31.7074	1.27008	7.13261e-10	6.9499e-09	up
BKA59DRAFT_233568	441.06	185.23	1.25165	2.11902e-09	1.91966e-08	up
BKA59DRAFT_439322	3.37201	1.54733	1.12383	5.06067e-05	0.000235409	up
BKA59DRAFT_413809	15.5346	6.74898	1.20274	2.14971e-06	1.30152e-05	up
BKA59DRAFT_464083	8.23708	19.8751	-1.27075	9.90984e-12	1.17612e-10	down
BKA59DRAFT_477152	6.42019	14.976	-1.22197	2.31958e-12	2.97178e-11	down
BKA59DRAFT_556269	0.0254567	0.227441	-3.15937	0.00151341	0.00514182	down
BKA59DRAFT_267103	16.3491	74.9508	-2.19673	1.06452e-23	3.25958e-22	down
BKA59DRAFT_512898	0.401654	0.0001	11.9717	3.26322e-05	0.000158215	up
BKA59DRAFT_126416	1.7612	4.33534	-1.29959	1.10269e-07	7.96796e-07	down
BKA59DRAFT_540408	28.0764	113.093	-2.01008	9.04495e-23	2.60254e-21	down
BKA59DRAFT_79232	91.9229	271.056	-1.56009	4.20558e-21	1.04695e-19	down
BKA59DRAFT_512090	5.84836	179.977	-4.94363	6.46674e-117	7.92046e-114	down
BKA59DRAFT_496559	2.7182	15.5627	-2.51737	9.58642e-20	2.22376e-18	down
BKA59DRAFT_479485	0.498952	1.2776	-1.35647	0.0111334	0.0293189	down
BKA59DRAFT_466623	50.705	24.7332	1.03568	3.71931e-06	2.1765e-05	up
BKA59DRAFT_166813	1.08096	2.48449	-1.20064	0.00169216	0.00567358	down
BKA59DRAFT_521537	2.5139	25.8269	-3.36087	5.01906e-37	3.15249e-35	down
BKA59DRAFT_119014	12.0463	157.671	-3.71026	1.47428e-51	1.59796e-49	down
BKA59DRAFT_264904	18.9289	8.07021	1.22991	9.06034e-07	5.76773e-06	up
BKA59DRAFT_455039	2.22057	0.961123	1.20813	0.0140638	0.0357893	up
BKA59DRAFT_444843	2.49375	1.1402	1.12903	6.97259e-05	0.000316297	up
BKA59DRAFT_491309	9.36712	19.8983	-1.08697	4.48141e-10	4.45522e-09	down
BKA59DRAFT_476052	1.43302	3.91868	-1.45131	4.98761e-07	3.27903e-06	down
BKA59DRAFT_508841	1.46826	4.93548	-1.74909	0.00375512	0.0114268	down
BKA59DRAFT_508846	3.05758	16.517	-2.43349	6.24754e-11	6.74895e-10	down
BKA59DRAFT_448122	204.544	616.386	-1.59142	6.254e-14	9.15162e-13	down
BKA59DRAFT_532809	0.306332	0.850999	-1.47406	0.00112965	0.003943	down
BKA59DRAFT_476140	9.2244	1.34317	2.77982	2.43558e-28	9.71694e-27	up
BKA59DRAFT_546974	1.61865	8.32403	-2.36249	8.77716e-29	3.59541e-27	down
BKA59DRAFT_555185	41.8	12.7002	1.71866	9.40954e-17	1.79235e-15	up
BKA59DRAFT_437207	6.21354	12.9626	-1.06087	2.50942e-11	2.84587e-10	down
BKA59DRAFT_47604	29.3717	62.0085	-1.07804	8.29945e-15	1.33576e-13	down
BKA59DRAFT_505821	4.98495	11.1162	-1.15701	1.29436e-09	1.20741e-08	down
BKA59DRAFT_96605	15.7487	41.4864	-1.39741	3.10703e-14	4.72146e-13	down
BKA59DRAFT_488050	0.747999	5.75297	-2.9432	8.57478e-11	9.14046e-10	down
BKA59DRAFT_81754	0.484421	1.74541	-1.84923	2.2981e-05	0.000114466	down
BKA59DRAFT_488056	2.26443	4.64339	-1.03603	7.02905e-06	3.91682e-05	down
BKA59DRAFT_508996	10.9121	1.35108	3.01375	1.0577e-23	3.24681e-22	up
BKA59DRAFT_478096	3.96213	10.9943	-1.47241	8.34703e-10	8.02468e-09	down
BKA59DRAFT_533042	0.18466	2.61797	-3.8255	2.08886e-14	3.25501e-13	down
BKA59DRAFT_113083	11.874	5.85579	1.01987	0.000676699	0.00249946	up
BKA59DRAFT_446699	0.344138	2.20043	-2.67673	2.28855e-05	0.000114129	down
BKA59DRAFT_146783	20.7336	241.459	-3.54173	5.68585e-74	1.28964e-71	down
BKA59DRAFT_174296	30.1125	7.54212	1.99732	1.4461e-18	3.10734e-17	up
BKA59DRAFT_534898	0.856039	0.258634	1.72676	0.00244835	0.00782553	up
BKA59DRAFT_216643	43.3911	7.6283	2.50797	3.0411e-34	1.62653e-32	up
BKA59DRAFT_480493	0.940854	17.608	-4.22612	3.27237e-27	1.22569e-25	down
BKA59DRAFT_468494	20.5299	42.0364	-1.03391	8.36865e-08	6.13033e-07	down
BKA59DRAFT_478324	2.23851	0.840667	1.41293	0.00405672	0.012217	up
BKA59DRAFT_434519	0.731987	0.21592	1.76132	0.0116149	0.0303865	up
BKA59DRAFT_488582	641.246	232.943	1.4609	1.3431e-08	1.10256e-07	up
BKA59DRAFT_540985	8.14713	2.15262	1.9202	7.68076e-10	7.44845e-09	up
BKA59DRAFT_464412	0.839684	4.39357	-2.38748	7.64922e-15	1.23925e-13	down
BKA59DRAFT_525977	194.886	71.7109	1.44237	1.12568e-13	1.62587e-12	up
BKA59DRAFT_525975	631.329	150.297	2.07058	1.71004e-23	5.13347e-22	up
BKA59DRAFT_168476	5.38087	40.3594	-2.90699	1.49035e-36	9.08147e-35	down
BKA59DRAFT_420575	0.756155	0.287967	1.39278	0.00573522	0.0164585	up
BKA59DRAFT_271648	6.55543	2.52737	1.37505	3.64976e-06	2.13887e-05	up
BKA59DRAFT_78197	100.405	263.294	-1.39084	8.05213e-24	2.50948e-22	down
BKA59DRAFT_485911	173.497	78.8522	1.13769	2.83506e-09	2.52904e-08	up
BKA59DRAFT_189114	5.99534	1.44854	2.04924	9.67885e-10	9.18966e-09	up
BKA59DRAFT_316125	6.1207	2.60424	1.23283	5.50094e-08	4.16155e-07	up
BKA59DRAFT_467149	4.0711	1.98066	1.03944	0.00597003	0.0170247	up
BKA59DRAFT_460987	685.695	326.753	1.06937	1.67318e-09	1.53276e-08	up
BKA59DRAFT_37850	83.7179	335.318	-2.00192	7.87154e-33	4.01711e-31	down
BKA59DRAFT_497338	2.52941	5.86635	-1.21366	7.04552e-05	0.000319015	down
BKA59DRAFT_495053	3.04213	7.5967	-1.32029	1.06572e-07	7.70995e-07	down
BKA59DRAFT_393155	1839.86	362.873	2.34206	1.59477e-13	2.26432e-12	up
BKA59DRAFT_432005	0.531119	0.0001	12.3748	1.1772e-05	6.27702e-05	up
BKA59DRAFT_265997	4.92911	13.295	-1.43148	5.7314e-05	0.000264599	down
BKA59DRAFT_481513	1.24971	5.02881	-2.00862	1.99477e-11	2.29193e-10	down
BKA59DRAFT_122108	2.90792	0.728288	1.99741	1.23219e-06	7.71566e-06	up
BKA59DRAFT_310409	5.07067	15.4969	-1.61173	9.03094e-15	1.44589e-13	down
BKA59DRAFT_528621	1.15635	0.335196	1.78651	0.00990451	0.0264581	up
BKA59DRAFT_540616	22.4173	359.389	-4.00286	5.27063e-58	7.33576e-56	down
BKA59DRAFT_427655	0.0001	0.233467	-11.189	1.59956e-05	8.24207e-05	down
BKA59DRAFT_516961	23.6492	0.970595	4.60678	1.80044e-51	1.93437e-49	up
BKA59DRAFT_484631	38.0798	14.442	1.39876	8.90094e-08	6.49833e-07	up
BKA59DRAFT_403896	2.33542	5.39912	-1.20904	1.07681e-09	1.01296e-08	down
BKA59DRAFT_444102	21.9046	7.78207	1.493	8.65682e-06	4.73977e-05	up
BKA59DRAFT_365966	3.9187	22.4485	-2.51817	4.60695e-39	3.13478e-37	down
BKA59DRAFT_5517	14.8985	63.2886	-2.08677	1.14283e-22	3.26278e-21	down
BKA59DRAFT_287811	16.9542	45.4972	-1.42414	5.5677e-19	1.2444e-17	down
BKA59DRAFT_437436	78.8876	38.2453	1.04452	1.36645e-06	8.50418e-06	up
BKA59DRAFT_465040	0.0164453	0.46224	-4.81289	0.00301878	0.00941294	down
BKA59DRAFT_532034	0.0100643	4.11859	-8.67676	4.63304e-15	7.63735e-14	down
BKA59DRAFT_30315	65.0576	22.0697	1.55965	3.04694e-15	5.13328e-14	up
BKA59DRAFT_471786	7.87186	3.69053	1.09287	3.54071e-05	0.000170199	up
BKA59DRAFT_395658	22.8871	10.2626	1.15713	1.29255e-08	1.06536e-07	up
[truncated: 619 more rows]
