# Supplementary material for: Inhibitory effect and mechanism of action of Carvacrol as a promising natural food preservative against Fusarium acuminatum causing postharvest rot of garlic scapes (Allium sativum L)
Source: Front Microbiol. 2025 Sep 10;16:1637313. doi: 10.3389/fmicb.2025.1637313 (PMC12457319; doi:10.3389/fmicb.2025.1637313)
Supplement: SUPPLEMENTARY TABLE S2 — The classified and annotated GO terms of DEGs of FX vs. FC. [file Table_2.XLS]

## Sheet: union.DE_gene.subcluster1_GO_ca
Ontology	Term	GO.ID	Significant	Annotated	Qvalue
biological process	immune system process	GO:0002376	5	15	0.147754
biological process	detoxification	GO:0098754	11	68	0.152977
biological process	developmental process	GO:0032502	29	306	0.200623
biological process	response to stimulus	GO:0050896	78	1086	0.200623
biological process	multi-organism process	GO:0051704	28	312	0.295416
biological process	signaling	GO:0023052	29	362	0.624899
biological process	multicellular organismal process	GO:0032501	6	45	0.791639
biological process	establishment of localization	GO:0051234	63	941	0.80897
biological process	localization	GO:0051179	70	1101	1
biological process	growth	GO:0040007	15	204	1
biological process	locomotion	GO:0040011	2	15	1
biological process	reproduction	GO:0000003	26	404	1
biological process	cell aggregation	GO:0098743	1	5	1
biological process	biological regulation	GO:0065007	89	1539	1
biological process	positive regulation of biological process	GO:0048518	37	641	1
biological process	regulation of biological process	GO:0050789	70	1272	1
biological process	reproductive process	GO:0022414	20	376	1
biological process	biological adhesion	GO:0022610	1	30	1
biological process	metabolic process	GO:0008152	151	2863	1
biological process	cellular process	GO:0009987	173	3328	1
biological process	negative regulation of biological process	GO:0048519	19	591	1
biological process	cellular component organization or biogenesis	GO:0071840	69	1637	1
biological process	cell killing	GO:0001906	0	2	1
biological process	behavior	GO:0007610	0	2	1
biological process	biological phase	GO:0044848	0	1	1
biological process	rhythmic process	GO:0048511	0	3	1
cellular component	extracellular region	GO:0005576	18	114	0.0107033
cellular component	membrane	GO:0016020	82	1175	0.206863
cellular component	extracellular matrix	GO:0031012	5	25	0.396478
cellular component	extracellular region part	GO:0044421	5	30	0.688262
cellular component	membrane part	GO:0044425	53	850	1
cellular component	nucleoid	GO:0009295	1	19	1
cellular component	organelle	GO:0043226	155	2977	1
cellular component	supramolecular fiber	GO:0099512	1	43	1
cellular component	cell	GO:0005623	178	3455	1
cellular component	cell part	GO:0044464	178	3455	1
cellular component	organelle part	GO:0044422	80	2068	1
cellular component	membrane-enclosed lumen	GO:0031974	25	963	1
cellular component	protein-containing complex	GO:0032991	48	1646	1
cellular component	cell junction	GO:0030054	0	3	1
cellular component	synapse part	GO:0044456	0	2	1
cellular component	synapse	GO:0045202	0	2	1
cellular component	symplast	GO:0055044	0	2	1
molecular function	transporter activity	GO:0005215	33	274	0.02886
molecular function	catalytic activity	GO:0003824	125	1786	0.141414
molecular function	antioxidant activity	GO:0016209	5	26	0.5957
molecular function	molecular transducer activity	GO:0060089	3	14	0.824749
molecular function	signal transducer activity	GO:0004871	4	24	0.824749
molecular function	electron transfer activity	GO:0009055	2	16	1
molecular function	molecular function regulator	GO:0098772	13	219	1
molecular function	enzyme regulator activity	GO:0030234	9	184	1
molecular function	transcription factor activity, protein binding	GO:0000988	2	95	1
molecular function	binding	GO:0005488	80	1645	1
molecular function	structural molecule activity	GO:0005198	0	206	1
molecular function	channel regulator activity	GO:0016247	0	1	1
molecular function	metallochaperone activity	GO:0016530	0	6	1
molecular function	protein tag	GO:0031386	0	6	1
molecular function	translation regulator activity	GO:0045182	0	8	1
