# Supplementary material for: Inhibitory effect and mechanism of action of Carvacrol as a promising natural food preservative against Fusarium acuminatum causing postharvest rot of garlic scapes (Allium sativum L)
Source: Front Microbiol. 2025 Sep 10;16:1637313. doi: 10.3389/fmicb.2025.1637313 (PMC12457319; doi:10.3389/fmicb.2025.1637313)
Supplement: SUPPLEMENTARY TABLE S3 — KEGG pathways enrichment of DEGs of FX vs. FC. [file Table_3.XLS]

## Sheet: B_vs_A.sign_KEGG_enrichment
id	Description	Significant	Annotated	Pvalue	Qvalue	Signi_id	Signi_symbol
ko00010	Glycolysis / Gluconeogenesis	24/362	53/2455	6.95658e-08	1.29612e-05	BKA59DRAFT_61192(1.23791015993),BKA59DRAFT_496815(-2.30641705125),BKA59DRAFT_443752(1.14111953536),BKA59DRAFT_474662(2.51351647941),BKA59DRAFT_40994(1.56458532948),BKA59DRAFT_501506(1.25251737711),BKA59DRAFT_441250(1.44718877342),BKA59DRAFT_434628(-1.69426527571),BKA59DRAFT_520712(2.63388765078),BKA59DRAFT_234052(1.57803894965),BKA59DRAFT_542745(1.3585131818),BKA59DRAFT_494046(2.45267803932),BKA5…	BKA59DRAFT_61192(1.23791015993),BKA59DRAFT_496815(-2.30641705125),BKA59DRAFT_443752(1.14111953536),BKA59DRAFT_474662(2.51351647941),BKA59DRAFT_40994(1.56458532948),BKA59DRAFT_501506(1.25251737711),BKA59DRAFT_441250(1.44718877342),BKA59DRAFT_434628(-1.69426527571),BKA59DRAFT_520712(2.63388765078),BKA59DRAFT_234052(1.57803894965),BKA59DRAFT_542745(1.3585131818),BKA59DRAFT_494046(2.45267803932),BKA5…
ko01230	Biosynthesis of amino acids	41/362	141/2455	4.88478e-06	0.000455056	BKA59DRAFT_462831(-1.25345041707),BKA59DRAFT_422125(1.87637582936),BKA59DRAFT_480162(1.17210751589),BKA59DRAFT_487228(11.2901206309),BKA59DRAFT_113059(2.50087383246),BKA59DRAFT_205109(1.10890478298),BKA59DRAFT_468819(1.01671142161),BKA59DRAFT_443752(1.14111953536),BKA59DRAFT_271829(1.32508311727),BKA59DRAFT_474662(2.51351647941),BKA59DRAFT_487686(-1.07609839843),BKA59DRAFT_68585(-1.33440527601),B…	BKA59DRAFT_462831(-1.25345041707),BKA59DRAFT_422125(1.87637582936),BKA59DRAFT_480162(1.17210751589),BKA59DRAFT_487228(11.2901206309),BKA59DRAFT_113059(2.50087383246),BKA59DRAFT_205109(1.10890478298),BKA59DRAFT_468819(1.01671142161),BKA59DRAFT_443752(1.14111953536),BKA59DRAFT_271829(1.32508311727),BKA59DRAFT_474662(2.51351647941),BKA59DRAFT_487686(-1.07609839843),BKA59DRAFT_68585(-1.33440527601),B…
ko01200	Carbon metabolism	39/362	135/2455	1.01057e-05	0.000627616	BKA59DRAFT_153778(-1.60856803243),BKA59DRAFT_466064(-1.87520303167),BKA59DRAFT_544755(-14.3716477941),BKA59DRAFT_113059(2.50087383246),BKA59DRAFT_471897(1.3530910323),BKA59DRAFT_405621(3.58021107511),BKA59DRAFT_443752(1.14111953536),BKA59DRAFT_271829(1.32508311727),BKA59DRAFT_474662(2.51351647941),BKA59DRAFT_475781(-2.21108041448),BKA59DRAFT_319456(1.3698965346),BKA59DRAFT_486169(-2.21134154993),…	BKA59DRAFT_153778(-1.60856803243),BKA59DRAFT_466064(-1.87520303167),BKA59DRAFT_544755(-14.3716477941),BKA59DRAFT_113059(2.50087383246),BKA59DRAFT_471897(1.3530910323),BKA59DRAFT_405621(3.58021107511),BKA59DRAFT_443752(1.14111953536),BKA59DRAFT_271829(1.32508311727),BKA59DRAFT_474662(2.51351647941),BKA59DRAFT_475781(-2.21108041448),BKA59DRAFT_319456(1.3698965346),BKA59DRAFT_486169(-2.21134154993),…
ko04973	Carbohydrate digestion and absorption	7/362	9/2455	3.95855e-05	0.00184385	BKA59DRAFT_418208(-1.91081641032),BKA59DRAFT_549539(2.19876893576),BKA59DRAFT_557112(-1.6068583181),BKA59DRAFT_434628(-1.69426527571),BKA59DRAFT_490808(1.86631136847),BKA59DRAFT_549413(-1.05957425003),BKA59DRAFT_405864(1.95164891487)	BKA59DRAFT_418208(-1.91081641032),BKA59DRAFT_549539(2.19876893576),BKA59DRAFT_557112(-1.6068583181),BKA59DRAFT_434628(-1.69426527571),BKA59DRAFT_490808(1.86631136847),BKA59DRAFT_549413(-1.05957425003),BKA59DRAFT_405864(1.95164891487)
ko00630	Glyoxylate and dicarboxylate metabolism	18/362	51/2455	0.000185754	0.00586183	BKA59DRAFT_153778(-1.60856803243),BKA59DRAFT_532327(-1.51200936874),BKA59DRAFT_471696(-1.10551933081),BKA59DRAFT_462831(-1.25345041707),BKA59DRAFT_224785(1.527098412),BKA59DRAFT_475781(-2.21108041448),BKA59DRAFT_68585(-1.33440527601),BKA59DRAFT_486169(-2.21134154993),BKA59DRAFT_543211(-2.05089373313),BKA59DRAFT_506615(-1.18213014165),BKA59DRAFT_500632(-1.69823150812),BKA59DRAFT_485158(1.124195537…	BKA59DRAFT_153778(-1.60856803243),BKA59DRAFT_532327(-1.51200936874),BKA59DRAFT_471696(-1.10551933081),BKA59DRAFT_462831(-1.25345041707),BKA59DRAFT_224785(1.527098412),BKA59DRAFT_475781(-2.21108041448),BKA59DRAFT_68585(-1.33440527601),BKA59DRAFT_486169(-2.21134154993),BKA59DRAFT_543211(-2.05089373313),BKA59DRAFT_506615(-1.18213014165),BKA59DRAFT_500632(-1.69823150812),BKA59DRAFT_485158(1.124195537…
ko00100	Steroid biosynthesis	12/362	27/2455	0.000188771	0.00586183	BKA59DRAFT_245020(2.5484897308),BKA59DRAFT_467121(-5.00063092402),BKA59DRAFT_557646(1.91099695547),BKA59DRAFT_490016(-1.59182143426),BKA59DRAFT_464995(1.22343196969),BKA59DRAFT_535218(2.44856160731),BKA59DRAFT_535453(-10.8367815141),BKA59DRAFT_529661(1.59473050918),BKA59DRAFT_36055(3.1651063871),BKA59DRAFT_413981(1.6882110104),BKA59DRAFT_482722(2.12111947511),BKA59DRAFT_472203(1.21694965477)	BKA59DRAFT_245020(2.5484897308),BKA59DRAFT_467121(-5.00063092402),BKA59DRAFT_557646(1.91099695547),BKA59DRAFT_490016(-1.59182143426),BKA59DRAFT_464995(1.22343196969),BKA59DRAFT_535218(2.44856160731),BKA59DRAFT_535453(-10.8367815141),BKA59DRAFT_529661(1.59473050918),BKA59DRAFT_36055(3.1651063871),BKA59DRAFT_413981(1.6882110104),BKA59DRAFT_482722(2.12111947511),BKA59DRAFT_472203(1.21694965477)
ko00520	Amino sugar and nucleotide sugar metabolism	22/362	73/2455	0.00049867	0.0132729	BKA59DRAFT_43606(1.18594045333),BKA59DRAFT_413350(-1.7793314827),BKA59DRAFT_496581(-2.89068542827),BKA59DRAFT_429941(-2.24543970995),BKA59DRAFT_546382(1.43433165459),BKA59DRAFT_407548(1.56965193746),BKA59DRAFT_434628(-1.69426527571),BKA59DRAFT_505097(-2.81216315494),BKA59DRAFT_466533(-2.3023206806),BKA59DRAFT_8503(-2.06861800605),BKA59DRAFT_200531(1.1805021587),BKA59DRAFT_490808(1.86631136847),BK…	BKA59DRAFT_43606(1.18594045333),BKA59DRAFT_413350(-1.7793314827),BKA59DRAFT_496581(-2.89068542827),BKA59DRAFT_429941(-2.24543970995),BKA59DRAFT_546382(1.43433165459),BKA59DRAFT_407548(1.56965193746),BKA59DRAFT_434628(-1.69426527571),BKA59DRAFT_505097(-2.81216315494),BKA59DRAFT_466533(-2.3023206806),BKA59DRAFT_8503(-2.06861800605),BKA59DRAFT_200531(1.1805021587),BKA59DRAFT_490808(1.86631136847),BK…
ko00250	Alanine, aspartate and glutamate metabolism	15/362	45/2455	0.00127041	0.0295871	BKA59DRAFT_462831(-1.25345041707),BKA59DRAFT_455611(-3.32544185601),BKA59DRAFT_68585(-1.33440527601),BKA59DRAFT_55885(1.09349653269),BKA59DRAFT_392832(2.80972516533),BKA59DRAFT_532683(12.2341917285),BKA59DRAFT_555871(1.2756253319),BKA59DRAFT_506615(-1.18213014165),BKA59DRAFT_448520(1.85813977245),BKA59DRAFT_502530(1.52966290442),BKA59DRAFT_385949(1.13190246808),BKA59DRAFT_542256(-3.01759440792),B…	BKA59DRAFT_462831(-1.25345041707),BKA59DRAFT_455611(-3.32544185601),BKA59DRAFT_68585(-1.33440527601),BKA59DRAFT_55885(1.09349653269),BKA59DRAFT_392832(2.80972516533),BKA59DRAFT_532683(12.2341917285),BKA59DRAFT_555871(1.2756253319),BKA59DRAFT_506615(-1.18213014165),BKA59DRAFT_448520(1.85813977245),BKA59DRAFT_502530(1.52966290442),BKA59DRAFT_385949(1.13190246808),BKA59DRAFT_542256(-3.01759440792),B…
ko00920	Sulfur metabolism	9/362	21/2455	0.00169567	0.0351034	BKA59DRAFT_113059(2.50087383246),BKA59DRAFT_556813(1.77064453679),BKA59DRAFT_500854(1.58250944237),BKA59DRAFT_533423(1.14896468219),BKA59DRAFT_508491(-1.80973583086),BKA59DRAFT_500471(1.02862143965),BKA59DRAFT_451469(1.1982690001),BKA59DRAFT_93077(3.51583684556),BKA59DRAFT_475777(-3.36792178535)	BKA59DRAFT_113059(2.50087383246),BKA59DRAFT_556813(1.77064453679),BKA59DRAFT_500854(1.58250944237),BKA59DRAFT_533423(1.14896468219),BKA59DRAFT_508491(-1.80973583086),BKA59DRAFT_500471(1.02862143965),BKA59DRAFT_451469(1.1982690001),BKA59DRAFT_93077(3.51583684556),BKA59DRAFT_475777(-3.36792178535)
ko00052	Galactose metabolism	13/362	38/2455	0.00204265	0.0358896	BKA59DRAFT_43606(1.18594045333),BKA59DRAFT_521447(-1.52497285629),BKA59DRAFT_496815(-2.30641705125),BKA59DRAFT_443752(1.14111953536),BKA59DRAFT_546444(1.64280818043),BKA59DRAFT_434628(-1.69426527571),BKA59DRAFT_490808(1.86631136847),BKA59DRAFT_513485(2.14681724177),BKA59DRAFT_314175(1.08670409669),BKA59DRAFT_505821(-1.15701021822),BKA59DRAFT_549413(-1.05957425003),BKA59DRAFT_405864(1.95164891487)…	BKA59DRAFT_43606(1.18594045333),BKA59DRAFT_521447(-1.52497285629),BKA59DRAFT_496815(-2.30641705125),BKA59DRAFT_443752(1.14111953536),BKA59DRAFT_546444(1.64280818043),BKA59DRAFT_434628(-1.69426527571),BKA59DRAFT_490808(1.86631136847),BKA59DRAFT_513485(2.14681724177),BKA59DRAFT_314175(1.08670409669),BKA59DRAFT_505821(-1.15701021822),BKA59DRAFT_549413(-1.05957425003),BKA59DRAFT_405864(1.95164891487)…
ko00270	Cysteine and methionine metabolism	17/362	57/2455	0.00245204	0.0358896	BKA59DRAFT_480162(1.17210751589),BKA59DRAFT_113059(2.50087383246),BKA59DRAFT_489334(-1.83824825964),BKA59DRAFT_55885(1.09349653269),BKA59DRAFT_532683(12.2341917285),BKA59DRAFT_288369(1.5967416002),BKA59DRAFT_385863(1.73316860959),BKA59DRAFT_500854(1.58250944237),BKA59DRAFT_508491(-1.80973583086),BKA59DRAFT_68006(-3.26303102824),BKA59DRAFT_520712(2.63388765078),BKA59DRAFT_544267(1.31548200893),BKA…	BKA59DRAFT_480162(1.17210751589),BKA59DRAFT_113059(2.50087383246),BKA59DRAFT_489334(-1.83824825964),BKA59DRAFT_55885(1.09349653269),BKA59DRAFT_532683(12.2341917285),BKA59DRAFT_288369(1.5967416002),BKA59DRAFT_385863(1.73316860959),BKA59DRAFT_500854(1.58250944237),BKA59DRAFT_508491(-1.80973583086),BKA59DRAFT_68006(-3.26303102824),BKA59DRAFT_520712(2.63388765078),BKA59DRAFT_544267(1.31548200893),BKA…
ko00600	Sphingolipid metabolism	10/362	26/2455	0.00250416	0.0358896	BKA59DRAFT_493213(-4.08344624776),BKA59DRAFT_521447(-1.52497285629),BKA59DRAFT_207547(1.39144984391),BKA59DRAFT_546444(1.64280818043),BKA59DRAFT_398635(-2.45952259462),BKA59DRAFT_437376(1.88291418256),BKA59DRAFT_2911(1.45973527448),BKA59DRAFT_314175(1.08670409669),BKA59DRAFT_484788(-1.35924906461),BKA59DRAFT_510163(1.03234165657)	BKA59DRAFT_493213(-4.08344624776),BKA59DRAFT_521447(-1.52497285629),BKA59DRAFT_207547(1.39144984391),BKA59DRAFT_546444(1.64280818043),BKA59DRAFT_398635(-2.45952259462),BKA59DRAFT_437376(1.88291418256),BKA59DRAFT_2911(1.45973527448),BKA59DRAFT_314175(1.08670409669),BKA59DRAFT_484788(-1.35924906461),BKA59DRAFT_510163(1.03234165657)
ko00680	Methane metabolism	10/362	26/2455	0.00250416	0.0358896	BKA59DRAFT_466064(-1.87520303167),BKA59DRAFT_443752(1.14111953536),BKA59DRAFT_271829(1.32508311727),BKA59DRAFT_506615(-1.18213014165),BKA59DRAFT_485158(1.1241955371),BKA59DRAFT_542745(1.3585131818),BKA59DRAFT_393155(2.34205967229),BKA59DRAFT_507656(-2.44886609),BKA59DRAFT_477357(2.42011484573),BKA59DRAFT_508338(1.95995278426)	BKA59DRAFT_466064(-1.87520303167),BKA59DRAFT_443752(1.14111953536),BKA59DRAFT_271829(1.32508311727),BKA59DRAFT_506615(-1.18213014165),BKA59DRAFT_485158(1.1241955371),BKA59DRAFT_542745(1.3585131818),BKA59DRAFT_393155(2.34205967229),BKA59DRAFT_507656(-2.44886609),BKA59DRAFT_477357(2.42011484573),BKA59DRAFT_508338(1.95995278426)
ko00982	Drug metabolism - cytochrome P450	12/362	36/2455	0.00386443	0.0514289	BKA59DRAFT_418171(-3.28249389281),BKA59DRAFT_61192(1.23791015993),BKA59DRAFT_484860(-2.28177248811),BKA59DRAFT_466651(-5.50996701688),BKA59DRAFT_441250(1.44718877342),BKA59DRAFT_234052(1.57803894965),BKA59DRAFT_545837(-3.97143549406),BKA59DRAFT_216643(2.50796613362),BKA59DRAFT_35094(1.03872697093),BKA59DRAFT_494636(1.37553138243),BKA59DRAFT_549357(-2.60705922722),BKA59DRAFT_518808(1.98458255751)	BKA59DRAFT_418171(-3.28249389281),BKA59DRAFT_61192(1.23791015993),BKA59DRAFT_484860(-2.28177248811),BKA59DRAFT_466651(-5.50996701688),BKA59DRAFT_441250(1.44718877342),BKA59DRAFT_234052(1.57803894965),BKA59DRAFT_545837(-3.97143549406),BKA59DRAFT_216643(2.50796613362),BKA59DRAFT_35094(1.03872697093),BKA59DRAFT_494636(1.37553138243),BKA59DRAFT_549357(-2.60705922722),BKA59DRAFT_518808(1.98458255751)
ko04978	Mineral absorption	5/362	9/2455	0.00512641	0.0635413	BKA59DRAFT_240458(1.94877887107),BKA59DRAFT_549539(2.19876893576),BKA59DRAFT_557112(-1.6068583181),BKA59DRAFT_442814(1.79826822264),BKA59DRAFT_389246(1.74114250818)	BKA59DRAFT_240458(1.94877887107),BKA59DRAFT_549539(2.19876893576),BKA59DRAFT_557112(-1.6068583181),BKA59DRAFT_442814(1.79826822264),BKA59DRAFT_389246(1.74114250818)
ko00524	Neomycin, kanamycin and gentamicin biosynthesis	4/362	6/2455	0.00545665	0.0635413	BKA59DRAFT_434628(-1.69426527571),BKA59DRAFT_490808(1.86631136847),BKA59DRAFT_549413(-1.05957425003),BKA59DRAFT_405864(1.95164891487)	BKA59DRAFT_434628(-1.69426527571),BKA59DRAFT_490808(1.86631136847),BKA59DRAFT_549413(-1.05957425003),BKA59DRAFT_405864(1.95164891487)
ko04068	FoxO signaling pathway	9/362	25/2455	0.00683175	0.0748536	BKA59DRAFT_153778(-1.60856803243),BKA59DRAFT_479875(-1.64927743582),BKA59DRAFT_475781(-2.21108041448),BKA59DRAFT_493331(1.03607109199),BKA59DRAFT_543211(-2.05089373313),BKA59DRAFT_500632(-1.69823150812),BKA59DRAFT_387438(1.10855232866),BKA59DRAFT_554873(-1.17895675688),BKA59DRAFT_11291(-1.11115349952)	BKA59DRAFT_153778(-1.60856803243),BKA59DRAFT_479875(-1.64927743582),BKA59DRAFT_475781(-2.21108041448),BKA59DRAFT_493331(1.03607109199),BKA59DRAFT_543211(-2.05089373313),BKA59DRAFT_500632(-1.69823150812),BKA59DRAFT_387438(1.10855232866),BKA59DRAFT_554873(-1.17895675688),BKA59DRAFT_11291(-1.11115349952)
ko01210	2-Oxocarboxylic acid metabolism	14/362	48/2455	0.00723162	0.0748536	BKA59DRAFT_422125(1.87637582936),BKA59DRAFT_480162(1.17210751589),BKA59DRAFT_205109(1.10890478298),BKA59DRAFT_487686(-1.07609839843),BKA59DRAFT_55885(1.09349653269),BKA59DRAFT_532683(12.2341917285),BKA59DRAFT_288369(1.5967416002),BKA59DRAFT_11514(2.09893035802),BKA59DRAFT_505047(-1.28766231227),BKA59DRAFT_68006(-3.26303102824),BKA59DRAFT_264904(1.22991172787),BKA59DRAFT_478649(-2.01897948158),BKA…	BKA59DRAFT_422125(1.87637582936),BKA59DRAFT_480162(1.17210751589),BKA59DRAFT_205109(1.10890478298),BKA59DRAFT_487686(-1.07609839843),BKA59DRAFT_55885(1.09349653269),BKA59DRAFT_532683(12.2341917285),BKA59DRAFT_288369(1.5967416002),BKA59DRAFT_11514(2.09893035802),BKA59DRAFT_505047(-1.28766231227),BKA59DRAFT_68006(-3.26303102824),BKA59DRAFT_264904(1.22991172787),BKA59DRAFT_478649(-2.01897948158),BKA…
ko00627	Aminobenzoate degradation	12/362	40/2455	0.00990368	0.0895839	BKA59DRAFT_440602(1.01749835012),BKA59DRAFT_544755(-14.3716477941),BKA59DRAFT_461811(1.11894013676),BKA59DRAFT_468749(-1.25883433502),BKA59DRAFT_557380(-2.12729817384),BKA59DRAFT_319456(1.3698965346),BKA59DRAFT_435220(-1.74193576427),BKA59DRAFT_471871(-1.65006459829),BKA59DRAFT_445981(1.76850638032),BKA59DRAFT_163120(-1.02237510256),BKA59DRAFT_445980(3.15961873103),BKA59DRAFT_475716(-1.5633250100…	BKA59DRAFT_440602(1.01749835012),BKA59DRAFT_544755(-14.3716477941),BKA59DRAFT_461811(1.11894013676),BKA59DRAFT_468749(-1.25883433502),BKA59DRAFT_557380(-2.12729817384),BKA59DRAFT_319456(1.3698965346),BKA59DRAFT_435220(-1.74193576427),BKA59DRAFT_471871(-1.65006459829),BKA59DRAFT_445981(1.76850638032),BKA59DRAFT_163120(-1.02237510256),BKA59DRAFT_445980(3.15961873103),BKA59DRAFT_475716(-1.5633250100…
ko04066	HIF-1 signaling pathway	7/362	18/2455	0.0104934	0.0895839	BKA59DRAFT_493331(1.03607109199),BKA59DRAFT_434628(-1.69426527571),BKA59DRAFT_490808(1.86631136847),BKA59DRAFT_549413(-1.05957425003),BKA59DRAFT_405864(1.95164891487),BKA59DRAFT_508338(1.95995278426),BKA59DRAFT_477031(2.13213563478)	BKA59DRAFT_493331(1.03607109199),BKA59DRAFT_434628(-1.69426527571),BKA59DRAFT_490808(1.86631136847),BKA59DRAFT_549413(-1.05957425003),BKA59DRAFT_405864(1.95164891487),BKA59DRAFT_508338(1.95995278426),BKA59DRAFT_477031(2.13213563478)
ko04211	Longevity regulating pathway - mammal	10/362	31/2455	0.0105337	0.0895839	BKA59DRAFT_153778(-1.60856803243),BKA59DRAFT_479875(-1.64927743582),BKA59DRAFT_475781(-2.21108041448),BKA59DRAFT_543211(-2.05089373313),BKA59DRAFT_500632(-1.69823150812),BKA59DRAFT_387438(1.10855232866),BKA59DRAFT_543718(-3.45735241006),BKA59DRAFT_454785(1.13824019747),BKA59DRAFT_554873(-1.17895675688),BKA59DRAFT_11291(-1.11115349952)	BKA59DRAFT_153778(-1.60856803243),BKA59DRAFT_479875(-1.64927743582),BKA59DRAFT_475781(-2.21108041448),BKA59DRAFT_543211(-2.05089373313),BKA59DRAFT_500632(-1.69823150812),BKA59DRAFT_387438(1.10855232866),BKA59DRAFT_543718(-3.45735241006),BKA59DRAFT_454785(1.13824019747),BKA59DRAFT_554873(-1.17895675688),BKA59DRAFT_11291(-1.11115349952)
ko04960	Aldosterone-regulated sodium reabsorption	4/362	7/2455	0.0112601	0.0895839	BKA59DRAFT_493331(1.03607109199),BKA59DRAFT_549539(2.19876893576),BKA59DRAFT_557112(-1.6068583181),BKA59DRAFT_11291(-1.11115349952)	BKA59DRAFT_493331(1.03607109199),BKA59DRAFT_549539(2.19876893576),BKA59DRAFT_557112(-1.6068583181),BKA59DRAFT_11291(-1.11115349952)
ko00071	Fatty acid degradation	11/362	36/2455	0.011534	0.0895839	BKA59DRAFT_234476(-2.03692256331),BKA59DRAFT_61192(1.23791015993),BKA59DRAFT_544755(-14.3716477941),BKA59DRAFT_557380(-2.12729817384),BKA59DRAFT_319456(1.3698965346),BKA59DRAFT_501506(1.25251737711),BKA59DRAFT_441250(1.44718877342),BKA59DRAFT_234052(1.57803894965),BKA59DRAFT_265113(-1.4402919895),BKA59DRAFT_171934(-1.20172282105),BKA59DRAFT_549357(-2.60705922722)	BKA59DRAFT_234476(-2.03692256331),BKA59DRAFT_61192(1.23791015993),BKA59DRAFT_544755(-14.3716477941),BKA59DRAFT_557380(-2.12729817384),BKA59DRAFT_319456(1.3698965346),BKA59DRAFT_501506(1.25251737711),BKA59DRAFT_441250(1.44718877342),BKA59DRAFT_234052(1.57803894965),BKA59DRAFT_265113(-1.4402919895),BKA59DRAFT_171934(-1.20172282105),BKA59DRAFT_549357(-2.60705922722)
ko04146	Peroxisome	17/362	66/2455	0.0123884	0.0895839	BKA59DRAFT_153778(-1.60856803243),BKA59DRAFT_234476(-2.03692256331),BKA59DRAFT_480733(-1.40579180492),BKA59DRAFT_468602(-1.96715023105),BKA59DRAFT_430263(1.37296663424),BKA59DRAFT_479875(-1.64927743582),BKA59DRAFT_475781(-2.21108041448),BKA59DRAFT_83370(-1.01186673238),BKA59DRAFT_543211(-2.05089373313),BKA59DRAFT_506615(-1.18213014165),BKA59DRAFT_198834(1.00208596531),BKA59DRAFT_500632(-1.6982315…	BKA59DRAFT_153778(-1.60856803243),BKA59DRAFT_234476(-2.03692256331),BKA59DRAFT_480733(-1.40579180492),BKA59DRAFT_468602(-1.96715023105),BKA59DRAFT_430263(1.37296663424),BKA59DRAFT_479875(-1.64927743582),BKA59DRAFT_475781(-2.21108041448),BKA59DRAFT_83370(-1.01186673238),BKA59DRAFT_543211(-2.05089373313),BKA59DRAFT_506615(-1.18213014165),BKA59DRAFT_198834(1.00208596531),BKA59DRAFT_500632(-1.6982315…
ko00770	Pantothenate and CoA biosynthesis	8/362	23/2455	0.0133537	0.0895839	BKA59DRAFT_422125(1.87637582936),BKA59DRAFT_480162(1.17210751589),BKA59DRAFT_487686(-1.07609839843),BKA59DRAFT_34851(2.10110891207),BKA59DRAFT_11514(2.09893035802),BKA59DRAFT_68006(-3.26303102824),BKA59DRAFT_264904(1.22991172787),BKA59DRAFT_215200(2.1039234427)	BKA59DRAFT_422125(1.87637582936),BKA59DRAFT_480162(1.17210751589),BKA59DRAFT_487686(-1.07609839843),BKA59DRAFT_34851(2.10110891207),BKA59DRAFT_11514(2.09893035802),BKA59DRAFT_68006(-3.26303102824),BKA59DRAFT_264904(1.22991172787),BKA59DRAFT_215200(2.1039234427)
ko00910	Nitrogen metabolism	8/362	23/2455	0.0133537	0.0895839	BKA59DRAFT_462831(-1.25345041707),BKA59DRAFT_68585(-1.33440527601),BKA59DRAFT_132695(-1.6886433406),BKA59DRAFT_392832(2.80972516533),BKA59DRAFT_471823(1.09400166899),BKA59DRAFT_518648(-10.4205287193),BKA59DRAFT_550787(-1.11660464112),BKA59DRAFT_461635(1.66462463486)	BKA59DRAFT_462831(-1.25345041707),BKA59DRAFT_68585(-1.33440527601),BKA59DRAFT_132695(-1.6886433406),BKA59DRAFT_392832(2.80972516533),BKA59DRAFT_471823(1.09400166899),BKA59DRAFT_518648(-10.4205287193),BKA59DRAFT_550787(-1.11660464112),BKA59DRAFT_461635(1.66462463486)
ko04910	Insulin signaling pathway	10/362	32/2455	0.0133678	0.0895839	BKA59DRAFT_156976(-1.62616595919),BKA59DRAFT_493331(1.03607109199),BKA59DRAFT_387438(1.10855232866),BKA59DRAFT_434628(-1.69426527571),BKA59DRAFT_490808(1.86631136847),BKA59DRAFT_164977(-1.13480133591),BKA59DRAFT_388861(-4.10018652731),BKA59DRAFT_549413(-1.05957425003),BKA59DRAFT_405864(1.95164891487),BKA59DRAFT_11291(-1.11115349952)	BKA59DRAFT_156976(-1.62616595919),BKA59DRAFT_493331(1.03607109199),BKA59DRAFT_387438(1.10855232866),BKA59DRAFT_434628(-1.69426527571),BKA59DRAFT_490808(1.86631136847),BKA59DRAFT_164977(-1.13480133591),BKA59DRAFT_388861(-4.10018652731),BKA59DRAFT_549413(-1.05957425003),BKA59DRAFT_405864(1.95164891487),BKA59DRAFT_11291(-1.11115349952)
ko00965	Betalain biosynthesis	7/362	19/2455	0.0145592	0.0895839	BKA59DRAFT_395138(-2.42248048246),BKA59DRAFT_441961(-1.4173138525),BKA59DRAFT_500846(-1.25334164116),BKA59DRAFT_517390(2.29708055509),BKA59DRAFT_526512(1.85716493253),BKA59DRAFT_467149(1.03943620343),BKA59DRAFT_534979(-2.44894450632)	BKA59DRAFT_395138(-2.42248048246),BKA59DRAFT_441961(-1.4173138525),BKA59DRAFT_500846(-1.25334164116),BKA59DRAFT_517390(2.29708055509),BKA59DRAFT_526512(1.85716493253),BKA59DRAFT_467149(1.03943620343),BKA59DRAFT_534979(-2.44894450632)
ko04727	GABAergic synapse	7/362	19/2455	0.0145592	0.0895839	BKA59DRAFT_462831(-1.25345041707),BKA59DRAFT_68585(-1.33440527601),BKA59DRAFT_521590(2.42949813687),BKA59DRAFT_260440(-1.12271507272),BKA59DRAFT_385949(1.13190246808),BKA59DRAFT_516961(4.60677547904),BKA59DRAFT_258678(1.06986716002)	BKA59DRAFT_462831(-1.25345041707),BKA59DRAFT_68585(-1.33440527601),BKA59DRAFT_521590(2.42949813687),BKA59DRAFT_260440(-1.12271507272),BKA59DRAFT_385949(1.13190246808),BKA59DRAFT_516961(4.60677547904),BKA59DRAFT_258678(1.06986716002)
ko00380	Tryptophan metabolism	15/362	57/2455	0.015044	0.0895839	BKA59DRAFT_153778(-1.60856803243),BKA59DRAFT_479656(1.57240498669),BKA59DRAFT_544755(-14.3716477941),BKA59DRAFT_557380(-2.12729817384),BKA59DRAFT_475781(-2.21108041448),BKA59DRAFT_319456(1.3698965346),BKA59DRAFT_543211(-2.05089373313),BKA59DRAFT_500632(-1.69823150812),BKA59DRAFT_435220(-1.74193576427),BKA59DRAFT_501506(1.25251737711),BKA59DRAFT_445981(1.76850638032),BKA59DRAFT_526512(1.8571649325…	BKA59DRAFT_153778(-1.60856803243),BKA59DRAFT_479656(1.57240498669),BKA59DRAFT_544755(-14.3716477941),BKA59DRAFT_557380(-2.12729817384),BKA59DRAFT_475781(-2.21108041448),BKA59DRAFT_319456(1.3698965346),BKA59DRAFT_543211(-2.05089373313),BKA59DRAFT_500632(-1.69823150812),BKA59DRAFT_435220(-1.74193576427),BKA59DRAFT_501506(1.25251737711),BKA59DRAFT_445981(1.76850638032),BKA59DRAFT_526512(1.8571649325…
ko00061	Fatty acid biosynthesis	6/362	15/2455	0.0152066	0.0895839	BKA59DRAFT_257581(-1.35583000525),BKA59DRAFT_487818(1.01610268489),BKA59DRAFT_501013(-1.28395622535),BKA59DRAFT_164977(-1.13480133591),BKA59DRAFT_171934(-1.20172282105),BKA59DRAFT_402687(-1.14806642024)	BKA59DRAFT_257581(-1.35583000525),BKA59DRAFT_487818(1.01610268489),BKA59DRAFT_501013(-1.28395622535),BKA59DRAFT_164977(-1.13480133591),BKA59DRAFT_171934(-1.20172282105),BKA59DRAFT_402687(-1.14806642024)
ko00640	Propanoate metabolism	9/362	28/2455	0.0153862	0.0895839	BKA59DRAFT_544755(-14.3716477941),BKA59DRAFT_319456(1.3698965346),BKA59DRAFT_222383(2.23703586513),BKA59DRAFT_385949(1.13190246808),BKA59DRAFT_520712(2.63388765078),BKA59DRAFT_542745(1.3585131818),BKA59DRAFT_505107(-1.65564377284),BKA59DRAFT_164977(-1.13480133591),BKA59DRAFT_507656(-2.44886609)	BKA59DRAFT_544755(-14.3716477941),BKA59DRAFT_319456(1.3698965346),BKA59DRAFT_222383(2.23703586513),BKA59DRAFT_385949(1.13190246808),BKA59DRAFT_520712(2.63388765078),BKA59DRAFT_542745(1.3585131818),BKA59DRAFT_505107(-1.65564377284),BKA59DRAFT_164977(-1.13480133591),BKA59DRAFT_507656(-2.44886609)
ko00980	Metabolism of xenobiotics by cytochrome P450	10/362	33/2455	0.016738	0.0932964	BKA59DRAFT_418171(-3.28249389281),BKA59DRAFT_61192(1.23791015993),BKA59DRAFT_441250(1.44718877342),BKA59DRAFT_234052(1.57803894965),BKA59DRAFT_545837(-3.97143549406),BKA59DRAFT_216643(2.50796613362),BKA59DRAFT_35094(1.03872697093),BKA59DRAFT_494636(1.37553138243),BKA59DRAFT_549357(-2.60705922722),BKA59DRAFT_518808(1.98458255751)	BKA59DRAFT_418171(-3.28249389281),BKA59DRAFT_61192(1.23791015993),BKA59DRAFT_441250(1.44718877342),BKA59DRAFT_234052(1.57803894965),BKA59DRAFT_545837(-3.97143549406),BKA59DRAFT_216643(2.50796613362),BKA59DRAFT_35094(1.03872697093),BKA59DRAFT_494636(1.37553138243),BKA59DRAFT_549357(-2.60705922722),BKA59DRAFT_518808(1.98458255751)
ko00710	Carbon fixation in photosynthetic organisms	8/362	24/2455	0.017526	0.0932964	BKA59DRAFT_474950(-1.39633097234),BKA59DRAFT_471897(1.3530910323),BKA59DRAFT_474662(2.51351647941),BKA59DRAFT_55885(1.09349653269),BKA59DRAFT_532683(12.2341917285),BKA59DRAFT_494046(2.45267803932),BKA59DRAFT_485288(-1.62352197151),BKA59DRAFT_477031(2.13213563478)	BKA59DRAFT_474950(-1.39633097234),BKA59DRAFT_471897(1.3530910323),BKA59DRAFT_474662(2.51351647941),BKA59DRAFT_55885(1.09349653269),BKA59DRAFT_532683(12.2341917285),BKA59DRAFT_494046(2.45267803932),BKA59DRAFT_485288(-1.62352197151),BKA59DRAFT_477031(2.13213563478)
ko04921	Oxytocin signaling pathway	8/362	24/2455	0.017526	0.0932964	BKA59DRAFT_510491(-3.84711269357),BKA59DRAFT_483249(1.04484297701),BKA59DRAFT_8027(-2.1917909278),BKA59DRAFT_493331(1.03607109199),BKA59DRAFT_260440(-1.12271507272),BKA59DRAFT_387438(1.10855232866),BKA59DRAFT_543718(-3.45735241006),BKA59DRAFT_11291(-1.11115349952)	BKA59DRAFT_510491(-3.84711269357),BKA59DRAFT_483249(1.04484297701),BKA59DRAFT_8027(-2.1917909278),BKA59DRAFT_493331(1.03607109199),BKA59DRAFT_260440(-1.12271507272),BKA59DRAFT_387438(1.10855232866),BKA59DRAFT_543718(-3.45735241006),BKA59DRAFT_11291(-1.11115349952)
ko00290	Valine, leucine and isoleucine biosynthesis	7/362	20/2455	0.0196355	0.101623	BKA59DRAFT_422125(1.87637582936),BKA59DRAFT_480162(1.17210751589),BKA59DRAFT_487686(-1.07609839843),BKA59DRAFT_11514(2.09893035802),BKA59DRAFT_68006(-3.26303102824),BKA59DRAFT_264904(1.22991172787),BKA59DRAFT_261116(1.73077363289)	BKA59DRAFT_422125(1.87637582936),BKA59DRAFT_480162(1.17210751589),BKA59DRAFT_487686(-1.07609839843),BKA59DRAFT_11514(2.09893035802),BKA59DRAFT_68006(-3.26303102824),BKA59DRAFT_264904(1.22991172787),BKA59DRAFT_261116(1.73077363289)
ko04922	Glucagon signaling pathway	6/362	16/2455	0.0213798	0.107659	BKA59DRAFT_156976(-1.62616595919),BKA59DRAFT_387438(1.10855232866),BKA59DRAFT_520712(2.63388765078),BKA59DRAFT_164977(-1.13480133591),BKA59DRAFT_454785(1.13824019747),BKA59DRAFT_452819(2.41021992263)	BKA59DRAFT_156976(-1.62616595919),BKA59DRAFT_387438(1.10855232866),BKA59DRAFT_520712(2.63388765078),BKA59DRAFT_164977(-1.13480133591),BKA59DRAFT_454785(1.13824019747),BKA59DRAFT_452819(2.41021992263)
ko04964	Proximal tubule bicarbonate reclamation	3/362	5/2455	0.0252514	0.122587	BKA59DRAFT_549539(2.19876893576),BKA59DRAFT_513558(-1.79614164408),BKA59DRAFT_557112(-1.6068583181)	BKA59DRAFT_549539(2.19876893576),BKA59DRAFT_513558(-1.79614164408),BKA59DRAFT_557112(-1.6068583181)
ko01220	Degradation of aromatic compounds	11/362	40/2455	0.0256602	0.122587	BKA59DRAFT_61192(1.23791015993),BKA59DRAFT_405621(3.58021107511),BKA59DRAFT_461811(1.11894013676),BKA59DRAFT_238779(-1.52347178742),BKA59DRAFT_40994(1.56458532948),BKA59DRAFT_427890(-1.43660488437),BKA59DRAFT_523454(-5.49151153707),BKA59DRAFT_441250(1.44718877342),BKA59DRAFT_234052(1.57803894965),BKA59DRAFT_445980(3.15961873103),BKA59DRAFT_549357(-2.60705922722)	BKA59DRAFT_61192(1.23791015993),BKA59DRAFT_405621(3.58021107511),BKA59DRAFT_461811(1.11894013676),BKA59DRAFT_238779(-1.52347178742),BKA59DRAFT_40994(1.56458532948),BKA59DRAFT_427890(-1.43660488437),BKA59DRAFT_523454(-5.49151153707),BKA59DRAFT_441250(1.44718877342),BKA59DRAFT_234052(1.57803894965),BKA59DRAFT_445980(3.15961873103),BKA59DRAFT_549357(-2.60705922722)
ko04071	Sphingolipid signaling pathway	8/362	26/2455	0.0285301	0.128861	BKA59DRAFT_207547(1.39144984391),BKA59DRAFT_398635(-2.45952259462),BKA59DRAFT_493331(1.03607109199),BKA59DRAFT_260440(-1.12271507272),BKA59DRAFT_480939(-1.12372878875),BKA59DRAFT_2911(1.45973527448),BKA59DRAFT_510163(1.03234165657),BKA59DRAFT_11291(-1.11115349952)	BKA59DRAFT_207547(1.39144984391),BKA59DRAFT_398635(-2.45952259462),BKA59DRAFT_493331(1.03607109199),BKA59DRAFT_260440(-1.12271507272),BKA59DRAFT_480939(-1.12372878875),BKA59DRAFT_2911(1.45973527448),BKA59DRAFT_510163(1.03234165657),BKA59DRAFT_11291(-1.11115349952)
ko04916	Melanogenesis	8/362	26/2455	0.0285301	0.128861	BKA59DRAFT_395138(-2.42248048246),BKA59DRAFT_493331(1.03607109199),BKA59DRAFT_441961(-1.4173138525),BKA59DRAFT_260440(-1.12271507272),BKA59DRAFT_500846(-1.25334164116),BKA59DRAFT_517390(2.29708055509),BKA59DRAFT_534979(-2.44894450632),BKA59DRAFT_11291(-1.11115349952)	BKA59DRAFT_395138(-2.42248048246),BKA59DRAFT_493331(1.03607109199),BKA59DRAFT_441961(-1.4173138525),BKA59DRAFT_260440(-1.12271507272),BKA59DRAFT_500846(-1.25334164116),BKA59DRAFT_517390(2.29708055509),BKA59DRAFT_534979(-2.44894450632),BKA59DRAFT_11291(-1.11115349952)
ko04024	cAMP signaling pathway	6/362	17/2455	0.0290483	0.128861	BKA59DRAFT_234476(-2.03692256331),BKA59DRAFT_493331(1.03607109199),BKA59DRAFT_549539(2.19876893576),BKA59DRAFT_260440(-1.12271507272),BKA59DRAFT_480939(-1.12372878875),BKA59DRAFT_557112(-1.6068583181)	BKA59DRAFT_234476(-2.03692256331),BKA59DRAFT_493331(1.03607109199),BKA59DRAFT_549539(2.19876893576),BKA59DRAFT_260440(-1.12271507272),BKA59DRAFT_480939(-1.12372878875),BKA59DRAFT_557112(-1.6068583181)
ko00620	Pyruvate metabolism	12/362	46/2455	0.0301802	0.130703	BKA59DRAFT_421826(-1.85453636488),BKA59DRAFT_488579(1.74792482648),BKA59DRAFT_205109(1.10890478298),BKA59DRAFT_468749(-1.25883433502),BKA59DRAFT_486169(-2.21134154993),BKA59DRAFT_501506(1.25251737711),BKA59DRAFT_520712(2.63388765078),BKA59DRAFT_542745(1.3585131818),BKA59DRAFT_164977(-1.13480133591),BKA59DRAFT_507656(-2.44886609),BKA59DRAFT_452819(2.41021992263),BKA59DRAFT_485288(-1.62352197151)	BKA59DRAFT_421826(-1.85453636488),BKA59DRAFT_488579(1.74792482648),BKA59DRAFT_205109(1.10890478298),BKA59DRAFT_468749(-1.25883433502),BKA59DRAFT_486169(-2.21134154993),BKA59DRAFT_501506(1.25251737711),BKA59DRAFT_520712(2.63388765078),BKA59DRAFT_542745(1.3585131818),BKA59DRAFT_164977(-1.13480133591),BKA59DRAFT_507656(-2.44886609),BKA59DRAFT_452819(2.41021992263),BKA59DRAFT_485288(-1.62352197151)
ko00053	Ascorbate and aldarate metabolism	5/362	13/2455	0.031568	0.130703	BKA59DRAFT_405621(3.58021107511),BKA59DRAFT_446946(1.88934412692),BKA59DRAFT_501506(1.25251737711),BKA59DRAFT_422858(-1.35609257218),BKA59DRAFT_463636(-1.0159832299)	BKA59DRAFT_405621(3.58021107511),BKA59DRAFT_446946(1.88934412692),BKA59DRAFT_501506(1.25251737711),BKA59DRAFT_422858(-1.35609257218),BKA59DRAFT_463636(-1.0159832299)
ko04976	Bile secretion	5/362	13/2455	0.031568	0.130703	BKA59DRAFT_388794(-2.91444249676),BKA59DRAFT_549539(2.19876893576),BKA59DRAFT_436404(-1.25059246654),BKA59DRAFT_416471(1.46044867291),BKA59DRAFT_557112(-1.6068583181)	BKA59DRAFT_388794(-2.91444249676),BKA59DRAFT_549539(2.19876893576),BKA59DRAFT_436404(-1.25059246654),BKA59DRAFT_416471(1.46044867291),BKA59DRAFT_557112(-1.6068583181)
ko00410	beta-Alanine metabolism	9/362	32/2455	0.0365012	0.142183	BKA59DRAFT_544755(-14.3716477941),BKA59DRAFT_319456(1.3698965346),BKA59DRAFT_501506(1.25251737711),BKA59DRAFT_222383(2.23703586513),BKA59DRAFT_385949(1.13190246808),BKA59DRAFT_420020(1.36755809909),BKA59DRAFT_516961(4.60677547904),BKA59DRAFT_496758(1.44595322279),BKA59DRAFT_215200(2.1039234427)	BKA59DRAFT_544755(-14.3716477941),BKA59DRAFT_319456(1.3698965346),BKA59DRAFT_501506(1.25251737711),BKA59DRAFT_222383(2.23703586513),BKA59DRAFT_385949(1.13190246808),BKA59DRAFT_420020(1.36755809909),BKA59DRAFT_516961(4.60677547904),BKA59DRAFT_496758(1.44595322279),BKA59DRAFT_215200(2.1039234427)
ko00950	Isoquinoline alkaloid biosynthesis	10/362	37/2455	0.0366302	0.142183	BKA59DRAFT_395138(-2.42248048246),BKA59DRAFT_441961(-1.4173138525),BKA59DRAFT_55885(1.09349653269),BKA59DRAFT_532683(12.2341917285),BKA59DRAFT_500846(-1.25334164116),BKA59DRAFT_420020(1.36755809909),BKA59DRAFT_517390(2.29708055509),BKA59DRAFT_526512(1.85716493253),BKA59DRAFT_534979(-2.44894450632),BKA59DRAFT_496758(1.44595322279)	BKA59DRAFT_395138(-2.42248048246),BKA59DRAFT_441961(-1.4173138525),BKA59DRAFT_55885(1.09349653269),BKA59DRAFT_532683(12.2341917285),BKA59DRAFT_500846(-1.25334164116),BKA59DRAFT_420020(1.36755809909),BKA59DRAFT_517390(2.29708055509),BKA59DRAFT_526512(1.85716493253),BKA59DRAFT_534979(-2.44894450632),BKA59DRAFT_496758(1.44595322279)
ko01212	Fatty acid metabolism	10/362	37/2455	0.0366302	0.142183	BKA59DRAFT_234476(-2.03692256331),BKA59DRAFT_544755(-14.3716477941),BKA59DRAFT_257581(-1.35583000525),BKA59DRAFT_319456(1.3698965346),BKA59DRAFT_487818(1.01610268489),BKA59DRAFT_501013(-1.28395622535),BKA59DRAFT_265113(-1.4402919895),BKA59DRAFT_164977(-1.13480133591),BKA59DRAFT_171934(-1.20172282105),BKA59DRAFT_402687(-1.14806642024)	BKA59DRAFT_234476(-2.03692256331),BKA59DRAFT_544755(-14.3716477941),BKA59DRAFT_257581(-1.35583000525),BKA59DRAFT_319456(1.3698965346),BKA59DRAFT_487818(1.01610268489),BKA59DRAFT_501013(-1.28395622535),BKA59DRAFT_265113(-1.4402919895),BKA59DRAFT_164977(-1.13480133591),BKA59DRAFT_171934(-1.20172282105),BKA59DRAFT_402687(-1.14806642024)
ko00860	Porphyrin and chlorophyll metabolism	6/362	18/2455	0.0383258	0.145729	BKA59DRAFT_489559(1.3790476896),BKA59DRAFT_476688(2.20346366199),BKA59DRAFT_472218(1.00824088363),BKA59DRAFT_271111(1.04475913856),BKA59DRAFT_302566(1.125376708),BKA59DRAFT_222570(1.31567074377)	BKA59DRAFT_489559(1.3790476896),BKA59DRAFT_476688(2.20346366199),BKA59DRAFT_472218(1.00824088363),BKA59DRAFT_271111(1.04475913856),BKA59DRAFT_302566(1.125376708),BKA59DRAFT_222570(1.31567074377)
ko00626	Naphthalene degradation	7/362	23/2455	0.0419371	0.153432	BKA59DRAFT_61192(1.23791015993),BKA59DRAFT_238779(-1.52347178742),BKA59DRAFT_427890(-1.43660488437),BKA59DRAFT_523454(-5.49151153707),BKA59DRAFT_441250(1.44718877342),BKA59DRAFT_234052(1.57803894965),BKA59DRAFT_549357(-2.60705922722)	BKA59DRAFT_61192(1.23791015993),BKA59DRAFT_238779(-1.52347178742),BKA59DRAFT_427890(-1.43660488437),BKA59DRAFT_523454(-5.49151153707),BKA59DRAFT_441250(1.44718877342),BKA59DRAFT_234052(1.57803894965),BKA59DRAFT_549357(-2.60705922722)
ko00521	Streptomycin biosynthesis	5/362	14/2455	0.0433346	0.153432	BKA59DRAFT_434628(-1.69426527571),BKA59DRAFT_490808(1.86631136847),BKA59DRAFT_549413(-1.05957425003),BKA59DRAFT_504683(3.27512025862),BKA59DRAFT_405864(1.95164891487)	BKA59DRAFT_434628(-1.69426527571),BKA59DRAFT_490808(1.86631136847),BKA59DRAFT_549413(-1.05957425003),BKA59DRAFT_504683(3.27512025862),BKA59DRAFT_405864(1.95164891487)
ko00260	Glycine, serine and threonine metabolism	16/362	70/2455	0.0438583	0.153432	BKA59DRAFT_532327(-1.51200936874),BKA59DRAFT_430263(1.37296663424),BKA59DRAFT_271829(1.32508311727),BKA59DRAFT_388496(-2.27205059563),BKA59DRAFT_506615(-1.18213014165),BKA59DRAFT_288369(1.5967416002),BKA59DRAFT_256408(1.15829399979),BKA59DRAFT_409876(1.34522682773),BKA59DRAFT_485158(1.1241955371),BKA59DRAFT_420020(1.36755809909),BKA59DRAFT_544267(1.31548200893),BKA59DRAFT_458012(-1.63612843775),B…	BKA59DRAFT_532327(-1.51200936874),BKA59DRAFT_430263(1.37296663424),BKA59DRAFT_271829(1.32508311727),BKA59DRAFT_388496(-2.27205059563),BKA59DRAFT_506615(-1.18213014165),BKA59DRAFT_288369(1.5967416002),BKA59DRAFT_256408(1.15829399979),BKA59DRAFT_409876(1.34522682773),BKA59DRAFT_485158(1.1241955371),BKA59DRAFT_420020(1.36755809909),BKA59DRAFT_544267(1.31548200893),BKA59DRAFT_458012(-1.63612843775),B…
ko00590	Arachidonic acid metabolism	3/362	6/2455	0.0450461	0.153432	BKA59DRAFT_418171(-3.28249389281),BKA59DRAFT_493513(-1.70418184355),BKA59DRAFT_472203(1.21694965477)	BKA59DRAFT_418171(-3.28249389281),BKA59DRAFT_493513(-1.70418184355),BKA59DRAFT_472203(1.21694965477)
ko04911	Insulin secretion	3/362	6/2455	0.0450461	0.153432	BKA59DRAFT_549539(2.19876893576),BKA59DRAFT_557112(-1.6068583181),BKA59DRAFT_454785(1.13824019747)	BKA59DRAFT_549539(2.19876893576),BKA59DRAFT_557112(-1.6068583181),BKA59DRAFT_454785(1.13824019747)
ko00750	Vitamin B6 metabolism	4/362	10/2455	0.0469396	0.153432	BKA59DRAFT_258352(1.07198569442),BKA59DRAFT_238226(-1.42342800766),BKA59DRAFT_483077(1.92725758636),BKA59DRAFT_481586(-1.09225465031)	BKA59DRAFT_258352(1.07198569442),BKA59DRAFT_238226(-1.42342800766),BKA59DRAFT_483077(1.92725758636),BKA59DRAFT_481586(-1.09225465031)
ko00830	Retinol metabolism	4/362	10/2455	0.0469396	0.153432	BKA59DRAFT_61192(1.23791015993),BKA59DRAFT_441250(1.44718877342),BKA59DRAFT_234052(1.57803894965),BKA59DRAFT_549357(-2.60705922722)	BKA59DRAFT_61192(1.23791015993),BKA59DRAFT_441250(1.44718877342),BKA59DRAFT_234052(1.57803894965),BKA59DRAFT_549357(-2.60705922722)
ko04918	Thyroid hormone synthesis	4/362	10/2455	0.0469396	0.153432	BKA59DRAFT_549539(2.19876893576),BKA59DRAFT_493513(-1.70418184355),BKA59DRAFT_557112(-1.6068583181),BKA59DRAFT_454785(1.13824019747)	BKA59DRAFT_549539(2.19876893576),BKA59DRAFT_493513(-1.70418184355),BKA59DRAFT_557112(-1.6068583181),BKA59DRAFT_454785(1.13824019747)
ko00350	Tyrosine metabolism	16/362	71/2455	0.049268	0.158266	BKA59DRAFT_61192(1.23791015993),BKA59DRAFT_455384(-1.28465426243),BKA59DRAFT_395138(-2.42248048246),BKA59DRAFT_441961(-1.4173138525),BKA59DRAFT_55885(1.09349653269),BKA59DRAFT_532683(12.2341917285),BKA59DRAFT_441250(1.44718877342),BKA59DRAFT_500846(-1.25334164116),BKA59DRAFT_420020(1.36755809909),BKA59DRAFT_234052(1.57803894965),BKA59DRAFT_517390(2.29708055509),BKA59DRAFT_526512(1.85716493253),BK…	BKA59DRAFT_61192(1.23791015993),BKA59DRAFT_455384(-1.28465426243),BKA59DRAFT_395138(-2.42248048246),BKA59DRAFT_441961(-1.4173138525),BKA59DRAFT_55885(1.09349653269),BKA59DRAFT_532683(12.2341917285),BKA59DRAFT_441250(1.44718877342),BKA59DRAFT_500846(-1.25334164116),BKA59DRAFT_420020(1.36755809909),BKA59DRAFT_234052(1.57803894965),BKA59DRAFT_517390(2.29708055509),BKA59DRAFT_526512(1.85716493253),BK…
ko04213	Longevity regulating pathway - multiple species	9/362	35/2455	0.0616042	0.194539	BKA59DRAFT_153778(-1.60856803243),BKA59DRAFT_479875(-1.64927743582),BKA59DRAFT_475781(-2.21108041448),BKA59DRAFT_543211(-2.05089373313),BKA59DRAFT_500632(-1.69823150812),BKA59DRAFT_387438(1.10855232866),BKA59DRAFT_469307(1.13168586016),BKA59DRAFT_554873(-1.17895675688),BKA59DRAFT_11291(-1.11115349952)	BKA59DRAFT_153778(-1.60856803243),BKA59DRAFT_479875(-1.64927743582),BKA59DRAFT_475781(-2.21108041448),BKA59DRAFT_543211(-2.05089373313),BKA59DRAFT_500632(-1.69823150812),BKA59DRAFT_387438(1.10855232866),BKA59DRAFT_469307(1.13168586016),BKA59DRAFT_554873(-1.17895675688),BKA59DRAFT_11291(-1.11115349952)
ko00930	Caprolactam degradation	4/362	11/2455	0.0654321	0.202128	BKA59DRAFT_544755(-14.3716477941),BKA59DRAFT_405621(3.58021107511),BKA59DRAFT_319456(1.3698965346),BKA59DRAFT_40994(1.56458532948)	BKA59DRAFT_544755(-14.3716477941),BKA59DRAFT_405621(3.58021107511),BKA59DRAFT_319456(1.3698965346),BKA59DRAFT_40994(1.56458532948)
ko00280	Valine, leucine and isoleucine degradation	10/362	41/2455	0.068872	0.202128	BKA59DRAFT_544755(-14.3716477941),BKA59DRAFT_480162(1.17210751589),BKA59DRAFT_319456(1.3698965346),BKA59DRAFT_480008(-2.77253048758),BKA59DRAFT_501506(1.25251737711),BKA59DRAFT_222383(2.23703586513),BKA59DRAFT_385949(1.13190246808),BKA59DRAFT_68006(-3.26303102824),BKA59DRAFT_265113(-1.4402919895),BKA59DRAFT_264904(1.22991172787)	BKA59DRAFT_544755(-14.3716477941),BKA59DRAFT_480162(1.17210751589),BKA59DRAFT_319456(1.3698965346),BKA59DRAFT_480008(-2.77253048758),BKA59DRAFT_501506(1.25251737711),BKA59DRAFT_222383(2.23703586513),BKA59DRAFT_385949(1.13190246808),BKA59DRAFT_68006(-3.26303102824),BKA59DRAFT_265113(-1.4402919895),BKA59DRAFT_264904(1.22991172787)
ko00592	alpha-Linolenic acid metabolism	3/362	7/2455	0.0703857	0.202128	BKA59DRAFT_234476(-2.03692256331),BKA59DRAFT_265113(-1.4402919895),BKA59DRAFT_472203(1.21694965477)	BKA59DRAFT_234476(-2.03692256331),BKA59DRAFT_265113(-1.4402919895),BKA59DRAFT_472203(1.21694965477)
ko04917	Prolactin signaling pathway	3/362	7/2455	0.0703857	0.202128	BKA59DRAFT_493331(1.03607109199),BKA59DRAFT_11291(-1.11115349952),BKA59DRAFT_43961(1.89676233914)	BKA59DRAFT_493331(1.03607109199),BKA59DRAFT_11291(-1.11115349952),BKA59DRAFT_43961(1.89676233914)
ko00480	Glutathione metabolism	9/362	36/2455	0.0719398	0.202128	BKA59DRAFT_418171(-3.28249389281),BKA59DRAFT_493513(-1.70418184355),BKA59DRAFT_505047(-1.28766231227),BKA59DRAFT_545837(-3.97143549406),BKA59DRAFT_216643(2.50796613362),BKA59DRAFT_35094(1.03872697093),BKA59DRAFT_61829(1.33462708014),BKA59DRAFT_494636(1.37553138243),BKA59DRAFT_518808(1.98458255751)	BKA59DRAFT_418171(-3.28249389281),BKA59DRAFT_493513(-1.70418184355),BKA59DRAFT_505047(-1.28766231227),BKA59DRAFT_545837(-3.97143549406),BKA59DRAFT_216643(2.50796613362),BKA59DRAFT_35094(1.03872697093),BKA59DRAFT_61829(1.33462708014),BKA59DRAFT_494636(1.37553138243),BKA59DRAFT_518808(1.98458255751)
ko00625	Chloroalkane and chloroalkene degradation	5/362	16/2455	0.0737709	0.202128	BKA59DRAFT_61192(1.23791015993),BKA59DRAFT_501506(1.25251737711),BKA59DRAFT_441250(1.44718877342),BKA59DRAFT_234052(1.57803894965),BKA59DRAFT_549357(-2.60705922722)	BKA59DRAFT_61192(1.23791015993),BKA59DRAFT_501506(1.25251737711),BKA59DRAFT_441250(1.44718877342),BKA59DRAFT_234052(1.57803894965),BKA59DRAFT_549357(-2.60705922722)
ko04022	cGMP - PKG signaling pathway	5/362	16/2455	0.0737709	0.202128	BKA59DRAFT_493331(1.03607109199),BKA59DRAFT_549539(2.19876893576),BKA59DRAFT_260440(-1.12271507272),BKA59DRAFT_557112(-1.6068583181),BKA59DRAFT_454785(1.13824019747)	BKA59DRAFT_493331(1.03607109199),BKA59DRAFT_549539(2.19876893576),BKA59DRAFT_260440(-1.12271507272),BKA59DRAFT_557112(-1.6068583181),BKA59DRAFT_454785(1.13824019747)
ko04540	Gap junction	5/362	16/2455	0.0737709	0.202128	BKA59DRAFT_8027(-2.1917909278),BKA59DRAFT_493331(1.03607109199),BKA59DRAFT_260440(-1.12271507272),BKA59DRAFT_495493(1.00215116574),BKA59DRAFT_11291(-1.11115349952)	BKA59DRAFT_8027(-2.1917909278),BKA59DRAFT_493331(1.03607109199),BKA59DRAFT_260440(-1.12271507272),BKA59DRAFT_495493(1.00215116574),BKA59DRAFT_11291(-1.11115349952)
ko04724	Glutamatergic synapse	5/362	16/2455	0.0737709	0.202128	BKA59DRAFT_462831(-1.25345041707),BKA59DRAFT_68585(-1.33440527601),BKA59DRAFT_493331(1.03607109199),BKA59DRAFT_260440(-1.12271507272),BKA59DRAFT_480939(-1.12372878875)	BKA59DRAFT_462831(-1.25345041707),BKA59DRAFT_68585(-1.33440527601),BKA59DRAFT_493331(1.03607109199),BKA59DRAFT_260440(-1.12271507272),BKA59DRAFT_480939(-1.12372878875)
ko04152	AMPK signaling pathway	7/362	26/2455	0.0762929	0.206008	BKA59DRAFT_483249(1.04484297701),BKA59DRAFT_156976(-1.62616595919),BKA59DRAFT_55023(1.0132120916),BKA59DRAFT_443752(1.14111953536),BKA59DRAFT_387438(1.10855232866),BKA59DRAFT_543718(-3.45735241006),BKA59DRAFT_164977(-1.13480133591)	BKA59DRAFT_483249(1.04484297701),BKA59DRAFT_156976(-1.62616595919),BKA59DRAFT_55023(1.0132120916),BKA59DRAFT_443752(1.14111953536),BKA59DRAFT_387438(1.10855232866),BKA59DRAFT_543718(-3.45735241006),BKA59DRAFT_164977(-1.13480133591)
ko00300	Lysine biosynthesis	5/362	17/2455	0.0924053	0.242487	BKA59DRAFT_487228(11.2901206309),BKA59DRAFT_205109(1.10890478298),BKA59DRAFT_288369(1.5967416002),BKA59DRAFT_386662(1.23310440198),BKA59DRAFT_404314(1.08355816302)	BKA59DRAFT_487228(11.2901206309),BKA59DRAFT_205109(1.10890478298),BKA59DRAFT_288369(1.5967416002),BKA59DRAFT_386662(1.23310440198),BKA59DRAFT_404314(1.08355816302)
ko04261	Adrenergic signaling in cardiomyocytes	5/362	17/2455	0.0924053	0.242487	BKA59DRAFT_493331(1.03607109199),BKA59DRAFT_549539(2.19876893576),BKA59DRAFT_260440(-1.12271507272),BKA59DRAFT_557112(-1.6068583181),BKA59DRAFT_454785(1.13824019747)	BKA59DRAFT_493331(1.03607109199),BKA59DRAFT_549539(2.19876893576),BKA59DRAFT_260440(-1.12271507272),BKA59DRAFT_557112(-1.6068583181),BKA59DRAFT_454785(1.13824019747)
ko04624	Toll and Imd signaling pathway	3/362	8/2455	0.100659	0.25668	BKA59DRAFT_500907(-1.25425188531),BKA59DRAFT_454785(1.13824019747),BKA59DRAFT_510628(-1.09430028587)	BKA59DRAFT_500907(-1.25425188531),BKA59DRAFT_454785(1.13824019747),BKA59DRAFT_510628(-1.09430028587)
ko04971	Gastric acid secretion	3/362	8/2455	0.100659	0.25668	BKA59DRAFT_549539(2.19876893576),BKA59DRAFT_260440(-1.12271507272),BKA59DRAFT_557112(-1.6068583181)	BKA59DRAFT_549539(2.19876893576),BKA59DRAFT_260440(-1.12271507272),BKA59DRAFT_557112(-1.6068583181)
ko00261	Monobactam biosynthesis	2/362	4/2455	0.10608	0.25668	BKA59DRAFT_487228(11.2901206309),BKA59DRAFT_288369(1.5967416002)	BKA59DRAFT_487228(11.2901206309),BKA59DRAFT_288369(1.5967416002)
ko04320	Dorso-ventral axis formation	2/362	4/2455	0.10608	0.25668	BKA59DRAFT_493331(1.03607109199),BKA59DRAFT_11291(-1.11115349952)	BKA59DRAFT_493331(1.03607109199),BKA59DRAFT_11291(-1.11115349952)
ko04668	TNF signaling pathway	2/362	4/2455	0.10608	0.25668	BKA59DRAFT_493331(1.03607109199),BKA59DRAFT_454785(1.13824019747)	BKA59DRAFT_493331(1.03607109199),BKA59DRAFT_454785(1.13824019747)
ko04974	Protein digestion and absorption	2/362	4/2455	0.10608	0.25668	BKA59DRAFT_549539(2.19876893576),BKA59DRAFT_557112(-1.6068583181)	BKA59DRAFT_549539(2.19876893576),BKA59DRAFT_557112(-1.6068583181)
ko00650	Butanoate metabolism	6/362	23/2455	0.110604	0.260394	BKA59DRAFT_544755(-14.3716477941),BKA59DRAFT_487686(-1.07609839843),BKA59DRAFT_319456(1.3698965346),BKA59DRAFT_480008(-2.77253048758),BKA59DRAFT_385949(1.13190246808),BKA59DRAFT_516961(4.60677547904)	BKA59DRAFT_544755(-14.3716477941),BKA59DRAFT_487686(-1.07609839843),BKA59DRAFT_319456(1.3698965346),BKA59DRAFT_480008(-2.77253048758),BKA59DRAFT_385949(1.13190246808),BKA59DRAFT_516961(4.60677547904)
ko00500	Starch and sucrose metabolism	17/362	85/2455	0.110998	0.260394	BKA59DRAFT_518(-1.51182398419),BKA59DRAFT_156976(-1.62616595919),BKA59DRAFT_493277(1.01818774943),BKA59DRAFT_454909(-1.09125228144),BKA59DRAFT_418208(-1.91081641032),BKA59DRAFT_429941(-2.24543970995),BKA59DRAFT_152314(1.28898411967),BKA59DRAFT_434628(-1.69426527571),BKA59DRAFT_399229(1.607640179),BKA59DRAFT_527863(1.29143441055),BKA59DRAFT_436674(1.4336126944),BKA59DRAFT_200531(1.1805021587),BKA5…	BKA59DRAFT_518(-1.51182398419),BKA59DRAFT_156976(-1.62616595919),BKA59DRAFT_493277(1.01818774943),BKA59DRAFT_454909(-1.09125228144),BKA59DRAFT_418208(-1.91081641032),BKA59DRAFT_429941(-2.24543970995),BKA59DRAFT_152314(1.28898411967),BKA59DRAFT_434628(-1.69426527571),BKA59DRAFT_399229(1.607640179),BKA59DRAFT_527863(1.29143441055),BKA59DRAFT_436674(1.4336126944),BKA59DRAFT_200531(1.1805021587),BKA5…
ko04915	Estrogen signaling pathway	4/362	13/2455	0.111831	0.260394	BKA59DRAFT_493331(1.03607109199),BKA59DRAFT_260440(-1.12271507272),BKA59DRAFT_454785(1.13824019747),BKA59DRAFT_11291(-1.11115349952)	BKA59DRAFT_493331(1.03607109199),BKA59DRAFT_260440(-1.12271507272),BKA59DRAFT_454785(1.13824019747),BKA59DRAFT_11291(-1.11115349952)
ko04013	MAPK signaling pathway - fly	5/362	18/2455	0.113205	0.260394	BKA59DRAFT_479875(-1.64927743582),BKA59DRAFT_500907(-1.25425188531),BKA59DRAFT_493331(1.03607109199),BKA59DRAFT_454785(1.13824019747),BKA59DRAFT_11291(-1.11115349952)	BKA59DRAFT_479875(-1.64927743582),BKA59DRAFT_500907(-1.25425188531),BKA59DRAFT_493331(1.03607109199),BKA59DRAFT_454785(1.13824019747),BKA59DRAFT_11291(-1.11115349952)
ko04122	Sulfur relay system	3/362	9/2455	0.135101	0.301721	BKA59DRAFT_298349(1.43278894044),BKA59DRAFT_508491(-1.80973583086),BKA59DRAFT_442315(1.03162369059)	BKA59DRAFT_298349(1.43278894044),BKA59DRAFT_508491(-1.80973583086),BKA59DRAFT_442315(1.03162369059)
ko04725	Cholinergic synapse	3/362	9/2455	0.135101	0.301721	BKA59DRAFT_493331(1.03607109199),BKA59DRAFT_260440(-1.12271507272),BKA59DRAFT_11291(-1.11115349952)	BKA59DRAFT_493331(1.03607109199),BKA59DRAFT_260440(-1.12271507272),BKA59DRAFT_11291(-1.11115349952)
ko02024	Quorum sensing	5/362	19/2455	0.13603	0.301721	BKA59DRAFT_479818(-1.78304482513),BKA59DRAFT_468819(1.01671142161),BKA59DRAFT_516961(4.60677547904),BKA59DRAFT_171934(-1.20172282105),BKA59DRAFT_470725(1.21806527165)	BKA59DRAFT_479818(-1.78304482513),BKA59DRAFT_468819(1.01671142161),BKA59DRAFT_516961(4.60677547904),BKA59DRAFT_171934(-1.20172282105),BKA59DRAFT_470725(1.21806527165)
ko00460	Cyanoamino acid metabolism	9/362	41/2455	0.138738	0.304108	BKA59DRAFT_518(-1.51182398419),BKA59DRAFT_152314(1.28898411967),BKA59DRAFT_485158(1.1241955371),BKA59DRAFT_399229(1.607640179),BKA59DRAFT_436674(1.4336126944),BKA59DRAFT_461650(1.82251926038),BKA59DRAFT_390089(-3.95621031177),BKA59DRAFT_61829(1.33462708014),BKA59DRAFT_391650(1.25807149289)	BKA59DRAFT_518(-1.51182398419),BKA59DRAFT_152314(1.28898411967),BKA59DRAFT_485158(1.1241955371),BKA59DRAFT_399229(1.607640179),BKA59DRAFT_436674(1.4336126944),BKA59DRAFT_461650(1.82251926038),BKA59DRAFT_390089(-3.95621031177),BKA59DRAFT_61829(1.33462708014),BKA59DRAFT_391650(1.25807149289)
ko00564	Glycerophospholipid metabolism	11/362	53/2455	0.146753	0.315782	BKA59DRAFT_223137(1.12405261626),BKA59DRAFT_447286(-1.87444427946),BKA59DRAFT_457537(-1.04831162355),BKA59DRAFT_224650(-2.74585363216),BKA59DRAFT_480939(-1.12372878875),BKA59DRAFT_441298(-1.09862785279),BKA59DRAFT_173281(-1.69272173991),BKA59DRAFT_496678(1.61364439232),BKA59DRAFT_129457(-1.05426958764),BKA59DRAFT_387305(-1.29006777678),BKA59DRAFT_472203(1.21694965477)	BKA59DRAFT_223137(1.12405261626),BKA59DRAFT_447286(-1.87444427946),BKA59DRAFT_457537(-1.04831162355),BKA59DRAFT_224650(-2.74585363216),BKA59DRAFT_480939(-1.12372878875),BKA59DRAFT_441298(-1.09862785279),BKA59DRAFT_173281(-1.69272173991),BKA59DRAFT_496678(1.61364439232),BKA59DRAFT_129457(-1.05426958764),BKA59DRAFT_387305(-1.29006777678),BKA59DRAFT_472203(1.21694965477)
ko00404	Staurosporine biosynthesis	1/362	1/2455	0.147454	0.315782	BKA59DRAFT_523351(-5.60806871351)	BKA59DRAFT_523351(-5.60806871351)
ko00730	Thiamine metabolism	2/362	5/2455	0.159966	0.338683	BKA59DRAFT_31381(1.33817052042),BKA59DRAFT_121014(1.25406873156)	BKA59DRAFT_31381(1.33817052042),BKA59DRAFT_121014(1.25406873156)
ko00330	Arginine and proline metabolism	12/362	60/2455	0.163056	0.339673	BKA59DRAFT_471696(-1.10551933081),BKA59DRAFT_224785(1.527098412),BKA59DRAFT_55885(1.09349653269),BKA59DRAFT_532683(12.2341917285),BKA59DRAFT_175318(-1.47615572189),BKA59DRAFT_435220(-1.74193576427),BKA59DRAFT_501506(1.25251737711),BKA59DRAFT_502530(1.52966290442),BKA59DRAFT_424331(1.9146944187),BKA59DRAFT_445981(1.76850638032),BKA59DRAFT_481028(-1.29578426372),BKA59DRAFT_475716(-1.56332501001)	BKA59DRAFT_471696(-1.10551933081),BKA59DRAFT_224785(1.527098412),BKA59DRAFT_55885(1.09349653269),BKA59DRAFT_532683(12.2341917285),BKA59DRAFT_175318(-1.47615572189),BKA59DRAFT_435220(-1.74193576427),BKA59DRAFT_501506(1.25251737711),BKA59DRAFT_502530(1.52966290442),BKA59DRAFT_424331(1.9146944187),BKA59DRAFT_445981(1.76850638032),BKA59DRAFT_481028(-1.29578426372),BKA59DRAFT_475716(-1.56332501001)
ko04214	Apoptosis - fly	4/362	15/2455	0.168986	0.339673	BKA59DRAFT_493331(1.03607109199),BKA59DRAFT_459474(1.6562703262),BKA59DRAFT_496431(1.38514706137),BKA59DRAFT_11291(-1.11115349952)	BKA59DRAFT_493331(1.03607109199),BKA59DRAFT_459474(1.6562703262),BKA59DRAFT_496431(1.38514706137),BKA59DRAFT_11291(-1.11115349952)
ko04726	Serotonergic synapse	4/362	15/2455	0.168986	0.339673	BKA59DRAFT_493331(1.03607109199),BKA59DRAFT_260440(-1.12271507272),BKA59DRAFT_526512(1.85716493253),BKA59DRAFT_11291(-1.11115349952)	BKA59DRAFT_493331(1.03607109199),BKA59DRAFT_260440(-1.12271507272),BKA59DRAFT_526512(1.85716493253),BKA59DRAFT_11291(-1.11115349952)
ko00430	Taurine and hypotaurine metabolism	3/362	10/2455	0.172884	0.339673	BKA59DRAFT_516961(4.60677547904),BKA59DRAFT_437436(1.0445167208),BKA59DRAFT_61829(1.33462708014)	BKA59DRAFT_516961(4.60677547904),BKA59DRAFT_437436(1.0445167208),BKA59DRAFT_61829(1.33462708014)
ko04730	Long-term depression	3/362	10/2455	0.172884	0.339673	BKA59DRAFT_493331(1.03607109199),BKA59DRAFT_260440(-1.12271507272),BKA59DRAFT_11291(-1.11115349952)	BKA59DRAFT_493331(1.03607109199),BKA59DRAFT_260440(-1.12271507272),BKA59DRAFT_11291(-1.11115349952)
ko04920	Adipocytokine signaling pathway	3/362	10/2455	0.172884	0.339673	BKA59DRAFT_387438(1.10855232866),BKA59DRAFT_543718(-3.45735241006),BKA59DRAFT_171934(-1.20172282105)	BKA59DRAFT_387438(1.10855232866),BKA59DRAFT_543718(-3.45735241006),BKA59DRAFT_171934(-1.20172282105)
ko04212	Longevity regulating pathway - worm	6/362	26/2455	0.173684	0.339673	BKA59DRAFT_153778(-1.60856803243),BKA59DRAFT_479875(-1.64927743582),BKA59DRAFT_475781(-2.21108041448),BKA59DRAFT_543211(-2.05089373313),BKA59DRAFT_500632(-1.69823150812),BKA59DRAFT_554873(-1.17895675688)	BKA59DRAFT_153778(-1.60856803243),BKA59DRAFT_479875(-1.64927743582),BKA59DRAFT_475781(-2.21108041448),BKA59DRAFT_543211(-2.05089373313),BKA59DRAFT_500632(-1.69823150812),BKA59DRAFT_554873(-1.17895675688)
ko00360	Phenylalanine metabolism	10/362	49/2455	0.175018	0.339673	BKA59DRAFT_455384(-1.28465426243),BKA59DRAFT_55885(1.09349653269),BKA59DRAFT_532683(12.2341917285),BKA59DRAFT_435220(-1.74193576427),BKA59DRAFT_420020(1.36755809909),BKA59DRAFT_445981(1.76850638032),BKA59DRAFT_526512(1.85716493253),BKA59DRAFT_170726(-1.67086961274),BKA59DRAFT_475716(-1.56332501001),BKA59DRAFT_496758(1.44595322279)	BKA59DRAFT_455384(-1.28465426243),BKA59DRAFT_55885(1.09349653269),BKA59DRAFT_532683(12.2341917285),BKA59DRAFT_435220(-1.74193576427),BKA59DRAFT_420020(1.36755809909),BKA59DRAFT_445981(1.76850638032),BKA59DRAFT_526512(1.85716493253),BKA59DRAFT_170726(-1.67086961274),BKA59DRAFT_475716(-1.56332501001),BKA59DRAFT_496758(1.44595322279)
ko00051	Fructose and mannose metabolism	9/362	44/2455	0.190155	0.365247	BKA59DRAFT_443752(1.14111953536),BKA59DRAFT_474662(2.51351647941),BKA59DRAFT_478081(-1.08627284426),BKA59DRAFT_546382(1.43433165459),BKA59DRAFT_434628(-1.69426527571),BKA59DRAFT_490808(1.86631136847),BKA59DRAFT_549413(-1.05957425003),BKA59DRAFT_497144(-1.35291387845),BKA59DRAFT_405864(1.95164891487)	BKA59DRAFT_443752(1.14111953536),BKA59DRAFT_474662(2.51351647941),BKA59DRAFT_478081(-1.08627284426),BKA59DRAFT_546382(1.43433165459),BKA59DRAFT_434628(-1.69426527571),BKA59DRAFT_490808(1.86631136847),BKA59DRAFT_549413(-1.05957425003),BKA59DRAFT_497144(-1.35291387845),BKA59DRAFT_405864(1.95164891487)
ko04912	GnRH signaling pathway	4/362	16/2455	0.200724	0.381613	BKA59DRAFT_8027(-2.1917909278),BKA59DRAFT_493331(1.03607109199),BKA59DRAFT_480939(-1.12372878875),BKA59DRAFT_11291(-1.11115349952)	BKA59DRAFT_8027(-2.1917909278),BKA59DRAFT_493331(1.03607109199),BKA59DRAFT_480939(-1.12372878875),BKA59DRAFT_11291(-1.11115349952)
ko00450	Selenocompound metabolism	3/362	11/2455	0.213178	0.385807	BKA59DRAFT_500854(1.58250944237),BKA59DRAFT_93077(3.51583684556),BKA59DRAFT_387824(-1.28076694629)	BKA59DRAFT_500854(1.58250944237),BKA59DRAFT_93077(3.51583684556),BKA59DRAFT_387824(-1.28076694629)
ko04010	MAPK signaling pathway	5/362	22/2455	0.214772	0.385807	BKA59DRAFT_8027(-2.1917909278),BKA59DRAFT_493331(1.03607109199),BKA59DRAFT_212239(1.56215313575),BKA59DRAFT_454785(1.13824019747),BKA59DRAFT_11291(-1.11115349952)	BKA59DRAFT_8027(-2.1917909278),BKA59DRAFT_493331(1.03607109199),BKA59DRAFT_212239(1.56215313575),BKA59DRAFT_454785(1.13824019747),BKA59DRAFT_11291(-1.11115349952)
ko04914	Progesterone-mediated oocyte maturation	5/362	22/2455	0.214772	0.385807	BKA59DRAFT_116534(-1.19498542259),BKA59DRAFT_493331(1.03607109199),BKA59DRAFT_260440(-1.12271507272),BKA59DRAFT_466173(1.17093002507),BKA59DRAFT_11291(-1.11115349952)	BKA59DRAFT_116534(-1.19498542259),BKA59DRAFT_493331(1.03607109199),BKA59DRAFT_260440(-1.12271507272),BKA59DRAFT_466173(1.17093002507),BKA59DRAFT_11291(-1.11115349952)
ko00791	Atrazine degradation	2/362	6/2455	0.217425	0.385807	BKA59DRAFT_492973(-2.7779613005),BKA59DRAFT_64607(1.19747157936)	BKA59DRAFT_492973(-2.7779613005),BKA59DRAFT_64607(1.19747157936)
ko04115	p53 signaling pathway	2/362	6/2455	0.217425	0.385807	BKA59DRAFT_130741(-1.08145722382),BKA59DRAFT_496431(1.38514706137)	BKA59DRAFT_130741(-1.08145722382),BKA59DRAFT_496431(1.38514706137)
ko04550	Signaling pathways regulating pluripotency of stem cells	2/362	6/2455	0.217425	0.385807	BKA59DRAFT_493331(1.03607109199),BKA59DRAFT_11291(-1.11115349952)	BKA59DRAFT_493331(1.03607109199),BKA59DRAFT_11291(-1.11115349952)
ko04970	Salivary secretion	2/362	6/2455	0.217425	0.385807	BKA59DRAFT_549539(2.19876893576),BKA59DRAFT_557112(-1.6068583181)	BKA59DRAFT_549539(2.19876893576),BKA59DRAFT_557112(-1.6068583181)
ko00562	Inositol phosphate metabolism	6/362	28/2455	0.222303	0.390741	BKA59DRAFT_153884(-1.13690092696),BKA59DRAFT_474662(2.51351647941),BKA59DRAFT_489635(-2.55238415901),BKA59DRAFT_222383(2.23703586513),BKA59DRAFT_504683(3.27512025862),BKA59DRAFT_463636(-1.0159832299)	BKA59DRAFT_153884(-1.13690092696),BKA59DRAFT_474662(2.51351647941),BKA59DRAFT_489635(-2.55238415901),BKA59DRAFT_222383(2.23703586513),BKA59DRAFT_504683(3.27512025862),BKA59DRAFT_463636(-1.0159832299)
ko00970	Aminoacyl-tRNA biosynthesis	8/362	40/2455	0.228028	0.397058	BKA59DRAFT_465905(1.08449405104),BKA59DRAFT_474926(1.00586106685),BKA59DRAFT_530740(-11.0098192886),BKA59DRAFT_472611(1.26473598759),BKA59DRAFT_484414(1.07317204638),BKA59DRAFT_464166(1.32043559683),BKA59DRAFT_222570(1.31567074377),BKA59DRAFT_467433(1.21096490395)	BKA59DRAFT_465905(1.08449405104),BKA59DRAFT_474926(1.00586106685),BKA59DRAFT_530740(-11.0098192886),BKA59DRAFT_472611(1.26473598759),BKA59DRAFT_484414(1.07317204638),BKA59DRAFT_464166(1.32043559683),BKA59DRAFT_222570(1.31567074377),BKA59DRAFT_467433(1.21096490395)
ko00740	Riboflavin metabolism	5/362	23/2455	0.243707	0.416508	BKA59DRAFT_395138(-2.42248048246),BKA59DRAFT_441961(-1.4173138525),BKA59DRAFT_500846(-1.25334164116),BKA59DRAFT_517390(2.29708055509),BKA59DRAFT_534979(-2.44894450632)	BKA59DRAFT_395138(-2.42248048246),BKA59DRAFT_441961(-1.4173138525),BKA59DRAFT_500846(-1.25334164116),BKA59DRAFT_517390(2.29708055509),BKA59DRAFT_534979(-2.44894450632)
ko02020	Two-component system	5/362	23/2455	0.243707	0.416508	BKA59DRAFT_462831(-1.25345041707),BKA59DRAFT_440602(1.01749835012),BKA59DRAFT_511891(-1.00124715112),BKA59DRAFT_68585(-1.33440527601),BKA59DRAFT_302566(1.125376708)	BKA59DRAFT_462831(-1.25345041707),BKA59DRAFT_440602(1.01749835012),BKA59DRAFT_511891(-1.00124715112),BKA59DRAFT_68585(-1.33440527601),BKA59DRAFT_302566(1.125376708)
ko00220	Arginine biosynthesis	6/362	29/2455	0.24814	0.416508	BKA59DRAFT_462831(-1.25345041707),BKA59DRAFT_68585(-1.33440527601),BKA59DRAFT_55885(1.09349653269),BKA59DRAFT_392832(2.80972516533),BKA59DRAFT_532683(12.2341917285),BKA59DRAFT_64607(1.19747157936)	BKA59DRAFT_462831(-1.25345041707),BKA59DRAFT_68585(-1.33440527601),BKA59DRAFT_55885(1.09349653269),BKA59DRAFT_392832(2.80972516533),BKA59DRAFT_532683(12.2341917285),BKA59DRAFT_64607(1.19747157936)
ko00561	Glycerolipid metabolism	6/362	29/2455	0.24814	0.416508	BKA59DRAFT_532327(-1.51200936874),BKA59DRAFT_461051(-2.73357325084),BKA59DRAFT_546444(1.64280818043),BKA59DRAFT_40994(1.56458532948),BKA59DRAFT_501506(1.25251737711),BKA59DRAFT_472203(1.21694965477)	BKA59DRAFT_532327(-1.51200936874),BKA59DRAFT_461051(-2.73357325084),BKA59DRAFT_546444(1.64280818043),BKA59DRAFT_40994(1.56458532948),BKA59DRAFT_501506(1.25251737711),BKA59DRAFT_472203(1.21694965477)
ko02010	ABC transporters	3/362	12/2455	0.255193	0.424522	BKA59DRAFT_388794(-2.91444249676),BKA59DRAFT_436404(-1.25059246654),BKA59DRAFT_416471(1.46044867291)	BKA59DRAFT_388794(-2.91444249676),BKA59DRAFT_436404(-1.25059246654),BKA59DRAFT_416471(1.46044867291)
ko00960	Tropane, piperidine and pyridine alkaloid biosynthesis	4/362	18/2455	0.268581	0.43568	BKA59DRAFT_55885(1.09349653269),BKA59DRAFT_532683(12.2341917285),BKA59DRAFT_420020(1.36755809909),BKA59DRAFT_496758(1.44595322279)	BKA59DRAFT_55885(1.09349653269),BKA59DRAFT_532683(12.2341917285),BKA59DRAFT_420020(1.36755809909),BKA59DRAFT_496758(1.44595322279)
ko00901	Indole alkaloid biosynthesis	1/362	2/2455	0.273217	0.43568	BKA59DRAFT_526512(1.85716493253)	BKA59DRAFT_526512(1.85716493253)
ko00909	Sesquiterpenoid and triterpenoid biosynthesis	1/362	2/2455	0.273217	0.43568	BKA59DRAFT_245020(2.5484897308)	BKA59DRAFT_245020(2.5484897308)
ko04215	Apoptosis - multiple species	1/362	2/2455	0.273217	0.43568	BKA59DRAFT_467659(-1.08321123893)	BKA59DRAFT_467659(-1.08321123893)
ko00340	Histidine metabolism	5/362	24/2455	0.273592	0.43568	BKA59DRAFT_191079(1.13902093698),BKA59DRAFT_501506(1.25251737711),BKA59DRAFT_470314(1.03415333697),BKA59DRAFT_526512(1.85716493253),BKA59DRAFT_524322(4.4216537799)	BKA59DRAFT_191079(1.13902093698),BKA59DRAFT_501506(1.25251737711),BKA59DRAFT_470314(1.03415333697),BKA59DRAFT_526512(1.85716493253),BKA59DRAFT_524322(4.4216537799)
ko04925	Aldosterone synthesis and secretion	2/362	7/2455	0.276241	0.43617	BKA59DRAFT_510491(-3.84711269357),BKA59DRAFT_454785(1.13824019747)	BKA59DRAFT_510491(-3.84711269357),BKA59DRAFT_454785(1.13824019747)
ko04011	MAPK signaling pathway - yeast	12/362	68/2455	0.294901	0.459971	BKA59DRAFT_153778(-1.60856803243),BKA59DRAFT_454909(-1.09125228144),BKA59DRAFT_8027(-2.1917909278),BKA59DRAFT_475781(-2.21108041448),BKA59DRAFT_22094(1.20579234238),BKA59DRAFT_488067(-1.02242979986),BKA59DRAFT_493331(1.03607109199),BKA59DRAFT_543211(-2.05089373313),BKA59DRAFT_500632(-1.69823150812),BKA59DRAFT_408035(-1.11145542816),BKA59DRAFT_489192(-1.39788515125),BKA59DRAFT_554873(-1.1789567568…	BKA59DRAFT_153778(-1.60856803243),BKA59DRAFT_454909(-1.09125228144),BKA59DRAFT_8027(-2.1917909278),BKA59DRAFT_475781(-2.21108041448),BKA59DRAFT_22094(1.20579234238),BKA59DRAFT_488067(-1.02242979986),BKA59DRAFT_493331(1.03607109199),BKA59DRAFT_543211(-2.05089373313),BKA59DRAFT_500632(-1.69823150812),BKA59DRAFT_408035(-1.11145542816),BKA59DRAFT_489192(-1.39788515125),BKA59DRAFT_554873(-1.1789567568…
ko04015	Rap1 signaling pathway	3/362	13/2455	0.298201	0.459971	BKA59DRAFT_493331(1.03607109199),BKA59DRAFT_260440(-1.12271507272),BKA59DRAFT_11291(-1.11115349952)	BKA59DRAFT_493331(1.03607109199),BKA59DRAFT_260440(-1.12271507272),BKA59DRAFT_11291(-1.11115349952)
ko00940	Phenylpropanoid biosynthesis	7/362	37/2455	0.298721	0.459971	BKA59DRAFT_518(-1.51182398419),BKA59DRAFT_152314(1.28898411967),BKA59DRAFT_399229(1.607640179),BKA59DRAFT_436674(1.4336126944),BKA59DRAFT_497494(2.34625310205),BKA59DRAFT_170726(-1.67086961274),BKA59DRAFT_390089(-3.95621031177)	BKA59DRAFT_518(-1.51182398419),BKA59DRAFT_152314(1.28898411967),BKA59DRAFT_399229(1.607640179),BKA59DRAFT_436674(1.4336126944),BKA59DRAFT_497494(2.34625310205),BKA59DRAFT_170726(-1.67086961274),BKA59DRAFT_390089(-3.95621031177)
ko03320	PPAR signaling pathway	4/362	19/2455	0.303928	0.464152	BKA59DRAFT_234476(-2.03692256331),BKA59DRAFT_461051(-2.73357325084),BKA59DRAFT_265113(-1.4402919895),BKA59DRAFT_171934(-1.20172282105)	BKA59DRAFT_234476(-2.03692256331),BKA59DRAFT_461051(-2.73357325084),BKA59DRAFT_265113(-1.4402919895),BKA59DRAFT_171934(-1.20172282105)
ko04012	ErbB signaling pathway	2/362	8/2455	0.334769	0.48952	BKA59DRAFT_493331(1.03607109199),BKA59DRAFT_11291(-1.11115349952)	BKA59DRAFT_493331(1.03607109199),BKA59DRAFT_11291(-1.11115349952)
ko04662	B cell receptor signaling pathway	2/362	8/2455	0.334769	0.48952	BKA59DRAFT_493331(1.03607109199),BKA59DRAFT_11291(-1.11115349952)	BKA59DRAFT_493331(1.03607109199),BKA59DRAFT_11291(-1.11115349952)
ko04710	Circadian rhythm	2/362	8/2455	0.334769	0.48952	BKA59DRAFT_387438(1.10855232866),BKA59DRAFT_510628(-1.09430028587)	BKA59DRAFT_387438(1.10855232866),BKA59DRAFT_510628(-1.09430028587)
ko04713	Circadian entrainment	2/362	8/2455	0.334769	0.48952	BKA59DRAFT_493331(1.03607109199),BKA59DRAFT_260440(-1.12271507272)	BKA59DRAFT_493331(1.03607109199),BKA59DRAFT_260440(-1.12271507272)
ko00563	Glycosylphosphatidylinositol(GPI)-anchor biosynthesis	4/362	20/2455	0.339734	0.48952	BKA59DRAFT_472229(1.28891042828),BKA59DRAFT_60348(1.14654353),BKA59DRAFT_424579(1.14497810095),BKA59DRAFT_422613(1.04247971276)	BKA59DRAFT_472229(1.28891042828),BKA59DRAFT_60348(1.14654353),BKA59DRAFT_424579(1.14497810095),BKA59DRAFT_422613(1.04247971276)
ko00511	Other glycan degradation	3/362	14/2455	0.341557	0.48952	BKA59DRAFT_521447(-1.52497285629),BKA59DRAFT_314175(1.08670409669),BKA59DRAFT_70459(1.43576102828)	BKA59DRAFT_521447(-1.52497285629),BKA59DRAFT_314175(1.08670409669),BKA59DRAFT_70459(1.43576102828)
ko00621	Dioxin degradation	3/362	14/2455	0.341557	0.48952	BKA59DRAFT_238779(-1.52347178742),BKA59DRAFT_427890(-1.43660488437),BKA59DRAFT_523454(-5.49151153707)	BKA59DRAFT_238779(-1.52347178742),BKA59DRAFT_427890(-1.43660488437),BKA59DRAFT_523454(-5.49151153707)
ko00624	Polycyclic aromatic hydrocarbon degradation	3/362	14/2455	0.341557	0.48952	BKA59DRAFT_238779(-1.52347178742),BKA59DRAFT_427890(-1.43660488437),BKA59DRAFT_523454(-5.49151153707)	BKA59DRAFT_238779(-1.52347178742),BKA59DRAFT_427890(-1.43660488437),BKA59DRAFT_523454(-5.49151153707)
ko00040	Pentose and glucuronate interconversions	7/362	39/2455	0.349512	0.497097	BKA59DRAFT_451672(1.03462314696),BKA59DRAFT_479818(-1.78304482513),BKA59DRAFT_40994(1.56458532948),BKA59DRAFT_501506(1.25251737711),BKA59DRAFT_424929(2.58167448474),BKA59DRAFT_439752(-1.88043271587),BKA59DRAFT_489781(1.1925404277)	BKA59DRAFT_451672(1.03462314696),BKA59DRAFT_479818(-1.78304482513),BKA59DRAFT_40994(1.56458532948),BKA59DRAFT_501506(1.25251737711),BKA59DRAFT_424929(2.58167448474),BKA59DRAFT_439752(-1.88043271587),BKA59DRAFT_489781(1.1925404277)
ko04919	Thyroid hormone signaling pathway	4/362	21/2455	0.375665	0.497748	BKA59DRAFT_493331(1.03607109199),BKA59DRAFT_549539(2.19876893576),BKA59DRAFT_557112(-1.6068583181),BKA59DRAFT_11291(-1.11115349952)	BKA59DRAFT_493331(1.03607109199),BKA59DRAFT_549539(2.19876893576),BKA59DRAFT_557112(-1.6068583181),BKA59DRAFT_11291(-1.11115349952)
ko00254	Aflatoxin biosynthesis	1/362	3/2455	0.380471	0.497748	BKA59DRAFT_164977(-1.13480133591)	BKA59DRAFT_164977(-1.13480133591)
ko00311	Penicillin and cephalosporin biosynthesis	1/362	3/2455	0.380471	0.497748	BKA59DRAFT_463918(-1.83531296347)	BKA59DRAFT_463918(-1.83531296347)
ko00591	Linoleic acid metabolism	1/362	3/2455	0.380471	0.497748	BKA59DRAFT_472203(1.21694965477)	BKA59DRAFT_472203(1.21694965477)
ko00660	C5-Branched dibasic acid metabolism	1/362	3/2455	0.380471	0.497748	BKA59DRAFT_487686(-1.07609839843)	BKA59DRAFT_487686(-1.07609839843)
ko00903	Limonene and pinene degradation	1/362	3/2455	0.380471	0.497748	BKA59DRAFT_501506(1.25251737711)	BKA59DRAFT_501506(1.25251737711)
ko04112	Cell cycle - Caulobacter	1/362	3/2455	0.380471	0.497748	BKA59DRAFT_211293(1.85785353675)	BKA59DRAFT_211293(1.85785353675)
ko04620	Toll-like receptor signaling pathway	1/362	3/2455	0.380471	0.497748	BKA59DRAFT_493331(1.03607109199)	BKA59DRAFT_493331(1.03607109199)
ko04975	Fat digestion and absorption	1/362	3/2455	0.380471	0.497748	BKA59DRAFT_55885(1.09349653269)	BKA59DRAFT_55885(1.09349653269)
ko00790	Folate biosynthesis	3/362	15/2455	0.3847	0.497748	BKA59DRAFT_440602(1.01749835012),BKA59DRAFT_477152(-1.22196834871),BKA59DRAFT_505014(1.35032139792)	BKA59DRAFT_440602(1.01749835012),BKA59DRAFT_477152(-1.22196834871),BKA59DRAFT_505014(1.35032139792)
ko04062	Chemokine signaling pathway	3/362	15/2455	0.3847	0.497748	BKA59DRAFT_493331(1.03607109199),BKA59DRAFT_260440(-1.12271507272),BKA59DRAFT_11291(-1.11115349952)	BKA59DRAFT_493331(1.03607109199),BKA59DRAFT_260440(-1.12271507272),BKA59DRAFT_11291(-1.11115349952)
ko04360	Axon guidance	3/362	15/2455	0.3847	0.497748	BKA59DRAFT_493331(1.03607109199),BKA59DRAFT_260440(-1.12271507272),BKA59DRAFT_11291(-1.11115349952)	BKA59DRAFT_493331(1.03607109199),BKA59DRAFT_260440(-1.12271507272),BKA59DRAFT_11291(-1.11115349952)
ko04722	Neurotrophin signaling pathway	3/362	15/2455	0.3847	0.497748	BKA59DRAFT_8027(-2.1917909278),BKA59DRAFT_493331(1.03607109199),BKA59DRAFT_11291(-1.11115349952)	BKA59DRAFT_8027(-2.1917909278),BKA59DRAFT_493331(1.03607109199),BKA59DRAFT_11291(-1.11115349952)
ko00983	Drug metabolism - other enzymes	2/362	9/2455	0.391817	0.500011	BKA59DRAFT_501446(-3.336422504),BKA59DRAFT_189182(-1.01093409925)	BKA59DRAFT_501446(-3.336422504),BKA59DRAFT_189182(-1.01093409925)
ko04650	Natural killer cell mediated cytotoxicity	2/362	9/2455	0.391817	0.500011	BKA59DRAFT_493331(1.03607109199),BKA59DRAFT_11291(-1.11115349952)	BKA59DRAFT_493331(1.03607109199),BKA59DRAFT_11291(-1.11115349952)
ko00130	Ubiquinone and other terpenoid-quinone biosynthesis	3/362	16/2455	0.427156	0.536642	BKA59DRAFT_455384(-1.28465426243),BKA59DRAFT_497494(2.34625310205),BKA59DRAFT_490744(1.08973741977)	BKA59DRAFT_455384(-1.28465426243),BKA59DRAFT_497494(2.34625310205),BKA59DRAFT_490744(1.08973741977)
ko00565	Ether lipid metabolism	3/362	16/2455	0.427156	0.536642	BKA59DRAFT_476028(-2.50889717381),BKA59DRAFT_480939(-1.12372878875),BKA59DRAFT_472203(1.21694965477)	BKA59DRAFT_476028(-2.50889717381),BKA59DRAFT_480939(-1.12372878875),BKA59DRAFT_472203(1.21694965477)
ko00400	Phenylalanine, tyrosine and tryptophan biosynthesis	5/362	29/2455	0.429162	0.536642	BKA59DRAFT_468819(1.01671142161),BKA59DRAFT_55885(1.09349653269),BKA59DRAFT_532683(12.2341917285),BKA59DRAFT_470725(1.21806527165),BKA59DRAFT_452738(2.49802472654)	BKA59DRAFT_468819(1.01671142161),BKA59DRAFT_55885(1.09349653269),BKA59DRAFT_532683(12.2341917285),BKA59DRAFT_470725(1.21806527165),BKA59DRAFT_452738(2.49802472654)
ko00062	Fatty acid elongation	2/362	10/2455	0.44655	0.544002	BKA59DRAFT_544755(-14.3716477941),BKA59DRAFT_319456(1.3698965346)	BKA59DRAFT_544755(-14.3716477941),BKA59DRAFT_319456(1.3698965346)
ko04664	Fc epsilon RI signaling pathway	2/362	10/2455	0.44655	0.544002	BKA59DRAFT_493331(1.03607109199),BKA59DRAFT_11291(-1.11115349952)	BKA59DRAFT_493331(1.03607109199),BKA59DRAFT_11291(-1.11115349952)
ko04723	Retrograde endocannabinoid signaling	2/362	10/2455	0.44655	0.544002	BKA59DRAFT_493331(1.03607109199),BKA59DRAFT_260440(-1.12271507272)	BKA59DRAFT_493331(1.03607109199),BKA59DRAFT_260440(-1.12271507272)
ko04728	Dopaminergic synapse	4/362	23/2455	0.446727	0.544002	BKA59DRAFT_260440(-1.12271507272),BKA59DRAFT_526512(1.85716493253),BKA59DRAFT_467149(1.03943620343),BKA59DRAFT_454785(1.13824019747)	BKA59DRAFT_260440(-1.12271507272),BKA59DRAFT_526512(1.85716493253),BKA59DRAFT_467149(1.03943620343),BKA59DRAFT_454785(1.13824019747)
ko00720	Carbon fixation pathways in prokaryotes	3/362	17/2455	0.468536	0.566854	BKA59DRAFT_505047(-1.28766231227),BKA59DRAFT_542745(1.3585131818),BKA59DRAFT_507656(-2.44886609)	BKA59DRAFT_505047(-1.28766231227),BKA59DRAFT_542745(1.3585131818),BKA59DRAFT_507656(-2.44886609)
ko04621	NOD-like receptor signaling pathway	1/362	4/2455	0.471935	0.567284	BKA59DRAFT_493331(1.03607109199)	BKA59DRAFT_493331(1.03607109199)
ko04720	Long-term potentiation	2/362	11/2455	0.49841	0.584855	BKA59DRAFT_493331(1.03607109199),BKA59DRAFT_11291(-1.11115349952)	BKA59DRAFT_493331(1.03607109199),BKA59DRAFT_11291(-1.11115349952)
ko04961	Endocrine and other factor-regulated calcium reabsorption	2/362	11/2455	0.49841	0.584855	BKA59DRAFT_549539(2.19876893576),BKA59DRAFT_557112(-1.6068583181)	BKA59DRAFT_549539(2.19876893576),BKA59DRAFT_557112(-1.6068583181)
ko04972	Pancreatic secretion	2/362	11/2455	0.49841	0.584855	BKA59DRAFT_549539(2.19876893576),BKA59DRAFT_557112(-1.6068583181)	BKA59DRAFT_549539(2.19876893576),BKA59DRAFT_557112(-1.6068583181)
ko00362	Benzoate degradation	3/362	18/2455	0.508527	0.584855	BKA59DRAFT_458479(1.19156212634),BKA59DRAFT_461811(1.11894013676),BKA59DRAFT_445980(3.15961873103)	BKA59DRAFT_458479(1.19156212634),BKA59DRAFT_461811(1.11894013676),BKA59DRAFT_445980(3.15961873103)
ko01040	Biosynthesis of unsaturated fatty acids	3/362	18/2455	0.508527	0.584855	BKA59DRAFT_234476(-2.03692256331),BKA59DRAFT_487818(1.01610268489),BKA59DRAFT_265113(-1.4402919895)	BKA59DRAFT_234476(-2.03692256331),BKA59DRAFT_487818(1.01610268489),BKA59DRAFT_265113(-1.4402919895)
ko03060	Protein export	3/362	18/2455	0.508527	0.584855	BKA59DRAFT_495141(1.1764378395),BKA59DRAFT_387781(1.0725911769),BKA59DRAFT_480716(1.32614189262)	BKA59DRAFT_495141(1.1764378395),BKA59DRAFT_387781(1.0725911769),BKA59DRAFT_480716(1.32614189262)
ko04072	Phospholipase D signaling pathway	3/362	18/2455	0.508527	0.584855	BKA59DRAFT_493331(1.03607109199),BKA59DRAFT_480939(-1.12372878875),BKA59DRAFT_11291(-1.11115349952)	BKA59DRAFT_493331(1.03607109199),BKA59DRAFT_480939(-1.12372878875),BKA59DRAFT_11291(-1.11115349952)
ko04370	VEGF signaling pathway	2/362	12/2455	0.547054	0.595699	BKA59DRAFT_493331(1.03607109199),BKA59DRAFT_11291(-1.11115349952)	BKA59DRAFT_493331(1.03607109199),BKA59DRAFT_11291(-1.11115349952)
ko04611	Platelet activation	2/362	12/2455	0.547054	0.595699	BKA59DRAFT_493331(1.03607109199),BKA59DRAFT_260440(-1.12271507272)	BKA59DRAFT_493331(1.03607109199),BKA59DRAFT_260440(-1.12271507272)
ko04660	T cell receptor signaling pathway	2/362	12/2455	0.547054	0.595699	BKA59DRAFT_493331(1.03607109199),BKA59DRAFT_11291(-1.11115349952)	BKA59DRAFT_493331(1.03607109199),BKA59DRAFT_11291(-1.11115349952)
ko04721	Synaptic vesicle cycle	4/362	26/2455	0.547798	0.595699	BKA59DRAFT_77950(-1.5979321725),BKA59DRAFT_50749(-2.27771543346),BKA59DRAFT_197820(-1.89327161463),BKA59DRAFT_476984(-1.77114320284)	BKA59DRAFT_77950(-1.5979321725),BKA59DRAFT_50749(-2.27771543346),BKA59DRAFT_197820(-1.89327161463),BKA59DRAFT_476984(-1.77114320284)
ko00072	Synthesis and degradation of ketone bodies	1/362	5/2455	0.549928	0.595699	BKA59DRAFT_480008(-2.77253048758)	BKA59DRAFT_480008(-2.77253048758)
ko00364	Fluorobenzoate degradation	1/362	5/2455	0.549928	0.595699	BKA59DRAFT_468190(1.08267548494)	BKA59DRAFT_468190(1.08267548494)
ko00440	Phosphonate and phosphinate metabolism	1/362	5/2455	0.549928	0.595699	BKA59DRAFT_223137(1.12405261626)	BKA59DRAFT_223137(1.12405261626)
ko00531	Glycosaminoglycan degradation	1/362	5/2455	0.549928	0.595699	BKA59DRAFT_485911(1.13768755059)	BKA59DRAFT_485911(1.13768755059)
ko04626	Plant-pathogen interaction	1/362	5/2455	0.549928	0.595699	BKA59DRAFT_461051(-2.73357325084)	BKA59DRAFT_461051(-2.73357325084)
ko04923	Regulation of lipolysis in adipocyte	1/362	5/2455	0.549928	0.595699	BKA59DRAFT_260440(-1.12271507272)	BKA59DRAFT_260440(-1.12271507272)
ko00900	Terpenoid backbone biosynthesis	3/362	20/2455	0.583446	0.628353	BKA59DRAFT_497808(1.0865515604),BKA59DRAFT_423667(1.4264322548),BKA59DRAFT_198834(1.00208596531)	BKA59DRAFT_497808(1.0865515604),BKA59DRAFT_423667(1.4264322548),BKA59DRAFT_198834(1.00208596531)
ko04151	PI3K-Akt signaling pathway	4/362	28/2455	0.60954	0.650606	BKA59DRAFT_156976(-1.62616595919),BKA59DRAFT_493331(1.03607109199),BKA59DRAFT_454785(1.13824019747),BKA59DRAFT_11291(-1.11115349952)	BKA59DRAFT_156976(-1.62616595919),BKA59DRAFT_493331(1.03607109199),BKA59DRAFT_454785(1.13824019747),BKA59DRAFT_11291(-1.11115349952)
ko00140	Steroid hormone biosynthesis	1/362	6/2455	0.616428	0.650606	BKA59DRAFT_467149(1.03943620343)	BKA59DRAFT_467149(1.03943620343)
ko04380	Osteoclast differentiation	1/362	6/2455	0.616428	0.650606	BKA59DRAFT_493331(1.03607109199)	BKA59DRAFT_493331(1.03607109199)
ko03410	Base excision repair	3/362	21/2455	0.618076	0.650606	BKA59DRAFT_519022(1.13666153176),BKA59DRAFT_486698(1.00304459339),BKA59DRAFT_524666(-3.58519058827)	BKA59DRAFT_519022(1.13666153176),BKA59DRAFT_486698(1.00304459339),BKA59DRAFT_524666(-3.58519058827)
ko00310	Lysine degradation	5/362	36/2455	0.630601	0.652713	BKA59DRAFT_430263(1.37296663424),BKA59DRAFT_544755(-14.3716477941),BKA59DRAFT_319456(1.3698965346),BKA59DRAFT_501506(1.25251737711),BKA59DRAFT_386662(1.23310440198)	BKA59DRAFT_430263(1.37296663424),BKA59DRAFT_544755(-14.3716477941),BKA59DRAFT_319456(1.3698965346),BKA59DRAFT_501506(1.25251737711),BKA59DRAFT_386662(1.23310440198)
ko04140	Regulation of autophagy	2/362	14/2455	0.63409	0.652713	BKA59DRAFT_467659(-1.08321123893),BKA59DRAFT_475033(-1.42906931343)	BKA59DRAFT_467659(-1.08321123893),BKA59DRAFT_475033(-1.42906931343)
ko04210	Apoptosis	2/362	14/2455	0.63409	0.652713	BKA59DRAFT_493331(1.03607109199),BKA59DRAFT_11291(-1.11115349952)	BKA59DRAFT_493331(1.03607109199),BKA59DRAFT_11291(-1.11115349952)
ko04966	Collecting duct acid secretion	2/362	14/2455	0.63409	0.652713	BKA59DRAFT_50749(-2.27771543346),BKA59DRAFT_197820(-1.89327161463)	BKA59DRAFT_50749(-2.27771543346),BKA59DRAFT_197820(-1.89327161463)
ko00030	Pentose phosphate pathway	4/362	29/2455	0.6384	0.653538	BKA59DRAFT_474950(-1.39633097234),BKA59DRAFT_405621(3.58021107511),BKA59DRAFT_443752(1.14111953536),BKA59DRAFT_200531(1.1805021587)	BKA59DRAFT_474950(-1.39633097234),BKA59DRAFT_405621(3.58021107511),BKA59DRAFT_443752(1.14111953536),BKA59DRAFT_200531(1.1805021587)
ko03430	Mismatch repair	3/362	22/2455	0.650706	0.658895	BKA59DRAFT_485895(1.07352793244),BKA59DRAFT_482434(-2.45955859533),BKA59DRAFT_230566(1.20038892832)	BKA59DRAFT_485895(1.07352793244),BKA59DRAFT_482434(-2.45955859533),BKA59DRAFT_230566(1.20038892832)
ko04666	Fc gamma R-mediated phagocytosis	3/362	22/2455	0.650706	0.658895	BKA59DRAFT_493331(1.03607109199),BKA59DRAFT_480939(-1.12372878875),BKA59DRAFT_448122(-1.59141968352)	BKA59DRAFT_493331(1.03607109199),BKA59DRAFT_480939(-1.12372878875),BKA59DRAFT_448122(-1.59141968352)
ko00670	One carbon pool by folate	2/362	15/2455	0.672458	0.663566	BKA59DRAFT_505196(-1.12155808737),BKA59DRAFT_485158(1.1241955371)	BKA59DRAFT_505196(-1.12155808737),BKA59DRAFT_485158(1.1241955371)
ko04260	Cardiac muscle contraction	2/362	15/2455	0.672458	0.663566	BKA59DRAFT_549539(2.19876893576),BKA59DRAFT_557112(-1.6068583181)	BKA59DRAFT_549539(2.19876893576),BKA59DRAFT_557112(-1.6068583181)
ko00603	Glycosphingolipid biosynthesis - globo series	1/362	7/2455	0.673126	0.663566	BKA59DRAFT_546444(1.64280818043)	BKA59DRAFT_546444(1.64280818043)
ko04350	TGF-beta signaling pathway	1/362	7/2455	0.673126	0.663566	BKA59DRAFT_493331(1.03607109199)	BKA59DRAFT_493331(1.03607109199)
ko04924	Renin secretion	1/362	7/2455	0.673126	0.663566	BKA59DRAFT_260440(-1.12271507272)	BKA59DRAFT_260440(-1.12271507272)
ko03460	Fanconi anemia pathway	3/362	23/2455	0.681302	0.668092	BKA59DRAFT_496431(1.38514706137),BKA59DRAFT_482434(-2.45955859533),BKA59DRAFT_230566(1.20038892832)	BKA59DRAFT_496431(1.38514706137),BKA59DRAFT_482434(-2.45955859533),BKA59DRAFT_230566(1.20038892832)
ko04130	SNARE interactions in vesicular transport	2/362	16/2455	0.707501	0.69015	BKA59DRAFT_77950(-1.5979321725),BKA59DRAFT_555858(1.00015234098)	BKA59DRAFT_77950(-1.5979321725),BKA59DRAFT_555858(1.00015234098)
ko04340	Hedgehog signaling pathway	1/362	8/2455	0.721463	0.695478	BKA59DRAFT_510628(-1.09430028587)	BKA59DRAFT_510628(-1.09430028587)
ko04142	Lysosome	5/362	40/2455	0.724161	0.695478	BKA59DRAFT_50749(-2.27771543346),BKA59DRAFT_197820(-1.89327161463),BKA59DRAFT_476140(2.77981663753),BKA59DRAFT_70459(1.43576102828),BKA59DRAFT_510163(1.03234165657)	BKA59DRAFT_50749(-2.27771543346),BKA59DRAFT_197820(-1.89327161463),BKA59DRAFT_476140(2.77981663753),BKA59DRAFT_70459(1.43576102828),BKA59DRAFT_510163(1.03234165657)
ko04150	mTOR signaling pathway	5/362	40/2455	0.724161	0.695478	BKA59DRAFT_55023(1.0132120916),BKA59DRAFT_493331(1.03607109199),BKA59DRAFT_399197(1.15586771534),BKA59DRAFT_252206(1.04416400221),BKA59DRAFT_11291(-1.11115349952)	BKA59DRAFT_55023(1.0132120916),BKA59DRAFT_493331(1.03607109199),BKA59DRAFT_399197(1.15586771534),BKA59DRAFT_252206(1.04416400221),BKA59DRAFT_11291(-1.11115349952)
ko04014	Ras signaling pathway	3/362	25/2455	0.736426	0.702879	BKA59DRAFT_493331(1.03607109199),BKA59DRAFT_480939(-1.12372878875),BKA59DRAFT_11291(-1.11115349952)	BKA59DRAFT_493331(1.03607109199),BKA59DRAFT_480939(-1.12372878875),BKA59DRAFT_11291(-1.11115349952)
ko00020	Citrate cycle (TCA cycle)	4/362	33/2455	0.739413	0.702879	BKA59DRAFT_505047(-1.28766231227),BKA59DRAFT_478649(-2.01897948158),BKA59DRAFT_68532(-1.32777407378),BKA59DRAFT_485288(-1.62352197151)	BKA59DRAFT_505047(-1.28766231227),BKA59DRAFT_478649(-2.01897948158),BKA59DRAFT_68532(-1.32777407378),BKA59DRAFT_485288(-1.62352197151)
ko04114	Oocyte meiosis	4/362	34/2455	0.761031	0.714056	BKA59DRAFT_116534(-1.19498542259),BKA59DRAFT_493331(1.03607109199),BKA59DRAFT_466173(1.17093002507),BKA59DRAFT_510628(-1.09430028587)	BKA59DRAFT_116534(-1.19498542259),BKA59DRAFT_493331(1.03607109199),BKA59DRAFT_466173(1.17093002507),BKA59DRAFT_510628(-1.09430028587)
ko03450	Non-homologous end-joining	1/362	9/2455	0.762669	0.714056	BKA59DRAFT_121163(1.00175105566)	BKA59DRAFT_121163(1.00175105566)
ko04670	Leukocyte transendothelial migration	1/362	9/2455	0.762669	0.714056	BKA59DRAFT_260440(-1.12271507272)	BKA59DRAFT_260440(-1.12271507272)
ko00643	Styrene degradation	3/362	27/2455	0.783744	0.728634	BKA59DRAFT_435220(-1.74193576427),BKA59DRAFT_445981(1.76850638032),BKA59DRAFT_475716(-1.56332501001)	BKA59DRAFT_435220(-1.74193576427),BKA59DRAFT_445981(1.76850638032),BKA59DRAFT_475716(-1.56332501001)
ko00623	Toluene degradation	1/362	10/2455	0.797793	0.728634	BKA59DRAFT_468190(1.08267548494)	BKA59DRAFT_468190(1.08267548494)
ko04270	Vascular smooth muscle contraction	1/362	10/2455	0.797793	0.728634	BKA59DRAFT_493331(1.03607109199)	BKA59DRAFT_493331(1.03607109199)
ko04341	Hedgehog signaling pathway - Fly	1/362	10/2455	0.797793	0.728634	BKA59DRAFT_510628(-1.09430028587)	BKA59DRAFT_510628(-1.09430028587)
ko04520	Adherens junction	1/362	10/2455	0.797793	0.728634	BKA59DRAFT_493331(1.03607109199)	BKA59DRAFT_493331(1.03607109199)
ko04070	Phosphatidylinositol signaling system	2/362	21/2455	0.838691	0.760913	BKA59DRAFT_153884(-1.13690092696),BKA59DRAFT_489635(-2.55238415901)	BKA59DRAFT_153884(-1.13690092696),BKA59DRAFT_489635(-2.55238415901)
ko00780	Biotin metabolism	1/362	12/2455	0.853247	0.760913	BKA59DRAFT_487818(1.01610268489)	BKA59DRAFT_487818(1.01610268489)
ko04510	Focal adhesion	1/362	12/2455	0.853247	0.760913	BKA59DRAFT_493331(1.03607109199)	BKA59DRAFT_493331(1.03607109199)
ko00760	Nicotinate and nicotinamide metabolism	2/362	22/2455	0.857489	0.760913	BKA59DRAFT_271697(1.23368791996),BKA59DRAFT_467120(-1.61300443202)	BKA59DRAFT_271697(1.23368791996),BKA59DRAFT_467120(-1.61300443202)
ko04530	Tight junction	2/362	22/2455	0.857489	0.760913	BKA59DRAFT_260440(-1.12271507272),BKA59DRAFT_11291(-1.11115349952)	BKA59DRAFT_260440(-1.12271507272),BKA59DRAFT_11291(-1.11115349952)
ko03018	RNA degradation	5/362	48/2455	0.85764	0.760913	BKA59DRAFT_393314(1.11520865662),BKA59DRAFT_443752(1.14111953536),BKA59DRAFT_507763(-1.12142908093),BKA59DRAFT_405125(-1.19075293658),BKA59DRAFT_508338(1.95995278426)	BKA59DRAFT_393314(1.11520865662),BKA59DRAFT_443752(1.14111953536),BKA59DRAFT_507763(-1.12142908093),BKA59DRAFT_405125(-1.19075293658),BKA59DRAFT_508338(1.95995278426)
ko04145	Phagosome	4/362	40/2455	0.862647	0.761728	BKA59DRAFT_50749(-2.27771543346),BKA59DRAFT_555858(1.00015234098),BKA59DRAFT_495493(1.00215116574),BKA59DRAFT_197820(-1.89327161463)	BKA59DRAFT_50749(-2.27771543346),BKA59DRAFT_555858(1.00015234098),BKA59DRAFT_495493(1.00215116574),BKA59DRAFT_197820(-1.89327161463)
ko04139	Regulation of mitophagy - yeast	3/362	32/2455	0.872002	0.765375	BKA59DRAFT_484372(-1.10358527496),BKA59DRAFT_8027(-2.1917909278),BKA59DRAFT_488067(-1.02242979986)	BKA59DRAFT_484372(-1.10358527496),BKA59DRAFT_8027(-2.1917909278),BKA59DRAFT_488067(-1.02242979986)
ko04390	Hippo signaling pathway	1/362	13/2455	0.874993	0.765375	BKA59DRAFT_510628(-1.09430028587)	BKA59DRAFT_510628(-1.09430028587)
ko00361	Chlorocyclohexane and chlorobenzene degradation	1/362	14/2455	0.893524	0.777933	BKA59DRAFT_468190(1.08267548494)	BKA59DRAFT_468190(1.08267548494)
ko04810	Regulation of actin cytoskeleton	2/362	25/2455	0.9025	0.782093	BKA59DRAFT_493331(1.03607109199),BKA59DRAFT_11291(-1.11115349952)	BKA59DRAFT_493331(1.03607109199),BKA59DRAFT_11291(-1.11115349952)
ko04962	Vasopressin-regulated water reabsorption	1/362	16/2455	0.922768	0.792825	BKA59DRAFT_267151(1.22930989422)	BKA59DRAFT_267151(1.22930989422)
ko03440	Homologous recombination	1/362	18/2455	0.943997	0.792825	BKA59DRAFT_121163(1.00175105566)	BKA59DRAFT_121163(1.00175105566)
ko04310	Wnt signaling pathway	1/362	18/2455	0.943997	0.792825	BKA59DRAFT_510628(-1.09430028587)	BKA59DRAFT_510628(-1.09430028587)
ko04110	Cell cycle	4/362	49/2455	0.945328	0.792825	BKA59DRAFT_116534(-1.19498542259),BKA59DRAFT_130741(-1.08145722382),BKA59DRAFT_466173(1.17093002507),BKA59DRAFT_496431(1.38514706137)	BKA59DRAFT_116534(-1.19498542259),BKA59DRAFT_130741(-1.08145722382),BKA59DRAFT_466173(1.17093002507),BKA59DRAFT_496431(1.38514706137)
ko00190	Oxidative phosphorylation	7/362	78/2455	0.955487	0.792825	BKA59DRAFT_50749(-2.27771543346),BKA59DRAFT_466251(1.1812385921),BKA59DRAFT_464036(-1.95787415964),BKA59DRAFT_472218(1.00824088363),BKA59DRAFT_473973(-1.03037787144),BKA59DRAFT_197820(-1.89327161463),BKA59DRAFT_302566(1.125376708)	BKA59DRAFT_50749(-2.27771543346),BKA59DRAFT_466251(1.1812385921),BKA59DRAFT_464036(-1.95787415964),BKA59DRAFT_472218(1.00824088363),BKA59DRAFT_473973(-1.03037787144),BKA59DRAFT_197820(-1.89327161463),BKA59DRAFT_302566(1.125376708)
ko00513	Various types of N-glycan biosynthesis	2/362	32/2455	0.961242	0.792825	BKA59DRAFT_542671(1.3708550278),BKA59DRAFT_453169(-1.63318654283)	BKA59DRAFT_542671(1.3708550278),BKA59DRAFT_453169(-1.63318654283)
ko00510	N-Glycan biosynthesis	2/362	34/2455	0.970447	0.792825	BKA59DRAFT_197650(1.06388741915),BKA59DRAFT_542671(1.3708550278)	BKA59DRAFT_197650(1.06388741915),BKA59DRAFT_542671(1.3708550278)
ko04120	Ubiquitin mediated proteolysis	4/362	56/2455	0.974817	0.792825	BKA59DRAFT_116534(-1.19498542259),BKA59DRAFT_489192(-1.39788515125),BKA59DRAFT_466173(1.17093002507),BKA59DRAFT_510628(-1.09430028587)	BKA59DRAFT_116534(-1.19498542259),BKA59DRAFT_489192(-1.39788515125),BKA59DRAFT_466173(1.17093002507),BKA59DRAFT_510628(-1.09430028587)
ko04141	Protein processing in endoplasmic reticulum	6/362	77/2455	0.979523	0.792825	BKA59DRAFT_35048(1.09984227023),BKA59DRAFT_274002(1.04664552744),BKA59DRAFT_136217(1.30322310738),BKA59DRAFT_517041(11.8175006829),BKA59DRAFT_197650(1.06388741915),BKA59DRAFT_69719(-1.54817073273)	BKA59DRAFT_35048(1.09984227023),BKA59DRAFT_274002(1.04664552744),BKA59DRAFT_136217(1.30322310738),BKA59DRAFT_517041(11.8175006829),BKA59DRAFT_197650(1.06388741915),BKA59DRAFT_69719(-1.54817073273)
ko03420	Nucleotide excision repair	2/362	39/2455	0.985174	0.792825	BKA59DRAFT_196803(-1.25952464263),BKA59DRAFT_485895(1.07352793244)	BKA59DRAFT_196803(-1.25952464263),BKA59DRAFT_485895(1.07352793244)
ko03022	Basal transcription factors	1/362	29/2455	0.990488	0.792825	BKA59DRAFT_196803(-1.25952464263)	BKA59DRAFT_196803(-1.25952464263)
ko03015	mRNA surveillance pathway	2/362	48/2455	0.995862	0.792825	BKA59DRAFT_405125(-1.19075293658),BKA59DRAFT_505499(-1.71860151663)	BKA59DRAFT_405125(-1.19075293658),BKA59DRAFT_505499(-1.71860151663)
ko04113	Meiosis - yeast	2/362	53/2455	0.997994	0.792825	BKA59DRAFT_116534(-1.19498542259),BKA59DRAFT_466173(1.17093002507)	BKA59DRAFT_116534(-1.19498542259),BKA59DRAFT_466173(1.17093002507)
ko04144	Endocytosis	3/362	70/2455	0.998925	0.792825	BKA59DRAFT_480939(-1.12372878875),BKA59DRAFT_489192(-1.39788515125),BKA59DRAFT_448122(-1.59141968352)	BKA59DRAFT_480939(-1.12372878875),BKA59DRAFT_489192(-1.39788515125),BKA59DRAFT_448122(-1.59141968352)
ko04111	Cell cycle - yeast	3/362	73/2455	0.999289	0.792825	BKA59DRAFT_116534(-1.19498542259),BKA59DRAFT_130741(-1.08145722382),BKA59DRAFT_466173(1.17093002507)	BKA59DRAFT_116534(-1.19498542259),BKA59DRAFT_130741(-1.08145722382),BKA59DRAFT_466173(1.17093002507)
ko03008	Ribosome biogenesis in eukaryotes	2/362	66/2455	0.999707	0.792825	BKA59DRAFT_393314(1.11520865662),BKA59DRAFT_66390(1.03892806625)	BKA59DRAFT_393314(1.11520865662),BKA59DRAFT_66390(1.03892806625)
ko00240	Pyrimidine metabolism	1/362	65/2455	0.999973	0.792825	BKA59DRAFT_189182(-1.01093409925)	BKA59DRAFT_189182(-1.01093409925)
ko00230	Purine metabolism	3/362	97/2455	0.999977	0.792825	BKA59DRAFT_555871(1.2756253319),BKA59DRAFT_451469(1.1982690001),BKA59DRAFT_452819(2.41021992263)	BKA59DRAFT_555871(1.2756253319),BKA59DRAFT_451469(1.1982690001),BKA59DRAFT_452819(2.41021992263)
ko03013	RNA transport	2/362	88/2455	0.99999	0.792825	BKA59DRAFT_470939(1.00714669795),BKA59DRAFT_405125(-1.19075293658)	BKA59DRAFT_470939(1.00714669795),BKA59DRAFT_405125(-1.19075293658)
ko03040	Spliceosome	2/362	88/2455	0.99999	0.792825	BKA59DRAFT_490083(-1.14145943279),BKA59DRAFT_479654(-1.05876611751)	BKA59DRAFT_490083(-1.14145943279),BKA59DRAFT_479654(-1.05876611751)
