# Supplementary material for: Inhibitory effect and mechanism of action of Carvacrol as a promising natural food preservative against Fusarium acuminatum causing postharvest rot of garlic scapes (Allium sativum L)
Source: Front Microbiol. 2025 Sep 10;16:1637313. doi: 10.3389/fmicb.2025.1637313 (PMC12457319; doi:10.3389/fmicb.2025.1637313)
Supplement: SUPPLEMENTARY TABLE S4 — List of DEPs of FX vs. FC. [file Table_4.XLS]

## Sheet: iBAQ
ID	iBAQ	FC-1	FC-2	FC-3	FX-1	FX-2	FX-3	Sig(FX/FC)	SS(FX/FC)
KAH7230905.1	96956	29079	34677	4679.6		5273.4	23247	0	0
KAH7231124.1	829.37					685.59	143.78	0	1
KAH7232938.1	33451	3066.1			10277	9477.5	10631	1	1
KAH7233060.1	84235	10439	13216	9628.9	9201.9	12451	29298	0	0
KAH7233068.1	66575	9263.8	8939.2	4028.1	13761	14389	16195	0	0
KAH7233098.1	1410.8	115.15				804.7	490.95	0	0
KAH7233167.1	31700	1476.5		794.57	10235	10419	8775.1	1	1
KAH7233193.1	1643.9			217.5	970.51		455.94	0	0
KAH7233217.1	552440	41974	31609	26983	142790	146260	162810	1	1
KAH7233234.1	704.52						704.52	0	1
KAH7233248.1	841720	189370	163970	90067	171740	124620	101960	0	0
KAH7233310.1	155460	30599	19441	15959	25491	27166	36803	0	0
KAH7233326.1	46193	6223.3	1609.4	7599.3	11840	9712.9	9208.1	0	0
KAH7233338.1	8108.3	2112.1					5996.2	0	0
KAH7233361.1	273910				95889	90803	87222	0	1
KAH7233376.1	256.93					256.93		0	1
KAH7233377.1	704.5				345.14		359.36	0	1
KAH7233381.1	1535.7	324.93	837.48	373.27				0	-1
KAH7233392.1	9889	2672.8	2214.6	5001.7				0	-1
KAH7233404.1	103150	13058	6314.1	7517.5	28012	28197	20054	1	1
KAH7233409.1	289080	43924	23250	32859	44764	75912	68376	0	0
KAH7233426.1	317380	43546	43705	32021	42739	53296	102070	0	0
KAH7233468.1	110250	12777	14413	11953	19821	19530	31755	0	0
KAH7233469.1	487630	82786	79303	51309	89172	80533	104530	0	0
KAH7233474.1	25285	2015.6	12152	7159.3			3958.1	0	0
KAH7233476.1	748250	166630	127680	102900	132410	138170	80452	0	0
KAH7233481.1	23418	4808.9	1896.8	3837.8	3541.6	5439.2	3893.2	0	0
KAH7233513.1	4411.9	1397.1			812.49	938.86	1263.5	0	0
KAH7233526.1	128300	32023	11383	1951.1	16765	42826	23352	0	0
KAH7233540.1	144.93				144.93			0	1
KAH7233584.1	142830	18454	16342	22243	25264	32567	27964	0	0
KAH7233588.1	2270	987.83		1282.2				0	-1
KAH7233644.1	3065.2		990.26				2074.9	0	0
KAH7233651.1	35439				18792	13742	2905.5	0	1
KAH7233667.1	13846	1579.5	2736	707.78	3793.8	2435.1	2593.4	0	0
KAH7233672.1	32773	7752.2	7078.1	2576.5	5221.2	2322.3	7823	0	0
KAH7233674.1	41871	1519.7	3055.4	1362.7	4727.2	12319	18887	0	0
KAH7233680.1	178290	13215	16859	17992	33757	48818	47645	1	1
KAH7233715.1	35872	13386	8027.6	13240			1219.4	0	0
KAH7235334.1	1463.3	360.56	690.69				412.02	0	0
KAH7235360.1	18531	282.68	3108.8		7544.6		7595.1	0	0
KAH7235434.1	58881	3598.5	1462.7		5769.7	27171	20879	0	0
KAH7235446.1	8607.6	5430.7	2986.8	190.11				0	-1
KAH7235478.1	201200	19054	23555	17768	52502	41764	46559	1	1
KAH7235481.1	287860	36965	37270	34576	56307	57311	65433	0	0
KAH7235482.1	1985900	160290	253500	120780	493030	496030	462240	1	1
KAH7235483.1	3404000	495000	470210	414010	789640	683010	552130	0	0
KAH7235486.1	298270	53280	63114	40076	48034	41410	52361	0	0
KAH7235487.1	218230	28184	22882	17328	43338	80468	26031	0	0
KAH7235488.1	1483600	345790	346530	145280	169410	149490	327070	0	0
KAH7235511.1	118960	24660	29816	22977	13922	8115.6	19470	0	0
KAH7235512.1	13641	2831.4	1681.6	1599.3	3176.8		4352.2	0	0
KAH7235540.1	4674.3				3664.6		1009.7	0	1
KAH7235542.1	17322	1013.5	3069.3	1457.8	2557	4211.6	5012.3	0	0
KAH7235566.1	1552500	239860	274670	203110	322680	259020	253130	0	0
KAH7235570.1	15673	4163.2	4016	4216.5		2128.7	1148.9	-1	-1
KAH7235588.1	15431	6547.1	5038.6	2041.1			1804.4	0	0
KAH7235605.1	567230	111680	105570	81032	57631	98598	112720	0	0
KAH7235617.1	194070	21525	24806	13235	33318	49441	51750	1	1
KAH7235623.1	157.32	157.32						0	-1
KAH7235624.1	62611	7230.1	11498	7609.9	1629.7	11087	23556	0	0
KAH7235628.1	28258	7341.3	4888.4			4651.8	11377	0	0
KAH7235632.1	31710	2321.8	2646.5	6647.7	9561.4	3967.4	6565.4	0	0
KAH7235635.1	55026	5307.5	6589.5	2588.8	22413	7787.3	10340	0	0
KAH7235640.1	1391.1					653.75	737.32	0	1
KAH7235645.1	9832.9		1624.3	2301.6	2914		2993.1	0	0
KAH7235656.1	300.9	300.9						0	-1
KAH7235657.1	104720	7458.3	11478	2875.7	33463	23649	25795	1	1
KAH7235676.1	99327	7098.6	6252.8	34942	32836	9046.6	9150.2	0	0
KAH7235678.1	1296000	192870	129470	132290	237760	230530	373090	0	0
KAH7235681.1	15123	1003.1	253.31		3280.2	3013.9	7572.9	0	0
KAH7235695.1	86656	5820	8243.1	2300.3	23565	16113	30615	1	1
KAH7235697.1	48844	8106.7	6783.7	4476.1	7372.4	10438	11667	0	0
KAH7235706.1	36377	5168.2	1918.1	5533.9	7783.8	6269.5	9703.4	0	0
KAH7235707.1	2990.6	1478.7		1511.9				0	-1
KAH7235708.1	864170	137870	154540	122450	160720	115010	173590	0	0
KAH7235714.1	1836500	266220	297580	195210	307940	240460	529100	0	0
KAH7235723.1	2859.8	667.15		883.86		1028.4	280.43	0	0
KAH7235730.1	997.42	997.42						0	-1
KAH7235747.1	16234	2301.2	1906.1	3591.5	2123.1	2525.4	3786.8	0	0
KAH7235748.1	21050	4256.7	6588.4	4527.3	1528.6	1947.2	2202.2	-1	-1
KAH7235758.1	2351500	357770	277650	248510	519970	422710	524900	0	0
KAH7235760.1	2469.8						2469.8	0	1
KAH7235765.1	11025	472.95	304.25	519.84	2179.3	3679.8	3869.3	1	1
KAH7235766.1	1152.7		380.34				772.37	0	0
KAH7235770.1	7062.1	2709.9		2084.9			2267.3	0	0
KAH7235772.1	3207.7	1315.7				1892		0	0
KAH7235779.1	3427				557.56	2450.9	418.61	0	1
KAH7235784.1	927630	162500	109510	152830	155340	161240	186200	0	0
KAH7235786.1	1580800	275660	234390	143220	303260	233500	390780	0	0
KAH7235788.1	3343800	345440	329060	383250	709610	891830	684620	1	1
KAH7235789.1	1383100	128900	131790	201280	362510	366730	191930	0	0
KAH7235790.1	3684600	465880	615810	632350	481380	603210	885970	0	0
KAH7235801.1	388170	53936	64684	60885	62847	82196	63627	0	0
KAH7235806.1	111190	23147	16733	14069	16311	16360	24566	0	0
KAH7235807.1	10173			3576.7	3677.8		2918.9	0	0
KAH7235809.1	59299	10973	11121	7422.5	9472.8	8246	12064	0	0
KAH7235819.1	2338.3	644.37					1693.9	0	0
KAH7235821.1	10329				4100	6229.3		0	1
KAH7235825.1	9235.2	5904.9	561.44	1233.2			1535.7	0	0
KAH7235827.1	468590	146310	102240	69625	4167.7	38779	107480	0	0
KAH7235830.1	173290	21932	28107	10149	30387	35196	47521	0	0
KAH7235836.1	64308	6334.2	6425.3	8469	13403	17241	12435	1	1
KAH7235843.1	72618		17570	13220		12870	28958	0	0
KAH7235846.1	11069	3812.6	2648.4			1430.7	3177.2	0	0
KAH7235858.1	12087	3812.2	3276.1		573.06	2534.6	1891.2	0	0
KAH7235860.1	5198.4			1172.6		2369.4	1656.4	0	0
KAH7235864.1	53226	4624	6981.7	838.87	10651	8905.3	21225	0	0
KAH7235867.1	1965.7						1965.7	0	1
KAH7235871.1	14981	3032.6	2285.3	1532.7	2874.8	2054.1	3201.6	0	0
KAH7235879.1	22100	9145.5					12954	0	0
KAH7235881.1	2758000	347570	428020	353980	366980	488980	772470	0	0
KAH7235883.1	3428.1		733.63		1804.1	890.42		0	0
KAH7235885.1	1540.7		318.5		341.24	179.19	701.79	0	0
KAH7235889.1	577.04					577.04		0	1
KAH7235890.1	1344.6						1344.6	0	1
KAH7235908.1	18749	1441	4645.7	2841.7	1700.4	8120		0	0
KAH7235909.1	4120.7	1256.5	1243.2				1621.1	0	0
KAH7235911.1	125280	16196	15377	7616.6	30649	24384	31062	1	1
KAH7235916.1	5813.4		1632.1	2437.1	1744.2			0	0
KAH7235933.1	1997.6						1997.6	0	1
KAH7235936.1	1526				895.04		630.97	0	1
KAH7235941.1	729450	107130	120480	89583	108160	128370	175730	0	0
KAH7235948.1	15893	13925		1967.8				0	-1
KAH7235957.1	134450	14255	16526	11214	27186	22304	42965	0	0
KAH7235968.1	2453.5	1071.3	1382.2					0	-1
KAH7235969.1	2297.8	561.98					1735.8	0	0
KAH7235977.1	4034.3	1399.5	1218.1			1416.8		0	0
KAH7235978.1	9509	1218.8	871.09		1761.1	3505.1	2152.9	0	0
KAH7235982.1	2324900	382940	348790	210280	537660	543390	301840	0	0
KAH7235983.1	346590	46862	55175	74968	52883	49447	67256	0	0
KAH7235986.1	2726.2				2726.2			0	1
KAH7235989.1	84671	12136	9754.5	8676.8	22243	22329	9532.4	0	0
KAH7235990.1	34462	7120.3	9668.5	3338.5	6745		7589.2	0	0
KAH7235995.1	1836.4	521.18	474.63				840.63	0	0
KAH7235997.1	7681.9		165.91	305.17	7210.8			1	1
KAH7235999.1	113560	22173	20516	14124	14147	17805	24795	0	0
KAH7236002.1	1228.4	122.33	680.17	425.87				0	-1
KAH7236007.1	23664	5063.9	4046.4	2172.8	4308.2	3679.9	4392.9	0	0
KAH7236016.1	18512	5095.2	2094.1		9662.6	1659.7		0	0
KAH7236018.1	253890	23773	29634		53042	41258	106190	0	0
KAH7236020.1	125440		24994		37488	24367	38592	0	0
KAH7236026.1	74823	15935	11847	15838	3608	4687.7	22908	0	0
KAH7236030.1	1334.4					1334.4		0	1
KAH7236031.1	6839.8	2602.5	4237.4					0	-1
KAH7236034.1	224480	79414	19240		25081	29888	70860	0	0
KAH7236040.1	3204300	373700	492520	355750	701890	780820	499650	0	0
KAH7236042.1	374130	59006	37743	53660	101610	54613	67503	0	0
KAH7236043.1	1126500	173720	156940	128310	225290	185420	256820	0	0
KAH7236049.1	3140.6		1021.5		132.88		1986.2	0	0
KAH7236055.1	35678	9126	9002.4	1803.6	1589.8	3234.7	10921	0	0
KAH7236066.1	457910	63990	53966	86573	88760	99234	65385	0	0
KAH7236082.1	65627	8366.2	12517	2272.2	11754	9126.4	21591	0	0
KAH7236084.1	819530	109640	121720	45659	191210	177550	173740	0	0
KAH7236091.1	1770300	337190	337930	243750	247450	225050	378900	0	0
KAH7236092.1	141810	12109	16613	14705	27450	40255	30679	1	1
KAH7236093.1	89204	18920	24396	12086	9163.4	14092	10547	0	0
KAH7236104.1	7416		324.44	1000.1	1300.9	3046.2	1744.4	0	0
KAH7236106.1	167.28		167.28					0	-1
KAH7236107.1	6228700	912030	1130900	884510	1306400	1340000	654880	0	0
KAH7236108.1	5046		1390.6	1192.7	1143.2	1319.5		0	0
KAH7236116.1	2135600	347450	446590	218480	287020	380110	455920	0	0
KAH7236124.1	7279.8	615.47	855.66	397.05	627.15	2155.8	2628.7	0	0
KAH7236125.1	294.63	294.63						0	-1
KAH7236129.1	19112	1802.3		5981.2	2206.9	4186.6	4934.7	0	0
KAH7236138.1	82641	11142	11413	9237.9	12650	14108	24090	0	0
KAH7236143.1	17641	1199.1		6260.2		2948.7	7233.3	0	0
KAH7236145.1	803.72	303.4		500.31				0	-1
KAH7236151.1	42990	7210.2	4930.5	8081.7	7148.9	7300.5	8317.9	0	0
KAH7236155.1	1746.7	473.25	94.068	576.17	226.8	222.38	153.99	0	0
KAH7236164.1	39560		3022.4	7674	13488	12111	3264.2	0	0
KAH7236170.1	4269.7					1789.6	2480.1	0	1
KAH7236173.1	423.5		350.7				72.797	0	0
KAH7236185.1	3932700	551240	650150	399060	798760	804860	728660	0	0
KAH7236188.1	24824						24824	0	1
KAH7236193.1	5227.8						5227.8	0	1
KAH7236200.1	34290	3964	11679	7283.7	2911.8	4264.3	4187	0	0
KAH7236201.1	33932	8403.8	9449.8	6511.9	2009.9	7556.5		0	0
KAH7236202.1	5259.4	759.52	3015				1484.9	0	0
KAH7236216.1	134680	25474	25385	19105	5371.9	17947	41395	0	0
KAH7236236.1	26867	6689.3	7279.9	7129.7		5768.4		0	0
KAH7236237.1	1920.5		685.6	317.41		491.29	426.2	0	0
KAH7236248.1	67439	6821.4	10229	7499.4	11268	8304.1	23318	0	0
KAH7236250.1	1880.1		745.66		1134.5			0	0
KAH7236255.1	129340	13229	13565	11857	15927	21999	52761	0	0
KAH7236265.1	23634	244.76	1706.9	1553.8	6038.1	8428.2	5662.6	1	1
KAH7236271.1	276390	60926	43937	22362	35706	18903	94555	0	0
KAH7236278.1	1977600	199790	314550	177570	328040	331610	626000	0	0
KAH7236282.1	29582	4030.8	4131.5	6487.3	6251.8	6021.4	2658.8	0	0
KAH7236283.1	503190	86650	81501	87043	89916	63845	94237	0	0
KAH7236284.1	128340	21398	47519	13883	7745.9		37796	0	0
KAH7236302.1	14184		3199.6		1725	2585.5	6673.7	0	0
KAH7236312.1	190200	22912	34805	27641	35430	37665	31746	0	0
KAH7236320.1	64686	8341.9	6499	6484.8	16230	16787	10343	1	1
KAH7236326.1	6203.9		925.19		1220.9		4057.8	0	0
KAH7236327.1	1877.2		296.25		654.55	926.45		0	0
KAH7236336.1	19503	5845.2	4817.5		3444.8	1439.2	3956	0	0
KAH7236337.1	3167.4	2466.2		701.21				0	-1
KAH7236339.1	18766	5282.7	5228.5			4605	3650.3	0	0
KAH7236342.1	2062.4			1691.2			371.18	0	0
KAH7236345.1	25739	1051.7	978.79	3442.2	7056.7	7370.9	5838.7	1	1
KAH7236346.1	8698.3	389.25	835.22	958.34	2085.5	2183.7	2246.3	1	1
KAH7236358.1	4456.5				803.68	2907.5	745.23	0	1
KAH7236359.1	4186.4	631.03					3555.4	0	0
KAH7236362.1	16240	3163.2	5693.6		3258.6	4124.7		0	0
KAH7236363.1	231.8			231.8				0	-1
KAH7236364.1	16291	3615.4	2028.8	869.66	2995.7	5924.2	857.73	0	0
KAH7236366.1	909.52						909.52	0	1
KAH7236368.1	350510	62354	54867	70700	45694	62445	54449	0	0
KAH7236378.1	5787	1215.6	273	483.98	2026.9	342.3	1445.2	0	0
KAH7236380.1	1810.8			436.23	709.66	664.92		0	0
KAH7236396.1	53300	11080	9238.1	6248.2	5928.8	6978.3	13827	0	0
KAH7236397.1	6074.1		1506.1		2201.9	1814.9	551.28	0	0
KAH7236408.1	4408.6				1914.5		2494.1	0	1
KAH7236413.1	50060	7203	7953.1	4852	11533	10867	7651.3	0	0
KAH7236447.1	48823	8638.7	11398	3363.9	3495.7	11424	10503	0	0
KAH7236467.1	55590	7879.8	2735.5	4161.6	13974	12351	14488	1	1
KAH7236468.1	1836.9			1836.9				0	-1
KAH7236476.1	12480	1252.9	1942.1			4515.8	4769.2	1	1
KAH7236505.1	883.59	251.08	218.44				414.07	0	0
KAH7236521.1	3221.6						3221.6	0	1
KAH7236580.1	18537		1817.1	2529.2	2794.3	7249.2	4147.2	0	0
KAH7236586.1	22570	2426.1	1233.2	4867.4	4036.5	7346.6	2659.8	0	0
KAH7236650.1	16630	8181	3167.4	5281.1				0	-1
KAH7236652.1	2100.7	1207.6	407.95	435.79	49.313			0	0
KAH7236671.1	627060	87539	86218	74148	135260	141780	102110	0	0
KAH7238055.1	2760.8		1431.9			1328.9		0	0
KAH7238059.1	941.15		226.38		527.13		187.64	0	0
KAH7238060.1	153550	25915	29136	14293	26066	32340	25800	0	0
KAH7238113.1	114430	28613	28460	12836	7310.6	8212.6	28997	0	0
KAH7238114.1	779.61	298.89	382.9		97.823			0	0
KAH7238115.1	1043.1	1043.1						0	-1
KAH7238117.1	28114	1453.1	1244.5		9025.6	11050	5340.5	1	1
KAH7238129.1	70.278					70.278		0	1
KAH7238143.1	6545.5	462.77	407.26		2900.1		2775.4	1	1
KAH7238172.1	1265					1265		0	1
KAH7238202.1	76612	8343.3	11373	7689.2	17751	11208	20247	0	0
KAH7238206.1	5353.3	710.54		928.93	1449.9	1265.6	998.34	0	0
KAH7238213.1	14449	4159.3	3611.8	917.32	2130.6	531.36	3099	0	0
KAH7238214.1	51891	16645	12217	3582.3		4568	14879	0	0
KAH7238218.1	120540	7000.1	16139	10979	30532	35151	20741	1	1
KAH7238222.1	397590	48017	57481	65240	83427	55458	87970	0	0
KAH7238223.1	547.45				547.45			0	1
KAH7238225.1	21524				9894.1	8720.2	2910.1	0	1
KAH7238235.1	413760	54145	51960	47355	104530	103880	51890	0	0
KAH7238242.1	5383.4	1409.6			2222.6		1751.1	0	0
KAH7238243.1	2901.2	1040.3					1860.9	0	0
KAH7238258.1	474290	79799	84861	58769	79935	67117	103810	0	0
KAH7238260.1	21022	501.16	1989.8	3825.7	4185.6	6384.9	4135.2	0	0
KAH7238273.1	8556.4	1499.7	421.96	1393	1839.8	1516.4	1885.5	0	0
KAH7238277.1	312.59						312.59	0	1
KAH7238280.1	5729.4	166.69	523.49		505.28	1945.1	2588.8	0	0
KAH7238288.1	7658.6		1059.7	655.98	1512.5	1587.9	2842.5	0	0
KAH7238289.1	4412						4412	0	1
KAH7238301.1	537320	89387	84566	60432	92421	91179	119340	0	0
KAH7238303.1	124.74					124.74		0	1
KAH7238306.1	94915	17071	14326	14745	14362	18204	16206	0	0
KAH7238309.1	6106.1	552.39	711.45		3020.5		1821.7	0	0
KAH7238310.1	1773.7						1773.7	0	1
KAH7238312.1	7547.8	1104.7	1479.4		2607.5	387.36	1968.9	0	0
KAH7238318.1	13769	2352.9	4300.7		2287.9		4827.9	0	0
KAH7238321.1	1255.1		250.36	221.35	53.315	512.98	217.06	0	0
KAH7238331.1	860.05	21.547	31.814		569.46	185.67	51.562	0	0
KAH7238334.1	256.24	256.24						0	-1
KAH7238341.1	524.85	293.48	231.38					0	-1
KAH7238349.1	45963	7558.7	7337.1	4949	3521.8	8392.5	14204	0	0
KAH7238352.1	20371	2036.8	5265.2	1524.4	3724.4	4487.5	3332.4	0	0
KAH7238354.1	767.11						767.11	0	1
KAH7238356.1	973280	180820	224720	175810	63441	158060	170430	0	0
KAH7238369.1	14433	1071.2	1305.4		6681.3	4044.1	1331.4	0	0
KAH7238373.1	4741.3						4741.3	0	1
KAH7238378.1	4122.1	163.2	180.61	233.62	791.13	2263	490.61	0	0
KAH7238389.1	98491	14653	30879	25279	3988.5		23692	0	0
KAH7238390.1	167310	20581	8145.6	38815	55883	17677	26211	0	0
KAH7238391.1	1714.4	870.34	503.84				340.17	0	0
KAH7238404.1	60406	3363.6	7924.9	8720.8	15832	17887	6676.6	0	0
KAH7238405.1	4184.1	213.04	246.12	263.78	454.35	1401.2	1605.6	0	0
KAH7238406.1	358400	44554	43207	57364	76153	77647	59478	0	0
KAH7238420.1	103400	30869	28935			13702	29894	0	0
KAH7238422.1	8871.5	1273.9	1371.8	2207.6		2151.9	1866.3	0	0
KAH7238425.1	23540	3203.9	5168.4		8741.2	6426		0	0
KAH7238427.1	89.619						89.619	0	1
KAH7238437.1	106030	22749	7998.8	11916	9237.9	15637	38486	0	0
KAH7238438.1	178140	12571	22758	17886	46776	43912	34232	1	1
KAH7238439.1	6529.9	514	2053.5		1215.9	1467.3	1279.1	0	0
KAH7238445.1	140240	20104	28576	21575	30377	19946	19666	0	0
KAH7238448.1	12811	6341.6	6469.9					0	-1
KAH7238450.1	3712.1	737.93		242.28	737.04		1994.9	0	0
KAH7238452.1	1348.1						1348.1	0	1
KAH7238453.1	169.21		169.21					0	-1
KAH7238461.1	4594700	498610	635060	359920	1236200	1089800	775140	1	1
KAH7238473.1	6238.5	1764.4	815.83			1295.4	2362.8	0	0
KAH7238476.1	608.18				608.18			0	1
KAH7238478.1	2604.7	452.26			1222.9		929.5	0	0
KAH7238481.1	2824.6	432.07	364.96	489.91		1397.1	140.54	0	0
KAH7238482.1	5595000	660850	703080	1121500	1217900	781480	1110100	0	0
KAH7238483.1	9570.9	745.96		985.12	2930	2382.8	2527	1	1
KAH7238486.1	10946	969.51	602.07	1103	821.67	1723	5726.6	0	0
KAH7238498.1	351.77	351.77						0	-1
KAH7238505.1	22936	5322.6	3773.7	8395.9		4208.4	1235.5	0	0
KAH7238506.1	31888	6895.7	5031.6	5489.1	1493.5	4660.8	8316.9	0	0
KAH7238514.1	11834000	1360700	1944900	1464500	2234100	2097800	2732200	0	0
KAH7238516.1	45035	5334.6	4868.5		9753.5	9853.7	15225	0	0
KAH7238520.1	1747.5	162.28				1214.7	370.49	0	0
KAH7238529.1	53307	12222	4998.6	5785.1	8273.7	15290	6738	0	0
KAH7238535.1	13369	3481.1	4168.3		2524.8	1431.7	1762.8	-1	-1
KAH7238539.1	16242	2971.2	2175.1	812.56	2596.5	5353.9	2332.4	0	0
KAH7238545.1	4927.6	2174.1	2753.4					0	-1
KAH7238550.1	258210	33459	35205	25638	47835	51996	64078	0	0
KAH7238565.1	12844		700.83	4071.4	4460.4	1098.4	2513.3	0	0
KAH7238574.1	3119.9				848.84	2271		0	1
KAH7238579.1	35383		6587.5	5450.1	6992.7	5838.8	10514	0	0
KAH7238582.1	8100.3	1753.3	1615	2017.5		2714.5		0	0
KAH7238584.1	319.83	99.87				219.96		0	0
KAH7238587.1	2686.9	101.64	92.23	614.81	1564.1		314.03	0	0
KAH7238613.1	215320	21418	21152	28016	34533	44587	65615	0	0
KAH7238615.1	2061.6	499.86		1102.9	458.9			0	0
KAH7238621.1	492.35						492.35	0	1
KAH7238632.1	1239900	48529	53958	88710	470980	363190	214510	1	1
KAH7238636.1	1262.3	1262.3						0	-1
KAH7238637.1	23481	2455.5	7762.3	4275.5	1644.2	1738	5605.9	0	0
KAH7238638.1	3330.2	1006.9	1126.1		526.65	670.51		0	0
KAH7238642.1	11345000	1811500	1137800	1903400	2205000	2313800	1973800	0	0
KAH7238644.1	380690	51286	51577	67026	64963	80655	65185	0	0
KAH7238653.1	2106.5						2106.5	0	1
KAH7238655.1	17530	1507.6		3841.2			12181	0	0
KAH7238657.1	4937.4	908.4	1362.5				2666.5	0	0
KAH7238658.1	23322	2855.2		3577.4			16890	1	1
KAH7238673.1	81000	18636	10479	9888.7	15984	11291	14721	0	0
KAH7238675.1	55275	10508	9263.1	12128	7048.2	5305.3	11022	0	0
KAH7238684.1	43451	7762.1	8272	3240.1	6550.7	7629.6	9996.9	0	0
KAH7238685.1	366790	33111	26070	22249	90244	103940	91168	1	1
KAH7238694.1	5520	1514	1136.5	978.88			1890.7	0	0
KAH7238695.1	21339	3770.2	2440.7		7606	5760.8	1761.5	0	0
KAH7238710.1	8019.5		599.16		143.35	2488.1	4788.9	0	0
KAH7238711.1	46391	13239	19325		6935.9	6890.2		0	0
KAH7238722.1	2505.1						2505.1	0	1
KAH7238730.1	7964.7	1912.3	3822.1	898.62	891.02		440.75	0	0
KAH7238732.1	3857.1	998.98					2858.1	0	0
KAH7238738.1	8283.6	1704.9	1124.7	1411	1143.5	2383.8	515.7	0	0
KAH7238739.1	17562	2162.6	2939.8	3020.4	3212.4	2157.5	4069	0	0
KAH7238740.1	390870	38895	52597	46861	83901	92958	75662	0	0
KAH7238743.1	859.72	133.66		726.06				0	-1
KAH7238745.1	126300	21423	18203	15101	18858	17066	35652	0	0
KAH7238746.1	186700	34325	23275	3941.4	47283	35991	41882	0	0
KAH7238753.1	6101.7	1619.9	1777.3				2704.4	0	0
KAH7238754.1	14918	1964.6	2463.8	2730.4	552.91	897.04	6309.5	0	0
KAH7238756.1	37400	7052.6	1364.2	9673.6	8612.7	5917.1	4780.1	0	0
KAH7238762.1	128720	20536	20302	16240	22653	22340	26651	0	0
KAH7238765.1	571.31	132.1	165.05				274.17	0	0
KAH7238778.1	3590.3	1057.5					2532.8	0	0
KAH7238779.1	15288	2391.1	2915.3		3210.2	6771.5		0	0
KAH7238781.1	6591.1					4326.5	2264.5	0	1
KAH7238784.1	32853	6977.1	4330.7	6691.4	5200.3	4002	5651.5	0	0
KAH7238789.1	10005				5656.7		4347.9	0	1
KAH7238790.1	53074	6709.9	8567.6	5328	11943	11888	8637.2	0	0
KAH7238792.1	3703.7			496.32	1597.6	1609.7		1	1
KAH7238795.1	6785.7						6785.7	0	1
KAH7238799.1	4594.7	2505.6	960.21	353.83			775.08	0	0
KAH7238816.1	174.82						174.82	0	1
KAH7238823.1	3502.4	1345.4	437.65				1719.3	0	0
KAH7238824.1	824.66					429.9	394.76	0	1
KAH7238825.1	3623.7				1917	1706.7		0	1
KAH7238834.1	11512	1332.3	1905.9	1225.3	2341.1	2484.9	2223	0	0
KAH7238836.1	11747	2083.3			2294.5		7369.3	0	0
KAH7238837.1	39354		11310	8397.7	10978	6112	2555.6	0	0
KAH7238843.1	73872	7636.8	10948	11689	15419	16129	12050	0	0
KAH7238849.1	128250	9421.9	14599	11554	30693	34539	27448	1	1
KAH7238863.1	117710	14604	18167	13767	24535	17899	28741	0	0
KAH7238868.1	1133500	158030	186590	188530	195820	179880	224670	0	0
KAH7238870.1	491210	110850	66946	56936	47465	89245	119760	0	0
KAH7238871.1	1638.1		106.3		662.68	869.13		0	0
KAH7238873.1	2901.6	2767.9		133.61				0	-1
KAH7238878.1	1016200	184970	137240	108220	134060	233230	218520	0	0
KAH7238879.1	18042	7854.4	2524.1	2069.9	1906.5	3687.5		0	0
KAH7238881.1	8941.7	1922.4	3653.7				3365.5	0	0
KAH7238889.1	10086		1271		1360.8		7454.6	0	0
KAH7238892.1	78262	11919	12981	3815.7	7160.8	16239	26146	0	0
KAH7238894.1	338550	33575	36804	32084	84540	95705	55841	1	1
KAH7238906.1	51309	8933	11134		14949		16292	0	0
KAH7238910.1	6501.1	931.7			926.21		4643.2	0	0
KAH7238912.1	9853.4	2961.5	2701.9	938.31	2212.4		1039.4	0	0
KAH7238916.1	260.33						260.33	0	1
KAH7238921.1	33857	6672.7	4629	3497.4	8196.3	4612.1	6249.9	0	0
KAH7238924.1	517110	90830	87422	61139	89489	91423	96813	0	0
KAH7238930.1	25476	4390.7	2599.2	4655.8		5190	8640.6	0	0
KAH7238932.1	1554.7	1060.3			36.04		458.31	0	0
KAH7238933.1	21786	3035	2663.8	2615.9	3238.3	4009.6	6223	0	0
KAH7238936.1	171560	24565	19548	12947	28632	34965	50901	0	0
KAH7238938.1	38547	3836.2		8752	3163.2	16190	6605.8	0	0
KAH7238940.1	5185.4	791.03	1285.1			1359.9	1749.4	0	0
KAH7238950.1	56421	6285.8	5655.9	9523.4	9586.5	13127	12243	0	0
KAH7238953.1	47595	913.02	486.88	7805.8	4803.3	12663	20923	0	0
KAH7238955.1	26443	5820.5	3995.9		3014.8	5778.8	7832.8	0	0
KAH7238956.1	225720	22164	37476	29317	45246	46747	44766	0	0
KAH7238962.1	8454.3		891.32	1358.4	1830.9	1823.6	2550	0	0
KAH7238966.1	154430	18850	16926	10361	40991	30972	36330	1	1
KAH7238971.1	2451.2	1191.6	1259.5					0	-1
KAH7238972.1	16698	3744.2	4624.5				8328.7	0	0
KAH7238975.1	44690	6258.5	3458.4	3993.9	19300	3251.1	8427.9	0	0
KAH7238983.1	557.29						557.29	0	1
KAH7238988.1	37203	4359.4	4165.3	3344.9	8037.4	5452.7	11844	0	0
KAH7238992.1	11713	936.48		1879.3	871.31	3172.4	4854	0	0
KAH7238998.1	13811	3202.9	624.33		1351.5	2568.2	6064.2	0	0
KAH7239002.1	486.25	263.61	222.64					0	-1
KAH7239005.1	113590	17843	31397	10475	7591.9	19441	26843	0	0
KAH7239008.1	165560	23314	17699	19399	30484	33584	41076	0	0
KAH7239016.1	1060.5				1060.5			0	1
KAH7239022.1	2672.6		1326.6			1346		0	0
KAH7239023.1	13621		6367.9	2539.4	221.88	360.35	4131.6	0	0
KAH7239036.1	5146.8	2794.2		2352.6				0	-1
KAH7239040.1	13704	1894.5	2192.6	1384.9		3190.5	5041.8	0	0
KAH7239042.1	4344.6	559.84	182.72			2630.4	971.62	0	0
KAH7239043.1	29198	1656.2		4058.1	7174.8	8425.5	7883.2	1	1
KAH7239048.1	54407	8320	4031.8	5077.4	8878.9	15260	12838	1	1
KAH7239055.1	950.46						950.46	0	1
KAH7239066.1	21493	3050.3	2169.3	4267.9	3287.1		8718	0	0
KAH7239071.1	2510.5					1932.3	578.23	0	1
KAH7239072.1	5083.4				1318.3		3765.2	0	1
KAH7239090.1	430.35					430.35		0	1
KAH7239098.1	32698	1038.3	11947	10988	1875.8		6849	0	0
KAH7239106.1	17604			4137.7	7103	6363.4		0	0
KAH7239107.1	156430	39420	46348	12186	23212	18923	16342	0	0
KAH7239109.1	4881.5	1283.7	2180.6				1417.2	0	0
KAH7239114.1	124610	5226.5	13471	33997	16711	25463	29739	0	0
KAH7239126.1	26580	5103.1	3309	9515.8			8652.1	0	0
KAH7239135.1	30118	5098.5	10343	4972	1806.6	868.65	7029.2	0	0
KAH7239136.1	45472	3986.5	4831.1	7252.1	8863.1	12510	8029.6	0	0
KAH7239143.1	15963	102.4	2439.9	141.02	518.51	4041	8720	0	0
KAH7239149.1	474820	61807	64172	28842	77785	96387	145820	0	0
KAH7239152.1	5233.1	1152.8				2392.5	1687.7	0	0
KAH7239156.1	36274	4485.9	4733.6	4727.1	6257.2	7090	8980.5	0	0
KAH7239158.1	33081	2836.4	4586.1	3918.1	3136.9	8843.1	9760.8	0	0
KAH7239163.1	13392	2394.3	3629.1	121.19	2433	498.09	4316.7	0	0
KAH7239164.1	298670	39976	36086	18481	68322	46708	89102	0	0
KAH7239168.1	29943		3536.1		10400		16007	0	0
KAH7239169.1	931.54					931.54		0	1
KAH7239173.1	5652	785.43	1193.2		2298.3		1375.1	0	0
KAH7239180.1	1009600	121100	116590	132160	211380	252630	175740	0	0
KAH7239181.1	1303.7	143.33		207.92	298.11	379.54	274.83	0	0
KAH7239204.1	397950	61255	61128	21144	99149	86050	69221	0	0
KAH7239214.1	109090	23967	24740	8697.3	13871	15492	22322	0	0
KAH7239215.1	422460	90100	85376	56357	61030	52285	77311	0	0
KAH7239242.1	28600	5161.5	5341.2	7626.7	2402.1		8068.6	0	0
KAH7239243.1	219590	31514	45466	19998	34809	29611	58191	0	0
KAH7239255.1	1140.9						1140.9	0	1
KAH7239265.1	2709.3				1171.6	1365.8	171.88	0	1
KAH7239277.1	9178.4	3357.6	3040.7				2780.2	0	0
KAH7239281.1	4680.9	831.2			1348.1		2501.6	0	0
KAH7239290.1	15934		4971.3		5171.1		5791.8	0	0
KAH7239292.1	1223.9		1223.9					0	-1
KAH7239293.1	15157	2357.2		964.87	2883.1	5119.9	3832.2	0	0
KAH7239303.1	2527.5			1117.1			1410.4	0	0
KAH7239306.1	6149.7	1047.9	2060.2		1570.9	450.94	1019.7	0	0
KAH7239307.1	44450	6222.2	6812.6	1411.8	4999.5	14372	10631	0	0
KAH7239323.1	14117	1597.8	7832	662.16	1527.4	543.92	1953.9	0	0
KAH7239330.1	91262	36208	33240				21814	0	0
KAH7239336.1	271870	26952	45955	23485	27688	63097	84688	0	0
KAH7239339.1	382.09			174.01	208.08			0	0
KAH7239344.1	7826.3	1476.1	1266.9	1305.7	613.8	1196.6	1967.1	0	0
KAH7239351.1	291.39	291.39						0	-1
KAH7239367.1	27602	23160			1952		2489.5	-1	-1
KAH7239380.1	83162	13440	9541.3	3451.7	6088.3	12171	38471	0	0
KAH7239383.1	1585.2		929.94		655.3			0	0
KAH7239413.1	28185						28185	0	1
KAH7239429.1	28526	2024.3	2278.6		16511		7711.9	0	0
KAH7239430.1	15671		7597.4	733.61			7340.2	0	0
KAH7239438.1	6032.1			520.03		4699.5	812.5	0	0
KAH7239439.1	772.34	772.34						0	-1
KAH7239441.1	8977.7				2525.1	3998.3	2454.2	0	1
KAH7239443.1	7784000	440810	931620	794320	1103200	2055300	2458800	0	0
KAH7239514.1	2508.8		513.16				1995.6	0	0
KAH7239520.1	1277				726.29	550.74		0	1
KAH7239524.1	1948.8					1248	700.83	0	1
KAH7239529.1	9738.1		4885.7	3485.9	1366.5			0	0
KAH7241206.1	1934300		181840	266810	440050	754350	291260	0	0
KAH7241247.1	402500	34867	45254	48314	80917	105180	87967	1	1
KAH7241267.1	6231.8		2641	3590.8				0	-1
KAH7241346.1	196760	24453	26995	36625	34931	29137	44621	0	0
KAH7241361.1	34998	6494.7	3269.9			18724	6509.4	0	0
KAH7241362.1	35376	6202.5	5394.3	3578.7	5200.2	8748	6252.6	0	0
KAH7241372.1	578680	112160	104250	64688	34742	100420	162430	0	0
KAH7241410.1	17655	2467.9	534.94	2700.3	5634.8	4869.1	1448.2	0	0
KAH7241413.1	23604	1031.4	1563.4	1782	6204	7679	5344.1	1	1
KAH7241436.1	607960	33873	29932	93582	150590	201780	98199	0	0
KAH7241474.1	423.57	337.22	86.357					0	-1
KAH7241483.1	24113	2607.6	4036.2		11289	1750.3	4429.8	0	0
KAH7241491.1	525600	57819	60622	59483	96241	134640	116790	0	0
KAH7241492.1	9430		765.72		830.06	3258.6	4575.7	0	0
KAH7241513.1	22495	3126.5	2257.3	995.74	6370	2500.6	7244.8	0	0
KAH7241528.1	5592.9					2529.3	3063.6	0	1
KAH7241531.1	1629.1				824.37	804.72		0	1
KAH7241536.1	1738					1738		0	1
KAH7241541.1	176310	40085	46157	30968	11417	2274.9	45405	0	0
KAH7241569.1	417.26	199.88	217.38					0	-1
KAH7241576.1	116770	37239	30866	22889	8499.2	6761.6	10519	-1	-1
KAH7241589.1	36022	6679.8	9730.4		7197.6	7162.6	5251.2	0	0
KAH7241592.1	114110	16881	12862	7045.7	39830	24745	12747	0	0
KAH7241599.1	15707		2473.2	2473.3	4377.3	3557.9	2824.9	0	0
KAH7241605.1	4683.6	2061.9				2621.7		0	0
KAH7241610.1	19552	2129.2	3280	303.8	2535.2	3526.3	7777.5	0	0
KAH7241616.1	5556.9	1858	1805.8				1893.1	0	0
KAH7241623.1	170450	29336	28952	4037.3	34757	28126	45244	0	0
KAH7241628.1	60846				26821	17312	16714	0	1
KAH7241635.1	415480	65471	65928	39173	78888	56633	109390	0	0
KAH7241642.1	3509.8	614.41	1009.8		476.79	1408.8		0	0
KAH7241643.1	26898	1940.8	3382.3	6806.7	9638.4		5130.3	0	0
KAH7241672.1	23570	4793.4	3034.3	4680			11062	1	1
KAH7241679.1	14402	2075.9	2587.6	2652.2	3850.8	1763.4	1471.8	0	0
KAH7241687.1	7911.9	995.62	2185.6	1635.6	2580.5		514.66	0	0
KAH7241689.1	91372	11069	15489	6433	12926	18705	26748	0	0
KAH7241694.1	4430.1			1279.2	2593.6		557.26	0	0
KAH7241702.1	776.03		54.514		192.85	134.46	394.2	0	0
KAH7241710.1	10586	1016.2	907.27		3323.7	3056.5	2282.6	1	1
KAH7241712.1	62859	10157	19121	12221		18542	2818.8	0	0
KAH7241713.1	10910	518.89	2321.7			3616	4453.8	0	0
KAH7241727.1	382780	80066	73855	44012	58789	56584	69469	0	0
KAH7241729.1	6584.9	1618.2	2443.5	1420.8		560.05	542.36	0	0
KAH7241731.1	2045500	251980	273290	269430	419740	507290	323750	0	0
KAH7241735.1	19353	4987.8	3858	3967.6	1980.9	1393.5	3165.5	0	0
KAH7241736.1	10967	707	985.35		3471.5	4344.9	1458.3	0	0
KAH7241737.1	6703.1	736.65			2108	441.65	3416.7	0	0
KAH7241738.1	36020	453.6	6707.7	2161.4	858.62	17052	8787.2	0	0
KAH7241754.1	660290	59038	60818	70213	110010	140620	219590	1	1
KAH7241757.1	6550.1	2493.8					4056.3	0	0
KAH7241758.1	9857.1	2179.3		3443.1			4234.7	0	0
KAH7241784.1	16531	3196.8	4798.1				8535.8	0	0
KAH7241801.1	1521.1	176.99	1344.1					0	-1
KAH7241803.1	58754	8690.8	7501.3	9078.9	8328.8	14210	10944	0	0
KAH7241810.1	13049	1729.4	1575.5	1517	2945.6	1768.1	3513.8	0	0
KAH7241813.1	596680	86876	73376	70598	99218	123630	142980	0	0
KAH7241826.1	719740	68432	74149	17102	174020	179890	206150	1	1
KAH7241827.1	9364.9	1485		7879.9				0	-1
KAH7241829.1	2148.9		1649.5		172.85	326.56		0	0
KAH7241841.1	54192	4259.8	4367.7	5629.9	26671		13263	0	0
KAH7241842.1	347.14	347.14						0	-1
KAH7241846.1	2681.7		2681.7					0	-1
KAH7241849.1	169790	10438	9039.1	8200.6	59915	33090	49104	1	1
KAH7241858.1	15834	2411.8	2639.7		2348.6	5530	2903.6	0	0
KAH7241863.1	32210	3541.7	3887.7	854.51	4619.4	10574	8733.1	0	0
KAH7241865.1	72420		68853		615.96	2532.9	418.24	-1	-1
KAH7241868.1	56614		11769		28673		16172	0	0
KAH7241871.1	177300	30094	31726	31742	27599	31074	25060	0	0
KAH7241873.1	16136	1026.4	1644.5	784.18	6973.2	1984.6	3722.9	0	0
KAH7241881.1	616980	96910	84112	80643	109880	90336	155100	0	0
KAH7241887.1	65171			13351	7098	5009.9	39711	0	0
KAH7241897.1	302380	13932	64913	10432	36586	44890	131630	0	0
KAH7241900.1	62415	9381.3	10095	4816.3	10034	8108.5	19979	0	0
KAH7241903.1	532990	105610	104430	77323	68430	79973	97227	0	0
KAH7241905.1	16716	7183	4625.5				4907.2	0	0
KAH7241915.1	389150	97836	78826	34811	57829	46952	72893	0	0
KAH7241916.1	453570	65341	86346	27357	100630	54970	118930	0	0
KAH7241919.1	13788	2607.1			4648.7	3905.4	2626.8	0	0
KAH7241921.1	4139.3		1067.7	1978.7	1092.8			0	0
KAH7241924.1	4589.4	1760.4	1908.4		539.45		381.18	-1	-1
KAH7241925.1	18633	1834.2	5525.2	3616		1538.8	6118.9	0	0
KAH7241926.1	60293	10173	5444.4	5099.2	12412	13285	13879	0	0
KAH7241929.1	16655	5152.1	4781.8		356.34		6365.1	0	0
KAH7241931.1	36057	3399.8	843.17	3339.3	11417	11412	5645.3	1	1
KAH7241937.1	661.16					370.97	290.19	0	1
KAH7241938.1	5093.5		537.99		1413	1784.5	1358.1	0	0
KAH7241939.1	3410	220					3190	0	0
KAH7241942.1	200220	43130	51524	14957	19019	21427	50162	0	0
KAH7241944.1	3402200	637560	674250	382520	543710	552500	611680	0	0
KAH7241947.1	1214.4	820.09					394.34	0	0
KAH7241966.1	671860	103980	114140	47209	117070	94983	194480	0	0
KAH7241982.1	7296.9	367.03	1204		855.96	3805.4	1064.5	0	0
KAH7241993.1	107860	9196.7	16832	16118	32372	21047	12294	0	0
KAH7242008.1	1139.8						1139.8	0	1
KAH7242017.1	1215400	181200	216100	193290	142050	182220	300520	0	0
KAH7242025.1	4256700	668390	477950	554890	663210	739770	1152500	0	0
KAH7242031.1	1006.2						1006.2	0	1
KAH7242032.1	1249.3		496.77		160.87	225.55	366.1	0	0
KAH7242033.1	851.52					851.52		0	1
KAH7242035.1	4023.8		838.89		3184.9			0	0
KAH7242041.1	3996.7	3996.7						0	-1
KAH7242052.1	3597.6		1636.5				1961.1	0	0
KAH7242070.1	1994.2	1018.5	975.7					0	-1
KAH7242079.1	260020	8904.2	12799		45553	85683	107080	0	0
KAH7242111.1	98593	11641	9165.2	16925	17542	20172	23149	0	0
KAH7242118.1	23748	2979.7	2542.2	4795.1		6189	7242.4	0	0
KAH7242137.1	144.3		144.3					0	-1
KAH7242142.1	775.24	164.41		195.89			414.93	0	0
KAH7242154.1	12041000	1350100	1562000	290400	1887700	2585800	4364600	0	0
KAH7242155.1	10344	3392.6	3369.6	2491.5	1089.8			0	0
KAH7242161.1	45682	3890.7	14406	2232.3	2136.2	8414.2	14602	0	0
KAH7242165.1	33865	2817.9	5820.7	4287.7	3089.5	9071.7	8777.2	0	0
KAH7242169.1	834.92						834.92	0	1
KAH7242174.1	16352	2532.7	1828.7		1779.3	958.52	9253.1	0	0
KAH7242177.1	84099	21806	15034	13537	14571		19151	0	0
KAH7242180.1	4091.3	722.12	902.47		630.49		1836.2	0	0
KAH7242181.1	6218.1				3086.9	3131.2		0	1
KAH7242184.1	143.89		143.89					0	-1
KAH7242190.1	3070.6				1883.1	1187.5		0	1
KAH7242191.1	957.71	544.55		413.15				0	-1
KAH7242192.1	15513		1867.7		4052.1		9592.8	0	0
KAH7242204.1	3169.2	545.68		76.445	803.28	1223	520.85	0	0
KAH7242205.1	21904			718.2	3985.8	7934.9	9265.5	0	0
KAH7242221.1	26960	7493.9	5416.2		8653.6	4248.9	1147.2	0	0
KAH7242223.1	860.87	147.34					713.53	0	0
KAH7242228.1	6521.5	2327.6					4193.9	0	0
KAH7242229.1	170620	23522	21629	31439	30250	31365	32414	0	0
KAH7242230.1	291420	64042	55421	41181	31780	41444	57551	0	0
KAH7242231.1	13376	2306.1	3634.1	1905.6			5530.5	0	0
KAH7242232.1	1813600	378200	291240	244860	286810	207150	405350	0	0
KAH7242250.1	16252	3724.2	3491	4143.7			4892.9	0	0
KAH7242254.1	22979	1307.2	2971.7	2224.8	5648.8	5565.2	5260.9	1	1
KAH7242271.1	1714.6	1714.6						0	-1
KAH7242272.1	26085	2400.6	6618.9	588.28	4211	4465.2	7801.2	0	0
KAH7242276.1	45337	5581	2762.5		9661.2	11540	15792	0	0
KAH7242283.1	2539.3		285.59	1790.8			462.91	0	0
KAH7242299.1	192780	34157	29049	25058	26540	26758	51215	0	0
KAH7242300.1	9755.5	1416.1	4125.2	1646.1			2568.2	0	0
KAH7242301.1	72883	14293	6073.7	7347.2	12334	17208	15628	0	0
KAH7242303.1	781.6	434.64	75.196		271.76			0	0
KAH7242304.1	1379.7		145.09				1234.6	0	0
KAH7242306.1	182940	27592	23131	17841	44450	32022	37903	0	0
KAH7242310.1	333250	71343	94760	50811	24850	23225	68257	0	0
KAH7242312.1	8905.1					5521	3384.2	0	1
KAH7242313.1	22357	3734.6	2890	2374.8	2972.2	5678.2	4707.7	0	0
KAH7242315.1	26367		3967.6		6507.5	7302.3	8589.3	0	0
KAH7242341.1	7255.7	3714.4	963.9	2577.4				0	-1
KAH7242347.1	39325	12059	10990	3395.9		6095.1	6785.3	0	0
KAH7242361.1	356070	44171	34722	89208	64218	15846	107910	0	0
KAH7242370.1	9283.6				2514	1627.8	5141.8	0	1
KAH7242373.1	3907.3			1988.7		1034.5	884.1	0	0
KAH7242385.1	21107				8826.9	10851	1429.8	0	1
KAH7242389.1	3261.1	486.45			1380.9		1393.8	1	1
KAH7242390.1	1176000	185840	189410	154280	149480	231720	265230	0	0
KAH7242393.1	2320.4	267.85	395.91		582.5		1074.2	0	0
KAH7242394.1	1047.6	138.07	292.48				617.02	0	0
KAH7242403.1	828.83				275.6	553.23		0	1
KAH7242404.1	5810.4		1505.5		1923.3	532.57	1849	0	0
KAH7242405.1	359240	75471	65274	67782	52120	66065	32525	0	0
KAH7242406.1	25787	14079	10949		759.22			0	0
KAH7242409.1	15227	4430.1	4062.3	5198			1536.9	-1	-1
KAH7242410.1	31859	4030.3	6198.6	4289.7	6981.4	3340.5	7018.4	0	0
KAH7242413.1	73281	9368.8	2009.8	13548	21466	24272	2616.6	0	0
KAH7242418.1	382860	59417	69021	16562	30375	94405	113080	0	0
KAH7242420.1	227840	36841	32255	16219	40465	41189	60871	0	0
KAH7242438.1	1471.9				1471.9			0	1
KAH7242441.1	2417.5		563.83		973.5		880.17	0	0
KAH7242442.1	42413	7888.7	9755	2059.7	4047.2	3766.6	14895	0	0
KAH7242443.1	423420	77430	62400	53166	98381	59206	72841	0	0
KAH7242452.1	29163	3053.7	3176.7	3057.1	4994.8	7328.5	7552.4	1	1
KAH7242457.1	15137	3255.8	1352.5	1462.3	4882.7	604.06	3580	0	0
KAH7242459.1	61279	17307	7986	16943	1989.2	674.04	16380	0	0
KAH7242460.1	176150	22256	26797	26524	41984	20625	37967	0	0
KAH7242465.1	30973	5315	410.78	6065.6	7381.6	146.15	11654	0	0
KAH7242471.1	89983	12049	15439	6507.6	14128	11793	30067	0	0
KAH7242472.1	4469.5	1253.5	1311.9	1194.7	616.36	92.967		-1	-1
KAH7242476.1	235520	42416	54738	26004	22323	26564	63476	0	0
KAH7242479.1	27679	8946	11871	2449.2	4413.1			0	0
KAH7242482.1	4850300	794520	754670	658960	744800	811840	1085500	0	0
KAH7242490.1	71628	8124.3	13668	11102	16031	11253	11450	0	0
KAH7242495.1	10565	1371	3892.9	1542.9	1480.8		2277.2	0	0
KAH7242497.1	493320	84236	49159	77241	96926	85158	100600	0	0
KAH7242499.1	251.66	251.66						0	-1
KAH7242500.1	63868	7649.6	5545.6	8402.2	14503	15771	11997	0	0
KAH7242510.1	3309.8	325.56	310.55	209.43	883.99	846.47	733.76	1	1
KAH7242522.1	1682.8				1682.8			0	1
KAH7242526.1	124890	32929	38062	6292.1	5322.2	4793.5	37492	0	0
KAH7242534.1	15399	2320.7	1817.1	3154.8	1693.7	3853.3	2559.8	0	0
KAH7242538.1	69089	14992	2773.3		25228	26096		0	0
KAH7242548.1	22214		5777.5	4732.2		10879	824.65	0	0
KAH7242553.1	29347		3926.2	2836.5	14646		7937.7	0	0
KAH7242573.1	91092	3083.1	2595.5	13944	30182	17514	23774	1	1
KAH7242575.1	2288.1	430.89	121.48		696.04		1039.7	0	0
KAH7242588.1	6404.8	1039.6	1574.3	1907.3		1883.5		0	0
KAH7242605.1	30933	3797.9	7770.6	2311.1	4010.9	3737.4	9304.7	0	0
KAH7242625.1	30564	3148.8	6527.9	5595.7	2388.5	4682.3	8220.9	0	0
KAH7242657.1	46438	8557.9	7768.8	7976.4		10293	11841	0	0
KAH7242679.1	4668.7		887.19	677.86		1051.5	2052.1	0	0
KAH7242696.1	21292	4843.6	3939.6	122.65	3921.9	3100.7	5363.5	0	0
KAH7242726.1	3736.1				2387.6	1040.5	308.1	0	1
KAH7242774.1	1455.7		716.81				738.93	0	0
KAH7245107.1	7002200	565050	924590	1026300	1763500	1890300	832450	0	0
KAH7245128.1	25407			1222.6	9724.6	8180.1	6280	0	0
KAH7245145.1	4414.4	4414.4						0	-1
KAH7245156.1	69204	12510	12722	7272.1	13093	11328	12279	0	0
KAH7245200.1	1910.7	1091.2		819.54				0	-1
KAH7245276.1	28203	5834.5			13496		8872.7	0	0
KAH7245281.1	204480	20253	40340	21658	32880	51326	38026	0	0
KAH7245291.1	1956.2						1956.2	0	1
KAH7245295.1	2548.1	776.46	865.72			905.95		0	0
KAH7245315.1	64853	10053	6668	14958	3606.6	15373	14194	0	0
KAH7245343.1	6740.6		3999.5	2741.1				0	-1
KAH7245344.1	28054	5203.1	13009	5478.6			4363.7	0	0
KAH7245352.1	468990	108600	105750	99873	67944	48324	38490	-1	-1
KAH7245353.1	22602000	3815300	4133900	5022900	3335700	3011000	3283000	0	0
KAH7245394.1	10480	862.93	4880.6	871.47	615.14	1176.5	2073.1	0	0
KAH7245397.1	38615000	7916900	3943200	4708200	9150300	6576500	6319500	0	0
KAH7245409.1	5314.6	1661.1	1502.9	1280.7			869.88	0	0
KAH7245428.1	35580	5779.1	3538.2	867.52		10430	14965	1	1
KAH7245438.1	40709	8750.6	2665	5352.4	8581.8	9715.2	5643.9	0	0
KAH7245445.1	3130.6	1593.4		1537.2				0	-1
KAH7245460.1	39820	7775	8367.5	15795	1597	6285.5		0	0
KAH7245483.1	6737.5	233.68	708.98	953.25	1532.5	2582.2	726.89	0	0
KAH7245484.1	2924.3		259.97		325.28	627.45	1711.6	0	0
KAH7245519.1	1607.6		370.2				1237.4	0	0
KAH7245547.1	2111.3						2111.3	0	1
KAH7245592.1	5886.8	5886.8						0	-1
KAH7245628.1	116610	10632	8832.3	3578	31696	21306	40565	1	1
KAH7245635.1	23653	4908.3	5077.1	892.14	1550.6	2159	9065.5	0	0
KAH7245637.1	190650	36423	17515	15285	38427	47311	35691	0	0
KAH7245644.1	332410	60801	57356	38672	57990	32027	85564	0	0
KAH7245651.1	6481.6	953.49		46.498	1865.6	1867.5	1748.6	1	1
KAH7245658.1	13143	785.22	1539.3	503.86	3507.1	1665.7	5141.9	0	0
KAH7245693.1	1537.3				709	828.26		0	1
KAH7245694.1	298110	30120	52600	5712.9	84383	55931	69364	0	0
KAH7245729.1	6699.5		1767.6		1259.3	1237.8	2434.8	0	0
KAH7245736.1	838.28		838.28					0	-1
KAH7245746.1	2533100	385000	363090	362160	496980	458200	467680	0	0
KAH7245752.1	5946.2						5946.2	0	1
KAH7245757.1	221610	32104	31889	40364	32656	47632	36964	0	0
KAH7245758.1	41798	5029.9	3361.7	4232.7	12191	9423.6	7559.1	1	1
KAH7245761.1	271.56	106.24		165.32				0	-1
KAH7245764.1	90179	11661	11637	9448.8	23331	21277	12824	0	0
KAH7245766.1	8044						8044	0	1
KAH7245774.1	8179.5	1632.3			3072.1	1711.7	1763.4	0	0
KAH7245789.1	691.93		494			197.94		0	0
KAH7245805.1	8048.4	1554.3		1388.4		4403.4	702.29	0	0
KAH7245806.1	66074	7857.6	6618.6	5804.5	16007	10077	19709	1	1
KAH7245825.1	40585	4061.1	3765.7	4293.8	16230	5735.7	6499	0	0
KAH7245839.1	166.6						166.6	0	1
KAH7245841.1	47065	2286.7	2537.7		11756	10937	19548	1	1
KAH7245842.1	2724.2	302.56	728.95		1437.5		255.18	0	0
KAH7245843.1	1373.3	390	228.08			755.25		0	0
KAH7245849.1	5664.2	421.19	2022.2		3220.9			0	0
KAH7245852.1	7695.9		4266.8		1629.5		1799.5	-1	-1
KAH7245853.1	2176000	272440	309810	296190	378680	456650	462250	0	0
KAH7245857.1	2079500	297690	255550	215910	333320	439830	537230	0	0
KAH7245873.1	2386.2	1264.2	659.67			462.35		0	0
KAH7245874.1	210440	55119	42622	7282.5	7270.4	11428	86714	0	0
KAH7245875.1	275980	60423	50725	46519	26262	5864.5	86187	0	0
KAH7245876.1	5686300	432210	694570	2390100	527340	498250	1143800	0	0
KAH7245881.1	1287.6			755.29			532.34	0	0
KAH7245882.1	45.465				45.465			0	1
KAH7245888.1	5930.3	306.28	303.75			2308.9	3011.4	1	1
KAH7245891.1	1919.2	909.91				598.89	410.39	0	0
KAH7245892.1	192130	14814	13420	12291	45221	44017	62369	1	1
KAH7245894.1	13306	7929.3	5376.6					0	-1
KAH7245896.1	1627300	300110	277080	221140	277300	261610	290020	0	0
KAH7245901.1	6176.5	1474.3		2010.7			2691.5	0	0
KAH7245902.1	113910	29398	24525	20782	9260.4	13999	15950	0	0
KAH7245904.1	21078	2531.9			4149.4	3493.4	10903	0	0
KAH7245907.1	827.84						827.84	0	1
KAH7245920.1	59904	5002.1	3251	8188.7	17291	12091	14079	1	1
KAH7245925.1	60100	10828	11378	10544	7035.6	9872.9	10442	0	0
KAH7245929.1	1398.4	144.93	121.25			571.56	560.64	1	1
KAH7245930.1	29855	6978.5	4344.7	1207.6	4436		12888	0	0
KAH7245934.1	16403	1692.3	5757	1023.9	2444.1	1975.5	3510.1	0	0
KAH7245938.1	5461.2	356.58	264.66		1344.9	1460.2	2034.8	1	1
KAH7245941.1	29593	5145.6	6457.5	1286.9	3132.2	4653	8918	0	0
KAH7245945.1	1373.6	195.65	325.47	214.35	360.76		277.35	0	0
KAH7245949.1	10791	4458.8	3218.7		1416	931.08	766.35	-1	-1
KAH7245955.1	31148	3165.4	2328.1	2756.9	6388	9748.2	6761.5	1	1
KAH7245964.1	14517	3757.1	2450.1	5960.4		968.07	1381.4	0	0
KAH7245967.1	8087.4	438.47		765.06			6883.9	1	1
KAH7245973.1	6912.4			3704		3208.3		0	0
KAH7245975.1	20330	2472.3	3243.6		3544.2	4485.2	6584.3	0	0
KAH7245981.1	2894.4		536.27	410.83	1424.5		522.76	0	0
KAH7245984.1	1643.6		381.25	554.97			707.35	0	0
KAH7245987.1	5662.6		2156.4			2743.4	762.85	0	0
KAH7245994.1	327.16				327.16			0	1
KAH7245995.1	697.88		697.88					0	-1
KAH7246003.1	201160	19311	20880	11528	32803	46034	70604	1	1
KAH7246006.1	1185700	196090	260810	111680	143280	215250	258560	0	0
KAH7246007.1	3742						3742	0	1
KAH7246013.1	7905.5			3108.7	4796.8			0	0
KAH7246014.1	31737	4344.1	4931.9	7309.7	1417.2	8419.7	5314.4	0	0
KAH7246015.1	949.02						949.02	0	1
KAH7246019.1	37346	2517.1	2479.9	7470.1	6252.2	10623	8003.3	0	0
KAH7246023.1	1851.1	1078	773.03					0	-1
KAH7246026.1	61715			5968.8	15295	16959	23493	0	0
KAH7246028.1	1541400	240010	238020	213480	229870	255600	364410	0	0
KAH7246029.1	1539100	206570	233400	321760	288710	2452.4	486240	0	0
KAH7246031.1	59898	13193	7664	6426.2	6379.6	12917	13318	0	0
KAH7246036.1	49606	7731.6	8535	7598.8	9619.3	6261.3	9860.2	0	0
KAH7246039.1	2593600	374830	411160	361270	553070	564230	329070	0	0
KAH7246040.1	2013.2		1232.2				781.02	0	0
KAH7246044.1	6869	3036.3					3832.7	0	0
KAH7246049.1	130720	21105	20825	13670	22180	22206	30732	0	0
KAH7246050.1	4391500	944700	687190	656780	660430	887360	555090	0	0
KAH7246051.1	305940	24734	47958	41330	59138	76337	56447	0	0
KAH7246055.1	16151	1090.6			8348.5	5490.9	1221	0	0
KAH7246056.1	1130.7	382.22	472.37				276.15	0	0
KAH7246057.1	27246	1300	2308.3	1637.6	6036	7777	8186.9	1	1
KAH7246064.1	17777	3541.3	2291.6	648.38	3316.4	1900.7	6079.1	0	0
KAH7246087.1	13163		3589.1	2125.6	4041	1771.3	1635.8	0	0
KAH7246088.1	16654		2264.6		2057.2	4602.9	7728.8	0	0
KAH7246089.1	28780	4401.9			8233.6	6510.5	9634.4	0	0
KAH7246102.1	687.87						687.87	0	1
KAH7246111.1	29866	745.99	3492.7		6480	8642	10505	1	1
KAH7246112.1	104540	15313	13400	9918.1	19196	24063	22651	0	0
KAH7246117.1	4793700	535180	540120	504780	1033200	1059500	1120900	1	1
KAH7246120.1	11507	808.3	4270.4	3597			2831.8	0	0
KAH7246128.1	100.16		100.16					0	-1
KAH7246130.1	39407	8196.2	5344.9	2949.9	6758.1	2962.1	13196	0	0
KAH7246132.1	887.66				887.66			0	1
KAH7246138.1	26236	1391.2	5204.1	5103.3	6967.9	4507.1	3062.3	0	0
KAH7246140.1	18785	4598	6026	1993.8	1471	931.1	3765.5	0	0
KAH7246142.1	70186	14838	7367.8	1000.7	9561.8	21282	16135	0	0
KAH7246145.1	5538.7		488.39				5050.3	0	0
KAH7246147.1	222.92		222.92					0	-1
KAH7246156.1	1175.6				1175.6			0	1
KAH7246159.1	26246	3410.5	1032.1	2278.8	3346.2	9265.6	6912.3	0	0
KAH7246161.1	34542	1951.2			7674.3		24916	0	0
KAH7246165.1	1905.3		927.91				977.43	0	0
KAH7246166.1	168400	37548	38018	19786	12496	25464	35091	0	0
KAH7246168.1	33422	2047.1	8258.5	3119.9	8926.2	8943.3	2126.9	0	0
KAH7246177.1	15879	2438	5141	4839.5	1746.3	988.48	725.59	-1	-1
KAH7246183.1	213.85				213.85			0	1
KAH7246185.1	2310.7	174.39		559.78		923.18	653.38	0	0
KAH7246194.1	17841	1784.7	3599.5	1115.5		4415.7	6925.9	0	0
KAH7246204.1	65345	1119.8		4525.9	26832	18853	14014	1	1
KAH7246205.1	118930	23256	24646	20690	13409	18499	18430	0	0
KAH7246208.1	5592.6				2724	2868.6		0	1
KAH7246214.1	6594.1				2458.2		4135.9	0	1
KAH7246215.1	496.91				246.57	250.34		0	1
KAH7246228.1	413	275.55	137.45					0	-1
KAH7246232.1	7989.9					5063.1	2926.9	0	1
KAH7246240.1	324750	28258	46969	39134	36477	72999	100910	0	0
KAH7246248.1	46236	4728.6		6974.7	16254		18278	1	1
KAH7246250.1	161940	28966	27155	18820	15354	28154	43495	0	0
KAH7246269.1	1446200	269910	201210	205100	247460	182820	339690	0	0
KAH7246270.1	17777	2891.6	1026.1	1938	6322.4	2841	2757.5	0	0
KAH7246276.1	5214	2596.2				2617.8		0	0
KAH7246277.1	1414.9				1189.8	225.15		0	1
KAH7246279.1	158830	30359	32124	23530	21296	22973	28544	0	0
KAH7246280.1	242900	32854	27745	34693	51706	52545	43361	0	0
KAH7246286.1	10971	1245.9	2014.6			3694.6	4016.2	1	1
KAH7246289.1	6275.7		5006.7	1269				0	-1
KAH7246293.1	8000.4	2455.8	1815.7	1959.5			1769.3	0	0
KAH7246295.1	4513.2		2369				2144.2	0	0
KAH7246299.1	30655			2813.3	11107	6462.2	10273	0	0
KAH7246300.1	46810	4454.6	7227.8	8771.4	13775	9382.4	3198.9	0	0
KAH7246301.1	107410	8225.5	16955	583.39	25853	25031	30762	1	1
KAH7246304.1	219560	13601	17223	14054	61264	60637	52785	1	1
KAH7246306.1	4519.6	672.31					3847.3	0	0
KAH7246307.1	106.06				106.06			0	1
KAH7246309.1	673.14			673.14				0	-1
KAH7246316.1	493680	75526	94246	65001	75127	71955	111830	0	0
KAH7246317.1	322670	48767	96664	7825.8	45553	48517	75342	0	0
KAH7246318.1	691910	90754	109510	121350	137790	134090	98416	0	0
KAH7246319.1	99.614						99.614	0	1
KAH7246328.1	57306	13286	9450.2	7472.2	10341	3698.8	13058	0	0
KAH7246338.1	1226600	134200	152870	188990	272830	270180	207560	0	0
KAH7246340.1	58500	752.41	5871.7	4173.1	17806	15609	14287	1	1
KAH7246345.1	3052.7	512.26	506.81		724.94	493.16	815.53	0	0
KAH7246350.1	82596	9628.5	12639	2751.7	17826	20537	19214	1	1
KAH7246354.1	11514		7742				3771.6	0	0
KAH7246362.1	963350	130840	49107	88318	337740	203290	154060	0	0
KAH7246367.1	4503.7	1185.2	813.69	95.767	162.14	281.56	1965.4	0	0
KAH7246368.1	13396	4930.1	5345.5				3120.4	0	0
KAH7246370.1	1849		813.69				1035.3	0	0
KAH7246371.1	67942	15866	15123	6940	556.76	9267.1	20189	0	0
KAH7246380.1	53449	4534.9	6520.6	2707.8	13644	12038	14002	1	1
KAH7246384.1	180.25						180.25	0	1
KAH7246385.1	2745.5	76.674	294.2		901.44	1182.2	290.93	0	0
KAH7246393.1	3800.2						3800.2	0	1
KAH7246395.1	797.88		797.88					0	-1
KAH7246402.1	2767.4	402.75	878.85		256.2	320.74	908.82	0	0
KAH7246407.1	170.46		170.46					0	-1
KAH7246408.1	1024.5				485.7	538.75		0	1
KAH7246410.1	21871	4470.7	8833.2		3141.3	3723.7	1702	0	0
KAH7246427.1	1975	1975						0	-1
KAH7246429.1	1211.9		179.4		370.74	661.72		0	0
KAH7246432.1	14715				4787.9	5226.1	4701.5	0	1
KAH7246437.1	39071	6824.9	7513	8226.2	6208.8	10298		0	0
KAH7246446.1	1467.4				509.8	802.03	155.54	0	1
KAH7246450.1	12635	1786	3039.1	1638.6	2138.3	1533.2	2499.4	0	0
KAH7246452.1	102.52		102.52					0	-1
KAH7246455.1	7181.6	3230.6	2254.4				1696.6	0	0
KAH7246460.1	756.67	756.67						0	-1
KAH7246464.1	275.2	143.6	131.59					0	-1
KAH7246469.1	7417.3	243.81			637.95	5095.3	1440.2	0	0
KAH7246472.1	142290	27251	21889	36265	26724	12575	17589	0	0
KAH7246480.1	825.28	825.28						0	-1
KAH7246500.1	3651.6		637.23		801.2		2213.2	0	0
KAH7246501.1	2121.7	1499.7	622.07					0	-1
KAH7246523.1	71900	12942	11553	15201	17304	8653.4	6246.1	0	0
KAH7246529.1	19563	1550.4		669.68	9193.4	5983.6	2166	0	0
KAH7246564.1	1533.9				974.39		559.46	0	1
KAH7246663.1	4423.2		1636.6			1933.4	853.25	0	0
KAH7250855.1	2772.4	1198.3					1574	0	0
KAH7250884.1	3494.3	1319.4	1362.8	812.11				0	-1
KAH7250910.1	18790000	2032800	2892400	4182200	3758600	2880500	3043100	0	0
KAH7250911.1	599780	122480	135220	152670	40033	78772	70601	-1	-1
KAH7251003.1	4080.4				1762.9	2317.5		0	1
KAH7251013.1	39428		7667.2		5919.3	16066	9775.1	0	0
KAH7251017.1	9511.5			9511.5				0	-1
KAH7251068.1	158.77	158.77						0	-1
KAH7251074.1	94554	17039	9595.9	12235	14678	13127	27879	0	0
KAH7251117.1	1598.1						1598.1	0	1
KAH7251131.1	4342.5	450.24	453.93	720.02	1823.7		894.56	0	0
KAH7251161.1	2336.6	1024.1	1312.5					0	-1
KAH7251165.1	2746				2746			0	1
KAH7251175.1	41119	10070	4707	1871.3	7757.1	4848.7	11865	0	0
KAH7251176.1	954.6				510	444.6		0	1
KAH7251179.1	1570.9				1570.9			0	1
KAH7251198.1	334450	43978	60770	60774	54180	62953	51792	0	0
KAH7251206.1	2132.4					593.14	1539.2	0	1
KAH7251252.1	2853				1976.9		876.14	0	1
KAH7251256.1	16208	1534.1	316.12	2772.4	3017.5	5190.1	3377.7	0	0
KAH7251273.1	132670		6739.7	22340	36140	53533	13921	0	0
KAH7251298.1	134680	13460	11876	10665	33653	42910	22114	1	1
KAH7251307.1	5577.1	3252	1607.7	717.39				0	-1
KAH7251309.1	5718.3			3268.9	2449.4			0	0
KAH7251315.1	2242.5		1031.9	358.37			852.16	0	0
KAH7251335.1	26509	10069	6234.7			3851.5	6353.8	0	0
KAH7251355.1	31099	4129.6	7478.1	6688.5	3460.2	3864.6	5478.4	0	0
KAH7251358.1	1383.6						1383.6	0	1
KAH7251362.1	282180	37593	35626	35052	49559	57634	66719	0	0
KAH7251363.1	95765	29396	16788	17396	13651	15235	3298.3	0	0
KAH7251460.1	37197	5408	6147.6	12047	5518.3	4584.7	3490.9	0	0
KAH7251481.1	2220						2220	0	1
KAH7251482.1	65939			13790	27214		24935	0	0
KAH7251512.1	1220400	180380	177380	190690	270510	252220	149180	0	0
KAH7251529.1	1091.4		256.26			473.73	361.45	0	0
KAH7251535.1	4265.4	908.74				2071.2	1285.4	0	0
KAH7251536.1	194700	33391	28618	18120	34281	39834	40461	0	0
KAH7251559.1	1805400	196010	253290	247360	437310	372400	298990	0	0
KAH7251566.1	66908	8693.9	12617	4937	12606	9146	18908	0	0
KAH7251570.1	7930.8		561.42	884.13	952.89	2606.7	2925.6	0	0
KAH7251571.1	51249	7424	5706.6	3658.3	8760.7	10351	15348	0	0
KAH7251574.1	561970	67260	72858	72573	153420	87973	107890	0	0
KAH7251582.1	24000	5718.1			11103	2987	4192.6	0	0
KAH7251593.1	17028	1782.9	1641.5	4917.5	5824.6		2861.3	0	0
KAH7251602.1	16624	2814.9	4035.2		6165.1	2205.8	1403.1	0	0
KAH7251611.1	4758.7	783.83	1480.7		2033.5		460.66	0	0
KAH7251612.1	234460	53024	43942	20800	17471	21702	77518	0	0
KAH7251614.1	15009	3223	1571.8	953.05	2529.2	1193.5	5538.7	0	0
KAH7251615.1	6518.6	1919.2	3621				978.4	0	0
KAH7251616.1	7011.2	2037.8	1638.7				3334.7	0	0
KAH7251622.1	811.89						811.89	0	1
KAH7251623.1	2375.2						2375.2	0	1
KAH7251624.1	8597.7			2026.3		3655.8	2915.7	0	0
KAH7251625.1	772.31	322.62					449.7	0	0
KAH7251627.1	307	80.416	179.86			46.719		0	0
KAH7251634.1	24002				8991	8062.5	6948.9	0	1
KAH7251656.1	20358	3110.4	3011.3	831.29	5119.5	4103.9	4181.7	0	0
KAH7251659.1	1096.2		173.84				922.39	0	0
KAH7251660.1	3221.8	3221.8						0	-1
KAH7251661.1	168130	14989	8210.4		33531	31872	79530	0	0
KAH7251662.1	7903.5				6983.1		920.42	0	1
KAH7251665.1	3108800	523130	605070	550830	404920	335020	689830	0	0
KAH7251670.1	34363	2284.5		9458.1	6809.6	3791.5	12019	0	0
KAH7251681.1	6264.5	226.72	221.77		2790.4	437.81	2587.7	0	0
KAH7251688.1	376210	74524	38398	54096	81854	65468	61870	0	0
KAH7251691.1	72900	4834.1	8015.2	1884.8	13759	14893	29514	0	0
KAH7251708.1	436.83				277.03		159.8	0	1
KAH7251710.1	190.86	190.86						0	-1
KAH7251718.1	285110	61028	57583	44138	36060	40201	46102	0	0
KAH7251743.1	118330	19161	18256	19380	23081	20637	17813	0	0
KAH7251745.1	3468.4	617.45	678.22		1377		795.76	0	0
KAH7251752.1	994260	64742	64811	107990	256130	269840	230750	1	1
KAH7251753.1	30184	13924	16260					0	-1
KAH7251754.1	63502	8906.7	9738.7	4591.1	12618	8974.5	18672	0	0
KAH7251757.1	1006700	107740	116310	107270	226550	229450	219350	1	1
KAH7251758.1	3338.9	1311.4	1136.1	891.37				0	-1
KAH7251764.1	4571.5					3345.2	1226.3	0	1
KAH7251778.1	739.57	327.79	411.78					0	-1
KAH7251786.1	66550	11808	11504	9755.4	10388	13538	9557.5	0	0
KAH7251794.1	244.07		244.07					0	-1
KAH7251796.1	5629.4	1783.6				2886	959.86	0	0
KAH7251797.1	12718		1067.1		4811.6	873.92	5965.3	0	0
KAH7251801.1	84662	10555	12087	16188	16632	18618	10583	0	0
KAH7251804.1	24665	3382.1	860.34	1377	8105.4	8575.7	2364.6	0	0
KAH7251805.1	165540	13019	16100	12032	33656	50546	40187	1	1
KAH7251814.1	12944	1666		2509.1		6298.8	2470.6	0	0
KAH7251819.1	6375200	756680	947360	705360	1405200	1456300	1104300	0	0
KAH7251829.1	1714.5				1714.5			0	1
KAH7251830.1	270080	25204	31406	12333	58688	62061	80392	1	1
KAH7251836.1	1850.1	605.83	481.48	559.55	132.46		70.756	-1	-1
KAH7251839.1	240390	24217	29493	20108	57839	57220	51515	1	1
KAH7251844.1	48327	5807	6797.6	2881.4	10308	9654.7	12879	1	1
KAH7251848.1	28126	10867	6925.4				10333	0	0
KAH7251856.1	208.66	136.33		72.329				0	-1
KAH7251866.1	243170				84249	91372	67550	0	1
KAH7251874.1	17824	661.43	2894.8	1716.4		4754.5	7797.4	1	1
KAH7251883.1	10541	2185	1767			5305.3	1283.7	0	0
KAH7251889.1	8797.3	1028.5	2468			1521	3779.8	0	0
KAH7251890.1	1917.9						1917.9	0	1
KAH7251901.1	42905		21130		13814	7961.6		0	0
KAH7251905.1	2657.7	488.33	371.49		726.97	612.59	458.37	0	0
KAH7251908.1	2139.2	354.21	154.28	212.94	271.28	215.97	930.51	0	0
KAH7251912.1	26848	5526.6	4567	1111.5	5146.2	4789.3	5707	0	0
KAH7251913.1	760910	112530	105450	117830	203340	67735	154040	0	0
KAH7251914.1	3942.2		3942.2					0	-1
KAH7251919.1	340260	55359	46875	62970	76557	32485	66011	0	0
KAH7251938.1	16625	2573	1852.8	2303.9	1980.4	3037	4877.8	0	0
KAH7251939.1	1546.8						1546.8	0	1
KAH7251948.1	4861800	295530	583240	539480	1112100	1168800	1162600	1	1
KAH7251949.1	20357	2802.7	729.63	6317	4649.5	4416	1442.4	0	0
KAH7251950.1	22965	4017.9	4431.3	2918.7	5905.4		5691.3	0	0
KAH7251961.1	79722	13618	2562.2	6383.8	15871	19498	21789	1	1
KAH7251963.1	450820	82082	80625	61645	39538	67752	119180	0	0
KAH7251966.1	1914.2			210.7		1241.3	462.16	0	0
KAH7251975.1	1253700	237800	364010	65794	100920	152880	332320	0	0
KAH7251978.1	112450	23074	24525	6629.3	3192.9	2367.6	52656	0	0
KAH7251981.1	6828.8	1032.3	1093.1			1409.2	3294.2	0	0
KAH7251985.1	3266000	649150	505710	548920	416030	558580	587600	0	0
KAH7251986.1	538260	90058	84965	73440	99406	111550	78838	0	0
KAH7251990.1	25982		14053			9854	2075.5	0	0
KAH7251991.1	8631.9			5762.7	2869.1			0	0
KAH7252003.1	16519	2169.5	795.29	1066	3037.9	3514.8	5935.8	1	1
KAH7252006.1	3989.1	2752.7					1236.4	0	0
KAH7252009.1	36866	3919.3	4521.9	4279.7	11328	10012	2805.4	0	0
KAH7252012.1	3127.7	717.51			1000.6		1409.6	0	0
KAH7252013.1	309880	57045	47075	30306	55058	61427	58967	0	0
KAH7252015.1	3583		554.17	550.46	1022		1456.3	0	0
KAH7252016.1	1065	496.59					568.42	0	0
KAH7252017.1	37933	5397.5	6136.9	4130.8	2240.7	10243	9783.7	0	0
KAH7252020.1	10872	5102.7	3583.1			2185.9		0	0
KAH7252023.1	10401	1632		8768.5				0	-1
KAH7252032.1	14707	3000.2	2815.4		2207.9	3349.7	3333.4	0	0
KAH7252033.1	4791.9	453.37	2609.2				1729.3	0	0
KAH7252037.1	532810	78735	57409	46589	70548	118990	160540	0	0
KAH7252051.1	13081	9970	3111.4					0	-1
KAH7252060.1	31550	4128.1	3639.9	2981.4	8533.8	5595.9	6670.4	0	0
KAH7252065.1	30012	5796.9	4696.9	2542.4	1612.7	8410.4	6953.1	0	0
KAH7252067.1	5679.1	900.37	780.25	1078.3		618.29	2301.9	0	0
KAH7252072.1	2220.8		734.35				1486.5	0	0
KAH7252074.1	14080	3451.6	2187	1330.2	1175.7	1406.3	4528.8	0	0
KAH7252090.1	5642.1				1435.1	4207		0	1
KAH7252092.1	122500	17684	17131	7964.7	31194	25504	23018	0	0
KAH7252097.1	18192	1268.3	776.32		6395.5	8068	1683.7	0	0
KAH7252105.1	142530	17980	12810	18516	18289	26702	48228	0	0
KAH7252106.1	13111	2170.9	1796		5657.8		3486.5	0	0
KAH7252113.1	3132.9	903.76		1528.5			700.65	0	0
KAH7252116.1	10551			1798.2	4467.6	4284.8		1	1
KAH7252119.1	9264.8			2954	2278	1782.3	2250.5	0	0
KAH7252133.1	3175.9	849.62	921.4				1404.9	0	0
KAH7252134.1	270320	32180	30496	35145	59225	53019	60250	0	0
KAH7252150.1	164720	13886	45336		11415	8487	85600	0	0
KAH7252151.1	170890	38122	28286	15073	19519	35272	34615	0	0
KAH7252160.1	12783		748.88		3952.5	3978.4	4103.2	1	1
KAH7252169.1	5239.1	1511.7	1178.2				2549.1	0	0
KAH7252176.1	77017	8570.3	19740	5200	10075	6437.5	26995	0	0
KAH7252181.1	770.21					770.21		0	1
KAH7252182.1	7365.4	530.56		246.63	1168.8	2752.5	2666.9	0	0
KAH7252184.1	665.75				665.75			0	1
KAH7252187.1	1140000	216970	177640	59590	176840	218390	290550	0	0
KAH7252196.1	1216.3		1216.3					0	-1
KAH7252201.1	480800	44809	53827	67237	113470	101090	100370	0	0
KAH7252202.1	2963.2				613.99	1553.4	795.8	0	1
KAH7252206.1	199710	38022	40361	12428	27950	35537	45410	0	0
KAH7252208.1	5965.4		1470.8				4494.6	0	0
KAH7252210.1	1075.9				1075.9			0	1
KAH7252212.1	191970	43031	39922	13364	10438	46539	38678	0	0
KAH7252213.1	1800500	173800	207190	121030	444310	417720	436440	1	1
KAH7252216.1	844.93				459.48	385.45		0	1
KAH7252224.1	299600	43751	52536	32683	40841	40801	88988	0	0
KAH7252226.1	2613	426.61		174.62	2011.7			0	0
KAH7252233.1	54863	9793.7	1799.3	9710.7	13559	13745	6255	0	0
KAH7252235.1	17087	1733.6	1148.3	3581.7		6377.1	4246.3	0	0
KAH7252244.1	2958.3					2958.3		0	1
KAH7252259.1	24921	970.63	4318.8	3078.4	2940.1	7510	6103.5	0	0
KAH7252261.1	29989	5580.3	6124.3	3169.2	5847.2	3598.5	5670	0	0
KAH7252262.1	53179	1112.3	3147.7		4332.8	36495	8091.3	0	0
KAH7252264.1	634860	125930	138870	36831		84399	248820	0	0
KAH7252266.1	616.39	288.98					327.42	0	0
KAH7252267.1	30585		3615.9	3499.9	7364	5736.8	10368	0	0
KAH7252268.1	12172	1463.9	682.52		1437.8	2313.6	6273.7	0	0
KAH7252276.1	268460	51912	40045	42701	45610	42051	46139	0	0
KAH7252278.1	369.29						369.29	0	1
KAH7252294.1	129400	31896	34079	11991	3169	14813	33457	0	0
KAH7252307.1	35730	2244.6	6242.3	2525.1	9590.9	4371.5	10756	0	0
KAH7252315.1	16695	3725	1012.4	108.5	2388.4	5275.5	4184.8	0	0
KAH7252316.1	1453.3					1453.3		0	1
KAH7252327.1	17984	3282.7	1478	915.06	2280.4	2102.5	7925.1	0	0
KAH7252330.1	10815	1851	1073.5	1236.7	2534.9	2621.1	1497.8	0	0
KAH7252332.1	16846			2619.9		6866.9	7359.4	0	0
KAH7252335.1	3299.1					1921.9	1377.2	0	1
KAH7252336.1	774.37				774.37			0	1
KAH7252339.1	118340	17831	34228	12336	10854	18954	24136	0	0
KAH7252340.1	798.83			299.93	197.91		300.99	0	0
KAH7252341.1	18248	2741	2551.2		1507.3	2620.9	8827.8	0	0
KAH7252344.1	35681	8271.8	8522.9	4652.5	2659.5	8383	3191.2	0	0
KAH7252354.1	75528	13482	13053	7062.8	8210.7	11147	22572	0	0
KAH7252356.1	21567	3501.7	3203.6		5029.6	5412.3	4420	0	0
KAH7252358.1	7543.4	2204.9	2535.4				2803.1	0	0
KAH7252359.1	173610	40890	48708	6224	11844	9204.7	56735	0	0
KAH7252360.1	52483	6390.8	9372.2	5307.8	13345	4051.6	14015	0	0
KAH7252365.1	1562.9				723.96	838.93		0	1
KAH7252366.1	1553.5	1553.5						0	-1
KAH7252368.1	85676	9381.7	3298.8	5954	29411	28560	9070.4	0	0
KAH7252389.1	59987	12576	794.84	5751.3	8517.2	16732	15616	0	0
KAH7252390.1	1285.7	110.72	164.44		425.72	263	321.85	0	0
KAH7252392.1	8141.5	2960.4				397.19	4783.9	0	0
KAH7252394.1	6676.4	834.71	3192.9	1762			886.73	0	0
KAH7252403.1	11242	3455.8		2168.2		3883.3	1735	0	0
KAH7252410.1	2806.4	1443.6	937.71	425.09				0	-1
KAH7252413.1	37003	4924.4	6701.9	2777.2	4488.2	8421.3	9690.3	0	0
KAH7252417.1	1090500	120500	140490	152560	241330	250680	184960	0	0
KAH7252429.1	147790	23875	19807	12343	25306	30305	36152	0	0
KAH7252430.1	4053.4	123.19	129.83	237.07	1156.6	1760.2	646.54	1	1
KAH7252434.1	6124.1	1310.4				2954.5	1859.2	0	0
KAH7252438.1	36475	6584.3	3461	2153.4	4779.2	6392.8	13104	0	0
KAH7252441.1	405830	37710	41088	34383	111690	117360	63592	1	1
KAH7252446.1	66414	17894	19044		1382.3	8206.1	19888	0	0
KAH7252452.1	2876.8	267.89	313.6		894.1	307.13	1094.1	0	0
KAH7252463.1	184770	19120	20621	22371	32158	43693	46809	0	0
KAH7252465.1	19917	7840.2	3772			5822.2	2482.5	0	0
KAH7252467.1	43183	5010.1	5836.3	2942	8602.3	7143	13650	0	0
KAH7252483.1	1142.6	509.34		633.25				0	-1
KAH7252485.1	23753	7507.9			6285	9959.7		0	0
KAH7252501.1	41952	6970	5775.9	10012	8740.8	6938.6	3514.9	0	0
KAH7252510.1	40588	6296.8	6636.7	5158.5	6949.2	8825.3	6721.4	0	0
KAH7252526.1	17241	5672.7	1082.6	5184.9		2335.1	2965.8	0	0
KAH7252529.1	2518.6	453.52	426.83			1105.7	532.55	0	0
KAH7252534.1	263520	32275	27233	35760	50301	60399	57553	0	0
KAH7252547.1	2612.2					1579.1	1033.1	0	1
KAH7252559.1	636380	50018	39725	66538	173950	156180	149970	1	1
KAH7252565.1	12560	2931	159.35	2270.9	2258	2251.5	2688.9	0	0
KAH7252568.1	6366.3	1957.7	1496	949.23	153.12	682.73	1127.5	0	0
KAH7252573.1	4069.5				1091.7	2977.8		0	1
KAH7252576.1	8396.7			938.44		1104.8	6353.4	0	0
KAH7252577.1	9468.3	2326	3067.9		2620.4		1454	0	0
KAH7252578.1	139640	12924	16070	11600	23753	39505	35787	1	1
KAH7252580.1	12499	2177.2	6478.3				3843.1	0	0
KAH7252587.1	45097	10230	6534.1	4857.9	4590.1	9631.5	9253.4	0	0
KAH7252594.1	6101	1457.6	1806.5				2837	0	0
KAH7252601.1	560.19					560.19		0	1
KAH7252606.1	7630.9	4182.8	2590.5		650.01		207.62	0	0
KAH7252607.1	127440	20560	17327	18456	15689	22443	32964	0	0
KAH7252615.1	2815.9				2815.9			0	1
KAH7252618.1	98307	15716	21601	10919	4338.9	11776	33957	0	0
KAH7252619.1	23115	2782.6	3128.9	5068.7	5054.6		7080.3	0	0
KAH7252622.1	1437.4	402.11	365.72	669.54				0	-1
KAH7252624.1	277280	43741	44534	23434	31821	55807	77947	0	0
KAH7252641.1	505.61	128.18	138.4	191.38	47.66			0	0
KAH7252661.1	2762.6	431.98	986.79	1343.9				0	-1
KAH7252663.1	9255.4	1935.3	2317			2205.4	2797.8	0	0
KAH7252700.1	12177	850.24	2348.9		6548.5		2429	0	0
KAH7252712.1	17682		2060.4	3105.4	3245	6041.5	3229.6	0	0
KAH7252760.1	2119.2				992.31		1126.9	0	1
KAH7252761.1	47230	7109.7	7218.8	7639.7	9394.1	11166	4701.8	0	0
KAH7256041.1	36674	3945.8	9413.4		3579.1		19736	0	0
KAH7256044.1	3354.5	937.93	986.33	306.84	566.83		556.53	0	0
KAH7256045.1	45767	10797	9202.1		10527	4222.2	11019	0	0
KAH7256046.1	512420	76655	79049	88801	98055	94081	75781	0	0
KAH7256047.1	7195.1	1927	619.09	1466.2	2031.3	1151.5		0	0
KAH7256048.1	4522.5		1985.3		1367.6		1169.7	0	0
KAH7256049.1	1379.6		1379.6					0	-1
KAH7256087.1	4065.7	419.05	1436	1765.3		42.011	403.4	0	0
KAH7256089.1	227410	63593	78761	34873	15653	14465	20064	-1	-1
KAH7256101.1	1728400	350420	351620	228250	293150	267550	237420	0	0
KAH7256121.1	45.876			45.876				0	-1
KAH7256149.1	29566	2245.9	6632.8	3831.7	8314.9		8540.8	0	0
KAH7256150.1	1709.8	660.47	1049.3					0	-1
KAH7256180.1	702.71			702.71				0	-1
KAH7256195.1	84292	5371	5041.2	6076.9	20611	24735	22458	1	1
KAH7256197.1	104.45					104.45		0	1
KAH7256200.1	5587.9				1929.5	1952.8	1705.5	0	1
KAH7256210.1	6996.3	1304.7	1135.2		532.78	2587.5	1436.1	0	0
KAH7256213.1	1377.1						1377.1	0	1
KAH7256216.1	38543		1621.4		10592	16588	9741.8	0	0
KAH7256220.1	249.82						249.82	0	1
KAH7256221.1	4284.6	713.87			3570.8			0	0
KAH7256237.1	6548.1	3021.1	2159.1				1367.9	0	0
KAH7256239.1	404520	63852	67913	59114	58989	63254	91397	0	0
KAH7256255.1	38318	6043.2		7380	24445		449.96	0	0
KAH7256261.1	14135	1780.7	4498.6	2773.9	811.23	1583.6	2686.6	0	0
KAH7256285.1	1447.1						1447.1	0	1
KAH7256297.1	29261	6826.5	4835.9	3961.3	4229	4810	4598.4	0	0
KAH7256298.1	11795		4572.1			3109.5	4113.7	0	0
KAH7256301.1	4221.3	467.35		1148	774.63	1390.8	440.53	0	0
KAH7256302.1	128260	18962	22845	22550	22123	21516	20263	0	0
KAH7256315.1	984.88		179.28		153.58		652.02	0	0
KAH7256316.1	3842.5	2117	765.79			959.67		0	0
KAH7256324.1	2374.1	72.741	289.01		1111	261.58	639.73	0	0
KAH7256328.1	42013	8593.1	5072.2			11969	16378	0	0
KAH7256348.1	1353400	269340	270770	164290	200190	207170	241630	0	0
KAH7256350.1	4351	2813.3	1030.2				507.55	0	0
KAH7256352.1	765740	76638	110360	125440	189270	181770	82262	0	0
KAH7256353.1	3740.8				3740.8			0	1
KAH7256357.1	1259900	209270	196840	117930	146110	220400	369350	0	0
KAH7256371.1	9563	3376.7	1121.6		3633.1		1431.6	0	0
KAH7256377.1	418.01	418.01						0	-1
KAH7256380.1	6845200	1194800	1093800	1278700	747780	1610300	919810	0	0
KAH7256385.1	6826.6	1810.4	3293.1				1723	0	0
KAH7256387.1	637.6						637.6	0	1
KAH7256388.1	1014300	155460	206990	91850	191560	173650	194810	0	0
KAH7256392.1	16006	1385.1			5542	6933.4	2145.3	0	0
KAH7256406.1	2731.3				1366.9	1364.4		0	1
KAH7256408.1	7771.7		2338.9				5432.8	0	0
KAH7256412.1	446400	88894	43875	77370	63298	81111	91856	0	0
KAH7256427.1	1393200	276640	261360	229820	171370	197520	256480	0	0
KAH7256428.1	50563	6782.1	5649.2	1438.4	9679.1	11251	15763	1	1
KAH7256436.1	3207.6				3207.6			0	1
KAH7256440.1	82280	21085	15252	1108.3			44835	0	0
KAH7256447.1	479.95		292.04				187.92	0	0
KAH7256449.1	902110	108950	80055	78265	185940	207260	241640	1	1
KAH7256450.1	28857	540.85	3101.1	661.17	10007	7212.3	7334	1	1
KAH7256451.1	1850.7	247.95			961.7		641.08	0	0
KAH7256455.1	15901	2198.2	971.38	1387.8	5420.2	2862.5	3060.8	0	0
KAH7256464.1	181.57	81.475	100.09					0	-1
KAH7256471.1	3305.2				3305.2			0	1
KAH7256473.1	12592	2462.2	1978	1625.3	2723	3045.7	758.08	0	0
KAH7256474.1	136190	31488	30552	28669	6030.9	22165	17282	0	0
KAH7256475.1	40805	2914.6	2571.7	1345.5	9978.6	11777	12217	1	1
KAH7256482.1	245350	43386	56819	36222	20455	30485	57986	0	0
KAH7256506.1	405450	51069	46809	30959	84548	97178	94887	1	1
KAH7256507.1	4165.7		4165.7					0	-1
KAH7256514.1	9911.9	3347.8	2986.8	895.17	234.07		2448.1	0	0
KAH7256517.1	10337	1613	1613.2	2092.6		5018		1	1
KAH7256519.1	742320	93808	94489	64502	186070	134740	168710	0	0
KAH7256520.1	19768	2311	4304.9	1556.5	2441.7	4582.5	4571.1	0	0
KAH7256525.1	47037	1899	1308.1	4071.3	8465.1	21897	9396.1	0	0
KAH7256526.1	776480	142270	143430	69402	140360	132270	148750	0	0
KAH7256529.1	504420	82499	73200	52821	74963	46296	174650	0	0
KAH7256530.1	547.09	14.66	87.972				444.46	0	0
KAH7256531.1	6055.8	1016.4	841.83		1609	651.81	1936.9	0	0
KAH7256532.1	2228200	158330	279240	247080	542650	520980	479970	1	1
KAH7256548.1	25339	10643	11159	3537.5				0	-1
KAH7256550.1	4737				1935.4	1700.8	1100.8	0	1
KAH7256555.1	2484000	529110	378410	427170	399560	348570	401150	0	0
KAH7256556.1	473.58						473.58	0	1
KAH7256557.1	3696.8	718.92			1861.6		1116.3	0	0
KAH7256559.1	21030	781.68			15175		5073.4	0	0
KAH7256564.1	634.66		634.66					0	-1
KAH7256569.1	144680	16634	17450	7986.2	35283	32260	35064	1	1
KAH7256574.1	14211	2586.8	1187.7	6121.4	3581.3		733.91	0	0
KAH7256579.1	1310		594.54				715.44	0	0
KAH7256581.1	239.05	239.05						0	-1
KAH7256587.1	1000900	144910	165030	116680	177130	186950	210230	0	0
KAH7256588.1	3203.7	868.24	1069.1	557.43			708.97	0	0
KAH7256595.1	1025300	121490	119860	110310	214540	235440	223680	0	0
KAH7256599.1	1885.6		902.07	364.78	246.51		372.2	0	0
KAH7256604.1	917.97		71.022		200.57		646.38	0	0
KAH7256609.1	7457.2	555.2	619.24			2232.1	4050.6	0	0
KAH7256611.1	4827.5	952.31	1206.1		501.42		2167.7	0	0
KAH7256612.1	36209	489.89	12836	2285.5	3125.8	5212.9	12259	0	0
KAH7256624.1	48409	4873.9	12837	4742.7		7543.3	18412	0	0
KAH7256635.1	4664.6		4664.6					0	-1
KAH7256646.1	23561	3974.3	6946.1	4052.3		5554.9	3033.4	0	0
KAH7256648.1	155550	32799	30165	25476	15695	25430	25990	0	0
KAH7256649.1	727940	83222	85060	81143	186110	169890	122520	0	0
KAH7256651.1	303.26						303.26	0	1
KAH7256653.1	80376	10675	7990.3	4830.1	20140	15983	20758	1	1
KAH7256655.1	299180	40604	40513	38920	62519	49094	67528	0	0
KAH7256657.1	72505	12103	2849.8	17994	13323	11480	14756	0	0
KAH7256663.1	4989600	606930	647070	487550	981650	1065800	1200500	0	0
KAH7256667.1	26559	5367.9	5591.8	6227.2	1613.6	4558.6	3199.9	0	0
KAH7256669.1	29245	1670.4	1619		2673.4	2792.7	20489	0	0
KAH7256670.1	27953	3431.4	8543.2	3002.3	5454.2	5031.9	2489.9	0	0
KAH7256679.1	498890	53822	57162	37986	98180	157210	94530	1	1
KAH7256686.1	2231000	395390	405130	326880	344890	320090	438620	0	0
KAH7256693.1	33702	987.45	2012	6315.8	12530	6836.1	5020.8	0	0
KAH7256698.1	2280.6		295.97		849.48	1135.1		0	0
KAH7256700.1	151350	26885	13552	25977	15735	32830	36371	0	0
KAH7256703.1	211480	18209	22549	45503	57944	43402	23870	0	0
KAH7256704.1	1982.3				1046.5		935.8	0	1
KAH7256706.1	7023.9			1609.5		3298.3	2116	0	0
KAH7256707.1	6000.7	1802.5	1145.1	1087.4			1965.6	0	0
KAH7256712.1	773110	129340	114930	70736	132390	127820	197900	0	0
KAH7256717.1	169920	45331	35209	20071	13201	16684	39428	0	0
KAH7256720.1	12217	4638.7	6078.9	1120.3	168.44		210.74	0	0
KAH7256722.1	2614400	542460	670870	468700	179680	290040	462630	0	0
KAH7256730.1	143850	28127	28509	12529	9917.2	16495	48268	0	0
KAH7256744.1	1006.1					1006.1		0	1
KAH7256745.1	21144	4216.2	1910.2	3130.4	4420.5	4948.9	2518.2	0	0
KAH7256764.1	19208	2584.6	2127.4	2923	830.27	6195.2	4547.2	0	0
KAH7256770.1	36485		7081.8		11693	6619.3	11091	0	0
KAH7256771.1	4761				3921.6		839.42	0	1
KAH7256777.1	582730	95291	108720	71189	96190	112960	98382	0	0
KAH7256787.1	1214.4				1008.2	206.2		0	1
KAH7256791.1	25653	3199.1	10124	1460.5	1064.4	4302.7	5501.8	0	0
KAH7256794.1	24816	2041.1	1659.5		8098		13018	0	0
KAH7256796.1	817.46						817.46	0	1
KAH7256797.1	5368	1176.6	1849.7	759.15	1582.5			0	0
KAH7256807.1	8718700	1909600	558590	969320	1440300	3179900	661000	0	0
KAH7256809.1	9987.9	1449	1629.2	2788.4			4121.3	0	0
KAH7256816.1	49162		18851		30311			0	0
KAH7256818.1	1264300	296620	193540	97374	216230	139110	321440	0	0
KAH7256820.1	232370	8962.6	20185	19614	61264	52208	70137	1	1
KAH7256821.1	364.89		364.89					0	-1
KAH7256833.1	393180	71544	59382	43401	59847	53079	105930	0	0
KAH7256846.1	184830	38572	39476	13641	21169	23043	48930	0	0
KAH7256853.1	636080	88608	68018	65758	153060	153410	107230	0	0
KAH7256861.1	2392						2392	0	1
KAH7256863.1	2731.9					2731.9		0	1
KAH7256865.1	567980	85407	95944	51214	132380	118820	84214	0	0
KAH7256880.1	28097	1670.1	5983.8	5821.4	2926.2	9252.1	2443.7	0	0
KAH7256883.1	2404.2	1129.7			1274.5			0	0
KAH7256887.1	9947.6		2466			2899.2	4582.4	0	0
KAH7256888.1	4056.9	4056.9						0	-1
KAH7256894.1	95875	32662	24157	9589.4	7705.5	7443	14318	0	0
KAH7256895.1	2073.4		620.79		1452.6			0	0
KAH7256899.1	2123.1	1072.4	1050.7					0	-1
KAH7256900.1	31739	5051.7	5861.6	1203.1	3257.5	5516.9	10848	0	0
KAH7256902.1	769.33	769.33						0	-1
KAH7256908.1	17354	2673.3	1883.4	365.45	4409.3	2872.5	5150.2	0	0
KAH7256910.1	1947.7	1271.2	70.941				605.59	0	0
KAH7256912.1	3687.2		2105.5				1581.8	0	0
KAH7256913.1	193600	27529	32279	29891	39899	48919	15081	0	0
KAH7256918.1	326860	58950	56195	31106	60333	38166	82112	0	0
KAH7256919.1	7906.6					7906.6		0	1
KAH7256922.1	11401	1984.8			2310.9	3763.9	3341	0	0
KAH7256923.1	4130.7		672.25				3458.4	0	0
KAH7256929.1	13155		5829.4				7325.1	0	0
KAH7256930.1	37533	4238	6978.8	3092.4	4876.3	5721.4	12627	0	0
KAH7256931.1	753490	110060	163540	78240	97920	76310	227410	0	0
KAH7256932.1	11149	632.54		655.14	3243.9	1796.2	4820.9	0	0
KAH7256937.1	38476	5526.3	8009.3	8216.5	2872	3544.2	10307	0	0
KAH7256942.1	9713	2383.6	2899.4		2809.4		1620.6	0	0
KAH7256955.1	6704.7	3591.8	3113					0	-1
KAH7256974.1	30535	7344.1	7078.3		7257.8		8854.8	0	0
KAH7256978.1	27193	817.75	1662.8	1062.5	7462.1	6179.7	10008	1	1
KAH7256979.1	214350	32676	32289	34342	36173	41378	37491	0	0
KAH7256982.1	1600.3	747.69					852.64	0	0
KAH7256985.1	89723	19940	22371	3721.7	9535.2	15036	19120	0	0
KAH7257012.1	769090	17379	13443	136100	232620	231390	138160	1	1
KAH7257013.1	2452.1				2452.1			0	1
KAH7257015.1	3466.7	1290.7	1226.7		420.19		529.22	-1	-1
KAH7257025.1	10196			402.59	2709.9	7083.4		0	0
KAH7257035.1	235330	23560	36065	24257	48518	54256	48669	0	0
KAH7257037.1	25197	4828.3	9282.5			5654.5	5431.8	0	0
KAH7257038.1	29607	5260.2	5416.2	5182.9			13747	1	1
KAH7257042.1	627.19					233.01	394.18	0	1
KAH7257045.1	432.13		432.13					0	-1
KAH7257053.1	27405	3935.2	3397.9	1096.2	5627.5	4776.5	8571.4	0	0
KAH7257079.1	1840.3						1840.3	0	1
KAH7257080.1	995710	239040	184500	153110	105860	95558	217640	0	0
KAH7257081.1	67194	10366	8467.4	6414.5	11451	11434	19060	0	0
KAH7257092.1	1090900	187790	115380	268350	166450	72093	280820	0	0
KAH7257093.1	77053	13325	11513	3278	20434	20511	7991.5	0	0
KAH7257094.1	2866.7		125.98				2740.7	0	0
KAH7257098.1	40729	2371.4	6367	9602.6		5260.1	17128	0	0
KAH7257099.1	4379.6		522.9	474.13	2479	903.61		0	0
KAH7257100.1	271120	34884	29057	20679	56905	49394	80201	1	1
KAH7257101.1	1639.6						1639.6	0	1
KAH7257105.1	37661	4561	4858.7	7113.4	15753		5374.9	0	0
KAH7257106.1	345240	3909	765.23	103410	95738	88116	53301	0	0
KAH7257108.1	7124.2	1042.3	896.09		1112.5	1066.8	3006.5	0	0
KAH7257112.1	2552.4	1340.6	1211.8					0	-1
KAH7257123.1	2865.5				906.79	1089.9	868.78	0	1
KAH7257125.1	1820.8	740.81	1080					0	-1
KAH7257141.1	283340	33395	33896	55477	57566	59801	43210	0	0
KAH7257142.1	774.52				774.52			0	1
KAH7257143.1	17244	2126.9	3407.6		2742.6	4869.7	4097.3	0	0
KAH7257147.1	173190	39040	39793	42954	6506.1	5240.5	39656	0	0
KAH7257150.1	3079		1319.6				1759.4	0	0
KAH7257157.1	253.41		42.272		211.13			0	0
KAH7257165.1	1183800	170180	173840	114050	259400	243560	222820	0	0
KAH7257166.1	505480	113110	96881	58325	47315	73096	116760	0	0
KAH7257167.1	189810	54260	35448	22998	11075	17774	48254	0	0
KAH7257168.1	66393	9359.5	11702	8789.5	4775.1	8014.2	23752	0	0
KAH7257170.1	2542.5		2542.5					0	-1
KAH7257172.1	13156	4383.6	2753.8			2953.2	3065.4	0	0
KAH7257183.1	708970	48847	40968	57147	228680	182940	150390	1	1
KAH7257184.1	15039	3239.9	2324.5		6073.4	3400.8		0	0
KAH7257188.1	575550	68963	81892	67260	115730	128270	113430	0	0
KAH7257193.1	24272	2669.4	2812.2	2265.2	2958.3	3965	9602.1	0	0
KAH7257196.1	10485			663.14	3594.4	2750.1	3477	1	1
KAH7257201.1	7355.1	1387.2	1667.1	1255.3			3045.4	1	1
KAH7257202.1	12859	848.68	1681.2	1881.1	645.21	1994.4	5808.6	0	0
KAH7257207.1	3476.7	2067	1409.7					0	-1
KAH7257209.1	51273	10382	19432	7037.5			14422	0	0
KAH7257210.1	64068	9700.4	13280	1592.4	9994.9	10839	18661	0	0
KAH7257214.1	273090				121670	151420		0	1
KAH7257216.1	75314	7570.9	8552.8	6952.4	3807.1	25937	22494	0	0
KAH7257222.1	44649	20241		13635		10772		0	0
KAH7257224.1	549420	84432	76543	76079	103870	117950	90553	0	0
KAH7257231.1	5855.7	1686	817.36	568.47	923.83	459.19	1400.9	0	0
KAH7257232.1	15344	4474	1991.8		4370.1	1833.5	2674.1	0	0
KAH7257239.1	1566.1			1566.1				0	-1
KAH7257240.1	228250	28755	26588	37921	40359	37880	56742	0	0
KAH7257241.1	12263	1270	857.15	2079.2	2192.5	2205.8	3658.8	0	0
KAH7257243.1	60891	10404	10043	10545	7843.1	9052.3	13004	0	0
KAH7257247.1	603340	60111	67238	72761	145540	129800	127890	1	1
KAH7257250.1	83376	6976.8	5853.2	8831.4	15236	25518	20960	1	1
KAH7257254.1	451610	79803	70561	65979	54370	93810	87086	0	0
KAH7257258.1	1525.2	583.37			941.85			0	0
KAH7257260.1	74891	15645	2766.5	6555.4	11834	22756	15334	0	0
KAH7257271.1	7954.6		6254.2	1700.3				0	-1
KAH7257274.1	9568.7				2160.7	4748.7	2659.3	0	1
KAH7257275.1	25482	4691.8	8051.5	4728.8		4474.8	3534.5	0	0
KAH7257280.1	1251			1251				0	-1
KAH7257281.1	366.21					227.63	138.58	0	1
KAH7257289.1	29280		6814.8		8097.4	14368		0	0
KAH7257290.1	119170	9219.1	8924.8	11626	32865	38892	17643	1	1
KAH7257291.1	33399	1689.1	2295.4	1119.7	7294.1	9219.2	11782	1	1
KAH7257293.1	66973	5968.3	7632	8998.7	14897	15468	14009	0	0
KAH7257295.1	4667.3				4667.3			0	1
KAH7257303.1	1392.4	543.14	572.81			70.193	206.24	-1	-1
KAH7257304.1	45058	5528.6	10168	3525	7076.8	4651.3	14108	0	0
KAH7257308.1	8842	1066.5	1916.2	790.12		1561.4	3507.8	0	0
KAH7257309.1	6222.4			1132.3	2084.3	3005.8		0	0
KAH7257313.1	17617	2699.4	734.51	1409.6	3014.4	4681.1	5077.9	1	1
KAH7257315.1	227720	33329	43211	7242.9	42403	11702	89830	0	0
KAH7257320.1	53493	7178.4	9459.7	7381.6	11098	9768.3	8607.1	0	0
KAH7257321.1	8369.5				4649.2		3720.3	0	1
KAH7257329.1	19373	4370.4	4461.4		3501.8	2780.5	4258.4	0	0
KAH7257330.1	507390	166940	78801	133210	61879	66563		0	0
KAH7257333.1	76996	14483	11396	5887.5	10047	13092	22090	0	0
KAH7257337.1	144560	36427	40714	13976	8592	20352	24497	0	0
KAH7257339.1	1112000	201410	211690	180810	131830	178010	208260	0	0
KAH7257340.1	42563	2281		3421.7	8033	2454.4	26373	0	0
KAH7257342.1	4729.4	524.46	780.16	894.29			2530.5	1	1
KAH7257357.1	513130	120860	102420	33281	67230	62425	126920	0	0
KAH7257358.1	19705	4084.6	3741.9		1899.2		9979.3	0	0
KAH7257360.1	7107.6	1260.7	764.41		985.93	112.05	3984.5	0	0
KAH7257363.1	181170	26205	21661	13892	34759	28394	56262	0	0
KAH7257374.1	82.06	82.06						0	-1
KAH7257375.1	438320	68783	87030	56183	54159	60793	111380	0	0
KAH7257380.1	69403	17699	8173.8	6876.1	10380	9829.6	16444	0	0
KAH7257382.1	525.74		525.74					0	-1
KAH7257388.1	4682.3		479.74			3650.9	551.68	0	0
KAH7257399.1	94852	11103	15374	7211.9	23216	22584	15363	0	0
KAH7257405.1	3933.3		1224.8				2708.5	0	0
KAH7257412.1	7038.3	1476.2			2318.9	840.35	2402.9	0	0
KAH7257414.1	39604	6147.9	6370.4	3285.8	5064.2	8309.5	10426	0	0
KAH7257418.1	1376.4	456.84		276.53			643.06	0	0
KAH7257420.1	336310	50950	9475.3	49081	71348	57804	97650	0	0
KAH7257424.1	14177	3401.1	2203.6		2677.5	2306.7	3588.4	0	0
KAH7257427.1	5513.5	1394.4	1377.7		2741.4			0	0
KAH7257428.1	110210	6507	14339		39310		50057	1	1
KAH7257429.1	14817	7384.6	3497.9		3934.6			0	0
KAH7257432.1	41229	6028.2	6491.6	6932.3	8546.4	6112.9	7117.2	0	0
KAH7257436.1	7574.3	5752.4		1821.9				0	-1
KAH7257437.1	2527.5	646.38	752.88	798.78			329.47	-1	-1
KAH7257443.1	765700	105480	142650	72009	179640	130930	134980	0	0
KAH7257446.1	2480600	282620	247920	276900	609480	630420	433220	1	1
KAH7257459.1	37537	6747.8	8654.2		7624.8	5415.4	9094.7	0	0
KAH7257463.1	1550.6						1550.6	0	1
KAH7257464.1	457.25			457.25				0	-1
KAH7257465.1	11754	4153.7	1817.8		2131.8	1287.2	2363.3	0	0
KAH7257477.1	3925.9		2377.6				1548.4	0	0
KAH7257481.1	58761	8005.6	10867	1378	2766.7	22232	13512	0	0
KAH7257483.1	98125	22946	15093	3321.4	16728	11631	28406	0	0
KAH7257493.1	1166.8		339.94				826.86	0	0
KAH7257496.1	29642	6555.4	7095.1	4505.6	3043.2	6091.6	2351.2	0	0
KAH7257497.1	951.64		381.7			200.63	369.31	0	0
KAH7257500.1	85220	14531	19172	19858	5803.6	4144.3	21712	0	0
KAH7257507.1	1356200	59379	62663	61931	367140	381740	423310	1	1
KAH7257509.1	1557.5	1557.5						0	-1
KAH7257512.1	1089200	124300	107830	160790	258420	256300	181580	0	0
KAH7257515.1	631.26		485.85				145.41	0	0
KAH7257519.1	1142500	163190	151230	146490	227400	230740	223410	0	0
KAH7257520.1	10060				5172.3		4887.8	0	1
KAH7257524.1	6162.8	2201.9	1937.6				2023.4	0	0
KAH7257528.1	145050	43229	34767	25896	6807.4	6073.3	28273	0	0
KAH7257529.1	41319	10394	9098.5	8209.2	1870		11747	0	0
KAH7257532.1	96998	21136	21969	10040	12920	12858	18074	0	0
KAH7257544.1	2444.1	212.41	690.75		183.46	118.88	1238.6	0	0
KAH7257574.1	343.71						343.71	0	1
KAH7257576.1	7405.7	4799.1	1169.9	1436.7				0	-1
KAH7257586.1	39761	5181.2	2420.7		9814.9	13153	9191.5	1	1
KAH7257587.1	1118.8	287.29	831.47					0	-1
KAH7257589.1	1380.5				759.84		620.7	0	1
KAH7257592.1	2578.5		1287.1				1291.4	0	0
KAH7257593.1	5681.5	633.67	476.42	840.96		2013.5	1716.9	1	1
KAH7257598.1	637420	75427	75919	78964	119700	138970	148440	0	0
KAH7257599.1	375510	47679	55972	31722	83151	74194	82796	0	0
KAH7257605.1	951700	188220	174960	88403	110780	112110	277230	0	0
KAH7257615.1	2876.3						2876.3	0	1
KAH7257620.1	150510	25990	4510.1	4326.4	49878	60436	5371.8	0	0
KAH7257621.1	4352.1	675.47		1203.4	1736.7		736.43	0	0
KAH7257622.1	8858.4	2241	1743.9			414.96	4458.5	0	0
KAH7257627.1	1193.1		1193.1					0	-1
KAH7257629.1	430560	58636	65202	29240	75972	86465	115050	0	0
KAH7257630.1	6437.5	1235.1	649.66	1363	1109.7	1116.9	963.05	0	0
KAH7257638.1	5991	2465.5	568.38	509.52	2447.6			0	0
KAH7257653.1	1343.9				465.22	568.96	309.71	0	1
KAH7257657.1	26651	998.92	144.13	5209.6	8642.8	9586.5	2068.7	0	0
KAH7257661.1	27858	2233.6	2284		9604.5	9023.3	4712.2	0	0
KAH7257671.1	131.27	131.27						0	-1
KAH7257672.1	19969	3714.6	3780.1	2757.5	3023	3232.4	3461.7	0	0
KAH7257689.1	35338	4388.1	21711	5810.7	668.89	787.32	1972.2	0	0
KAH7257706.1	8875.5		1130.5		1100.5		6644.4	0	0
KAH7257707.1	616.45						616.45	0	1
KAH7257709.1	163060	28900	26215	18829	26853	22156	40105	0	0
KAH7257710.1	6311		168.99	269.94	2038.8	2996.4	836.91	0	0
KAH7257714.1	88264	5836.7	12757	6471	25146	16908	21146	1	1
KAH7257720.1	59230	9614	4947.5	13702	11442	7430.3	12094	0	0
KAH7257727.1	74.619	74.619						0	-1
KAH7257734.1	4932.5			1275.5	1639.1		2017.9	0	0
KAH7257736.1	11580	5111.8	689.71	5778.6				0	-1
KAH7257746.1	48266	3000.9	4495.1	3924.7	14089	13744	9012.5	1	1
KAH7257748.1	163.26						163.26	0	1
KAH7257760.1	17020	3244.7	320.31	2419.9	6171.2	847.81	4016.6	0	0
KAH7257767.1	1804.4			1804.4				0	-1
KAH7257780.1	11275	3093.6	3949.6	624.25	399.15	698.89	2509.1	0	0
KAH7257782.1	14338	933.98	92.868		1602.3	8745.1	2963.7	0	0
KAH7257789.1	2798.5		794.02				2004.5	0	0
KAH7257793.1	662.89			132.03		351.43	179.43	0	0
KAH7257802.1	652.16		460.63				191.53	0	0
KAH7257809.1	26236	9146.5	5656.2	3526.3			7907.2	0	0
KAH7257812.1	19736	2314.3	1299.6	6971.2	3174	3924.2	2052.7	0	0
KAH7257842.1	11750				6105.2	5644.7		0	1
KAH7257880.1	1455.1						1455.1	0	1
KAH7257904.1	29634	1956.1	8235	5414.5	1953.3	6524.6	5550.6	0	0
KAH7257916.1	4090.8	801.92	1201.7		2087.2			0	0
KAH7257953.1	535.72		271.13				264.59	0	0
KAH7261553.1	7983.9			7983.9				0	-1
KAH7261682.1	13797	2136.5	1017.7	894.71	2209	2583.1	4956.5	0	0
KAH7261697.1	128270	19507	21969	23604	22252	20155	20786	0	0
KAH7261721.1	779.01	200.59	164.14			414.28		0	0
KAH7261724.1	663.17	393.67	269.49					0	-1
KAH7261725.1	2866.6	592.65	701.92				1572	0	0
KAH7261747.1	9250.6						9250.6	0	1
KAH7261776.1	732250	173250	184390	131810	45484	75379	121940	-1	-1
KAH7261791.1	97466	12844	12803	16487	24410	14783	16139	0	0
KAH7261793.1	3325.8		678.95			2646.8		0	0
KAH7261808.1	464.73						464.73	0	1
KAH7261816.1	76591	5861.7	3983.6	5546.2	26619	23147	11434	1	1
KAH7261822.1	3645.6	751.03	724.92		216.01	775	1178.6	0	0
KAH7261824.1	3281.1	536.78	1107.4			1636.9		0	0
KAH7261828.1	12367	1295.9		1593.2	5601.4		3876	0	0
KAH7261839.1	198420	18962	23561	19246	35539	44067	57041	1	1
KAH7261841.1	88254	9741.6	5717.2	20798	6608.9	25311	20077	0	0
KAH7261842.1	398720	57980	74077	81513	75042	56692	53416	0	0
KAH7261844.1	247020	37779	67495	48396	31183	27922	34249	0	0
KAH7261847.1	20358				10776	9581.5		0	1
KAH7261848.1	2352.8				304.5	2048.3		0	1
KAH7261854.1	3038	3038						0	-1
KAH7261855.1	800		800					0	-1
KAH7261859.1	19371	3434.4	2935.3	1063.5	7666.2	1411.3	2860.4	0	0
KAH7261867.1	1129.1		214.13				914.97	0	0
KAH7261870.1	8308.6	1445.9				2868	3994.8	0	0
KAH7261871.1	99619	11349	18313	10991	18183	22866	17917	0	0
KAH7261874.1	375360	71478	64146	39382	74194	64660	61502	0	0
KAH7261879.1	1001.8		1001.8					0	-1
KAH7261882.1	257.99						257.99	0	1
KAH7261885.1	213150	6594.6	20979	11315	71897	61070	41294	1	1
KAH7261887.1	10743						10743	0	1
KAH7261894.1	88698	16772	9072.2	8433.7	10216	23396	20808	0	0
KAH7261895.1	54212	6456.2	8489.7	4452.8	4646.9	6816.7	23350	0	0
KAH7261898.1	3270000	748870	673760	169570	1040600	226780	410440	0	0
KAH7261899.1	1350300	266420	192300	198310	194600	229030	269640	0	0
KAH7261900.1	22751	3981.2	2649.3	1663.9	4327.9	4157.2	5971.4	0	0
KAH7261906.1	17542	843.21	729.95		6174.1	6812.2	2982.4	0	0
KAH7261913.1	285940	51053	37109	42961	61239	44434	49141	0	0
KAH7261914.1	8382.7	2100	6282.6					0	-1
KAH7261916.1	29242	2811.9	1669.1	2192.1	8597.3	8146.2	5825	1	1
KAH7261922.1	129550	65373	55305		8868.5			0	0
KAH7261928.1	6566.1		4090.1				2476	0	0
KAH7261933.1	5974300	1586700	1510500	910780	670190	403410	892720	0	0
KAH7261937.1	29971	3074.2	6266.6	3459	3839.2	1118	12214	0	0
KAH7261938.1	5699.5		3203.2		2496.3			0	0
KAH7261951.1	4553300	610740	458470	633740	1011100	720600	1118700	0	0
KAH7261953.1	585770	90790	90977	80592	105960	105570	111870	0	0
KAH7261954.1	910210	150760	156090	102610	191640	188020	121070	0	0
KAH7261962.1	55916	6083.8	6896.4		7893	9094.2	25949	0	0
KAH7261964.1	45053	7480.3	5908.9	3383.8	11665	10491	6123.8	0	0
KAH7261971.1	47080	4696.8	5435.2	3434.1	6242.6	11251	16020	0	0
KAH7261973.1	1085.6		1085.6					0	-1
KAH7261979.1	32507	5858.5	1845.4		6802	6960.4	11040	0	0
KAH7261980.1	7893.6	772.47	1063.8	1527.8	1907.4	2622.2		0	0
KAH7261981.1	16214		2528.5		2393.1	6178.2	5114.3	0	0
KAH7262000.1	4377.9	226.99	414.31		1623.8		2112.8	1	1
KAH7262002.1	28763	5722.8	7327.3	6402.2	4972.8	4337.7		0	0
KAH7262004.1	18663	3201.4	3832.2	2347.9	2159.5	2443.2	4678.3	0	0
KAH7262007.1	327.2					327.2		0	1
KAH7262010.1	1309700	251780	271980	263810	107600	145250	269260	0	0
KAH7262013.1	342.2						342.2	0	1
KAH7262015.1	7203.4	1735.2	2052.5	3415.7				0	-1
KAH7262021.1	2333.2				1418.8	293.25	621.12	0	1
KAH7262023.1	508000	59053	41599	25032	121640	130040	130630	1	1
KAH7262025.1	6567.9	1103.7	1619.2		932.78	966.43	1945.8	0	0
KAH7262026.1	15023		3724.1	1979.3	4960.6	2281.9	2077	0	0
KAH7262028.1	163560	18692	29781	17404	22119	30798	44767	0	0
KAH7262031.1	17251	3850.9				2149.5	11251	0	0
KAH7262038.1	3802	410.06		672.14	935.19	1223.9	560.69	0	0
KAH7262043.1	10369	3939.9			6429.5			0	0
KAH7262051.1	62474	13762	19373	6870.7	6302.4	6455.1	9711	0	0
KAH7262054.1	14852	5906.7	4661.5	1222.4	1822	1239.5		0	0
KAH7262055.1	1715.4				1715.4			0	1
KAH7262056.1	368780	49075	40561	50367	99717	80795	48266	0	0
KAH7262059.1	39522	6968.4	10123		11575	6876.1	3980.6	0	0
KAH7262060.1	25067	3660.1	4401.9	978.98	6122.6	5934.3	3968.9	0	0
KAH7262062.1	572.28		572.28					0	-1
KAH7262067.1	13612		678.19		4387.5	5046.9	3499.5	0	0
KAH7262077.1	38046	4371.9	6782.3	5874.7	8237.3	6816	5964.2	0	0
KAH7262085.1	113210	30337	29429	1209.9	20678	15923	15636	0	0
KAH7262095.1	1737.1	1737.1						0	-1
KAH7262101.1	785890	164280	144410	105330	110890	141820	119160	0	0
KAH7262105.1	3787.8	3787.8						0	-1
KAH7262116.1	7469.8		7343.3				126.5	0	0
KAH7262119.1	121690	24350	16157		25596	20785	34803	0	0
KAH7262121.1	354080	70923	50787	40894	54980	42158	94341	0	0
KAH7262122.1	6661.6	1458.1	3055.2				2148.3	0	0
KAH7262124.1	52658	10211	10331	11200	8152.9	7975.5	4786.9	0	0
KAH7262130.1	6490.4	2666.9		3823.4				0	-1
KAH7262133.1	2607.9			918.78	752.22	936.85		0	0
KAH7262141.1	49974	10668	14704	3789.9		8175.9	12637	0	0
KAH7262145.1	3968.2	428.2	112.71	394.62	621.74	882.33	1528.6	0	0
KAH7262146.1	129890	13456	11806	6273.8	34418	24097	39839	1	1
KAH7262149.1	229.14	21.507	32.627		175.01			1	1
KAH7262155.1	59521	8365.3	6440.2	7295.9	11350	17894	8175.9	0	0
KAH7262157.1	133370	11009	19432	13306	46570	10900	32156	0	0
KAH7262159.1	76468	14835	18122	10308	7840.4	13284	12078	0	0
KAH7262160.1	119120	14575	19007	13357	19437	22885	29856	0	0
KAH7262161.1	1504.6	750.86				753.78		0	0
KAH7262164.1	57764	13681	7510.3	7303	10628	8465.9	10175	0	0
KAH7262177.1	2251.1				727.21		1523.9	0	1
KAH7262178.1	1686.4	1686.4						0	-1
KAH7262181.1	338.71				338.71			0	1
KAH7262191.1	3705				2876.1		828.87	0	1
KAH7262201.1	3423.6	412.27	319.64	536.34	957.76	920.15	277.41	0	0
KAH7262206.1	222010	40976	30421	20654	36446	27062	66455	0	0
KAH7262209.1	1255.6	240.9	259.49			755.2		1	1
KAH7262211.1	8324.9				1040.2	4066	3218.7	0	1
KAH7262231.1	1848200	214170	299430	336050	396970	323020	278500	0	0
KAH7262233.1	1857.2	692.27		1164.9				0	-1
KAH7262236.1	754.96	501.42	253.54					0	-1
KAH7262242.1	11504	2548.7	3762.6	2421	2772			0	0
KAH7262244.1	6559.5						6559.5	0	1
KAH7262245.1	11341	3137.6	3421.6		1937.1		2844.6	0	0
KAH7262260.1	16988	3232.6	3161.8		2984.9	2398.6	5210.6	0	0
KAH7262261.1	1487.7			553.22	837.93		96.539	0	0
KAH7262267.1	2297.4	243.84					2053.6	0	0
KAH7262270.1	16764	851.44	4806	1738.5	3507.3	3013.7	2847.4	0	0
KAH7262272.1	107790	16632	10697	7975.6	18534	23352	30595	1	1
KAH7262277.1	860270	147080	121440	97667	160700	173600	159790	0	0
KAH7262294.1	8432	315.94	705.82	2040		2811.2	2559.1	0	0
KAH7262295.1	1209					1209		0	1
KAH7262297.1	5319300	548170	486160	626060	1272400	1341000	1045600	1	1
KAH7262301.1	1223200	95490	91955	107240	304410	346880	277270	1	1
KAH7262302.1	2365.5		596.12	1470			299.39	0	0
KAH7262305.1	1878.3		260.37		1031.6		586.39	0	0
KAH7262309.1	14615	2072	2093.9		4713.6	737.02	4998.4	0	0
KAH7262313.1	24221				10678	10915	2628.2	0	1
KAH7262319.1	9237.9	1914	2020.1	1090.1	1200.5		3013.1	0	0
KAH7262324.1	1936.4				1198.4	737.98		0	1
KAH7262328.1	9050.7	2409.3	549.46		3433.7	2658.2		0	0
KAH7262329.1	1736.7		274.34			887.82	574.59	0	0
KAH7262330.1	90499	21185	27497	16823	587.87	11267	13139	0	0
KAH7262331.1	688.68		523.54				165.13	0	0
KAH7262333.1	72414	13817	10230	4311.8	9287.5	14752	20016	0	0
KAH7262334.1	487.15				487.15			0	1
KAH7262335.1	7225.9			1566.4		5659.4		0	0
KAH7262336.1	132480			31761	30337	30257	40126	0	0
KAH7262340.1	465450	93542	105140	66990	68272	49384	82119	0	0
KAH7262355.1	379.32	379.32						0	-1
KAH7262356.1	519250	78039	102840	34864	69156	79570	154780	0	0
KAH7262357.1	4103.8	1774.7				851.6	1477.5	0	0
KAH7262358.1	752.14						752.14	0	1
KAH7262359.1	4937.2	1758.1	272.62	732.02	417.09	734.58	1022.8	0	0
KAH7262363.1	22180	3594.2	872.89		3528.1	7584.9	6600.2	0	0
KAH7262365.1	45674	11117	9023.9	4230.4	2702.5	5912.8	12687	0	0
KAH7262367.1	37248	5635.3	2872.9	4387	3448.5	8381.8	12523	0	0
KAH7262374.1	40102	5715.1	8109	2763.3	5053.1	8056.5	10405	0	0
KAH7262375.1	94341	11877	16247	1787.9	16704	22532	25194	0	0
KAH7262392.1	2173.1	572.68	512.41		657.05		431	0	0
KAH7262395.1	13526	1434.1	1641.3			2353.1	8097.3	0	0
KAH7262396.1	1501300	193520	192070	184590	369780	191560	369780	0	0
KAH7262403.1	154870	30538	28330	16572	24223	24110	31099	0	0
KAH7262406.1	2419.9		2419.9					0	-1
KAH7262408.1	17178	8288.9	8889.6					0	-1
KAH7262410.1	5716.1	956.48	565.01	619.8	2331.2		1243.6	0	0
KAH7262453.1	329390	55927	81924	48357		67589	75591	0	0
KAH7262455.1	113400	3883.9	10402	14060	32252	28833	23964	1	1
KAH7262457.1	4759.2	2300.7	913.37				1545.1	0	0
KAH7262461.1	6310800	548800	861910	969120	1443600	1226500	1260900	0	0
KAH7262468.1	48221	8538.2	3736.3	3682.6	5842.4	9068.1	17353	0	0
KAH7262471.1	614.11						614.11	0	1
KAH7262473.1	1533600	283800	224490	206310	250610	267050	301360	0	0
KAH7262513.1	1338.9						1338.9	0	1
KAH7262529.1	58423	6039.8	6582.9	10026	13997	11482	10296	0	0
KAH7262536.1	10549000	1784600	1483500	1590100	1974000	1929000	1787400	0	0
KAH7262544.1	158590	14515	14024	13134	58165	26068	32688	0	0
KAH7262546.1	690.16				690.16			0	1
KAH7262548.1	3435.6		792.23	1949.9	693.49			0	0
KAH7262549.1	212310	36203	32867	18753	27958	28880	67653	0	0
KAH7262550.1	532670	80074	79019	52655	109050	127360	84512	0	0
KAH7262551.1	2075						2075	0	1
KAH7262555.1	20784	1204.6	2045		4706.4	8436.2	4391.4	0	0
KAH7262556.1	2538.8			1610.5			928.29	0	0
KAH7262559.1	15572	1606.8	2285.6	1819.7	1375.8	4448.6	4035.8	0	0
KAH7262561.1	242920	36939	36580	22921	54505	46661	45312	0	0
KAH7262571.1	826380	69909	106740	99901	220880	187060	141890	0	0
KAH7262574.1	9817.8	2027.8			2249.8	1573.7	3966.5	0	0
KAH7262583.1	39626		3065.6	7004.8	8196.5	7707.8	13651	0	0
KAH7262586.1	147200	21918	18980	11225	20928	25399	48755	0	0
KAH7262592.1	2096.6	971.46		872.76		252.34		0	0
KAH7262599.1	11931	1521.2	2252.5	3176.5		3140.3	1840.6	0	0
KAH7262605.1	9119.2	1750.1		1524.6	2665.6	876.93	2301.9	0	0
KAH7262615.1	6381.2	1953.3	1138.6		811.93	1533.4	943.95	0	0
KAH7262617.1	235220	35517	24143	23886	58538	57250	35887	0	0
KAH7262618.1	2600800	379300	333070	350040	509350	393360	635640	0	0
KAH7262628.1	3539.3	419.8					3119.5	0	0
KAH7262629.1	1020.4	314.74	705.65					0	-1
KAH7262636.1	67417	15671	15515	6771.7	13072		16387	0	0
KAH7262641.1	13465	636.59	2663.9	3380.5	4534.7		2248.8	0	0
KAH7262651.1	7606.6				1040.8	3034.4	3531.4	0	1
KAH7262653.1	2996500	542470	460910	391650	703200	508750	389530	0	0
KAH7262654.1	15345	4124	4008.8				7212.4	0	0
KAH7262657.1	26567	3501.2	3604.5	1834.1	4326.5	5376.8	7924.4	0	0
KAH7262659.1	339.11	339.11						0	-1
KAH7262663.1	1330600	263450	250530	155440	179030	177050	305120	0	0
KAH7262664.1	15306	2492.2	1581.3	919.87	2126.5	3721.9	4464.3	0	0
KAH7262668.1	4477.1				1785.4		2691.7	0	1
KAH7262671.1	286.4	42.115	244.29					0	-1
KAH7262682.1	20919	2464.3	4121.8	1632.2	3723.2	4907.3	4069.6	0	0
KAH7262687.1	28782				10149	7248.2	11385	0	1
KAH7262700.1	8948.9			2178.5	3316.1	3454.3		0	0
KAH7262705.1	34776	6699.5	8385.9	6842.8	7024.8	1602.6	4220.5	0	0
KAH7262715.1	13460	1963.2	2537	882.11	3241.5	657.65	4178.5	0	0
KAH7262736.1	2268.6	295.75	55.63	952.56	549.28	255.12	160.21	0	0
KAH7262739.1	876.26		38.56		406.36	55.014	376.33	0	0
KAH7262741.1	1239800	180030	174250	269400	248770	248390	118920	0	0
KAH7262750.1	27968	5320.9	8567.4		1955.9	1991.7	10132	0	0
KAH7262752.1	8069	2382.3	2401				3285.6	0	0
KAH7262772.1	6629.8		715.02	1083		3351.1	1480.6	0	0
KAH7262779.1	15726		4739.8				10986	0	0
KAH7262785.1	41507	9014.2	7964.5	3732.2	14548	1686.3	4560.9	0	0
KAH7262810.1	3668		3668					0	-1
KAH7262908.1	36050	5949.5	6885.1		7021	3944.5	12250	0	0
KAH7262930.1	17260		2569.4		4610.8	4039.8	6039.5	0	0
KAH7262932.1	3139.8					520.21	2619.6	0	1
KAH7262946.1	24516	2319.1	2109.6	1337.6	3416	5692.2	9641.9	0	0
KAH7262948.1	165960	18764	19888	13411	26848	33671	53377	0	0
KAH7262951.1	70661	11565	10457	4132.9	17689	13924	12892	0	0
KAH7262955.1	1732.1	267.41			825.87	638.78		0	0
KAH7262958.1	1896.8	860.35	1036.4					0	-1
KAH7262965.1	253.78	146.88	106.9					0	-1
KAH7262977.1	1064600	133920	144260	114760	208480	189730	273480	0	0
KAH7262978.1	4912.4	1264.9	1574.8	829.3	707.03	536.33		0	0
KAH7262993.1	9946.3	1392.7	3188.7				5364.9	0	0
KAH7263002.1	1561200	299020	233370	309720	274010	226730	218310	0	0
KAH7263009.1	1085.5	419.63	367.72	298.16				0	-1
KAH7263011.1	61261	9288.1	8817.6	8228.4	7942.3	14705	12279	0	0
KAH7263013.1	816.15			652.14		164.01		0	0
KAH7263042.1	582.93						582.93	0	1
KAH7263043.1	6013	884.54	807.99	810.04	1012.1	970.82	1527.5	0	0
KAH7263060.1	2414.3	887.19	485.18				1041.9	0	0
KAH7263063.1	90031	14365	20659	14360	11094	15752	13800	0	0
KAH7263073.1	1079100	144380	155490	139440	197310	235100	207400	0	0
KAH7263076.1	30979	3560.1	3339.5		6721.9	11831	5526.7	0	0
KAH7263085.1	46418		10446		14343	21628		0	0
KAH7263100.1	2813.6			1455.3	853.9	504.33		0	0
KAH7263103.1	6187.3	1820.2					4367.1	0	0
KAH7263108.1	1604.1	1604.1						0	-1
KAH7263114.1	4069.1	1721.9	1518.5	529.16			299.55	0	0
KAH7263116.1	1851.8						1851.8	0	1
KAH7263118.1	22646	1041.6	2413.8	3146.9	2646.6	5874.5	7522.9	0	0
KAH7263120.1	730.8	172.4					558.41	0	0
KAH7263128.1	32253	6656.2	6281.5	3206.8	5393.1	3920.6	6794.4	0	0
KAH7263131.1	3928.2	1175.1	613.97		605.85	871.11	662.11	0	0
KAH7263133.1	1460200	234380	237180	203470	193240	246140	345840	0	0
KAH7263134.1	18992	3683.4		2229.8	5432.7	2160.5	5485.5	0	0
KAH7263150.1	22117	3063.7	2485		6329.8	6836.1	3402.5	0	0
KAH7263156.1	62799	9806	6158.1	7986.8	11779	15769	11300	0	0
KAH7263157.1	5557.4	1453.7	1128.2	1255.3			1720.1	0	0
KAH7263161.1	1625200	179460	290230	243400	328360	291250	292480	0	0
KAH7263164.1	5677.4						5677.4	0	1
KAH7263166.1	541860	119510	120990	83422	144250	54027	19661	0	0
KAH7263180.1	501.03			257.46	31.884	179.59	32.094	0	0
KAH7263189.1	26252	5540.5	2405.2	6101.8		8749.7	3455.1	0	0
KAH7263196.1	16083	979.84	2905.7		2914.5	4569.1	4713.5	0	0
KAH7263205.1	170120	31251	29259	5397.3	40063	29564	34583	0	0
KAH7263207.1	925.6						925.6	0	1
KAH7263208.1	263060	42475	41226	36471	44892	48648	49352	0	0
KAH7263218.1	25404	3348.6	3736	2814.7	2181.3	7665.6	5658.1	0	0
KAH7263228.1	563.18	204.08			359.09			0	0
KAH7263231.1	64277	16822	8618.2			17744	21093	0	0
KAH7263233.1	69907	7002.9	8212.4	10654	15335	15262	13440	0	0
KAH7263235.1	2475.9				642.54	1319.2	514.12	0	1
KAH7263236.1	1861.8						1861.8	0	1
KAH7263239.1	5981.8				1626.8	1500.9	2854.1	0	1
KAH7263240.1	270130	46213	51731	30242	48681	57336	35926	0	0
KAH7263242.1	9133	4396.4			405.2		4331.4	0	0
KAH7263243.1	57311	4698.8	1672.4	2065.9	13661	18087	17126	1	1
KAH7263253.1	285.89		285.89					0	-1
KAH7263264.1	1459.5	281.21	306.19	82.87	351.38		437.87	0	0
KAH7263271.1	255040	30050	50182	54706	47476	33749	38879	0	0
KAH7263274.1	25032	5779.1	3905.9			2996.2	12350	0	0
KAH7263278.1	559640	90950	75288	49157	106650	78834	158760	0	0
KAH7263281.1	12122	1824.4	1844.2		8453.6			1	1
KAH7263283.1	7329.7	1574.9	1108		471.74	3467.7	707.33	0	0
KAH7263288.1	4712.7		1842.6				2870	0	0
KAH7263290.1	1266.2						1266.2	0	1
KAH7263291.1	50597	6903.1	6478.8	5637.6	8465.4	10320	12793	0	0
KAH7263296.1	149030		149030					0	-1
KAH7263315.1	110830	20206	15554	9659.9	21072	20447	23889	0	0
KAH7263323.1	52974	4467.1	12181	1826.3	16999	3327.8	14173	0	0
KAH7263325.1	10274		2142.5			4578.4	3552.9	0	0
KAH7263331.1	6235.2	1652.2			2495.3	2087.8		0	0
KAH7263333.1	1176.6				1176.6			0	1
KAH7263337.1	753630	118590	118070	75575	116690	117800	206900	0	0
KAH7263339.1	8574				3740	2049.3	2784.8	0	1
KAH7263343.1	13714	731.15	1555.3	1043	4084.2	4753.8	1546.7	0	0
KAH7263348.1	35353	6816.8	5944.8	4271.6	2417.3	6377.6	9524.7	0	0
KAH7263352.1	6078.4	1123.6		1460.5		3494.3		0	0
KAH7263353.1	5927.9	1308.5	1419.2	1043.3		1185.5	971.51	0	0
KAH7263354.1	132790	19726	36252	18379	19228	7024.7	32181	0	0
KAH7263362.1	10406					6634.3	3771.9	0	1
KAH7263369.1	1255.9						1255.9	0	1
KAH7263388.1	1726.5	214.13	268.99		657.1		586.24	1	1
KAH7263402.1	11829	1446.7	1398	4675.2			4309.5	0	0
KAH7263404.1	453.78	61.282	196.49	67.891			128.12	0	0
KAH7263407.1	808.93			199.82	609.11			0	0
KAH7263411.1	8045.2		1203.4		680.11	4852.5	1309.3	0	0
KAH7263412.1	1316.5	530.16					786.35	0	0
KAH7263421.1	429400	75446	59055	75552	68840	77029	73483	0	0
KAH7263423.1	153380	32335	36080	19520	9122.1	10068	46259	0	0
KAH7263424.1	9965.3	2938.1	2071	933.76	367.99	2405.9	1248.6	0	0
KAH7263425.1	1574000	194080	225030	154970	313930	311940	374030	0	0
KAH7263426.1	333280	40166	26510	36262	78151	81372	70815	1	1
KAH7263428.1	113460	14432	16009	10601	28705	18314	25401	0	0
KAH7263429.1	4500.3				4500.3			0	1
KAH7263432.1	7327.7	279.9	221.25	595.71	2851.6	2709.2	670.02	0	0
KAH7263435.1	90173	5321.4	8208.5	2715	14675	22967	36286	1	1
KAH7263444.1	3322.2	1480.6					1841.6	0	0
KAH7263454.1	261.35		104.88				156.47	0	0
KAH7263465.1	78682	10198	10740	7286.1	17420	18560	14478	0	0
KAH7263474.1	36036	1236	7295.7	3355.2	5366.8	8702.1	10080	0	0
KAH7263478.1	29787	865.77	2786	2002.1	12532	4215.8	7384.8	0	0
KAH7263481.1	1162.3			1162.3				0	-1
KAH7263483.1	1536600	207980	234110	108070	237730	209560	539150	0	0
KAH7263485.1	1836		466.65		1369.3			0	0
KAH7263487.1	5517.5	2947.4	2570					0	-1
KAH7263490.1	36935			10663		9651.9	16620	0	0
KAH7263494.1	12211			4560.4	7123.7		527.11	0	0
KAH7263497.1	2072600	358770	286410	355850	428610	408740	234200	0	0
KAH7263510.1	1528.6		826.86	701.73				0	-1
KAH7263516.1	44173	10273	3389.8	6287	9177.9	5812.5	9232.1	0	0
KAH7263517.1	320760	50194	51131	64962	48171	46763	59540	0	0
KAH7263522.1	767470	152880	160450	102740	118450	91943	141010	0	0
KAH7263527.1	427130	93654	94534	42294	59700	50145	86800	0	0
KAH7263528.1	9399.4	3954.3				1591.6	3853.5	0	0
KAH7263533.1	2711		2711					0	-1
KAH7263536.1	51.287						51.287	0	1
KAH7263539.1	3951.4	1671.9	706.32				1573.2	0	0
KAH7263544.1	776100	180520	161750	168650	52567	67089	145520	0	0
KAH7263548.1	662.49	662.49						0	-1
KAH7263549.1	49308	4339	7961.4	3279	9552.8	9237.8	14938	0	0
KAH7263556.1	476970	81282	40567	60966	79878	105970	108310	0	0
KAH7263558.1	3699800	510550	512760	474460	949120	659380	593550	0	0
KAH7263559.1	121990	18774	8486.8	16396	30223	32193	15920	0	0
KAH7263562.1	593.43				215.31	378.12		0	1
KAH7263564.1	2061.6	486.26	655.27				920.07	0	0
KAH7263567.1	90561	4716.2	16485	14226	26127	4593.3	24413	0	0
KAH7263576.1	108750	10556	13256	12625	33499	28931	9885.4	0	0
KAH7263583.1	4454800	903130	837830	730560	578480	604270	800520	0	0
KAH7263594.1	14091	10761		547.03	1005.4		1777.7	0	0
KAH7263598.1	62991	4675.8	1153.6	1704.8	13833	11670	29954	0	0
KAH7263609.1	6552.9	903.02	895.86	1796.6	373.56	965.63	1618.2	0	0
KAH7263611.1	1723200	145150	162010	151620	406300	392730	465370	1	1
KAH7263612.1	1630.3		1630.3					0	-1
KAH7263614.1	12651	1359.7	4347.3	789.52	774.16	899.29	4481.4	0	0
KAH7263615.1	6128.1		1168	909.83			4050.3	1	1
KAH7263633.1	285420	43694	38789	45824	45212	49246	62654	0	0
KAH7263639.1	6508.5	3073.1	1640.8				1794.7	0	0
KAH7263650.1	586200	91902	99096	51321	101510	125420	116940	0	0
KAH7263651.1	1353200	239300	262590	202610	203210	138380	307090	0	0
KAH7263652.1	6821.9	1247.8			1437.4	2429.9	1706.8	0	0
KAH7263656.1	13717	2170.6	764.56	1377.8	2739.7	3388.6	3276.2	1	1
KAH7263658.1	1196.4	569.13	627.31					0	-1
KAH7263673.1	1104.4						1104.4	0	1
KAH7263675.1	227160	68698	32460	24311	21272	42580	37838	0	0
KAH7263676.1	1973.3			560.35	1412.9			0	0
KAH7263680.1	915.55		915.55					0	-1
KAH7263684.1	13734	2157.3	1193.9	2927.1			7455.2	1	1
KAH7263711.1	9271.8	4135.7	2043.9		2775.6		316.47	0	0
KAH7263717.1	537.64		223.4	314.24				0	-1
KAH7263718.1	11884	3899.7	3495.7	2100.9	1201	497.69	689.45	-1	-1
KAH7263803.1	61013	9325.2	1679.8	5759.8	9888.9	11584	22776	0	0

## Sheet: Log10(iBAQ)
ID	iBAQ	FC-1	FC-2	FC-3	FX-1	FX-2	FX-3
AYA72238.1	3.74392					3.47599	3.40705
BBO00639.1	5.59486	5.06254	4.80968	4.74781	4.47494	4.6947	4.89263
KAH7230905.1	4.98657	4.46358	4.54004	3.67021		3.72209	4.36637
KAH7231124.1	2.91875					2.83606	2.1577
KAH7232938.1	4.52441	3.48659			4.01187	3.97669	4.02657
KAH7233060.1	4.92549	4.01866	4.1211	3.98358	3.96388	4.0952	4.46684
KAH7233068.1	4.82331	3.96679	3.9513	3.6051	4.13865	4.15803	4.20938
KAH7233098.1	3.14947	2.06126				2.90563	2.69104
KAH7233167.1	4.50106	3.16923		2.90013	4.01009	4.01783	3.94325
KAH7233193.1	3.21588			2.33746	2.987		2.65891
KAH7233217.1	5.74229	4.62298	4.49981	4.43109	5.1547	5.16513	5.21168
KAH7233234.1	2.84789						2.84789
KAH7233248.1	5.92517	5.27731	5.21476	4.95457	5.23487	5.09559	5.00843
KAH7233310.1	5.19162	4.48571	4.28872	4.20301	4.40639	4.43403	4.56588
KAH7233326.1	4.66458	3.79402	3.20666	3.88077	4.07335	3.98735	3.96417
KAH7233338.1	3.90893	3.32471					3.77788
KAH7233361.1	5.43761				4.98177	4.9581	4.94063
KAH7233376.1	2.40981					2.40981
KAH7233377.1	2.84788				2.538		2.55553
KAH7233381.1	3.18631	2.51179	2.92297	2.57202
KAH7233392.1	3.99515	3.42697	3.3453	3.69912
KAH7233404.1	5.01347	4.11588	3.80031	3.87607	4.44734	4.4502	4.3022
KAH7233409.1	5.46102	4.6427	4.36642	4.51665	4.65093	4.88031	4.8349
KAH7233426.1	5.50158	4.63895	4.64053	4.50543	4.63082	4.72669	5.0089
KAH7233468.1	5.04238	4.10643	4.15875	4.07748	4.29713	4.2907	4.50181
KAH7233469.1	5.68809	4.91796	4.89929	4.71019	4.95023	4.90597	5.01924
KAH7233474.1	4.40286	3.3044	4.08465	3.85487			3.59749
KAH7233476.1	5.87405	5.22175	5.10612	5.01242	5.12192	5.14041	4.90554
KAH7233481.1	4.36955	3.68205	3.27802	3.58408	3.5492	3.73554	3.59031
KAH7233513.1	3.64463	3.14523			2.90982	2.9726	3.10158
KAH7233526.1	5.10823	4.50546	4.05626	3.29028	4.2244	4.63171	4.36832
KAH7233540.1	2.16116				2.16116
KAH7233584.1	5.15482	4.26609	4.21331	4.34719	4.4025	4.51278	4.4466
KAH7233588.1	3.35603	2.99468		3.10796
KAH7233644.1	3.48646		2.99575				3.317
KAH7233651.1	4.54948				4.27397	4.13805	3.46322
KAH7233667.1	4.14132	3.19852	3.43712	2.8499	3.57907	3.38652	3.41387
KAH7233672.1	4.51552	3.88942	3.84992	3.41103	3.71777	3.36592	3.89337
KAH7233674.1	4.62191	3.18176	3.48507	3.1344	3.6746	4.09058	4.27616
KAH7233680.1	5.25113	4.12107	4.22683	4.25508	4.52836	4.68858	4.67802
KAH7233715.1	4.55476	4.12665	3.90459	4.12189			3.08615
KAH7235334.1	3.16533	2.55698	2.83928				2.61492
KAH7235360.1	4.2679	2.4513	3.49259		3.87764		3.88053
KAH7235434.1	4.76998	3.55612	3.16516		3.76115	4.43411	4.31971
KAH7235446.1	3.93488	3.73486	3.47521	2.279
KAH7235478.1	5.30363	4.27999	4.37208	4.24964	4.72018	4.6208	4.668
KAH7235481.1	5.45918	4.56779	4.57136	4.53877	4.75056	4.75824	4.8158
KAH7235482.1	6.29796	5.20491	5.40398	5.082	5.69287	5.69551	5.66487
KAH7235483.1	6.53199	5.69461	5.67229	5.61701	5.89743	5.83443	5.74204
KAH7235486.1	5.47461	4.72656	4.80013	4.60288	4.68155	4.61711	4.71901
KAH7235487.1	5.33891	4.45	4.35949	4.23875	4.63687	4.90562	4.41549
KAH7235488.1	6.17132	5.53881	5.53974	5.16221	5.22894	5.17461	5.51464
KAH7235511.1	5.0754	4.39199	4.47445	4.36129	4.1437	3.90932	4.28937
KAH7235512.1	4.13485	3.452	3.22572	3.20393	3.50199		3.63871
KAH7235540.1	3.66972				3.56403		3.00419
KAH7235542.1	4.2386	3.00582	3.48704	3.1637	3.40773	3.62445	3.70004
KAH7235566.1	6.19103	5.37996	5.43881	5.30773	5.50877	5.41333	5.40334
KAH7235570.1	4.19515	3.61943	3.60379	3.62495		3.32811	3.06028
KAH7235588.1	4.18839	3.81605	3.70231	3.30986			3.25633
KAH7235605.1	5.75376	5.04798	5.02354	4.90866	4.76066	4.99387	5.052
KAH7235617.1	5.28796	4.33294	4.39456	4.12172	4.52268	4.69409	4.71391
KAH7235623.1	2.19678	2.19678
KAH7235624.1	4.79665	3.85914	4.06062	3.88138	3.21211	4.04481	4.3721
KAH7235628.1	4.45114	3.86577	3.68917			3.66762	4.05603
KAH7235632.1	4.5012	3.36582	3.42267	3.82267	3.98052	3.59851	3.81726
KAH7235635.1	4.74057	3.72489	3.81885	3.4131	4.3505	3.89139	4.01452
KAH7235640.1	3.14336					2.81541	2.86766
KAH7235645.1	3.99268		3.21067	3.36203	3.46449		3.47612
KAH7235656.1	2.47842	2.47842
KAH7235657.1	5.02003	3.87264	4.05987	3.45874	4.52456	4.37381	4.41154
KAH7235676.1	4.99707	3.85117	3.79607	4.54335	4.51635	3.95649	3.96143
KAH7235678.1	6.11261	5.28526	5.11217	5.12153	5.37614	5.36273	5.57181
KAH7235681.1	4.17964	3.00134	2.40365		3.5159	3.47913	3.87926
KAH7235695.1	4.9378	3.76492	3.91609	3.36178	4.37227	4.20718	4.48593
KAH7235697.1	4.68881	3.90884	3.83147	3.6509	3.86761	4.01862	4.06696
KAH7235706.1	4.56083	3.71334	3.28287	3.74303	3.89119	3.79723	3.98692
KAH7235707.1	3.47576	3.16988		3.17952
KAH7235708.1	5.9366	5.13947	5.18904	5.08796	5.20607	5.06074	5.23952
KAH7235714.1	6.26399	5.42524	5.4736	5.2905	5.48847	5.38104	5.72354
KAH7235723.1	3.45634	2.82422		2.94638		3.01216	2.44782
KAH7235730.1	2.99888	2.99888
KAH7235747.1	4.21043	3.36195	3.28015	3.55528	3.32697	3.40233	3.57827
KAH7235748.1	4.32325	3.62907	3.81878	3.65584	3.18429	3.28941	3.34286
KAH7235758.1	6.37134	5.5536	5.4435	5.39534	5.71598	5.62604	5.72008
KAH7235760.1	3.39266						3.39266
KAH7235765.1	4.04238	2.67482	2.48323	2.71587	3.33832	3.56582	3.58763
KAH7235766.1	3.06172		2.58017				2.88783
KAH7235770.1	3.84893	3.43295		3.31909			3.35551
KAH7235772.1	3.50619	3.11916				3.27692
KAH7235779.1	3.53491				2.74629	3.38933	2.62181
KAH7235784.1	5.96737	5.21085	5.03945	5.18421	5.19128	5.20747	5.26998
KAH7235786.1	6.19888	5.44037	5.36994	5.156	5.48182	5.36829	5.59193
KAH7235788.1	6.52424	5.53837	5.51728	5.58348	5.85102	5.95028	5.83545
KAH7235789.1	6.14085	5.11025	5.11988	5.3038	5.55932	5.56435	5.28314
KAH7235790.1	6.56639	5.66827	5.78945	5.80096	5.68249	5.78047	5.94742
KAH7235801.1	5.58902	4.73188	4.8108	4.78451	4.79828	4.91485	4.80364
KAH7235806.1	5.04607	4.36449	4.22357	4.14826	4.21248	4.21378	4.39033
KAH7235807.1	4.00745			3.55348	3.56559		3.46522
KAH7235809.1	4.77305	4.04033	4.04614	3.87055	3.97648	3.91624	4.08149
KAH7235819.1	3.3689	2.80914					3.22889
KAH7235821.1	4.01406				3.61278	3.79444
KAH7235825.1	3.96545	3.77121	2.7493	3.09103			3.18631
KAH7235827.1	5.67079	5.16527	5.00962	4.84277	3.6199	4.5886	5.03133
KAH7235830.1	5.23877	4.34108	4.44881	4.00642	4.48269	4.54649	4.67689
KAH7235836.1	4.80827	3.80169	3.80789	3.92783	4.1272	4.23656	4.09465
KAH7235843.1	4.86104		4.24477	4.12123		4.10958	4.46177
KAH7235846.1	4.04411	3.58122	3.42298			3.15555	3.50204
KAH7235858.1	4.08232	3.58118	3.51536		2.7582	3.40391	3.27674
KAH7235860.1	3.71587			3.06915		3.37464	3.21917
KAH7235864.1	4.72612	3.66502	3.84396	2.92369	4.02739	3.94965	4.32685
KAH7235867.1	3.29352						3.29352
KAH7235871.1	4.17554	3.48182	3.35894	3.18546	3.45861	3.31262	3.50537
KAH7235879.1	4.34439	3.96121					4.1124
KAH7235881.1	6.44059	5.54104	5.63146	5.54898	5.56464	5.68929	5.88788
KAH7235883.1	3.53505		2.86548		3.25626	2.94959
KAH7235885.1	3.18772		2.50311		2.53306	2.25331	2.84621
KAH7235889.1	2.76121					2.76121
KAH7235890.1	3.12859						3.12859
KAH7235908.1	4.27298	3.15866	3.66705	3.45358	3.23055	3.90956
KAH7235909.1	3.61497	3.09916	3.09454				3.20981
KAH7235911.1	5.09788	4.20941	4.18687	3.88176	4.48642	4.3871	4.49223
KAH7235916.1	3.76443		3.21275	3.38687	3.2416
KAH7235933.1	3.30051						3.30051
KAH7235936.1	3.18355				2.95184		2.80001
KAH7235941.1	5.863	5.02991	5.08091	4.95223	5.03407	5.10846	5.24485
KAH7235948.1	4.20121	4.1438		3.29398
KAH7235957.1	5.12856	4.15397	4.21817	4.04976	4.43435	4.34838	4.63311
KAH7235968.1	3.38979	3.02991	3.14057
KAH7235969.1	3.36131	2.74972					3.2395
KAH7235977.1	3.60577	3.14597	3.08568			3.15131
KAH7235978.1	3.97813	3.08593	2.94006		3.24578	3.5447	3.33302
KAH7235982.1	6.3664	5.58313	5.54256	5.3228	5.73051	5.73511	5.47978
KAH7235983.1	5.53982	4.67082	4.74174	4.87488	4.72332	4.69414	4.82773
KAH7235986.1	3.43556				3.43556
KAH7235989.1	4.92773	4.08408	3.98921	3.93836	4.34719	4.34887	3.9792
KAH7235990.1	4.53734	3.8525	3.98536	3.52355	3.82898		3.8802
KAH7235995.1	3.26397	2.71699	2.67636				2.9246
KAH7235997.1	3.88547		2.21987	2.48454	3.85798
KAH7235999.1	5.05523	4.34582	4.31209	4.14996	4.15066	4.25054	4.39436
KAH7236002.1	3.08934	2.08753	2.83262	2.62928
KAH7236007.1	4.37409	3.70449	3.60707	3.33702	3.6343	3.56584	3.64275
KAH7236016.1	4.26745	3.70716	3.321		3.98509	3.22003
KAH7236018.1	5.40465	4.37608	4.47179		4.72462	4.61551	5.02608
KAH7236020.1	5.09844		4.39784		4.57389	4.3868	4.5865
KAH7236026.1	4.87404	4.20235	4.07361	4.1997	3.55727	3.67096	4.35999
KAH7236030.1	3.12529					3.12529
KAH7236031.1	3.83504	3.41539	3.6271
KAH7236034.1	5.35118	4.8999	4.28421		4.39934	4.4755	4.8504
KAH7236040.1	6.50573	5.57252	5.69242	5.55114	5.84627	5.89255	5.69867
KAH7236042.1	5.57302	4.7709	4.57684	4.72965	5.00694	4.7373	4.82932
KAH7236043.1	6.05173	5.23985	5.19573	5.10826	5.35274	5.26816	5.40963
KAH7236049.1	3.49701		3.00924		2.12346		3.29802
KAH7236055.1	4.5524	3.96028	3.95436	3.25614	3.20134	3.50983	4.03826
KAH7236066.1	5.66078	4.80611	4.73212	4.93738	4.94822	4.99666	4.81548
KAH7236082.1	4.81708	3.92253	4.0975	3.35645	4.07019	3.9603	4.33427
KAH7236084.1	5.91356	5.03997	5.08536	4.65953	5.28151	5.24932	5.2399
KAH7236091.1	6.24805	5.52787	5.52883	5.38694	5.39349	5.35228	5.57852
KAH7236092.1	5.15171	4.08311	4.22045	4.16747	4.43854	4.60482	4.48684
KAH7236093.1	4.95038	4.27692	4.38732	4.08228	3.96206	4.14897	4.02313
KAH7236104.1	3.87017		2.51113	3.00004	3.11424	3.48376	3.24165
KAH7236106.1	2.22344		2.22344
KAH7236107.1	6.7944	5.96001	6.05342	5.9467	6.11608	6.1271	5.81616
KAH7236108.1	3.70295		3.1432	3.07653	3.05812	3.12041
KAH7236116.1	6.32952	5.54089	5.64991	5.33941	5.45791	5.57991	5.65889
KAH7236124.1	3.86212	2.78921	2.9323	2.59885	2.79737	3.33361	3.41974
KAH7236125.1	2.46928	2.46928
KAH7236129.1	4.28131	3.25583		3.77679	3.34378	3.62186	3.69326
KAH7236138.1	4.9172	4.04696	4.0574	3.96557	4.10209	4.14947	4.38184
KAH7236143.1	4.24652	3.07886		3.79659		3.46963	3.85934
KAH7236145.1	2.9051	2.48202		2.69924
KAH7236151.1	4.63337	3.85795	3.69289	3.9075	3.85424	3.86335	3.92001
KAH7236155.1	3.24222	2.67509	1.97344	2.76055	2.35564	2.3471	2.18749
KAH7236164.1	4.59726		3.48035	3.88502	4.12995	4.08318	3.51378
KAH7236170.1	3.6304					3.25276	3.39447
KAH7236173.1	2.62685		2.54494				1.86211
KAH7236185.1	6.59469	5.74134	5.81301	5.60104	5.90242	5.90572	5.86252
KAH7236188.1	4.39487						4.39487
KAH7236193.1	3.71832						3.71832
KAH7236200.1	4.53517	3.59813	4.06741	3.86235	3.46416	3.62985	3.6219
KAH7236201.1	4.53061	3.92448	3.97542	3.81371	3.30317	3.87832
KAH7236202.1	3.72094	2.88054	3.47929				3.1717
KAH7236216.1	5.1293	4.4061	4.40458	4.28115	3.73013	4.25399	4.61695
KAH7236236.1	4.42922	3.82538	3.86213	3.85307		3.76106
KAH7236237.1	3.28341		2.83607	2.50162		2.69134	2.62961
KAH7236248.1	4.82891	3.83387	4.00983	3.87503	4.05185	3.91929	4.36769
KAH7236250.1	3.27418		2.87254		3.0548
KAH7236255.1	5.11173	4.12153	4.13242	4.07397	4.20213	4.3424	4.72231
KAH7236265.1	4.37354	2.38874	3.23221	3.1914	3.7809	3.92573	3.75302
KAH7236271.1	5.44152	4.7848	4.64283	4.34951	4.55274	4.27653	4.97568
KAH7236278.1	6.29614	5.30057	5.49769	5.24937	5.51593	5.52063	5.79657
KAH7236282.1	4.47103	3.60539	3.61611	3.81206	3.79601	3.7797	3.42469
KAH7236283.1	5.70173	4.93777	4.91116	4.93973	4.95384	4.80513	4.97422
KAH7236284.1	5.10836	4.33037	4.67687	4.14248	3.88907		4.57745
KAH7236302.1	4.1518		3.5051		3.23679	3.41254	3.82437
KAH7236312.1	5.27921	4.36006	4.54164	4.44155	4.54937	4.57594	4.50169
KAH7236320.1	4.81081	3.92126	3.81285	3.8119	4.21032	4.22497	4.01465
KAH7236326.1	3.79266		2.96623		3.08668		3.60829
KAH7236327.1	3.27351		2.47166		2.81594	2.96682
KAH7236336.1	4.2901	3.7668	3.68282		3.53716	3.15812	3.59726
KAH7236337.1	3.5007	3.39203		2.84585
KAH7236339.1	4.27337	3.72286	3.71838			3.66323	3.56233
KAH7236342.1	3.31437			3.22819			2.56958
KAH7236345.1	4.41059	3.02189	2.99069	3.53684	3.8486	3.86752	3.76632
KAH7236346.1	3.93943	2.59023	2.9218	2.98152	3.31921	3.33919	3.35147
KAH7236358.1	3.64899				2.90508	3.46352	2.87229
KAH7236359.1	3.62184	2.80005					3.55089
KAH7236362.1	4.21059	3.50013	3.75539		3.51303	3.61539
KAH7236363.1	2.36511			2.36511
KAH7236364.1	4.21195	3.55816	3.30724	2.93935	3.4765	3.77263	2.93335
KAH7236366.1	2.95881						2.95881
KAH7236368.1	5.5447	4.79486	4.73931	4.84942	4.65986	4.7955	4.73599
KAH7236378.1	3.76245	3.08479	2.43616	2.68483	3.30683	2.53441	3.15993
KAH7236380.1	3.25787			2.63972	2.85105	2.82277
KAH7236396.1	4.72673	4.04454	3.96558	3.79575	3.77297	3.84375	4.14073
KAH7236397.1	3.78348		3.17785		3.3428	3.25885	2.74137
KAH7236408.1	3.6443				3.28206		3.39691
KAH7236413.1	4.69949	3.85751	3.90054	3.68592	4.06194	4.03611	3.88374
KAH7236447.1	4.68862	3.93645	4.05683	3.52684	3.54353	4.05782	4.02131
KAH7236467.1	4.745	3.89652	3.43704	3.61926	4.14532	4.0917	4.16101
KAH7236468.1	3.26409			3.26409
KAH7236476.1	4.09621	3.09792	3.28827			3.65473	3.67845
KAH7236505.1	2.94625	2.39981	2.33933				2.61707
KAH7236521.1	3.50807						3.50807
KAH7236580.1	4.26804		3.25938	3.40298	3.44627	3.86029	3.61775
KAH7236586.1	4.35353	3.38491	3.09103	3.6873	3.606	3.86609	3.42485
KAH7236650.1	4.22089	3.91281	3.5007	3.72272
KAH7236652.1	3.32236	3.08192	2.61061	2.63928	1.69296
KAH7236671.1	5.79731	4.9422	4.9356	4.8701	5.13117	5.15161	5.00907
KAH7238055.1	3.44103		3.15591			3.12349
KAH7238059.1	2.97366		2.35484		2.72192		2.27333
KAH7238060.1	5.18625	4.41355	4.46443	4.15512	4.41607	4.50974	4.41162
KAH7238113.1	5.05854	4.45656	4.45423	4.10843	3.86395	3.91448	4.46235
KAH7238114.1	2.89188	2.47551	2.58309		1.99044
KAH7238115.1	3.01833	3.01833
KAH7238117.1	4.44892	3.1623	3.09499		3.95548	4.04336	3.72758
KAH7238129.1	1.84682					1.84682
KAH7238143.1	3.81594	2.66537	2.60987		3.46241		3.44333
KAH7238172.1	3.10209					3.10209
KAH7238202.1	4.8843	3.92134	4.05588	3.88588	4.24922	4.04953	4.30636
KAH7238206.1	3.72862	2.85159		2.96798	3.16134	3.1023	2.99928
KAH7238213.1	4.15984	3.61902	3.55772	2.96252	3.3285	2.72539	3.49122
KAH7238214.1	4.71509	4.22128	4.08696	3.55416		3.65973	4.17257
KAH7238218.1	5.08113	3.8451	4.20788	4.04056	4.48476	4.54594	4.31683
KAH7238222.1	5.59944	4.6814	4.75952	4.81451	4.92131	4.74396	4.94433
KAH7238223.1	2.73834				2.73834
KAH7238225.1	4.33292				3.99538	3.94053	3.46391
KAH7238235.1	5.61675	4.73356	4.71567	4.67537	5.01924	5.01653	4.71508
KAH7238242.1	3.73106	3.1491			3.34686		3.24331
KAH7238243.1	3.46258	3.01716					3.26972
KAH7238258.1	5.67604	4.902	4.92871	4.76915	4.90274	4.82683	5.01624
KAH7238260.1	4.32267	2.69998	3.29881	3.58271	3.62176	3.80515	3.6165
KAH7238273.1	3.93229	3.176	2.62527	3.14395	3.26477	3.18081	3.27543
KAH7238277.1	2.49498						2.49498
KAH7238280.1	3.75811	2.22191	2.71891		2.70353	3.28894	3.4131
KAH7238288.1	3.88415		3.02518	2.81689	3.1797	3.20082	3.4537
KAH7238289.1	3.64464						3.64464
KAH7238301.1	5.73023	4.95127	4.9272	4.78127	4.96577	4.95989	5.07679
KAH7238303.1	2.09601					2.09601
KAH7238306.1	4.97733	4.23226	4.15612	4.16864	4.15721	4.26017	4.20968
KAH7238309.1	3.78576	2.74225	2.85214		3.48008		3.26048
KAH7238310.1	3.24888						3.24888
KAH7238312.1	3.87782	3.04324	3.17009		3.41622	2.58811	3.29422
KAH7238318.1	4.1389	3.3716	3.63354		3.35944		3.68376
KAH7238321.1	3.09868		2.39856	2.34508	1.72685	2.7101	2.33658
KAH7238331.1	2.93452	1.33339	1.50262		2.75546	2.26874	1.71233
KAH7238334.1	2.40865	2.40865
KAH7238341.1	2.72004	2.46758	2.36433
KAH7238349.1	4.66241	3.87845	3.86552	3.69452	3.54676	3.92389	4.15241
KAH7238352.1	4.30901	3.30895	3.72141	3.1831	3.57106	3.652	3.52276
KAH7238354.1	2.88486						2.88486
KAH7238356.1	5.98824	5.25725	5.35164	5.24504	4.80237	5.19882	5.23155
KAH7238369.1	4.15936	3.02987	3.11574		3.82486	3.60682	3.12431
KAH7238373.1	3.6759						3.6759
KAH7238378.1	3.61512	2.21272	2.25674	2.36851	2.89825	3.35468	2.69074
KAH7238389.1	4.9934	4.16593	4.48966	4.40276	3.60081		4.3746
KAH7238390.1	5.22352	4.31347	3.91092	4.589	4.74728	4.24741	4.41848
KAH7238391.1	3.23411	2.93969	2.70229				2.5317
KAH7238404.1	4.78108	3.5268	3.89899	3.94056	4.19954	4.25254	3.82456
KAH7238405.1	3.6216	2.32846	2.39115	2.42124	2.65739	3.1465	3.20564
KAH7238406.1	5.55437	4.64889	4.63555	4.75864	4.88169	4.89012	4.77436
KAH7238420.1	5.01452	4.48952	4.46142			4.13678	4.47558
KAH7238422.1	3.948	3.10514	3.13729	3.34392		3.33282	3.27098
KAH7238425.1	4.37181	3.50568	3.71336		3.94157	3.80794
KAH7238427.1	1.9524						1.9524
KAH7238437.1	5.02543	4.35696	3.90302	4.07613	3.96557	4.19415	4.5853
KAH7238438.1	5.25076	4.09937	4.35713	4.25251	4.67002	4.64258	4.53443
KAH7238439.1	3.81491	2.71096	3.31249		3.0849	3.16652	3.1069
KAH7238445.1	5.14687	4.30328	4.456	4.33395	4.48254	4.29986	4.29372
KAH7238448.1	4.10758	3.8022	3.8109
KAH7238450.1	3.56962	2.86802		2.38432	2.86749		3.29992
KAH7238452.1	3.12972						3.12972
KAH7238453.1	2.22843		2.22843
KAH7238461.1	6.66226	5.69776	5.80281	5.55621	6.09209	6.03735	5.88938
KAH7238473.1	3.79508	3.2466	2.9116			3.1124	3.37343
KAH7238476.1	2.78403				2.78403
KAH7238478.1	3.41576	2.65539			3.08739		2.96825
KAH7238481.1	3.45096	2.63555	2.56225	2.69012		3.14523	2.1478
KAH7238482.1	6.7478	5.8201	5.847	6.0498	6.08561	5.89292	6.04536
KAH7238483.1	3.98095	2.87272		2.99349	3.46687	3.37709	3.40261
KAH7238486.1	4.03926	2.98655	2.77965	3.04258	2.9147	3.23629	3.7579
KAH7238498.1	2.54626	2.54626
KAH7238505.1	4.36052	3.72612	3.57677	3.92407		3.62412	3.09184
KAH7238506.1	4.50363	3.83858	3.70171	3.7395	3.17421	3.66846	3.91996
KAH7238514.1	7.07313	6.13376	6.2889	6.16569	6.3491	6.32176	6.43651
KAH7238516.1	4.65355	3.7271	3.6874		3.98916	3.9936	4.18256
KAH7238520.1	3.24242	2.21026				3.08447	2.56878
KAH7238529.1	4.72678	4.08714	3.69885	3.76231	3.9177	4.18441	3.82853
KAH7238535.1	4.1261	3.54172	3.61996		3.40223	3.15585	3.2462
KAH7238539.1	4.21064	3.47293	3.33748	2.90986	3.41439	3.72867	3.3678
KAH7238545.1	3.69264	3.33728	3.43987
KAH7238550.1	5.41197	4.52451	4.5466	4.40888	4.67975	4.71597	4.80671
KAH7238565.1	4.1087		2.84561	3.60974	3.64937	3.04076	3.40024
KAH7238574.1	3.49414				2.92883	3.35622
KAH7238579.1	4.54879		3.81872	3.7364	3.84464	3.76632	4.02177
KAH7238582.1	3.9085	3.24386	3.20817	3.30481		3.43369
KAH7238584.1	2.50492	1.99944				2.34234
KAH7238587.1	3.42925	2.00706	1.96487	2.78874	3.19426		2.49697
KAH7238613.1	5.33308	4.33078	4.32535	4.44741	4.53823	4.64921	4.817
KAH7238615.1	3.3142	2.69885		3.04254	2.66172
KAH7238621.1	2.69227						2.69227
KAH7238632.1	6.09339	4.686	4.73206	4.94797	5.673	5.56013	5.33145
KAH7238636.1	3.10116	3.10116
KAH7238637.1	4.37072	3.39014	3.88999	3.63099	3.21595	3.24005	3.74865
KAH7238638.1	3.52247	3.00299	3.05158		2.72152	2.82641
KAH7238642.1	7.0548	6.25804	6.05607	6.27953	6.34341	6.36433	6.2953
KAH7238644.1	5.58057	4.71	4.71246	4.82624	4.81267	4.90663	4.81415
KAH7238653.1	3.32356						3.32356
KAH7238655.1	4.24378	3.17829		3.58447			4.08568
KAH7238657.1	3.6935	2.95828	3.13434				3.42594
KAH7238658.1	4.36777	3.45564		3.55357			4.22763
KAH7238673.1	4.90849	4.27035	4.02032	3.99514	4.20369	4.05273	4.16794
KAH7238675.1	4.74253	4.02152	3.96676	4.08379	3.84808	3.72471	4.04226
KAH7238684.1	4.638	3.88998	3.91761	3.51056	3.81629	3.8825	3.99987
KAH7238685.1	5.56442	4.51997	4.41614	4.34731	4.95542	5.01678	4.95984
KAH7238694.1	3.74194	3.18013	3.05557	2.99073			3.27662
KAH7238695.1	4.32917	3.57636	3.38751		3.88116	3.76048	3.24588
KAH7238710.1	3.90415		2.77754		2.1564	3.39587	3.68024
KAH7238711.1	4.66643	4.12186	4.28612		3.8411	3.83823
KAH7238722.1	3.39883						3.39883
KAH7238730.1	3.90117	3.28156	3.5823	2.95358	2.94989		2.64419
KAH7238732.1	3.58626	2.99956					3.45608
KAH7238738.1	3.91822	3.2317	3.05104	3.14953	3.05824	3.37727	2.7124
KAH7238739.1	4.24457	3.33498	3.46832	3.48006	3.50683	3.33395	3.60949
KAH7238740.1	5.59203	4.58989	4.72096	4.67081	4.92377	4.96829	4.87888
KAH7238743.1	2.93436	2.126		2.86097
KAH7238745.1	5.1014	4.33088	4.26014	4.17901	4.2755	4.23213	4.55208
KAH7238746.1	5.27114	4.53561	4.36689	3.59565	4.67471	4.55619	4.62203
KAH7238753.1	3.78545	3.20949	3.24976				3.43207
KAH7238754.1	4.17371	3.29327	3.39161	3.43623	2.74265	2.95281	3.79999
KAH7238756.1	4.57287	3.84835	3.13488	3.98559	3.93514	3.77211	3.67944
KAH7238762.1	5.10965	4.31252	4.30754	4.21059	4.35513	4.34908	4.42571
KAH7238765.1	2.75687	2.1209	2.21762				2.43802
KAH7238778.1	3.55513	3.02428					3.4036
KAH7238779.1	4.18435	3.3786	3.46468		3.50653	3.83068
KAH7238781.1	3.81896					3.63614	3.35497
KAH7238784.1	4.51658	3.84367	3.63656	3.82552	3.71603	3.60228	3.75216
KAH7238789.1	4.00022				3.75256		3.63828
KAH7238790.1	4.72488	3.82672	3.93286	3.72656	4.07711	4.07511	3.93637
KAH7238792.1	3.56864			2.69576	3.20347	3.20674
KAH7238795.1	3.83159						3.83159
KAH7238799.1	3.66226	3.39891	2.98237	2.54879			2.88935
KAH7238816.1	2.24259						2.24259
KAH7238823.1	3.54437	3.12885	2.64113				3.23535
KAH7238824.1	2.91627					2.63337	2.59633
KAH7238825.1	3.55915				3.28262	3.23216
KAH7238834.1	4.06115	3.1246	3.2801	3.08824	3.36942	3.39531	3.34694
KAH7238836.1	4.06993	3.31875			3.36069		3.86743
KAH7238837.1	4.59499		4.05346	3.92416	4.04052	3.78618	3.40749
KAH7238843.1	4.86848	3.88291	4.03933	4.06778	4.18806	4.20761	4.08099
KAH7238849.1	5.10806	3.97414	4.16432	4.06273	4.48704	4.53831	4.43851
KAH7238863.1	5.07081	4.16447	4.25928	4.13884	4.38979	4.25283	4.4585
KAH7238868.1	6.05442	5.19874	5.27089	5.27538	5.29186	5.25498	5.35155
KAH7238870.1	5.69127	5.04474	4.82572	4.75539	4.67637	4.95058	5.07831
KAH7238871.1	3.21434		2.02653		2.8213	2.93908
KAH7238873.1	3.46264	3.44215		2.12584
KAH7238878.1	6.00698	5.2671	5.13748	5.03431	5.1273	5.36778	5.33949
KAH7238879.1	4.25628	3.89511	3.40211	3.31595	3.28024	3.56673
KAH7238881.1	3.95142	3.28384	3.56273				3.52705
KAH7238889.1	4.00372		3.10415		3.13379		3.87242
KAH7238892.1	4.89355	4.07624	4.11331	3.58157	3.85496	4.21056	4.41741
KAH7238894.1	5.52962	4.52602	4.5659	4.50629	4.92706	4.98093	4.74695
KAH7238906.1	4.71019	3.951	4.04665		4.17461		4.21197
KAH7238910.1	3.81299	2.96928			2.96671		3.66682
KAH7238912.1	3.99359	3.47151	3.43167	2.97235	3.34486		3.01678
KAH7238916.1	2.41552						2.41552
KAH7238921.1	4.52965	3.8243	3.66549	3.54375	3.91362	3.6639	3.79587
KAH7238924.1	5.71358	4.95823	4.94162	4.78632	4.95177	4.96106	4.98593
KAH7238930.1	4.40613	3.64253	3.41484	3.66799		3.71517	3.93654
KAH7238932.1	3.19165	3.02543			1.55678		2.66116
KAH7238933.1	4.33818	3.48216	3.4255	3.41762	3.51032	3.6031	3.794
KAH7238936.1	5.23442	4.39032	4.2911	4.11217	4.45685	4.54363	4.70673
KAH7238938.1	4.58599	3.5839		3.94211	3.50013	4.20925	3.81993
KAH7238940.1	3.71478	2.89819	3.10894			3.13351	3.24289
KAH7238950.1	4.75144	3.79836	3.7525	3.97879	3.98166	4.11817	4.08789
KAH7238953.1	4.67756	2.96048	2.68742	3.89242	3.68154	4.10254	4.32062
KAH7238955.1	4.42231	3.76496	3.60161		3.47926	3.76184	3.89392
KAH7238956.1	5.35357	4.34565	4.57375	4.46712	4.65558	4.66975	4.65095
KAH7238962.1	3.92708		2.95003	3.13303	3.26266	3.26093	3.40654
KAH7238966.1	5.18873	4.27531	4.22855	4.0154	4.61269	4.49097	4.56027
KAH7238971.1	3.38938	3.07613	3.1002
KAH7238972.1	4.22266	3.57336	3.66506				3.92058
KAH7238975.1	4.65021	3.79647	3.53888	3.6014	4.28556	3.51203	3.92572
KAH7238983.1	2.74608						2.74608
KAH7238988.1	4.57058	3.63943	3.61965	3.52438	3.90512	3.73661	4.0735
KAH7238992.1	4.06867	2.9715		3.274	2.94017	3.50139	3.6861
KAH7238998.1	4.14023	3.50554	2.79541		3.13082	3.40963	3.78277
KAH7239002.1	2.68686	2.42096	2.3476
KAH7239005.1	5.05534	4.25147	4.49689	4.02015	3.88035	4.28872	4.42883
KAH7239008.1	5.21896	4.36762	4.24795	4.28778	4.48407	4.52613	4.61359
KAH7239016.1	3.02551				3.02551
KAH7239022.1	3.42693		3.12274			3.12905
KAH7239023.1	4.13421		3.804	3.40473	2.34612	2.55672	3.61612
KAH7239036.1	3.71154	3.44626		3.37155
KAH7239040.1	4.13685	3.27749	3.34096	3.14142		3.50386	3.70259
KAH7239042.1	3.63795	2.74806	2.26179			3.42002	2.9875
KAH7239043.1	4.46535	3.21911		3.60832	3.85581	3.9256	3.8967
KAH7239048.1	4.73565	3.92012	3.6055	3.70564	3.94836	4.18355	4.1085
KAH7239055.1	2.97793						2.97793
KAH7239066.1	4.3323	3.48434	3.33632	3.63021	3.51681		3.94042
KAH7239071.1	3.39976					3.28607	2.7621
KAH7239072.1	3.70615				3.12001		3.57579
KAH7239090.1	2.63382					2.63382
KAH7239098.1	4.51452	3.01632	4.07726	4.04092	3.27319		3.83563
KAH7239106.1	4.24561			3.61676	3.85144	3.80369
KAH7239107.1	5.19432	4.59572	4.66603	4.08586	4.36571	4.27699	4.21331
KAH7239109.1	3.68855	3.10846	3.33858				3.15143
KAH7239114.1	5.09555	3.71821	4.1294	4.53144	4.223	4.40591	4.47333
KAH7239126.1	4.42455	3.70783	3.5197	3.97845			3.93712
KAH7239135.1	4.47883	3.70744	4.01465	3.69653	3.25686	2.93884	3.84691
KAH7239136.1	4.65774	3.60059	3.68405	3.86046	3.94759	4.09726	3.90469
KAH7239143.1	4.20311	2.0103	3.38737	2.14928	2.71476	3.60649	3.94052
KAH7239149.1	5.67653	4.79104	4.80735	4.46003	4.8909	4.98402	5.16382
KAH7239152.1	3.71876	3.06175				3.37885	3.2273
KAH7239156.1	4.5596	3.65185	3.67519	3.67459	3.79638	3.85065	3.9533
KAH7239158.1	4.51958	3.45277	3.66144	3.59308	3.4965	3.9466	3.98949
KAH7239163.1	4.12685	3.37918	3.5598	2.08347	3.38614	2.69731	3.63515
KAH7239164.1	5.47519	4.6018	4.55734	4.26673	4.83456	4.66939	4.94989
KAH7239168.1	4.4763		3.54852		4.01703		4.20431
KAH7239169.1	2.9692					2.9692
KAH7239173.1	3.7522	2.89511	3.07671		3.36141		3.13833
KAH7239180.1	6.00415	5.08314	5.06666	5.1211	5.32506	5.40248	5.24487
KAH7239181.1	3.11518	2.15634		2.3179	2.47438	2.57926	2.43906
KAH7239204.1	5.59983	4.78714	4.78624	4.32519	4.99629	4.93475	4.84024
KAH7239214.1	5.03778	4.37961	4.3934	3.93938	4.14211	4.19011	4.34873
KAH7239215.1	5.62579	4.95472	4.93134	4.75095	4.78554	4.71838	4.88824
KAH7239242.1	4.45637	3.71278	3.72764	3.88234	3.38059		3.9068
KAH7239243.1	5.34161	4.4985	4.65769	4.30099	4.54169	4.47145	4.76486
KAH7239255.1	3.05725						3.05725
KAH7239265.1	3.43286				3.06878	3.13539	2.23523
KAH7239277.1	3.96277	3.52603	3.48297				3.44408
KAH7239281.1	3.67033	2.91971			3.12972		3.39822
KAH7239290.1	4.20232		3.69647		3.71358		3.76281
KAH7239292.1	3.08775		3.08775
KAH7239293.1	4.18061	3.3724		2.98447	3.45986	3.70926	3.58345
KAH7239303.1	3.40269			3.04809			3.14934
KAH7239306.1	3.78885	3.02032	3.31391		3.19615	2.65412	3.00847
KAH7239307.1	4.64787	3.79394	3.83331	3.14977	3.69893	4.15752	4.02657
KAH7239323.1	4.14974	3.20352	3.89387	2.82096	3.18395	2.73554	3.2909
KAH7239330.1	4.96029	4.5588	4.52166				4.33874
KAH7239336.1	5.43436	4.43059	4.66233	4.37079	4.44229	4.80001	4.92782
KAH7239339.1	2.58217			2.24057	2.31823
KAH7239344.1	3.89356	3.16912	3.10274	3.11584	2.78803	3.07795	3.29383
KAH7239351.1	2.46447	2.46447
KAH7239367.1	4.44094	4.36474			3.29048		3.39611
KAH7239380.1	4.91992	4.1284	3.97961	3.53803	3.7845	4.08533	4.58513
KAH7239383.1	3.20008		2.96845		2.81644
KAH7239413.1	4.45002						4.45002
KAH7239429.1	4.45524	3.30627	3.35767		4.21777		3.88716
KAH7239430.1	4.1951		3.88066	2.86547			3.86571
KAH7239438.1	3.78047			2.71603		3.67205	2.90982
KAH7239439.1	2.88781	2.88781
KAH7239441.1	3.95317				3.40228	3.60188	3.38991
KAH7239443.1	6.8912	5.64425	5.96924	5.9	6.04265	6.31288	6.39072
KAH7239514.1	3.39947		2.71025				3.30007
KAH7239520.1	3.10619				2.86111	2.74095
KAH7239524.1	3.28977					3.09621	2.84561
KAH7239529.1	3.98847		3.68893	3.54231	3.13561
KAH7241206.1	6.28652		5.25969	5.4262	5.6435	5.87757	5.46428
KAH7241247.1	5.60477	4.54241	4.65566	4.68407	4.90804	5.02193	4.94432
KAH7241267.1	3.79461		3.42177	3.55519
KAH7241346.1	5.29394	4.38833	4.43128	4.56378	4.54321	4.46444	4.64954
KAH7241361.1	4.54404	3.81256	3.51453			4.2724	3.81354
KAH7241362.1	4.54871	3.79257	3.73194	3.55373	3.71602	3.94191	3.79606
KAH7241372.1	5.76244	5.04984	5.01808	4.81082	4.54085	5.00182	5.21067
KAH7241410.1	4.24687	3.39233	2.72831	3.43141	3.75088	3.68745	3.16083
KAH7241413.1	4.37299	3.01343	3.19407	3.25091	3.79267	3.8853	3.72787
KAH7241436.1	5.78388	4.52985	4.47614	4.97119	5.1778	5.30488	4.99211
KAH7241474.1	2.62693	2.52791	1.9363
KAH7241483.1	4.38225	3.41624	3.60597		4.05266	3.24311	3.64638
KAH7241491.1	5.72066	4.76207	4.78263	4.77439	4.98336	5.12917	5.06741
KAH7241492.1	3.97451		2.88407		2.91911	3.51303	3.66046
KAH7241513.1	4.35209	3.49506	3.35359	2.99815	3.80414	3.39804	3.86003
KAH7241528.1	3.74764					3.403	3.48623
KAH7241531.1	3.21195				2.91612	2.90564
KAH7241536.1	3.24005					3.24005
KAH7241541.1	5.24628	4.60298	4.66424	4.49091	4.05755	3.35696	4.6571
KAH7241569.1	2.62041	2.30077	2.33722
KAH7241576.1	5.06733	4.571	4.48948	4.35963	3.92938	3.83005	4.02197
KAH7241589.1	4.55657	3.82476	3.98813		3.85719	3.85507	3.72026
KAH7241592.1	5.05732	4.2274	4.10931	3.84792	4.60021	4.39349	4.10541
KAH7241599.1	4.19609		3.39326	3.39328	3.64121	3.55119	3.451
KAH7241605.1	3.67058	3.31427				3.41858
KAH7241610.1	4.29119	3.32822	3.51587	2.48259	3.40401	3.54732	3.89084
KAH7241616.1	3.74483	3.26905	3.25667				3.27717
KAH7241623.1	5.2316	4.4674	4.46168	3.60609	4.54104	4.44911	4.65556
KAH7241628.1	4.78423				4.42847	4.23835	4.22308
KAH7241635.1	5.61855	4.81605	4.81907	4.59299	4.89701	4.75307	5.03898
KAH7241642.1	3.54528	2.78846	3.00424		2.67833	3.14885
KAH7241643.1	4.42972	3.28798	3.52921	3.83294	3.984		3.71014
KAH7241672.1	4.37236	3.68064	3.48206	3.67025			4.04383
KAH7241679.1	4.15842	3.31721	3.4129	3.42361	3.58555	3.24635	3.16785
KAH7241687.1	3.89828	2.99809	3.33957	3.21368	3.4117		2.71152
KAH7241689.1	4.96081	4.04411	4.19002	3.80841	4.11146	4.27196	4.42729
KAH7241694.1	3.64641			3.10694	3.4139		2.74606
KAH7241702.1	2.88988		1.73651		2.28522	2.12859	2.59572
KAH7241710.1	4.02473	3.00698	2.95774		3.52162	3.48522	3.35843
KAH7241712.1	4.79837	4.00677	4.28151	4.08711		4.26816	3.45006
KAH7241713.1	4.03782	2.71508	3.36581			3.55823	3.64873
KAH7241727.1	5.58295	4.90345	4.86838	4.64357	4.7693	4.75269	4.84179
KAH7241729.1	3.81855	3.20903	3.38801	3.15253		2.74823	2.73429
KAH7241731.1	6.3108	5.40137	5.43662	5.43045	5.62298	5.70526	5.51021
KAH7241735.1	4.28675	3.69791	3.58636	3.59853	3.29686	3.14411	3.50044
KAH7241736.1	4.04009	2.84942	2.99359		3.54052	3.63798	3.16385
KAH7241737.1	3.82628	2.86726			3.32387	2.64508	3.53361
KAH7241738.1	4.55654	2.65667	3.82657	3.33474	2.9338	4.23178	3.94385
KAH7241754.1	5.81973	4.77113	4.78403	4.84642	5.04143	5.14805	5.34161
KAH7241757.1	3.81625	3.39686					3.60813
KAH7241758.1	3.99375	3.33832		3.53695			3.62682
KAH7241784.1	4.2183	3.50472	3.68107				3.93124
KAH7241801.1	3.18216	2.24795	3.12843
KAH7241803.1	4.76904	3.93906	3.87514	3.95803	3.92058	4.15259	4.03918
KAH7241810.1	4.11558	3.2379	3.19742	3.18099	3.46917	3.24751	3.54578
KAH7241813.1	5.77574	4.9389	4.86555	4.84879	4.99659	5.09212	5.15528
KAH7241826.1	5.85718	4.83526	4.87011	4.23305	5.2406	5.25501	5.31418
KAH7241827.1	3.9715	3.17173		3.89652
KAH7241829.1	3.33222		3.21735		2.23767	2.51396
KAH7241841.1	4.73394	3.62939	3.64025	3.7505	4.42604		4.12264
KAH7241842.1	2.5405	2.5405
KAH7241846.1	3.42841		3.42841
KAH7241849.1	5.22991	4.01862	3.95613	3.91385	4.77754	4.5197	4.69112
KAH7241858.1	4.19959	3.38234	3.42155		3.37081	3.74273	3.46294
KAH7241863.1	4.50799	3.54921	3.58969	2.93172	3.66459	4.02424	3.94117
KAH7241865.1	4.85986		4.83792		2.78955	3.40362	2.62143
KAH7241868.1	4.75292		4.07074		4.45747		4.20876
KAH7241871.1	5.24871	4.47848	4.50142	4.50163	4.44089	4.4924	4.39898
KAH7241873.1	4.2078	3.01132	3.21603	2.89442	3.84343	3.29767	3.57088
KAH7241881.1	5.79027	4.98637	4.92486	4.90657	5.04092	4.95586	5.19061
KAH7241887.1	4.81405			4.12551	3.85114	3.69983	4.59891
KAH7241897.1	5.48055	4.14401	4.81233	4.01837	4.56331	4.65215	5.11935
KAH7241900.1	4.79529	3.97226	4.00411	3.68271	4.00147	3.90894	4.30057
KAH7241903.1	5.72672	5.02371	5.01883	4.88831	4.83525	4.90294	4.98779
KAH7241905.1	4.22313	3.85631	3.66516				3.69083
KAH7241915.1	5.59012	4.9905	4.89667	4.54172	4.76215	4.67165	4.86269
KAH7241916.1	5.65664	4.81519	4.93624	4.43707	5.00273	4.74013	5.07529
KAH7241919.1	4.1395	3.41616			3.66733	3.59167	3.41943
KAH7241921.1	3.61693		3.02845	3.29638	3.03854
KAH7241924.1	3.66176	3.24561	3.28067		2.73195		2.58113
KAH7241925.1	4.27028	3.26345	3.74235	3.55823		3.18718	3.78667
KAH7241926.1	4.78027	4.00745	3.73595	3.7075	4.09384	4.12336	4.14236
KAH7241929.1	4.22154	3.71198	3.67959		2.55186		3.80381
KAH7241931.1	4.55699	3.53145	2.92592	3.52366	4.05755	4.05736	3.75169
KAH7241937.1	2.82031					2.56934	2.46268
KAH7241938.1	3.70702		2.73077		3.15014	3.25152	3.13293
KAH7241939.1	3.53275	2.34242					3.50379
KAH7241942.1	5.30151	4.63478	4.71201	4.17484	4.27919	4.33096	4.70037
KAH7241944.1	6.53176	5.80452	5.82882	5.58265	5.73537	5.74233	5.78652
KAH7241947.1	3.08436	2.91386					2.59587
KAH7241966.1	5.82728	5.01695	5.05744	4.67402	5.06845	4.97765	5.28887
KAH7241982.1	3.86314	2.5647	3.08063		2.93245	3.5804	3.02715
KAH7241993.1	5.03286	3.96363	4.22614	4.20731	4.51017	4.32319	4.08969
KAH7242008.1	3.05683						3.05683
KAH7242017.1	6.08472	5.25816	5.33465	5.28621	5.15244	5.2606	5.47787
KAH7242025.1	6.62907	5.82503	5.67938	5.74421	5.82165	5.8691	6.06164
KAH7242031.1	3.00268						3.00268
KAH7242032.1	3.09667		2.69616		2.20648	2.35324	2.5636
KAH7242033.1	2.93019					2.93019
KAH7242035.1	3.60464		2.92371		3.5031
KAH7242041.1	3.6017	3.6017
KAH7242052.1	3.55601		3.21392				3.2925
KAH7242070.1	3.29977	3.00796	2.98932
KAH7242079.1	5.41501	3.94959	4.10718		4.65852	4.93289	5.02971
KAH7242111.1	4.99385	4.06599	3.96214	4.22853	4.24408	4.30475	4.36453
KAH7242118.1	4.37563	3.47417	3.40521	3.6808		3.79162	3.85988
KAH7242137.1	2.15927		2.15927
KAH7242142.1	2.88944	2.21593		2.29201			2.61797
KAH7242154.1	7.08066	6.13037	6.19368	5.463	6.27593	6.41259	6.63994
KAH7242155.1	4.01469	3.53053	3.52758	3.39646	3.03735
KAH7242161.1	4.65975	3.59003	4.15854	3.34875	3.32964	3.92501	4.16441
KAH7242165.1	4.52975	3.44993	3.76498	3.63222	3.48989	3.95769	3.94336
KAH7242169.1	2.92164						2.92164
KAH7242174.1	4.21357	3.40358	3.26214		3.25025	2.9816	3.96629
KAH7242177.1	4.92479	4.33858	4.17707	4.13152	4.16349		4.28219
KAH7242180.1	3.61186	2.85861	2.95543		2.79968		3.26392
KAH7242181.1	3.79366				3.48952	3.49571
KAH7242184.1	2.15803		2.15803
KAH7242190.1	3.48722				3.27487	3.07463
KAH7242191.1	2.98123	2.73604		2.61611
KAH7242192.1	4.1907		3.27131		3.60768		3.98195
KAH7242204.1	3.50095	2.73694		1.88335	2.90487	3.08743	2.71671
KAH7242205.1	4.34052			2.85625	3.60052	3.89954	3.96687
KAH7242221.1	4.43072	3.87471	3.73369		3.9372	3.62828	3.05964
KAH7242223.1	2.93494	2.16832					2.85341
KAH7242228.1	3.81435	3.36691					3.62262
KAH7242229.1	5.23203	4.37147	4.33504	4.49747	4.48073	4.49645	4.51073
KAH7242230.1	5.46452	4.80646	4.74367	4.6147	4.50215	4.61746	4.76005
KAH7242231.1	4.12633	3.36288	3.5604	3.28003			3.74276
KAH7242232.1	6.25854	5.57772	5.46425	5.38892	5.45759	5.31628	5.60783
KAH7242250.1	4.21091	3.57103	3.54295	3.61739			3.68957
KAH7242254.1	4.36133	3.11634	3.473	3.34729	3.75196	3.74548	3.72106
KAH7242271.1	3.23416	3.23416
KAH7242272.1	4.41639	3.38032	3.82079	2.76958	3.62439	3.64984	3.89216
KAH7242276.1	4.65645	3.74671	3.4413		3.98503	4.06221	4.19844
KAH7242283.1	3.40471		2.45574	3.25305			2.6655
KAH7242299.1	5.28506	4.53348	4.46313	4.39895	4.4239	4.42745	4.7094
KAH7242300.1	3.98925	3.15109	3.61545	3.21646			3.40963
KAH7242301.1	4.86263	4.15512	3.78345	3.86612	4.0911	4.23573	4.1939
KAH7242303.1	2.89298	2.63813	1.87619		2.43419
KAH7242304.1	3.13978		2.16164				3.09153
KAH7242306.1	5.26231	4.44078	4.36419	4.25142	4.64787	4.50545	4.57867
KAH7242310.1	5.52277	4.85335	4.97663	4.70596	4.39533	4.36596	4.83415
KAH7242312.1	3.94964					3.74202	3.52946
KAH7242313.1	4.34941	3.57224	3.4609	3.37563	3.47308	3.75421	3.67281
KAH7242315.1	4.42106		3.59853		3.81341	3.86346	3.93396
KAH7242341.1	3.86068	3.56989	2.98403	3.41118
KAH7242347.1	4.59467	4.08131	4.041	3.53095		3.78498	3.83157
KAH7242361.1	5.55154	4.64514	4.5406	4.9504	4.80766	4.19992	5.03306
KAH7242370.1	3.96772				3.40037	3.2116	3.71112
KAH7242373.1	3.59188			3.29857		3.01473	2.9465
KAH7242385.1	4.32443				3.94581	4.03547	3.15528
KAH7242389.1	3.51336	2.68704			3.14016		3.1442
KAH7242390.1	6.07041	5.26914	5.2774	5.18831	5.17458	5.36496	5.42362
KAH7242393.1	3.36556	2.42789	2.5976		2.7653		3.03109
KAH7242394.1	3.0202	2.1401	2.4661				2.7903
KAH7242403.1	2.91847				2.44028	2.74291
KAH7242404.1	3.76421		3.17768		3.28405	2.72638	3.26694
KAH7242405.1	5.55538	4.87778	4.81474	4.83111	4.717	4.81997	4.51222
KAH7242406.1	4.4114	4.14857	4.03937		2.88037
KAH7242409.1	4.18261	3.64641	3.60877	3.71584			3.18665
KAH7242410.1	4.50323	3.60534	3.79229	3.63243	3.84394	3.52381	3.84624
KAH7242413.1	4.86499	3.97168	3.30315	4.13188	4.33175	4.38511	3.41774
KAH7242418.1	5.58304	4.77391	4.83898	4.21911	4.48252	4.97499	5.05339
KAH7242420.1	5.35763	4.56633	4.5086	4.21002	4.60708	4.61478	4.78441
KAH7242438.1	3.16788				3.16788
KAH7242441.1	3.38337		2.75115		2.98834		2.94457
KAH7242442.1	4.6275	3.89701	3.98923	3.3138	3.60715	3.57595	4.17304
KAH7242443.1	5.62677	4.88891	4.79518	4.72563	4.99291	4.77237	4.86238
KAH7242452.1	4.46483	3.48483	3.50198	3.48531	3.69852	3.86502	3.87808
KAH7242457.1	4.18004	3.51266	3.13114	3.16504	3.68866	2.78108	3.55388
KAH7242459.1	4.78731	4.23822	3.90233	4.22899	3.29868	2.82869	4.21431
KAH7242460.1	5.24588	4.34745	4.42809	4.42364	4.62308	4.31439	4.57941
KAH7242465.1	4.49098	3.7255	2.61361	3.78287	3.86815	2.1648	4.06648
KAH7242471.1	4.95416	4.08095	4.18862	3.81342	4.15008	4.07162	4.47809
KAH7242472.1	3.65026	3.09812	3.1179	3.07726	2.78983	1.96833
KAH7242476.1	5.37203	4.62753	4.73829	4.41504	4.34875	4.42429	4.80261
KAH7242479.1	4.44215	3.95163	4.07449	3.38902	3.64474
KAH7242482.1	6.68577	5.9001	5.87776	5.81886	5.87204	5.90947	6.03563
KAH7242490.1	4.85508	3.90979	4.1357	4.0454	4.20496	4.05127	4.05881
KAH7242495.1	4.02387	3.13704	3.59027	3.18834	3.1705		3.3574
KAH7242497.1	5.69313	4.9255	4.6916	4.88785	4.98644	4.93023	5.0026
KAH7242499.1	2.40081	2.40081
KAH7242500.1	4.80528	3.88364	3.74395	3.92439	4.16146	4.19786	4.07907
KAH7242510.1	3.5198	2.51263	2.49213	2.32104	2.94645	2.92761	2.86555
KAH7242522.1	3.22603				3.22603
KAH7242526.1	5.09653	4.51758	4.58049	3.7988	3.72609	3.68065	4.57394
KAH7242534.1	4.18749	3.36562	3.25938	3.49897	3.22884	3.58583	3.40821
KAH7242538.1	4.83941	4.17586	3.443		4.40188	4.41657
KAH7242548.1	4.34663		3.76174	3.67506		4.03659	2.91627
KAH7242553.1	4.46756		3.59397	3.45278	4.16572		3.89969
KAH7242573.1	4.95948	3.48899	3.41422	4.14439	4.47975	4.24339	4.3761
KAH7242575.1	3.35948	2.63437	2.0845		2.84263		3.01691
KAH7242588.1	3.80651	3.01687	3.19709	3.28042		3.27497
KAH7242605.1	4.49042	3.57954	3.89045	3.36382	3.60324	3.57257	3.9687
KAH7242625.1	4.48521	3.49815	3.81477	3.74785	3.37813	3.67046	3.91492
KAH7242657.1	4.66687	3.93237	3.89035	3.90181		4.01254	4.07339
KAH7242679.1	3.6692		2.94802	2.83114		3.02181	3.3122
KAH7242696.1	4.32822	3.68517	3.59545	2.08867	3.5935	3.49146	3.72945
KAH7242726.1	3.57242				3.37796	3.01724	2.48869
KAH7242774.1	3.16307		2.8554				2.8686
KAH7245107.1	6.84523	5.75209	5.96595	6.01127	6.24638	6.27653	5.92036
KAH7245128.1	4.40495			3.08728	3.98787	3.91276	3.79796
KAH7245145.1	3.64487	3.64487
KAH7245156.1	4.84013	4.09726	4.10456	3.86166	4.11704	4.05415	4.08916
KAH7245200.1	3.28119	3.0379		2.91357
KAH7245276.1	4.4503	3.766			4.13021		3.94806
KAH7245281.1	5.31065	4.30649	4.60574	4.33562	4.51693	4.71034	4.58008
KAH7245291.1	3.29141						3.29141
KAH7245295.1	3.40622	2.89012	2.93738			2.9571
KAH7245315.1	4.81193	4.0023	3.824	4.17487	3.5571	4.18676	4.1521
KAH7245343.1	3.8287		3.60201	3.43792
KAH7245344.1	4.44799	3.71626	4.11424	3.73867			3.63985
KAH7245352.1	5.67116	5.03583	5.02428	4.99945	4.83215	4.68416	4.58535
KAH7245353.1	7.35415	6.58153	6.61636	6.70095	6.52319	6.47871	6.51627
KAH7245394.1	4.02036	2.93598	3.68847	2.94025	2.78897	3.07059	3.31662
KAH7245397.1	7.58676	6.89856	6.59585	6.67285	6.96144	6.81799	6.80068
KAH7245409.1	3.72547	3.2204	3.17693	3.10745			2.93946
KAH7245428.1	4.55121	3.76186	3.54878	2.93828		4.01828	4.17508
KAH7245438.1	4.60969	3.94204	3.4257	3.72855	3.93358	3.98745	3.75158
KAH7245445.1	3.49563	3.20232		3.18673
KAH7245460.1	4.6001	3.8907	3.9226	4.19852	3.2033	3.79834
KAH7245483.1	3.8285	2.36862	2.85063	2.97921	3.1854	3.41199	2.86147
KAH7245484.1	3.46602		2.41492		2.51226	2.79758	3.2334
KAH7245519.1	3.20618		2.56844				3.09251
KAH7245547.1	3.32455						3.32455
KAH7245592.1	3.76988	3.76988
KAH7245628.1	5.06674	4.02661	3.94607	3.55364	4.501	4.3285	4.60815
KAH7245635.1	4.37389	3.69093	3.70562	2.95043	3.1905	3.33425	3.95739
KAH7245637.1	5.28024	4.56138	4.24341	4.18427	4.58464	4.67496	4.55256
KAH7245644.1	5.52167	4.78391	4.75858	4.5874	4.76335	4.50552	4.93229
KAH7245651.1	3.81168	2.97932		1.66743	3.27082	3.27126	3.24269
KAH7245658.1	4.11869	2.89499	3.18732	2.70231	3.54495	3.2216	3.71112
KAH7245693.1	3.18676				2.85065	2.91817
KAH7245694.1	5.47438	4.47885	4.72099	3.75686	4.92625	4.74765	4.84113
KAH7245729.1	3.82604		3.24738		3.10013	3.09265	3.38646
KAH7245736.1	2.92339		2.92339
KAH7245746.1	6.40365	5.58546	5.56001	5.5589	5.69634	5.66106	5.66995
KAH7245752.1	3.77424						3.77424
KAH7245757.1	5.34559	4.50656	4.50364	4.60599	4.51396	4.6779	4.56778
KAH7245758.1	4.62116	3.70156	3.52656	3.62662	4.08604	3.97422	3.87847
KAH7245761.1	2.43387	2.02629		2.21833
KAH7245764.1	4.95511	4.06674	4.06584	3.97538	4.36793	4.32791	4.10802
KAH7245766.1	3.90547						3.90547
KAH7245774.1	3.91273	3.2128			3.48744	3.23343	3.24635
KAH7245789.1	2.84006		2.69373			2.29653
KAH7245805.1	3.90571	3.19153		3.14251		3.64379	2.84652
KAH7245806.1	4.82003	3.89529	3.82077	3.76376	4.20431	4.00333	4.29466
KAH7245825.1	4.60837	3.60864	3.57585	3.63284	4.21032	3.75859	3.81285
KAH7245839.1	2.22167						2.22167
KAH7245841.1	4.6727	3.35921	3.40444		4.07026	4.0389	4.2911
KAH7245842.1	3.43524	2.48081	2.8627		3.15761		2.40685
KAH7245843.1	3.13777	2.59106	2.35809			2.87809
KAH7245849.1	3.75314	2.62448	3.30582		3.50798
KAH7245852.1	3.88626		3.6301		3.21205		3.25515
KAH7245853.1	6.33766	5.43527	5.4911	5.47157	5.57827	5.65958	5.66488
KAH7245857.1	6.31796	5.47376	5.40748	5.33427	5.52286	5.64328	5.73016
KAH7245873.1	3.37771	3.10182	2.81933			2.66497
KAH7245874.1	5.32313	4.7413	4.62963	3.86228	3.86156	4.05797	4.93809
KAH7245875.1	5.44088	4.7812	4.70522	4.66763	4.41933	3.76823	4.93544
KAH7245876.1	6.75483	5.63569	5.84172	6.37842	5.72209	5.69745	6.05835
KAH7245881.1	3.10978			2.87811			2.72619
KAH7245882.1	1.65768				1.65768
KAH7245888.1	3.77308	2.48612	2.48252			3.36341	3.47877
KAH7245891.1	3.28312	2.959				2.77735	2.6132
KAH7245892.1	5.2836	4.17067	4.12775	4.08959	4.65534	4.64362	4.79497
KAH7245894.1	4.12405	3.89923	3.73051
KAH7245896.1	6.21147	5.47728	5.44261	5.34467	5.44295	5.41765	5.46243
KAH7245901.1	3.79074	3.16859		3.30335			3.42999
KAH7245902.1	5.05656	4.46832	4.38961	4.31769	3.96663	4.1461	4.20276
KAH7245904.1	4.32383	3.40345			3.61799	3.54325	4.03755
KAH7245907.1	2.91795						2.91795
KAH7245920.1	4.77746	3.69915	3.51202	3.91321	4.23782	4.08246	4.14857
KAH7245925.1	4.77887	4.03455	4.05607	4.02301	3.8473	3.99444	4.01878
KAH7245929.1	3.14563	2.16116	2.08368			2.75706	2.74868
KAH7245930.1	4.47502	3.84376	3.63796	3.08192	3.64699		4.11019
KAH7245934.1	4.21492	3.22848	3.7602	3.01026	3.38812	3.29568	3.54532
KAH7245938.1	3.73729	2.55216	2.42269		3.12869	3.16441	3.30852
KAH7245941.1	4.47119	3.71144	3.81006	3.10954	3.49585	3.66773	3.95027
KAH7245945.1	3.13786	2.29148	2.51251	2.33112	2.55722		2.44303
KAH7245949.1	4.03306	3.64922	3.50768		3.15106	2.96899	2.88443
KAH7245955.1	4.49343	3.50043	3.367	3.44042	3.80536	3.98892	3.83004
KAH7245964.1	4.16188	3.57485	3.38918	3.77528		2.98591	3.14032
KAH7245967.1	3.90781	2.64194		2.8837			3.83783
KAH7245973.1	3.83963			3.56867		3.50627
KAH7245975.1	4.30814	3.3931	3.51103		3.54952	3.65178	3.81851
KAH7245981.1	3.46156		2.72938	2.61366	3.15366		2.7183
KAH7245984.1	3.2158		2.58121	2.74427			2.84963
KAH7245987.1	3.75302		3.33373			3.43829	2.88244
KAH7245994.1	2.51476				2.51476
KAH7245995.1	2.84378		2.84378
KAH7246003.1	5.30354	4.2858	4.31973	4.06175	4.51591	4.66308	4.84883
KAH7246006.1	6.07397	5.29246	5.41632	5.04798	5.15619	5.33294	5.41256
KAH7246007.1	3.5731						3.5731
KAH7246013.1	3.89793			3.49258	3.68095
KAH7246014.1	4.50157	3.6379	3.69301	3.8639	3.15143	3.9253	3.72545
KAH7246015.1	2.97728						2.97728
KAH7246019.1	4.57224	3.4009	3.39443	3.87333	3.79603	4.02625	3.90327
KAH7246023.1	3.26743	3.03262	2.8882
KAH7246026.1	4.79039			3.77589	4.18455	4.2294	4.37094
KAH7246028.1	6.18792	5.38023	5.37661	5.32936	5.36148	5.40756	5.56159
KAH7246029.1	6.18727	5.31507	5.3681	5.50753	5.46046	3.38959	5.68685
KAH7246031.1	4.77741	4.12034	3.88446	3.80795	3.80479	4.11116	4.12444
KAH7246036.1	4.69553	3.88827	3.9312	3.88075	3.98314	3.79666	3.99389
KAH7246039.1	6.4139	5.57383	5.61401	5.55783	5.74278	5.75146	5.51729
KAH7246040.1	3.30389		3.09068				2.89266
KAH7246044.1	3.83689	3.48234					3.5835
KAH7246049.1	5.11634	4.32439	4.31859	4.13577	4.34596	4.34647	4.48759
KAH7246050.1	6.64261	5.97529	5.83708	5.81742	5.81983	5.9481	5.74436
KAH7246051.1	5.48564	4.39329	4.68086	4.61627	4.77187	4.88274	4.75164
KAH7246055.1	4.2082	3.03767			3.92161	3.73964	3.08672
KAH7246056.1	3.05335	2.58231	2.67428				2.44115
KAH7246057.1	4.4353	3.11394	3.36329	3.21421	3.78075	3.89081	3.91312
KAH7246064.1	4.24986	3.54916	3.36014	2.81183	3.52067	3.27891	3.78384
KAH7246087.1	4.11935		3.55499	3.32748	3.60649	3.24829	3.21373
KAH7246088.1	4.22152		3.35499		3.31328	3.66303	3.88811
KAH7246089.1	4.45909	3.64364			3.91559	3.81361	3.98382
KAH7246102.1	2.83751						2.83751
KAH7246111.1	4.47518	2.87273	3.54316		3.81158	3.93661	4.0214
KAH7246112.1	5.01928	4.18506	4.1271	3.99643	4.28321	4.38135	4.35509
KAH7246117.1	6.68067	5.7285	5.73249	5.7031	6.01418	6.0251	6.04957
KAH7246120.1	4.06096	2.90757	3.63047	3.55594			3.45206
KAH7246128.1	2.00069		2.00069
KAH7246130.1	4.59557	3.91361	3.72794	3.46981	3.82982	3.4716	4.12044
KAH7246132.1	2.94825				2.94825
KAH7246138.1	4.4189	3.14339	3.71635	3.70785	3.8431	3.6539	3.48605
KAH7246140.1	4.27381	3.66257	3.78003	3.29968	3.16761	2.969	3.57582
KAH7246142.1	4.84625	4.17138	3.86734	3.0003	3.98054	4.32801	4.20777
KAH7246145.1	3.74341		2.68877				3.70332
KAH7246147.1	2.34815		2.34815
KAH7246156.1	3.07026				3.07026
KAH7246159.1	4.41906	3.53282	3.01372	3.35771	3.52455	3.96687	3.83962
KAH7246161.1	4.53835	3.2903			3.88504		4.39648
KAH7246165.1	3.27996		2.96751				2.99009
KAH7246166.1	5.22634	4.57459	4.57999	4.29636	4.09677	4.40593	4.5452
KAH7246168.1	4.52403	3.31114	3.9169	3.49414	3.95067	3.9515	3.32775
KAH7246177.1	4.20082	3.38703	3.71105	3.6848	3.24212	2.99497	2.86069
KAH7246183.1	2.33011				2.33011
KAH7246185.1	3.36374	2.24152		2.74802		2.96529	2.81517
KAH7246194.1	4.25142	3.25157	3.55624	3.04747		3.645	3.84048
KAH7246204.1	4.81521	3.04914		3.6557	4.42865	4.27538	4.14656
KAH7246205.1	5.07529	4.36654	4.39175	4.31576	4.1274	4.26715	4.26553
KAH7246208.1	3.74761				3.43521	3.45767
KAH7246214.1	3.81916				3.39062		3.61657
KAH7246215.1	2.69628				2.39194	2.39853
KAH7246228.1	2.61595	2.4402	2.13814
KAH7246232.1	3.90254					3.70442	3.46641
KAH7246240.1	5.51155	4.45114	4.67181	4.59255	4.56202	4.86332	5.00393
KAH7246248.1	4.66498	3.67473		3.84353	4.21096		4.26193
KAH7246250.1	5.20935	4.46189	4.43385	4.27462	4.18622	4.44954	4.63844
KAH7246269.1	6.16023	5.43122	5.30365	5.31197	5.39351	5.26202	5.53108
KAH7246270.1	4.24986	3.46114	3.01119	3.28735	3.80088	3.45347	3.44052
KAH7246276.1	3.71717	3.41434				3.41794
KAH7246277.1	3.15073				3.07547	2.35247
KAH7246279.1	5.20093	4.48229	4.50683	4.37162	4.3283	4.36122	4.45551
KAH7246280.1	5.38543	4.51659	4.44318	4.54024	4.71354	4.72053	4.6371
KAH7246286.1	4.04025	3.09548	3.30419			3.56757	3.60382
KAH7246289.1	3.79766		3.69955	3.10346
KAH7246293.1	3.90311	3.39019	3.25904	3.29215			3.2478
KAH7246295.1	3.65448		3.37457				3.33127
KAH7246299.1	4.4865			3.44922	4.0456	3.81038	4.0117
KAH7246300.1	4.67034	3.64881	3.85901	3.94307	4.13909	3.97231	3.505
KAH7246301.1	5.03104	3.91516	4.2293	2.76596	4.41251	4.39848	4.48801
KAH7246304.1	5.34155	4.13357	4.23611	4.1478	4.78721	4.78274	4.72251
KAH7246306.1	3.6551	2.82757					3.58516
KAH7246307.1	2.02555				2.02555
KAH7246309.1	2.82811			2.82811
KAH7246316.1	5.69345	4.8781	4.97426	4.81292	4.8758	4.85706	5.04856
KAH7246317.1	5.50876	4.68813	4.98526	3.89353	4.65852	4.68589	4.87704
KAH7246318.1	5.84005	4.95787	5.03945	5.08404	5.13922	5.1274	4.99307
KAH7246319.1	1.99832						1.99832
KAH7246328.1	4.7582	4.12339	3.97544	3.87345	4.01456	3.56806	4.11588
KAH7246338.1	6.0887	5.12775	5.18432	5.27644	5.43589	5.43165	5.31714
KAH7246340.1	4.76716	2.87645	3.76876	3.62046	4.25057	4.19338	4.15494
KAH7246345.1	3.48468	2.70949	2.70485		2.8603	2.69299	2.91144
KAH7246350.1	4.91696	3.98356	4.10171	3.4396	4.25105	4.31254	4.28362
KAH7246354.1	4.06123		3.88885				3.57653
KAH7246362.1	5.98378	5.11674	4.69114	4.94605	5.52858	5.30812	5.18769
KAH7246367.1	3.65357	3.07379	2.91046	1.98122	2.20989	2.44957	3.29345
KAH7246368.1	4.12698	3.69286	3.72799				3.49421
KAH7246370.1	3.26694		2.91046				3.01507
KAH7246371.1	4.83214	4.20047	4.17964	3.84136	2.74567	3.96694	4.30511
KAH7246380.1	4.72794	3.65657	3.81429	3.43262	4.13494	4.08055	4.14619
KAH7246384.1	2.25588						2.25588
KAH7246385.1	3.43862	1.88465	2.46864		2.95494	3.07269	2.46379
KAH7246393.1	3.57981						3.57981
KAH7246395.1	2.90194		2.90194
KAH7246402.1	3.44207	2.60504	2.94391		2.40858	2.50615	2.95848
KAH7246407.1	2.23162		2.23162
KAH7246408.1	3.01051				2.68637	2.73139
KAH7246410.1	4.33987	3.65038	3.94612		3.49711	3.57097	3.23096
KAH7246427.1	3.29557	3.29557
KAH7246429.1	3.08347		2.25382		2.56907	2.82067
KAH7246432.1	4.16776				3.68015	3.71818	3.67224
KAH7246437.1	4.59185	3.8341	3.87581	3.9152	3.79301	4.01275
KAH7246446.1	3.16655				2.7074	2.90419	2.19184
KAH7246450.1	4.10158	3.25188	3.48274	3.21447	3.33007	3.1856	3.39784
KAH7246452.1	2.01081		2.01081
KAH7246455.1	3.85622	3.50928	3.35303				3.22958
KAH7246460.1	2.87891	2.87891
KAH7246464.1	2.43965	2.15715	2.11922
KAH7246469.1	3.87025	2.38705			2.80479	3.70717	3.15842
KAH7246472.1	5.15317	4.43538	4.34023	4.55949	4.4269	4.09951	4.24524
KAH7246480.1	2.9166	2.9166
KAH7246500.1	3.56248		2.8043		2.90374		3.34502
KAH7246501.1	3.32668	3.176	2.79384
KAH7246523.1	4.85673	4.112	4.06269	4.18187	4.23815	3.93719	3.79561
KAH7246529.1	4.29144	3.19044		2.82587	3.96348	3.77696	3.33566
KAH7246564.1	3.1858				2.98873		2.74777
KAH7246663.1	3.64574		3.21394			3.28632	2.93108
KAH7250855.1	3.44286	3.07857					3.197
KAH7250884.1	3.54336	3.12038	3.13443	2.90961
KAH7250910.1	7.27393	6.30809	6.46126	6.6214	6.57503	6.45947	6.48332
KAH7250911.1	5.77799	5.08807	5.13104	5.18375	4.60242	4.89637	4.84881
KAH7251003.1	3.6107				3.24623	3.36502
KAH7251013.1	4.5958		3.88464		3.77227	4.20591	3.99012
KAH7251017.1	3.97825			3.97825
KAH7251068.1	2.20077	2.20077
KAH7251074.1	4.97568	4.23144	3.98209	4.0876	4.16667	4.11817	4.44528
KAH7251117.1	3.2036						3.2036
KAH7251131.1	3.63774	2.65344	2.65699	2.85734	3.26095		2.95161
KAH7251161.1	3.36858	3.01034	3.1181
KAH7251165.1	3.4387				3.4387
KAH7251175.1	4.61404	4.00303	3.67274	3.27214	3.8897	3.68563	4.07427
KAH7251176.1	2.97982				2.70757	2.64797
KAH7251179.1	3.19615				3.19615
KAH7251198.1	5.52433	4.64324	4.78369	4.78372	4.73384	4.79902	4.71426
KAH7251206.1	3.32887					2.77316	3.1873
KAH7251252.1	3.4553				3.29598		2.94257
KAH7251256.1	4.20973	3.18585	2.49985	3.44286	3.47965	3.71518	3.52862
KAH7251273.1	5.12277		3.82864	4.34908	4.55799	4.72862	4.14367
KAH7251298.1	5.1293	4.12905	4.07467	4.02796	4.52702	4.63256	4.34467
KAH7251307.1	3.74641	3.51215	3.20621	2.85576
KAH7251309.1	3.75727			3.5144	3.38906
KAH7251315.1	3.35073		3.01364	2.55433			2.93052
KAH7251335.1	4.42339	4.00299	3.79482			3.58563	3.80303
KAH7251355.1	4.49275	3.61591	3.87379	3.82533	3.5391	3.5871	3.73865
KAH7251358.1	3.14101						3.14101
KAH7251362.1	5.45053	4.57511	4.55177	4.54471	4.69512	4.76068	4.82425
KAH7251363.1	4.98121	4.46829	4.225	4.24045	4.13516	4.18284	3.51829
KAH7251460.1	4.57051	3.73304	3.78871	4.08088	3.74181	3.66131	3.54294
KAH7251481.1	3.34635						3.34635
KAH7251482.1	4.81914			4.13956	4.43479		4.39681
KAH7251512.1	6.0865	5.25619	5.2489	5.28033	5.43218	5.40178	5.17371
KAH7251529.1	3.03798		2.40868			2.67553	2.55805
KAH7251535.1	3.62996	2.95844				3.31622	3.10904
KAH7251536.1	5.28937	4.52363	4.45664	4.25816	4.53505	4.60025	4.60704
KAH7251559.1	6.25657	5.29228	5.40362	5.39333	5.64079	5.57101	5.47566
KAH7251566.1	4.82548	3.93921	4.10096	3.69346	4.10058	3.96123	4.27665
KAH7251570.1	3.89932		2.74929	2.94652	2.97904	3.41609	3.46621
KAH7251571.1	4.70969	3.87064	3.75638	3.56328	3.94254	4.01498	4.18605
KAH7251574.1	5.74971	4.82776	4.86248	4.86078	5.18588	4.94435	5.03298
KAH7251582.1	4.38021	3.75725			4.04544	3.47524	3.62248
KAH7251593.1	4.23116	3.25113	3.21524	3.69174	3.76527		3.45656
KAH7251602.1	4.22074	3.44946	3.60587		3.78994	3.34357	3.14709
KAH7251611.1	3.67749	2.89422	3.17047		3.30824		2.66338
KAH7251612.1	5.37007	4.72447	4.64288	4.31806	4.24232	4.3365	4.8894
KAH7251614.1	4.17635	3.50826	3.1964	2.97912	3.40298	3.07682	3.74341
KAH7251615.1	3.81415	3.28312	3.55883				2.99052
KAH7251616.1	3.84579	3.30916	3.2145				3.52306
KAH7251622.1	2.9095						2.9095
KAH7251623.1	3.3757						3.3757
KAH7251624.1	3.93438			3.3067		3.56298	3.46474
KAH7251625.1	2.88779	2.50869					2.65292
KAH7251627.1	2.48714	1.90534	2.25493			1.66949
KAH7251634.1	4.38025				3.95381	3.90647	3.84192
KAH7251656.1	4.30874	3.49282	3.47875	2.91975	3.70923	3.6132	3.62135
KAH7251659.1	3.03989		2.24015				2.96491
KAH7251660.1	3.5081	3.5081
KAH7251661.1	5.22565	4.17577	3.91436		4.52545	4.50341	4.90053
KAH7251662.1	3.89782				3.84405		2.96399
KAH7251665.1	6.49259	5.71861	5.78181	5.74102	5.60737	5.52507	5.83874
KAH7251670.1	4.53609	3.35879		3.9758	3.83312	3.57881	4.07987
KAH7251681.1	3.79689	2.35549	2.3459		3.44567	2.64129	3.41291
KAH7251688.1	5.57543	4.8723	4.58431	4.73317	4.91304	4.81603	4.79148
KAH7251691.1	4.86273	3.68432	3.90391	3.27527	4.13859	4.17298	4.47003
KAH7251708.1	2.64031				2.44253		2.20358
KAH7251710.1	2.28071	2.28071
KAH7251718.1	5.45501	4.78553	4.76029	4.64481	4.55703	4.60424	4.66372
KAH7251743.1	5.07309	4.28242	4.26141	4.28735	4.36325	4.31465	4.25074
KAH7251745.1	3.54013	2.7906	2.83137		3.13893		2.90078
KAH7251752.1	5.9975	4.81119	4.81165	5.03338	5.40846	5.43111	5.36314
KAH7251753.1	4.47978	4.14376	4.21112
KAH7251754.1	4.80279	3.94972	3.9885	3.66192	4.10099	3.95301	4.27119
KAH7251757.1	6.0029	5.03238	5.06562	5.03048	5.35516	5.36069	5.34114
KAH7251758.1	3.5236	3.11774	3.05542	2.95006
KAH7251764.1	3.66006					3.52442	3.0886
KAH7251778.1	2.86898	2.5156	2.61467
KAH7251786.1	4.82315	4.07218	4.06085	3.98925	4.01653	4.13155	3.98034
KAH7251794.1	2.38751		2.38751
KAH7251796.1	3.75046	3.2513				3.4603	2.98221
KAH7251797.1	4.10442		3.02821		3.68229	2.94147	3.77563
KAH7251801.1	4.92769	4.02346	4.08232	4.20919	4.22094	4.26993	4.02461
KAH7251804.1	4.39208	3.52919	2.93467	3.13893	3.90877	3.93327	3.37376
KAH7251805.1	5.2189	4.11458	4.20683	4.08034	4.52706	4.70369	4.60409
KAH7251814.1	4.11207	3.22167		3.39952		3.79926	3.3928
KAH7251819.1	6.80449	5.87891	5.97652	5.84841	6.14774	6.16325	6.04309
KAH7251829.1	3.23414				3.23414
KAH7251830.1	5.43149	4.40147	4.49701	4.09107	4.76855	4.79282	4.90521
KAH7251836.1	3.2672	2.78235	2.68258	2.74784	2.12208		1.84976
KAH7251839.1	5.38092	4.38412	4.46972	4.30337	4.76222	4.75755	4.71193
KAH7251844.1	4.68419	3.76395	3.83236	3.4596	4.01317	3.98474	4.10988
KAH7251848.1	4.44911	4.03611	3.84044				4.01423
KAH7251856.1	2.31944	2.13459		1.85931
KAH7251866.1	5.38591				4.92556	4.96081	4.82963
KAH7251874.1	4.25101	2.82048	3.46162	3.23462		3.6771	3.89195
KAH7251883.1	4.02288	3.33945	3.24724			3.72471	3.10846
KAH7251889.1	3.94435	3.0122	3.39235			3.18213	3.57747
KAH7251890.1	3.28283						3.28283
KAH7251901.1	4.63251		4.3249		4.14032	3.901
KAH7251905.1	3.42451	2.68871	2.56995		2.86152	2.78717	2.66122
KAH7251908.1	3.33025	2.54926	2.18831	2.32826	2.43342	2.33439	2.96872
KAH7251912.1	4.42891	3.74246	3.65963	3.04591	3.71149	3.68027	3.75641
KAH7251913.1	5.88133	5.05127	5.02305	5.07126	5.30822	4.83081	5.18763
KAH7251914.1	3.59574		3.59574
KAH7251919.1	5.53181	4.74319	4.67094	4.79913	4.88398	4.51168	4.81962
KAH7251938.1	4.22076	3.41044	3.26783	3.36246	3.29675	3.48244	3.68822
KAH7251939.1	3.18943						3.18943
KAH7251948.1	6.6868	5.4706	5.76585	5.73198	6.04614	6.06774	6.06543
KAH7251949.1	4.30871	3.44758	2.8631	3.80051	3.66741	3.64503	3.15909
KAH7251950.1	4.36107	3.604	3.64653	3.46519	3.77125		3.75521
KAH7251961.1	4.90158	4.13411	3.40861	3.80508	4.2006	4.28999	4.33824
KAH7251963.1	5.654	4.91425	4.90647	4.7899	4.59701	4.83092	5.0762
KAH7251966.1	3.28199			2.32366		3.09388	2.66479
KAH7251975.1	6.09819	5.37621	5.56111	4.81819	5.00398	5.18435	5.52156
KAH7251978.1	5.05096	4.36312	4.38961	3.82147	3.50419	3.37431	4.72145
KAH7251981.1	3.83434	3.01381	3.03866			3.14897	3.51775
KAH7251985.1	6.51402	5.81235	5.7039	5.73951	5.61912	5.74709	5.76908
KAH7251986.1	5.73099	4.95452	4.92924	4.86593	4.99741	5.04747	4.89674
KAH7251990.1	4.41467		4.14777			3.99361	3.31712
KAH7251991.1	3.93611			3.76063	3.45775
KAH7252003.1	4.21798	3.33636	2.90053	3.02776	3.48257	3.5459	3.77348
KAH7252006.1	3.60087	3.43976					3.09216
KAH7252009.1	4.56663	3.59321	3.65532	3.63141	4.05415	4.00052	3.44799
KAH7252012.1	3.49523	2.85583			3.00026		3.1491
KAH7252013.1	5.49119	4.75622	4.67279	4.48153	4.74082	4.78836	4.77061
KAH7252015.1	3.55425		2.74364	2.74073	3.00945		3.16325
KAH7252016.1	3.02735	2.696					2.75467
KAH7252017.1	4.57902	3.73219	3.78795	3.61603	3.35038	4.01043	3.9905
KAH7252020.1	4.03631	3.7078	3.55426			3.33963
KAH7252023.1	4.01708	3.21272		3.94293
KAH7252032.1	4.16752	3.47715	3.44954		3.34398	3.52501	3.52289
KAH7252033.1	3.68051	2.65645	3.41651				3.23787
KAH7252037.1	5.72657	4.89617	4.75898	4.66828	4.84848	5.07551	5.20558
KAH7252051.1	4.11664	3.9987	3.49296
KAH7252060.1	4.499	3.61575	3.56109	3.47442	3.93114	3.74787	3.82415
KAH7252065.1	4.47729	3.7632	3.67181	3.40524	3.20755	3.92482	3.84218
KAH7252067.1	3.75428	2.95442	2.89223	3.03274		2.79119	3.36209
KAH7252072.1	3.34651		2.8659				3.17216
KAH7252074.1	4.1486	3.53802	3.33985	3.12392	3.0703	3.14808	3.65598
KAH7252090.1	3.75144				3.15688	3.62397
KAH7252092.1	5.08814	4.24758	4.23378	3.90117	4.49407	4.40661	4.36207
KAH7252097.1	4.25988	3.10322	2.89004		3.80587	3.90677	3.22626
KAH7252105.1	5.15391	4.25479	4.10755	4.26755	4.26219	4.42654	4.6833
KAH7252106.1	4.11764	3.33664	3.25431		3.75265		3.54239
KAH7252113.1	3.49595	2.95605		3.18427			2.8455
KAH7252116.1	4.02329			3.25484	3.65007	3.63193
KAH7252119.1	3.96684			3.47041	3.35755	3.25098	3.35228
KAH7252133.1	3.50187	2.92922	2.96445				3.14765
KAH7252134.1	5.43188	4.50759	4.48424	4.54586	4.77251	4.72443	4.77996
KAH7252150.1	5.21675	4.14258	4.65644		4.05748	3.92875	4.93247
KAH7252151.1	5.23272	4.58118	4.45157	4.1782	4.29046	4.54743	4.53926
KAH7252160.1	4.10663		2.87441		3.59687	3.59971	3.61312
KAH7252169.1	3.71926	3.17947	3.07122				3.40639
KAH7252176.1	4.88659	3.933	4.29535	3.716	4.00325	3.80872	4.43128
KAH7252181.1	2.88661					2.88661
KAH7252182.1	3.8672	2.72473		2.39205	3.06774	3.43973	3.42601
KAH7252184.1	2.82331				2.82331
KAH7252187.1	6.0569	5.3364	5.24954	4.77517	5.24758	5.33923	5.46322
KAH7252196.1	3.08504		3.08504
KAH7252201.1	5.68196	4.65137	4.731	4.82761	5.05488	5.00471	5.0016
KAH7252202.1	3.47176				2.78816	3.19128	2.9008
KAH7252206.1	5.3004	4.58003	4.60596	4.0944	4.44638	4.55068	4.65715
KAH7252208.1	3.77564		3.16755				3.65269
KAH7252210.1	3.03177				3.03177
KAH7252212.1	5.28323	4.63378	4.60121	4.12594	4.01862	4.66782	4.58746
KAH7252213.1	6.25539	5.24005	5.31637	5.08289	5.64769	5.62089	5.63992
KAH7252216.1	2.92682				2.66227	2.58597
KAH7252224.1	5.47654	4.64099	4.72046	4.51432	4.6111	4.61067	4.94933
KAH7252226.1	3.41714	2.63003		2.24209	3.30356
KAH7252233.1	4.73928	3.99095	3.2551	3.98725	4.13223	4.13814	3.79623
KAH7252235.1	4.23267	3.23895	3.06006	3.55409		3.80462	3.62801
KAH7252244.1	3.47104					3.47104
KAH7252259.1	4.39657	2.98705	3.63536	3.48833	3.46836	3.87564	3.78558
KAH7252261.1	4.47696	3.74666	3.78706	3.50095	3.76695	3.55612	3.75358
KAH7252262.1	4.72574	3.04622	3.49799		3.63677	4.56223	3.90802
KAH7252264.1	5.80268	5.10013	5.14261	4.56621		4.92634	5.39589
KAH7252266.1	2.78986	2.46087					2.51511
KAH7252267.1	4.48551		3.55822	3.54406	3.86711	3.75867	4.01569
KAH7252268.1	4.08536	3.16551	2.83412		3.1577	3.36429	3.79752
KAH7252276.1	5.42888	4.71527	4.60255	4.63044	4.65906	4.62378	4.66407
KAH7252278.1	2.56737						2.56737
KAH7252294.1	5.11193	4.50374	4.53249	4.07886	3.50092	4.17064	4.52449
KAH7252307.1	4.55303	3.35114	3.79534	3.40228	3.98186	3.64063	4.03165
KAH7252315.1	4.22259	3.57113	3.00535	2.03543	3.37811	3.72226	3.62167
KAH7252316.1	3.16236					3.16236
KAH7252327.1	4.25489	3.51623	3.16967	2.96145	3.35801	3.32274	3.899
KAH7252330.1	4.03403	3.26741	3.0308	3.09226	3.40396	3.41848	3.17545
KAH7252332.1	4.2265			3.41828		3.83676	3.86684
KAH7252335.1	3.5184					3.28373	3.139
KAH7252336.1	2.88895				2.88895
KAH7252339.1	5.07313	4.25118	4.53438	4.09117	4.03559	4.2777	4.38267
KAH7252340.1	2.90245			2.47702	2.29647		2.47855
KAH7252341.1	4.26122	3.43791	3.40674		3.1782	3.41845	3.94585
KAH7252344.1	4.55244	3.9176	3.93059	3.66769	3.4248	3.9234	3.50395
KAH7252354.1	4.87811	4.12975	4.11571	3.84898	3.91438	4.04716	4.35357
KAH7252356.1	4.33379	3.54428	3.50564		3.70153	3.73338	3.64542
KAH7252358.1	3.87757	3.34339	3.40405				3.44764
KAH7252359.1	5.23957	4.61162	4.6876	3.79407	4.0735	3.96401	4.75385
KAH7252360.1	4.72002	3.80556	3.97184	3.72491	4.12532	3.60763	4.14659
KAH7252365.1	3.19393				2.85971	2.92373
KAH7252366.1	3.19131	3.19131
KAH7252368.1	4.93286	3.97228	3.51836	3.77481	4.46851	4.45576	3.95763
KAH7252389.1	4.77806	4.09954	2.90028	3.75977	3.9303	4.22355	4.19357
KAH7252390.1	3.10914	2.04423	2.21601		2.62912	2.41996	2.50765
KAH7252392.1	3.9107	3.47135				2.599	3.67978
KAH7252394.1	3.82454	2.92154	3.50419	3.24601			2.94779
KAH7252403.1	4.05084	3.53855		3.3361		3.5892	3.2393
KAH7252410.1	3.44815	3.15945	2.97207	2.62848
KAH7252413.1	4.56824	3.69235	3.8262	3.44361	3.65207	3.92538	3.98634
KAH7252417.1	6.03763	5.08099	5.14765	5.18344	5.38261	5.39912	5.26708
KAH7252429.1	5.16965	4.37794	4.29682	4.09142	4.40322	4.48151	4.55813
KAH7252430.1	3.60782	2.09058	2.11338	2.37488	3.06318	3.24556	2.8106
KAH7252434.1	3.78704	3.1174				3.47048	3.26933
KAH7252438.1	4.562	3.81851	3.5392	3.33312	3.67936	3.80569	4.1174
KAH7252441.1	5.60834	4.57646	4.61372	4.53634	5.04801	5.06952	4.8034
KAH7252446.1	4.82226	4.25271	4.27976		3.1406	3.91414	4.29859
KAH7252452.1	3.45891	2.42796	2.49638		2.95139	2.48732	3.03906
KAH7252463.1	5.26663	4.28149	4.31431	4.34969	4.50729	4.64041	4.67033
KAH7252465.1	4.29922	3.89433	3.57657			3.76509	3.39489
KAH7252467.1	4.63531	3.69985	3.76614	3.46864	3.93461	3.85388	4.13513
KAH7252483.1	3.05789	2.70701		2.80158
KAH7252485.1	4.37572	3.87552			3.79831	3.99825
KAH7252501.1	4.62275	3.84323	3.76162	4.00052	3.94155	3.84127	3.54591
KAH7252510.1	4.6084	3.79912	3.82195	3.71252	3.84193	3.94573	3.82746
KAH7252526.1	4.23656	3.75379	3.03447	3.71474		3.36831	3.47214
KAH7252529.1	3.40116	2.6566	2.63025			3.04364	2.72636
KAH7252534.1	5.42081	4.50887	4.4351	4.5534	4.70158	4.78103	4.76007
KAH7252547.1	3.41701					3.19841	3.01414
KAH7252559.1	5.80372	4.69913	4.59906	4.82307	5.24042	5.19363	5.176
KAH7252565.1	4.09899	3.46702	2.20235	3.3562	3.35372	3.35247	3.42957
KAH7252568.1	3.80389	3.29175	3.17493	2.97737	2.18503	2.83425	3.05212
KAH7252573.1	3.60954				3.0381	3.4739
KAH7252576.1	3.92411			2.97241		3.04328	3.80301
KAH7252577.1	3.97627	3.36661	3.48684		3.41837		3.16256
KAH7252578.1	5.14501	4.1114	4.20602	4.06446	4.37572	4.59665	4.55373
KAH7252580.1	4.09688	3.3379	3.81146				3.58468
KAH7252587.1	4.65415	4.00988	3.81519	3.68645	3.66182	3.98369	3.9663
KAH7252594.1	3.7854	3.16364	3.25684				3.45286
KAH7252601.1	2.74834					2.74834
KAH7252606.1	3.88258	3.62147	3.41338		2.81292		2.31727
KAH7252607.1	5.10531	4.31302	4.23872	4.26614	4.1956	4.35108	4.51804
KAH7252615.1	3.44962				3.44962
KAH7252618.1	4.99258	4.19634	4.33447	4.03818	3.63738	4.071	4.53093
KAH7252619.1	4.36389	3.44445	3.49539	3.7049	3.70369		3.85005
KAH7252622.1	3.15758	2.60434	2.56315	2.82578
KAH7252624.1	5.44292	4.64089	4.64869	4.36985	4.50271	4.74669	4.8918
KAH7252641.1	2.70382	2.10782	2.14114	2.2819	1.67815
KAH7252661.1	3.44132	2.63546	2.99422	3.12837
KAH7252663.1	3.9664	3.28675	3.36493			3.34349	3.44682
KAH7252700.1	4.08554	2.92954	3.37086		3.81614		3.38543
KAH7252712.1	4.24753		3.31395	3.49212	3.51121	3.78114	3.50915
KAH7252760.1	3.32617				2.99665		3.05189
KAH7252761.1	4.67422	3.85185	3.85847	3.88308	3.97286	4.0479	3.67226
KAH7256041.1	4.56436	3.59614	3.97375		3.55377		4.29526
KAH7256044.1	3.52563	2.97217	2.99402	2.48691	2.75345		2.74549
KAH7256045.1	4.66055	4.0333	3.96389		4.0223	3.62554	4.04214
KAH7256046.1	5.70963	4.88454	4.8979	4.94842	4.99147	4.9735	4.87956
KAH7256047.1	3.85704	3.28488	2.79175	3.16619	3.30777	3.06126
KAH7256048.1	3.65538		3.29783		3.13596		3.06807
KAH7256049.1	3.13975		3.13975
KAH7256087.1	3.60914	2.62227	3.15715	3.24682		1.62336	2.60574
KAH7256089.1	5.35681	4.80341	4.89631	4.54249	4.1946	4.16032	4.30242
KAH7256101.1	6.23764	5.54459	5.54607	5.35841	5.46709	5.4274	5.37552
KAH7256121.1	1.66159			1.66159
KAH7256149.1	4.47079	3.35139	3.8217	3.58339	3.91986		3.9315
KAH7256150.1	3.23295	2.81985	3.0209
KAH7256180.1	2.84678			2.84678
KAH7256195.1	4.92579	3.73006	3.70253	3.78368	4.3141	4.39331	4.35137
KAH7256197.1	2.01891					2.01891
KAH7256200.1	3.74725				3.28544	3.29066	3.23185
KAH7256210.1	3.84487	3.11551	3.05507		2.72655	3.41288	3.15718
KAH7256213.1	3.13897						3.13897
KAH7256216.1	4.58595		3.20989		4.02498	4.21979	3.98864
KAH7256220.1	2.39763						2.39763
KAH7256221.1	3.63191	2.85362			3.55277
KAH7256237.1	3.81612	3.48017	3.33427				3.13605
KAH7256239.1	5.60694	4.80517	4.83195	4.77169	4.77077	4.80109	4.96093
KAH7256255.1	4.5834	3.78127		3.86806	4.38819		2.65317
KAH7256261.1	4.1503	3.25059	3.65308	3.44309	2.90914	3.19965	3.4292
KAH7256285.1	3.1605						3.1605
KAH7256297.1	4.46629	3.8342	3.68448	3.59784	3.62624	3.68215	3.66261
KAH7256298.1	4.0717		3.66012			3.49269	3.61423
KAH7256301.1	3.62545	2.66964		3.05994	2.88909	3.14326	2.64398
KAH7256302.1	5.10809	4.27788	4.35879	4.35315	4.34484	4.33276	4.3067
KAH7256315.1	2.99338		2.25353		2.18633		2.81426
KAH7256316.1	3.58461	3.32572	2.88411			2.98212
KAH7256324.1	3.3755	1.86178	2.46091		3.04571	2.4176	2.806
KAH7256328.1	4.62338	3.93415	3.7052			4.07806	4.21426
KAH7256348.1	6.13143	5.4303	5.4326	5.21561	5.30144	5.31633	5.38315
KAH7256350.1	3.63859	3.44922	3.01292				2.70548
KAH7256352.1	5.88408	4.88444	5.04281	5.09844	5.27708	5.25952	4.9152
KAH7256353.1	3.57296				3.57296
KAH7256357.1	6.10034	5.32071	5.29411	5.07162	5.16468	5.34321	5.56744
KAH7256371.1	3.98059	3.52849	3.04984		3.56028		3.15582
KAH7256377.1	2.62119	2.62119
KAH7256380.1	6.83539	6.0773	6.03894	6.10677	5.87377	6.20691	5.9637
KAH7256385.1	3.8342	3.25777	3.5176				3.23629
KAH7256387.1	2.80455						2.80455
KAH7256388.1	6.00617	5.19162	5.31595	4.96308	5.2823	5.23967	5.28961
KAH7256392.1	4.20428	3.14148			3.74367	3.84095	3.33149
KAH7256406.1	3.43637				3.13574	3.13494
KAH7256408.1	3.89052		3.36901				3.73502
KAH7256412.1	5.64972	4.94887	4.64222	4.88857	4.80139	4.90908	4.96311
KAH7256427.1	6.14401	5.44191	5.41724	5.36139	5.23393	5.29561	5.40905
KAH7256428.1	4.70383	3.83136	3.75199	3.15788	3.98583	4.05119	4.19764
KAH7256436.1	3.50618				3.50618
KAH7256440.1	4.91529	4.32397	4.18333	3.04466			4.65162
KAH7256447.1	2.6812		2.46544				2.27397
KAH7256449.1	5.95526	5.03723	4.90339	4.89357	5.26937	5.31652	5.38317
KAH7256450.1	4.46025	2.73308	3.49152	2.82031	4.0003	3.85807	3.86534
KAH7256451.1	3.26734	2.39436			2.98304		2.80691
KAH7256455.1	4.20142	3.34207	2.98739	3.14233	3.73402	3.45675	3.48583
KAH7256464.1	2.25904	1.91102	2.00039
KAH7256471.1	3.5192				3.5192
KAH7256473.1	4.10009	3.39132	3.29623	3.21093	3.43505	3.48369	2.87972
KAH7256474.1	5.13415	4.49815	4.48504	4.45741	3.78038	4.34567	4.23759
KAH7256475.1	4.61071	3.46458	3.41022	3.12888	3.99907	4.07103	4.08696
KAH7256482.1	5.38979	4.63735	4.75449	4.55897	4.3108	4.48409	4.76332
KAH7256506.1	5.60794	4.70816	4.67033	4.49079	4.9271	4.98757	4.97721
KAH7256507.1	3.61969		3.61969
KAH7256514.1	3.99616	3.52476	3.47521	2.95191	2.36935		3.38883
KAH7256517.1	4.01439	3.20763	3.20769	3.32069		3.70053
KAH7256519.1	5.87059	4.97224	4.97538	4.80957	5.26968	5.1295	5.22714
KAH7256520.1	4.29596	3.3638	3.63396	3.19215	3.38769	3.6611	3.66002
KAH7256525.1	4.67244	3.27852	3.11664	3.60973	3.92763	4.34038	3.97295
KAH7256526.1	5.89013	5.15311	5.15664	4.84137	5.14724	5.12146	5.17246
KAH7256529.1	5.70279	4.91645	4.86451	4.72281	4.87485	4.66554	5.24217
KAH7256530.1	2.73806	1.16613	1.94434				2.64783
KAH7256531.1	3.78217	3.00706	2.92522		3.20656	2.81412	3.28711
KAH7256532.1	6.34795	5.19956	5.44598	5.39284	5.73452	5.71682	5.68121
KAH7256548.1	4.40379	4.02706	4.04763	3.5487
KAH7256550.1	3.6755				3.28677	3.23065	3.04171
KAH7256555.1	6.39515	5.72355	5.57796	5.6306	5.60158	5.54229	5.60331
KAH7256556.1	2.67539						2.67539
KAH7256557.1	3.56783	2.85668			3.26989		3.04778
KAH7256559.1	4.32284	2.89303			4.18113		3.7053
KAH7256564.1	2.80254		2.80254
KAH7256569.1	5.16041	4.221	4.2418	3.90234	4.54757	4.50866	4.54486
KAH7256574.1	4.15262	3.41276	3.07471	3.78685	3.55404		2.86564
KAH7256579.1	3.11727		2.77418				2.85457
KAH7256581.1	2.37849	2.37849
KAH7256587.1	6.00039	5.1611	5.21756	5.067	5.24829	5.27173	5.32269
KAH7256588.1	3.50565	2.93864	3.02902	2.74619			2.85063
KAH7256595.1	6.01085	5.08454	5.07867	5.04261	5.33151	5.37188	5.34963
KAH7256599.1	3.27545		2.95524	2.56203	2.39183		2.57078
KAH7256604.1	2.96283		1.85139		2.30227		2.81049
KAH7256609.1	3.87258	2.74445	2.79186			3.34871	3.60752
KAH7256611.1	3.68372	2.97878	3.08138		2.7002		3.336
KAH7256612.1	4.55882	2.6901	4.10843	3.35898	3.49496	3.71708	4.08846
KAH7256624.1	4.68493	3.68788	4.10846	3.67603		3.87756	4.2651
KAH7256635.1	3.66881		3.66881
KAH7256646.1	4.37219	3.59926	3.84174	3.6077		3.74468	3.48193
KAH7256648.1	5.19187	4.51586	4.4795	4.40613	4.19576	4.40535	4.41481
KAH7256649.1	5.8621	4.92024	4.92973	4.90925	5.26977	5.23017	5.08821
KAH7256651.1	2.48182						2.48182
KAH7256653.1	4.90513	4.02837	3.90256	3.68396	4.30406	4.20366	4.31719
KAH7256655.1	5.47593	4.60857	4.60759	4.59017	4.79601	4.69103	4.82948
KAH7256657.1	4.86037	4.08289	3.45481	4.25513	4.1246	4.05994	4.16897
KAH7256663.1	6.69807	5.78314	5.81095	5.68802	5.99196	6.02768	6.07936
KAH7256667.1	4.42421	3.7298	3.74755	3.79429	3.2078	3.65883	3.50514
KAH7256669.1	4.46605	3.22282	3.20925		3.42706	3.44602	4.31152
KAH7256670.1	4.44643	3.53547	3.93162	3.47745	3.73673	3.70173	3.39618
KAH7256679.1	5.698	4.73096	4.75711	4.57962	4.99202	5.19648	4.97557
KAH7256686.1	6.3485	5.59703	5.60759	5.51439	5.53768	5.50527	5.64209
KAH7256693.1	4.52766	2.99452	3.30363	3.80043	4.09795	3.83481	3.70077
KAH7256698.1	3.35805		2.47125		2.92915	3.05503
KAH7256700.1	5.17998	4.42951	4.132	4.41459	4.19687	4.51627	4.56076
KAH7256703.1	5.32527	4.26029	4.35313	4.65804	4.76301	4.63751	4.37785
KAH7256704.1	3.29717				3.01974		2.97118
KAH7256706.1	3.84658			3.20669		3.51829	3.32552
KAH7256707.1	3.7782	3.25588	3.05884	3.03639			3.2935
KAH7256712.1	5.88824	5.11173	5.06043	4.84964	5.12186	5.1066	5.29645
KAH7256717.1	5.23024	4.6564	4.54665	4.30257	4.12061	4.2223	4.5958
KAH7256720.1	4.08696	3.6664	3.78382	3.04933	2.22645		2.32375
KAH7256722.1	6.41737	5.73437	5.82664	5.67089	5.2545	5.46246	5.66523
KAH7256730.1	5.15791	4.44912	4.45498	4.09792	3.99639	4.21735	4.68366
KAH7256744.1	3.00264					3.00264
KAH7256745.1	4.32519	3.62492	3.28108	3.4956	3.64547	3.69451	3.40109
KAH7256764.1	4.28348	3.41239	3.32785	3.46583	2.91922	3.79206	3.65774
KAH7256770.1	4.56211		3.85014		4.06793	3.82081	4.04497
KAH7256771.1	3.6777				3.59346		2.92398
KAH7256777.1	5.76547	4.97905	5.03631	4.85241	4.98313	5.05292	4.99292
KAH7256787.1	3.08436				3.00355	2.31429
KAH7256791.1	4.40914	3.50503	4.00535	3.1645	3.0271	3.63374	3.7405
KAH7256794.1	4.39473	3.30986	3.21998		3.90838		4.11454
KAH7256796.1	2.91247						2.91247
KAH7256797.1	3.72981	3.07063	3.2671	2.88033	3.19934
KAH7256807.1	6.94045	6.28094	5.74709	5.98647	6.15845	6.50241	5.8202
KAH7256809.1	3.99947	3.16107	3.21197	3.44536			3.61503
KAH7256816.1	4.69163		4.27533		4.4816
KAH7256818.1	6.10185	5.4722	5.28677	4.98844	5.33492	5.14336	5.5071
KAH7256820.1	5.36618	3.95243	4.30503	4.29257	4.78721	4.71774	4.84595
KAH7256821.1	2.56216		2.56216
KAH7256833.1	5.59459	4.85457	4.77365	4.6375	4.77704	4.72492	5.02502
KAH7256846.1	5.26677	4.58627	4.59633	4.13485	4.3257	4.36254	4.68958
KAH7256853.1	5.80351	4.94747	4.83262	4.81795	5.18486	5.18585	5.03032
KAH7256861.1	3.37876						3.37876
KAH7256863.1	3.43646					3.43646
KAH7256865.1	5.75433	4.93149	4.98202	4.70939	5.12182	5.07489	4.92538
KAH7256880.1	4.44866	3.22274	3.77698	3.76503	3.4663	3.96624	3.38805
KAH7256883.1	3.38097	3.05296			3.10534
KAH7256887.1	3.99772		3.39199			3.46228	3.66109
KAH7256888.1	3.60819	3.60819
KAH7256894.1	4.98171	4.51404	4.38304	3.98179	3.8868	3.87175	4.15588
KAH7256895.1	3.31668		2.79294		3.16215
KAH7256899.1	3.32697	3.03036	3.02148
KAH7256900.1	4.50159	3.70344	3.76802	3.0803	3.51288	3.7417	4.03535
KAH7256902.1	2.88611	2.88611
KAH7256908.1	4.2394	3.42705	3.27494	2.56283	3.64437	3.45826	3.71182
KAH7256910.1	3.28952	3.10421	1.8509				2.78218
KAH7256912.1	3.5667		3.32336				3.19915
KAH7256913.1	5.28691	4.43979	4.50892	4.47554	4.60096	4.68948	4.17843
KAH7256918.1	5.51436	4.77048	4.7497	4.49284	4.78055	4.58168	4.91441
KAH7256919.1	3.89799					3.89799
KAH7256922.1	4.05694	3.29772			3.36378	3.57564	3.52388
KAH7256923.1	3.61602		2.82753				3.53888
KAH7256929.1	4.11909		3.76562				3.86481
KAH7256930.1	4.57441	3.62716	3.84378	3.4903	3.68809	3.7575	4.1013
KAH7256931.1	5.87708	5.04163	5.21362	4.89343	4.99087	4.88258	5.35681
KAH7256932.1	4.04724	2.80109		2.81633	3.51107	3.25435	3.68313
KAH7256937.1	4.58519	3.74243	3.90359	3.91469	3.45818	3.54952	4.01313
KAH7256942.1	3.98735	3.37723	3.46231		3.44861		3.20968
KAH7256955.1	3.82638	3.55531	3.49318
KAH7256974.1	4.4848	3.86594	3.84993		3.8608		3.94718
KAH7256978.1	4.43446	2.91262	3.22084	3.02633	3.87286	3.79097	4.00035
KAH7256979.1	5.33112	4.51423	4.50905	4.53583	4.55838	4.61677	4.57393
KAH7256982.1	3.2042	2.87372					2.93077
KAH7256985.1	4.9529	4.29973	4.34969	3.57074	3.97933	4.17713	4.28149
KAH7257012.1	5.88598	4.24002	4.1285	5.13386	5.36665	5.36434	5.14038
KAH7257013.1	3.38954				3.38954
KAH7257015.1	3.53992	3.11083	3.08874		2.62345		2.72364
KAH7257025.1	4.00843			2.60486	3.43295	3.85024
KAH7257035.1	5.37168	4.37218	4.55709	4.38484	4.6859	4.73445	4.68725
KAH7257037.1	4.40135	3.68379	3.96766			3.75239	3.73494
KAH7257038.1	4.47139	3.721	3.73369	3.71457			4.13821
KAH7257042.1	2.7974					2.36737	2.59569
KAH7257045.1	2.63561		2.63561
KAH7257053.1	4.43783	3.59497	3.53121	3.03989	3.75032	3.67911	3.93305
KAH7257079.1	3.26489						3.26489
KAH7257080.1	5.99813	5.37847	5.266	5.185	5.02473	4.98027	5.33774
KAH7257081.1	4.82733	4.01561	3.92775	3.80716	4.05884	4.0582	4.28012
KAH7257092.1	6.03778	5.27367	5.06213	5.4287	5.22128	4.85789	5.44843
KAH7257093.1	4.88679	4.12467	4.06119	3.51561	4.31035	4.31199	3.90263
KAH7257094.1	3.45738		2.1003				3.43786
KAH7257098.1	4.6099	3.375	3.80393	3.98239		3.72099	4.23371
KAH7257099.1	3.64143		2.71842	2.6759	3.39428	2.95598
KAH7257100.1	5.43316	4.54263	4.46325	4.31553	4.75515	4.69367	4.90418
KAH7257101.1	3.21474						3.21474
KAH7257105.1	4.57589	3.65906	3.68652	3.85208	4.19736		3.73037
KAH7257106.1	5.53812	3.59207	2.88379	5.01456	4.98108	4.94505	4.72674
KAH7257108.1	3.85274	3.01799	2.95235		3.0463	3.02808	3.47806
KAH7257112.1	3.40695	3.1273	3.08343
KAH7257123.1	3.4572				2.95751	3.03739	2.93891
KAH7257125.1	3.26026	2.86971	3.03342
KAH7257141.1	5.45231	4.52368	4.53015	4.74411	4.76017	4.77671	4.63558
KAH7257142.1	2.88903				2.88903
KAH7257143.1	4.23664	3.32775	3.53245		3.43816	3.6875	3.6125
KAH7257147.1	5.23852	4.59151	4.59981	4.633	3.81332	3.71937	4.59831
KAH7257150.1	3.48841		3.12044				3.24536
KAH7257157.1	2.40382		1.62605		2.32455
KAH7257165.1	6.07328	5.23091	5.24015	5.0571	5.41397	5.38661	5.34795
KAH7257166.1	5.7037	5.0535	4.98624	4.76585	4.675	4.86389	5.06729
KAH7257167.1	5.27832	4.73448	4.54959	4.36169	4.04434	4.24979	4.68353
KAH7257168.1	4.82212	3.97125	4.06826	3.94396	3.67898	3.90386	4.3757
KAH7257170.1	3.40526		3.40526
KAH7257172.1	4.11912	3.64183	3.43993			3.47029	3.48649
KAH7257183.1	5.85063	4.68884	4.61244	4.75699	5.35923	5.26231	5.17722
KAH7257184.1	4.17722	3.51053	3.36633		3.78343	3.53158
KAH7257188.1	5.76008	4.83862	4.91324	4.82776	5.06345	5.10813	5.05473
KAH7257193.1	4.38511	3.42641	3.44905	3.35511	3.47104	3.59824	3.98237
KAH7257196.1	4.02057			2.82161	3.55563	3.43935	3.5412
KAH7257201.1	3.86659	3.14214	3.22196	3.09875			3.48364
KAH7257202.1	4.10921	2.92874	3.22562	3.27441	2.8097	3.29981	3.76407
KAH7257207.1	3.54117	3.31534	3.14913
KAH7257209.1	4.70989	4.01628	4.28852	3.84742			4.15903
KAH7257210.1	4.80664	3.98679	4.1232	3.20205	3.99978	4.03499	4.27093
KAH7257214.1	5.43631				5.08518	5.18018
KAH7257216.1	4.87688	3.87915	3.93211	3.84213	3.58059	4.41392	4.35207
KAH7257222.1	4.64981	4.30623		4.13466		4.0323
KAH7257224.1	5.7399	4.92651	4.88391	4.88126	5.01649	5.0717	4.9569
KAH7257231.1	3.76758	3.22686	2.91241	2.75471	2.96559	2.66199	3.14641
KAH7257232.1	4.18594	3.6507	3.29925		3.64049	3.26328	3.42718
KAH7257239.1	3.19482			3.19482
KAH7257240.1	5.35841	4.45871	4.42469	4.57888	4.60594	4.57841	4.7539
KAH7257241.1	4.0886	3.1038	2.93306	3.3179	3.34094	3.34357	3.56334
KAH7257243.1	4.78455	4.0172	4.00186	4.02305	3.89449	3.95676	4.11408
KAH7257247.1	5.78056	4.77895	4.82761	4.8619	5.16298	5.11327	5.10684
KAH7257250.1	4.92104	3.84366	3.76739	3.94603	4.18287	4.40685	4.32139
KAH7257254.1	5.65476	4.90202	4.84856	4.81941	4.73536	4.97225	4.93995
KAH7257258.1	3.18333	2.76594			2.97398
KAH7257260.1	4.87443	4.19438	3.44193	3.8166	4.07313	4.3571	4.18566
KAH7257271.1	3.90062		3.79617	3.23053
KAH7257274.1	3.98085				3.33459	3.67657	3.42477
KAH7257275.1	4.40623	3.67134	3.90588	3.67475		3.65077	3.54833
KAH7257280.1	3.09726			3.09726
KAH7257281.1	2.56373					2.35723	2.1417
KAH7257289.1	4.46657		3.83345		3.90835	4.1574
KAH7257290.1	5.07617	3.96469	3.9506	4.06543	4.51673	4.58986	4.24657
KAH7257291.1	4.52373	3.22766	3.36086	3.0491	3.86297	3.96469	4.07122
KAH7257293.1	4.8259	3.77585	3.88264	3.95418	4.1731	4.18943	4.14641
KAH7257295.1	3.66907				3.66907
KAH7257303.1	3.14376	2.73491	2.75801			1.84629	2.31437
KAH7257304.1	4.65377	3.74262	4.00724	3.54716	3.84984	3.66757	4.14947
KAH7257308.1	3.94655	3.02796	3.28244	2.89769		3.19351	3.54503
KAH7257309.1	3.79396			3.05396	3.31896	3.47796
KAH7257313.1	4.24593	3.43127	2.866	3.1491	3.4792	3.67035	3.70568
KAH7257315.1	5.3574	4.52282	4.63559	3.85991	4.6274	4.06826	4.95342
KAH7257320.1	4.7283	3.85603	3.97588	3.86815	4.04524	3.98982	3.93486
KAH7257321.1	3.9227				3.66738		3.57058
KAH7257329.1	4.2872	3.64052	3.64947		3.54429	3.44412	3.62925
KAH7257330.1	5.70534	5.22256	4.89653	5.12454	4.79154	4.82323
KAH7257333.1	4.88647	4.16086	4.05675	3.76993	4.00204	4.11701	4.3442
KAH7257337.1	5.16005	4.56142	4.60974	4.14538	3.93409	4.30861	4.38911
KAH7257339.1	6.0461	5.30408	5.3257	5.25722	5.12001	5.25044	5.31861
KAH7257340.1	4.62903	3.35813		3.53424	3.90488	3.38995	4.42116
KAH7257342.1	3.67481	2.71971	2.89218	2.95148			3.40321
KAH7257357.1	5.71023	5.08228	5.01038	4.5222	4.82756	4.79536	5.10353
KAH7257358.1	4.29458	3.61115	3.57309		3.27857		3.9991
KAH7257360.1	3.85172	3.10061	2.88333		2.99385	2.04941	3.60037
KAH7257363.1	5.25809	4.41838	4.33568	4.14276	4.54107	4.45323	4.75022
KAH7257374.1	1.91413	1.91413
KAH7257375.1	5.64179	4.83748	4.93967	4.7496	4.73367	4.78385	5.04681
KAH7257380.1	4.84138	4.24795	3.91242	3.83734	4.0162	3.99254	4.21601
KAH7257382.1	2.72077		2.72077
KAH7257388.1	3.67046		2.68101			3.5624	2.74169
KAH7257399.1	4.97705	4.04544	4.18679	3.85805	4.36579	4.3538	4.18648
KAH7257405.1	3.59476		3.08807				3.43273
KAH7257412.1	3.84747	3.16915			3.36528	2.92446	3.38074
KAH7257414.1	4.59774	3.78873	3.80417	3.51664	3.70451	3.91957	4.01812
KAH7257418.1	3.13874	2.65976		2.44174			2.80825
KAH7257420.1	5.52674	4.70714	3.97659	4.69091	4.85338	4.76196	4.98967
KAH7257424.1	4.15158	3.53162	3.34313		3.42773	3.36299	3.5549
KAH7257427.1	3.74143	3.14439	3.13915		3.43797
KAH7257428.1	5.04222	3.81338	4.15652		4.5945		4.69946
KAH7257429.1	4.17076	3.86833	3.54381		3.5949
KAH7257432.1	4.6152	3.78019	3.81235	3.84088	3.93178	3.78625	3.85231
KAH7257436.1	3.87934	3.75985		3.26052
KAH7257437.1	3.40269	2.81049	2.87673	2.90243			2.51782
KAH7257443.1	5.88406	5.02317	5.15427	4.85739	5.2544	5.11704	5.13027
KAH7257446.1	6.39456	5.4512	5.39431	5.44232	5.78496	5.79963	5.63671
KAH7257459.1	4.57446	3.82916	3.93723		3.88223	3.73363	3.95879
KAH7257463.1	3.1905						3.1905
KAH7257464.1	2.66015			2.66015
KAH7257465.1	4.07019	3.61844	3.25955		3.32875	3.10965	3.37352
KAH7257477.1	3.59394		3.37614				3.18988
KAH7257481.1	4.76909	3.90339	4.03611	3.13925	3.44196	4.34698	4.13072
KAH7257483.1	4.99178	4.36071	4.17878	3.52132	4.22344	4.06562	4.45341
KAH7257493.1	3.067		2.5314				2.91743
KAH7257496.1	4.47191	3.8166	3.85096	3.65375	3.48333	3.78473	3.37129
KAH7257497.1	2.97847		2.58172			2.3024	2.56739
KAH7257500.1	4.93054	4.1623	4.28267	4.29794	3.7637	3.61745	4.3367
KAH7257507.1	6.13232	4.77363	4.79701	4.79191	5.56483	5.58177	5.62666
KAH7257509.1	3.19243	3.19243
KAH7257512.1	6.03711	5.09447	5.03274	5.20626	5.41233	5.40875	5.25907
KAH7257515.1	2.80021		2.6865				2.16259
KAH7257519.1	6.05786	5.21269	5.17964	5.16581	5.35679	5.36312	5.3491
KAH7257520.1	4.0026				3.71368		3.68911
KAH7257524.1	3.78978	3.3428	3.28726				3.30608
KAH7257528.1	5.16152	4.63578	4.54117	4.41323	3.83298	3.78342	4.45137
KAH7257529.1	4.61615	4.01678	3.95897	3.9143	3.27184		4.06993
KAH7257532.1	4.98676	4.32502	4.34181	4.00173	4.11126	4.10917	4.25705
KAH7257544.1	3.38812	2.32717	2.83932		2.26354	2.07511	3.09293
KAH7257574.1	2.53619						2.53619
KAH7257576.1	3.86957	3.68116	3.06815	3.15737
KAH7257586.1	4.59946	3.71443	3.38394		3.99189	4.11902	3.96339
KAH7257587.1	3.04875	2.45832	2.91985
KAH7257589.1	3.14004				2.88072		2.79288
KAH7257592.1	3.41137		3.10961				3.11106
KAH7257593.1	3.75446	2.80186	2.67799	2.92478		3.30395	3.23475
KAH7257598.1	5.80443	4.87753	4.88035	4.89743	5.07809	5.14292	5.17155
KAH7257599.1	5.57462	4.67833	4.74797	4.50136	4.91987	4.87037	4.91801
KAH7257605.1	5.9785	5.27467	5.24294	4.94647	5.04446	5.04964	5.44284
KAH7257615.1	3.45883						3.45883
KAH7257620.1	5.17757	4.41481	3.65419	3.63613	4.69791	4.7813	3.73012
KAH7257621.1	3.6387	2.82961		3.08041	3.23972		2.86713
KAH7257622.1	3.94736	3.35044	3.24152			2.61801	3.64919
KAH7257627.1	3.07668		3.07668
KAH7257629.1	5.63403	4.76816	4.81426	4.46598	4.88065	4.93684	5.06089
KAH7257630.1	3.80872	3.0917	2.81269	3.1345	3.04521	3.04801	2.98365
KAH7257638.1	3.7775	3.39191	2.75464	2.70716	3.38874
KAH7257653.1	3.12837				2.66766	2.75508	2.49096
KAH7257657.1	4.42571	2.99953	2.15875	3.7168	3.93665	3.98166	3.3157
KAH7257661.1	4.44495	3.34901	3.3587		3.98247	3.95537	3.67322
KAH7257671.1	2.11817	2.11817
KAH7257672.1	4.30036	3.56991	3.5775	3.44052	3.48044	3.50953	3.53929
KAH7257689.1	4.54824	3.64228	4.33668	3.76423	2.82535	2.89615	3.29495
KAH7257706.1	3.94819		3.05327		3.04159		3.82246
KAH7257707.1	2.7899						2.7899
KAH7257709.1	5.21235	4.4609	4.41855	4.27483	4.42899	4.34549	4.6032
KAH7257710.1	3.8001		2.22786	2.43127	3.30937	3.4766	2.92268
KAH7257714.1	4.94578	3.76617	4.10575	3.81097	4.40047	4.22809	4.32523
KAH7257720.1	4.77254	3.9829	3.69439	4.13678	4.0585	3.87101	4.08257
KAH7257727.1	1.87285	1.87285
KAH7257734.1	3.69307			3.10568	3.21461		3.3049
KAH7257736.1	4.06371	3.70857	2.83867	3.76182
KAH7257746.1	4.68364	3.47725	3.65274	3.59381	4.14888	4.13811	3.95485
KAH7257748.1	2.21288						2.21288
KAH7257760.1	4.23096	3.51117	2.50557	3.3838	3.79037	2.9283	3.60386
KAH7257767.1	3.25633			3.25633
KAH7257780.1	4.05212	3.49046	3.59655	2.79536	2.60114	2.84441	3.39952
KAH7257782.1	4.15649	2.97034	1.96787		3.20474	3.94176	3.47183
KAH7257789.1	3.44693		2.89983				3.30201
KAH7257793.1	2.82144			2.12067		2.54584	2.2539
KAH7257802.1	2.81435		2.66335				2.28224
KAH7257809.1	4.4189	3.96125	3.75252	3.54732			3.89802
KAH7257812.1	4.29526	3.36442	3.11381	3.84331	3.50161	3.59375	3.31233
KAH7257842.1	4.07004				3.7857	3.75164
KAH7257880.1	3.16289						3.16289
KAH7257904.1	4.47179	3.29139	3.91566	3.73356	3.29077	3.81455	3.74434
KAH7257916.1	3.61181	2.90413	3.0798		3.31956
KAH7257953.1	2.72894		2.43318				2.42257
KAH7261553.1	3.90222			3.90222
KAH7261682.1	4.13978	3.3297	3.00762	2.95168	3.3442	3.41214	3.69518
KAH7261697.1	5.10813	4.29019	4.34181	4.37299	4.34737	4.30438	4.31777
KAH7261721.1	2.89154	2.30231	2.21521			2.61729
KAH7261724.1	2.82162	2.59513	2.43054
KAH7261725.1	3.45737	2.7728	2.84629				3.19645
KAH7261747.1	3.96617						3.96617
KAH7261776.1	5.86466	5.23867	5.26574	5.11995	4.65786	4.87725	5.08615
KAH7261791.1	4.98885	4.1087	4.10731	4.21714	4.38757	4.16976	4.20788
KAH7261793.1	3.5219		2.83184			3.42272
KAH7261808.1	2.6672						2.6672
KAH7261816.1	4.88418	3.76802	3.60028	3.744	4.42519	4.36449	4.0582
KAH7261822.1	3.56177	2.87566	2.86029		2.33447	2.8893	3.07137
KAH7261824.1	3.51602	2.7298	3.0443			3.21402
KAH7261828.1	4.09226	3.11257		3.20227	3.7483		3.58838
KAH7261839.1	5.29759	4.27788	4.37219	4.28434	4.55071	4.64411	4.75619
KAH7261841.1	4.94573	3.98863	3.75718	4.31802	3.82013	4.40331	4.3027
KAH7261842.1	5.60067	4.76328	4.86968	4.91123	4.8753	4.75352	4.72767
KAH7261844.1	5.39273	4.57725	4.82927	4.68481	4.49392	4.44595	4.53465
KAH7261847.1	4.30874				4.03246	3.98143
KAH7261848.1	3.37159				2.48359	3.31139
KAH7261854.1	3.48259	3.48259
KAH7261855.1	2.90309		2.90309
KAH7261859.1	4.28715	3.53585	3.46765	3.02674	3.88458	3.14962	3.45643
KAH7261867.1	3.05273		2.33068				2.96141
KAH7261870.1	3.91953	3.16014				3.45758	3.6015
KAH7261871.1	4.99834	4.05496	4.26276	4.04104	4.25967	4.35919	4.25327
KAH7261874.1	5.57445	4.85417	4.80717	4.5953	4.87037	4.81064	4.78889
KAH7261879.1	3.00078		3.00078
KAH7261882.1	2.4116						2.4116
KAH7261885.1	5.32869	3.81919	4.32178	4.05365	4.85671	4.78583	4.61589
KAH7261887.1	4.03113						4.03113
KAH7261894.1	4.94791	4.22458	3.95771	3.92602	4.00928	4.36914	4.31823
KAH7261895.1	4.7341	3.80998	3.92889	3.64863	3.66716	3.83357	4.36829
KAH7261898.1	6.51455	5.87441	5.82851	5.22935	6.01728	5.3556	5.61325
KAH7261899.1	6.13043	5.42557	5.28398	5.29734	5.28914	5.35989	5.43078
KAH7261900.1	4.357	3.60001	3.42313	3.22113	3.63628	3.6188	3.77608
KAH7261906.1	4.24408	2.92594	2.86329		3.79057	3.83329	3.47457
KAH7261913.1	5.45627	4.70802	4.56948	4.63307	4.78703	4.64772	4.69144
KAH7261914.1	3.92338	3.32222	3.79814
KAH7261916.1	4.46601	3.449	3.22248	3.34086	3.93436	3.91096	3.7653
KAH7261922.1	5.11244	4.8154	4.74276		3.94785
KAH7261928.1	3.81731		3.61173				3.39375
KAH7261933.1	6.77629	6.20049	6.17912	5.95941	5.8262	5.60575	5.95072
KAH7261937.1	4.4767	3.48773	3.79703	3.53895	3.58424	3.04844	4.08686
KAH7261938.1	3.75584		3.50558		3.3973
KAH7261951.1	6.65833	5.78586	5.66131	5.80191	6.00479	5.85769	6.04871
KAH7261953.1	5.76773	4.95804	4.95893	4.90629	5.02514	5.02354	5.04871
KAH7261954.1	5.95914	5.17829	5.19338	5.01119	5.28249	5.2742	5.08304
KAH7261962.1	4.74754	3.78417	3.83862		3.89724	3.95876	4.41412
KAH7261964.1	4.65372	3.87392	3.77151	3.5294	4.06688	4.02082	3.78702
KAH7261971.1	4.67284	3.6718	3.73522	3.53581	3.79537	4.05119	4.20466
KAH7261973.1	3.03567		3.03567
KAH7261979.1	4.51198	3.76779	3.26609		3.83264	3.84263	4.04297
KAH7261980.1	3.89728	2.88788	3.02686	3.18407	3.28044	3.41867
KAH7261981.1	4.20989		3.40286		3.37896	3.79086	3.70879
KAH7262000.1	3.64127	2.35601	2.61733		3.21053		3.32486
KAH7262002.1	4.45883	3.75761	3.86494	3.80633	3.6966	3.63726
KAH7262004.1	4.27098	3.50534	3.58345	3.37068	3.33435	3.38796	3.67009
KAH7262007.1	2.51481					2.51481
KAH7262010.1	6.11717	5.40102	5.43454	5.42129	5.03181	5.16212	5.43017
KAH7262013.1	2.53428						2.53428
KAH7262015.1	3.85754	3.23935	3.31228	3.53348
KAH7262021.1	3.36795				3.15192	2.46724	2.79318
KAH7262023.1	5.70586	4.77124	4.61908	4.3985	5.08508	5.11408	5.11604
KAH7262025.1	3.81743	3.04285	3.2093		2.96978	2.98517	3.2891
KAH7262026.1	4.17676		3.57102	3.29651	3.69553	3.3583	3.31744
KAH7262028.1	5.21368	4.27166	4.47394	4.24065	4.34477	4.48852	4.65096
KAH7262031.1	4.23681	3.58556				3.33234	4.05119
KAH7262038.1	3.58001	2.61285		2.82746	2.9709	3.08775	2.74872
KAH7262043.1	4.01574	3.59549			3.80818
KAH7262051.1	4.7957	4.13868	4.2872	3.837	3.79951	3.8099	3.98726
KAH7262054.1	4.17178	3.77134	3.66853	3.08721	3.26055	3.09325
KAH7262055.1	3.23437				3.23437
KAH7262056.1	5.56677	4.69086	4.60811	4.70215	4.99877	4.90738	4.68364
KAH7262059.1	4.59684	3.84313	4.00531		4.06352	3.83734	3.59995
KAH7262060.1	4.3991	3.56349	3.64364	2.99077	3.78694	3.77337	3.59867
KAH7262062.1	2.75761		2.75761
KAH7262067.1	4.13392		2.83135		3.64222	3.70302	3.54401
KAH7262077.1	4.58031	3.64067	3.83138	3.76899	3.91578	3.83353	3.77555
KAH7262085.1	5.05388	4.48197	4.46878	3.08275	4.31551	4.20202	4.19413
KAH7262095.1	3.23982	3.23982
KAH7262101.1	5.89536	5.21558	5.1596	5.02255	5.04489	5.15174	5.07613
KAH7262105.1	3.57839	3.57839
KAH7262116.1	3.87331		3.86589				2.10209
KAH7262119.1	5.08525	4.3865	4.20836		4.40817	4.31775	4.54162
KAH7262121.1	5.5491	4.85079	4.70575	4.61166	4.7402	4.62488	4.9747
KAH7262122.1	3.82358	3.16379	3.48504				3.33209
KAH7262124.1	4.72146	4.00907	4.01414	4.04922	3.91131	3.90176	3.68005
KAH7262130.1	3.81227	3.42601		3.58245
KAH7262133.1	3.41629			2.96321	2.87634	2.97167
KAH7262141.1	4.69874	4.02808	4.16744	3.57863		3.91254	4.10164
KAH7262145.1	3.59859	2.63165	2.05196	2.59618	2.79361	2.94563	3.18429
KAH7262146.1	5.11358	4.12892	4.0721	3.79753	4.53679	4.38196	4.60031
KAH7262149.1	2.3601	1.33258	1.51358		2.24306
KAH7262155.1	4.77467	3.92248	3.8089	3.86308	4.055	4.25271	3.91254
KAH7262157.1	5.12506	4.04175	4.28852	4.12405	4.66811	4.03743	4.50726
KAH7262159.1	4.88348	4.17129	4.25821	4.01317	3.89434	4.12333	4.082
KAH7262160.1	5.07598	4.16361	4.27891	4.12571	4.28863	4.35955	4.47503
KAH7262161.1	3.17742	2.87556				2.87724
KAH7262164.1	4.76166	4.13612	3.87566	3.8635	4.02645	3.92767	4.00753
KAH7262177.1	3.35239				2.86166		3.18296
KAH7262178.1	3.22696	3.22696
KAH7262181.1	2.52983				2.52983
KAH7262191.1	3.56879				3.4588		2.91849
KAH7262201.1	3.53448	2.61518	2.50466	2.72944	2.98126	2.96386	2.44312
KAH7262206.1	5.34637	4.61253	4.48317	4.315	4.56165	4.43236	4.82253
KAH7262209.1	3.09885	2.38184	2.41412			2.87806
KAH7262211.1	3.92038				3.01712	3.60917	3.50768
KAH7262231.1	6.26675	5.33076	5.4763	5.5264	5.59876	5.50923	5.44483
KAH7262233.1	3.26886	2.84028		3.06629
KAH7262236.1	2.87792	2.7002	2.40405
KAH7262242.1	4.06085	3.40632	3.57549	3.38399	3.44279
KAH7262244.1	3.81687						3.81687
KAH7262245.1	4.05465	3.4966	3.53423		3.28715		3.45402
KAH7262260.1	4.23014	3.50955	3.49993		3.47493	3.37996	3.71689
KAH7262261.1	3.17252			2.7429	2.92321		1.9847
KAH7262267.1	3.36124	2.3871					3.31252
KAH7262270.1	4.22438	2.93015	3.68178	3.24017	3.54497	3.4791	3.45445
KAH7262272.1	5.03258	4.22094	4.02926	3.90176	4.26797	4.36832	4.48565
KAH7262277.1	5.93463	5.16755	5.08436	4.98975	5.20602	5.23955	5.20355
KAH7262294.1	3.92593	2.4996	2.84869	3.30963		3.44889	3.40809
KAH7262295.1	3.08243					3.08243
KAH7262297.1	6.72585	5.73892	5.68678	5.79662	6.10462	6.12743	6.01937
KAH7262301.1	6.0875	4.97996	4.96358	5.03036	5.48346	5.54018	5.4429
KAH7262302.1	3.37392		2.77533	3.16732			2.47624
KAH7262305.1	3.27376		2.41559		3.01351		2.76819
KAH7262309.1	4.1648	3.31639	3.32096		3.67335	2.86748	3.69883
KAH7262313.1	4.38419				4.02849	4.03802	3.41966
KAH7262319.1	3.96557	3.28194	3.30537	3.03747	3.07936		3.47901
KAH7262324.1	3.287				3.0786	2.86804
KAH7262328.1	3.95668	3.38189	2.73994		3.53576	3.42459
KAH7262329.1	3.23972		2.43829			2.94832	2.75936
KAH7262330.1	4.95664	4.32603	4.43929	4.2259	2.76928	4.05181	4.11856
KAH7262331.1	2.83802		2.71895				2.21783
KAH7262333.1	4.85982	4.14041	4.00988	3.63466	3.9679	4.16885	4.30138
KAH7262334.1	2.68766				2.68766
KAH7262335.1	3.85889			3.1949		3.75277
KAH7262336.1	5.12215			4.50189	4.48197	4.48083	4.60343
KAH7262340.1	5.66787	4.97101	5.02177	4.82601	4.83424	4.69359	4.91444
KAH7262355.1	2.57901	2.57901
KAH7262356.1	5.71538	4.89231	5.01216	4.54238	4.83983	4.90075	5.18971
KAH7262357.1	3.61319	3.24912				2.93024	3.16953
KAH7262358.1	2.8763						2.8763
KAH7262359.1	3.69348	3.24504	2.43556	2.86452	2.62023	2.86604	3.00979
KAH7262363.1	4.34596	3.5556	2.94096		3.54754	3.87995	3.81956
KAH7262365.1	4.65967	4.04599	3.95539	3.62638	3.43177	3.77179	4.10336
KAH7262367.1	4.5711	3.75092	3.45832	3.64217	3.53763	3.92334	4.09771
KAH7262374.1	4.60317	3.75702	3.90897	3.44143	3.70356	3.90615	4.01724
KAH7262375.1	4.9747	4.07471	4.21077	3.25234	4.22282	4.3528	4.4013
KAH7262392.1	3.33708	2.75791	2.70962		2.8176		2.63448
KAH7262395.1	4.13117	3.15658	3.21519			3.37164	3.90834
KAH7262396.1	6.17647	5.28673	5.28346	5.26621	5.56794	5.2823	5.56794
KAH7262403.1	5.18997	4.48484	4.45225	4.21937	4.38423	4.3822	4.49275
KAH7262406.1	3.3838		3.3838
KAH7262408.1	4.23497	3.9185	3.94888
KAH7262410.1	3.7571	2.98068	2.75206	2.79225	3.36758		3.09468
KAH7262453.1	5.51771	4.74762	4.91341	4.68446		4.82988	4.87847
KAH7262455.1	5.05461	3.58927	4.01712	4.14799	4.50856	4.45989	4.37956
KAH7262457.1	3.67753	3.36186	2.96065				3.18896
KAH7262461.1	6.80008	5.73941	5.93546	5.98638	6.15945	6.08867	6.10068
KAH7262468.1	4.68324	3.93137	3.57244	3.56615	3.76659	3.95752	4.23937
KAH7262471.1	2.78825						2.78825
KAH7262473.1	6.18571	5.45301	5.3512	5.31452	5.399	5.42659	5.47909
KAH7262513.1	3.12675						3.12675
KAH7262529.1	4.76658	3.78102	3.81842	4.00113	4.14603	4.06002	4.01267
KAH7262536.1	7.02321	6.25154	6.17129	6.20142	6.29535	6.28533	6.25222
KAH7262544.1	5.20028	4.16182	4.14687	4.1184	4.76466	4.41611	4.51439
KAH7262546.1	2.83895				2.83895
KAH7262548.1	3.536		2.89885	3.29001	2.84104
KAH7262549.1	5.32697	4.55874	4.51676	4.27307	4.44651	4.4606	4.83029
KAH7262550.1	5.72646	4.90349	4.89773	4.72144	5.03763	5.10503	4.92692
KAH7262551.1	3.31702						3.31702
KAH7262555.1	4.31773	3.08084	3.31069		3.67269	3.92615	3.6426
KAH7262556.1	3.40463			3.20696			2.96768
KAH7262559.1	4.19234	3.20596	3.359	3.26	3.13856	3.64822	3.60593
KAH7262561.1	5.38546	4.56749	4.56324	4.36023	4.73644	4.66895	4.65621
KAH7262571.1	5.91718	4.84453	5.02833	4.99957	5.34416	5.27198	5.15195
KAH7262574.1	3.99201	3.30703			3.35214	3.19692	3.59841
KAH7262583.1	4.59798		3.48652	3.8454	3.91363	3.88693	4.13516
KAH7262586.1	5.16791	4.3408	4.2783	4.05019	4.32073	4.40482	4.68802
KAH7262592.1	3.32152	2.98742		2.94089		2.40199
KAH7262599.1	4.07668	3.18219	3.35266	3.50195		3.49697	3.26496
KAH7262605.1	3.95996	3.24306		3.18316	3.42579	2.94296	3.36209
KAH7262615.1	3.8049	3.29077	3.05637		2.90952	3.18566	2.97495
KAH7262617.1	5.37147	4.55044	4.38279	4.37814	4.76744	4.75778	4.55494
KAH7262618.1	6.41511	5.57898	5.52254	5.54412	5.70702	5.59479	5.80321
KAH7262628.1	3.54892	2.62304					3.49408
KAH7262629.1	3.00877	2.49795	2.84859
KAH7262636.1	4.82877	4.1951	4.19075	3.8307	4.11634		4.2145
KAH7262641.1	4.12921	2.80386	3.42552	3.52898	3.65655		3.35195
KAH7262651.1	3.88119				3.01737	3.48207	3.54795
KAH7262653.1	6.47661	5.73438	5.66362	5.5929	5.84708	5.7065	5.59054
KAH7262654.1	4.18597	3.61532	3.60301				3.85808
KAH7262657.1	4.42434	3.54422	3.55685	3.26342	3.63614	3.73052	3.89897
KAH7262659.1	2.53034	2.53034
KAH7262663.1	6.12405	5.4207	5.39886	5.19156	5.25293	5.2481	5.48447
KAH7262664.1	4.18486	3.39658	3.19901	2.96373	3.32767	3.57076	3.64975
KAH7262668.1	3.651				3.25174		3.43003
KAH7262671.1	2.45697	1.62444	2.38791
KAH7262682.1	4.32054	3.39169	3.61509	3.21277	3.57092	3.69084	3.60955
KAH7262687.1	4.45912				4.00642	3.86023	4.05633
KAH7262700.1	3.95177			3.33816	3.52063	3.53836
KAH7262705.1	4.54128	3.82604	3.92355	3.83523	3.84663	3.20483	3.62536
KAH7262715.1	4.12905	3.29296	3.40432	2.94552	3.51075	2.81799	3.62102
KAH7262736.1	3.35576	2.47092	1.74531	2.97889	2.73979	2.40674	2.20469
KAH7262739.1	2.94263		1.58614		2.60891	1.74047	2.57557
KAH7262741.1	6.09335	5.25534	5.24117	5.4304	5.3958	5.39513	5.07525
KAH7262750.1	4.44666	3.72599	3.93285		3.29135	3.29922	4.0057
KAH7262752.1	3.90682	3.377	3.38039				3.51661
KAH7262772.1	3.8215		2.85432	3.03463		3.52519	3.17044
KAH7262779.1	4.19662		3.67576				4.04084
KAH7262785.1	4.61812	3.95493	3.90116	3.57196	4.1628	3.22693	3.65905
KAH7262810.1	3.56443		3.56443
KAH7262908.1	4.55691	3.77448	3.83791		3.8464	3.59599	4.08814
KAH7262930.1	4.23704		3.40983		3.66378	3.60636	3.781
KAH7262932.1	3.4969					2.71618	3.41823
KAH7262946.1	4.38945	3.36532	3.3242	3.12633	3.53352	3.75528	3.98416
KAH7262948.1	5.22	4.27333	4.29859	4.12746	4.42891	4.52726	4.72735
KAH7262951.1	4.84918	4.06315	4.01941	3.61625	4.2477	4.14376	4.11032
KAH7262955.1	3.23857	2.42718			2.91691	2.80535
KAH7262958.1	3.27802	2.93468	3.01553
KAH7262965.1	2.40446	2.16696	2.02898
KAH7262977.1	6.02719	5.12685	5.15915	5.05979	5.31906	5.27814	5.43693
KAH7262978.1	3.69129	3.10206	3.19723	2.91871	2.84944	2.72943
KAH7262993.1	3.99766	3.14386	3.50361				3.72956
KAH7263002.1	6.19346	5.4757	5.36805	5.49097	5.43777	5.35551	5.33907
KAH7263009.1	3.03563	2.62287	2.56552	2.47445
KAH7263011.1	4.78718	3.96793	3.94535	3.91532	3.89995	4.16747	4.08916
KAH7263013.1	2.91177			2.81434		2.21487
KAH7263042.1	2.76562						2.76562
KAH7263043.1	3.77909	2.94672	2.90741	2.90851	3.00522	2.98714	3.18398
KAH7263060.1	3.38279	2.94802	2.6859				3.01783
KAH7263063.1	4.95439	4.15731	4.31511	4.15715	4.04509	4.19734	4.13988
KAH7263073.1	6.03306	5.15951	5.1917	5.14439	5.29515	5.37125	5.31681
KAH7263076.1	4.49107	3.55146	3.52368		3.82749	4.07302	3.74247
KAH7263085.1	4.66669		4.01895		4.15664	4.33502
KAH7263100.1	3.44926			3.16295	2.93141	2.70271
KAH7263103.1	3.7915	3.26012					3.64019
KAH7263108.1	3.20523	3.20523
KAH7263114.1	3.6095	3.23601	3.18141	2.72359			2.47647
KAH7263116.1	3.26759						3.26759
KAH7263118.1	4.35499	3.0177	3.3827	3.49788	3.42269	3.76897	3.87639
KAH7263120.1	2.8638	2.23654					2.74695
KAH7263128.1	4.50857	3.82323	3.79806	3.50607	3.73184	3.59335	3.83215
KAH7263131.1	3.59419	3.07007	2.78815		2.78237	2.94007	2.82093
KAH7263133.1	6.16441	5.36992	5.37508	5.3085	5.2861	5.39118	5.53888
KAH7263134.1	4.27857	3.56625		3.34827	3.73502	3.33455	3.73922
KAH7263150.1	4.34473	3.48625	3.39533		3.80139	3.83481	3.5318
KAH7263156.1	4.79795	3.99149	3.78945	3.90237	4.07111	4.1978	4.05308
KAH7263157.1	3.74487	3.16247	3.05239	3.09875			3.23555
KAH7263161.1	6.21091	5.25397	5.46274	5.38632	5.51635	5.46427	5.4661
KAH7263164.1	3.75415						3.75415
KAH7263166.1	5.73389	5.0774	5.08275	4.92128	5.15912	4.73261	4.29361
KAH7263180.1	2.69986			2.41071	1.50357	2.25428	1.50642
KAH7263189.1	4.41916	3.74355	3.38115	3.78546		3.94199	3.53846
KAH7263196.1	4.20637	2.99116	3.46325		3.46456	3.65983	3.67334
KAH7263205.1	5.23076	4.49486	4.46626	3.73218	4.60274	4.47076	4.53886
KAH7263207.1	2.96642						2.96642
KAH7263208.1	5.42005	4.62813	4.61517	4.56195	4.65217	4.68706	4.6933
KAH7263218.1	4.4049	3.52486	3.57241	3.44943	3.33872	3.88455	3.75267
KAH7263228.1	2.75065	2.3098			2.5552
KAH7263231.1	4.80806	4.22588	3.93542			4.24905	4.32414
KAH7263233.1	4.84452	3.84528	3.91447	4.02751	4.18568	4.18361	4.1284
KAH7263235.1	3.39373				2.8079	3.12031	2.71106
KAH7263236.1	3.26993						3.26993
KAH7263239.1	3.77683				3.21133	3.17635	3.45547
KAH7263240.1	5.43157	4.66476	4.71375	4.48061	4.68736	4.75843	4.55541
KAH7263242.1	3.96061	3.6431			2.60767		3.63663
KAH7263243.1	4.75824	3.67199	3.22334	3.31511	4.13548	4.25737	4.23366
KAH7263253.1	2.4562		2.4562
KAH7263264.1	3.1642	2.44903	2.48599	1.9184	2.54578		2.64135
KAH7263271.1	5.40661	4.47784	4.70055	4.73803	4.67647	4.52826	4.58972
KAH7263274.1	4.3985	3.76186	3.59172			3.47657	4.09167
KAH7263278.1	5.74791	4.9588	4.87673	4.69159	5.02796	4.89671	5.20074
KAH7263281.1	4.08357	3.26112	3.26581		3.92704
KAH7263283.1	3.86509	3.19725	3.04454		2.6737	3.54004	2.84962
KAH7263288.1	3.67327		3.26543				3.45788
KAH7263290.1	3.1025						3.1025
KAH7263291.1	4.70412	3.83904	3.81149	3.75109	3.92765	4.01368	4.10697
KAH7263296.1	5.17327		5.17327
KAH7263315.1	5.04466	4.30548	4.19184	3.98497	4.32371	4.31063	4.3782
KAH7263323.1	4.72406	3.65003	4.08568	3.26157	4.23042	3.52216	4.15146
KAH7263325.1	4.01174		3.33092			3.66071	3.55058
KAH7263331.1	3.79485	3.21806			3.39712	3.31969
KAH7263333.1	3.07063				3.07063
KAH7263337.1	5.87716	5.07405	5.07214	4.87838	5.06703	5.07115	5.31576
KAH7263339.1	3.93318				3.57287	3.31161	3.44479
KAH7263343.1	4.13716	2.86401	3.19181	3.01828	3.61111	3.67704	3.18941
KAH7263348.1	4.54843	3.83358	3.77414	3.63059	3.38333	3.80466	3.97885
KAH7263352.1	3.78379	3.05061		3.1645		3.54336
KAH7263353.1	3.7729	3.11677	3.15204	3.01841		3.0739	2.98745
KAH7263354.1	5.12317	4.29504	4.55933	4.26432	4.28393	3.84663	4.5076
KAH7263362.1	4.01728					3.8218	3.57656
KAH7263369.1	3.09896						3.09896
KAH7263388.1	3.23717	2.33068	2.42974		2.81763		2.76808
KAH7263402.1	4.07295	3.16038	3.14551	3.6698			3.63443
KAH7263404.1	2.65685	1.78733	2.29334	1.83181			2.10762
KAH7263407.1	2.90791			2.30064	2.7847
KAH7263411.1	3.90554		3.08041		2.83258	3.68597	3.11704
KAH7263412.1	3.11942	2.72441					2.89562
KAH7263421.1	5.63286	4.87764	4.77126	4.87825	4.83784	4.88665	4.86619
KAH7263423.1	5.18577	4.50967	4.55727	4.29048	3.96009	4.00294	4.6652
KAH7263424.1	3.99849	3.46807	3.31618	2.97024	2.56584	3.38128	3.09642
KAH7263425.1	6.197	5.28798	5.35224	5.19025	5.49683	5.49407	5.57291
KAH7263426.1	5.52281	4.60386	4.42341	4.55945	4.89293	4.91047	4.85013
KAH7263428.1	5.05484	4.15933	4.20436	4.02535	4.45796	4.26278	4.40485
KAH7263429.1	3.65324				3.65324
KAH7263432.1	3.86497	2.447	2.34488	2.77503	3.45509	3.43284	2.82609
KAH7263435.1	4.95508	3.72603	3.91426	3.43377	4.16658	4.3611	4.55974
KAH7263444.1	3.52143	3.17044					3.2652
KAH7263454.1	2.41722		2.02069				2.19443
KAH7263465.1	4.89588	4.00852	4.031	3.8625	4.24105	4.26858	4.16071
KAH7263474.1	4.55674	3.09202	3.86307	3.52572	3.72972	3.93962	4.00346
KAH7263478.1	4.47403	2.9374	3.44498	3.30149	4.09802	3.62488	3.86834
KAH7263481.1	3.06532			3.06532
KAH7263483.1	6.18656	5.31802	5.36942	5.03371	5.37608	5.32131	5.73171
KAH7263485.1	3.26387		2.66899		3.1365
KAH7263487.1	3.74174	3.46944	3.40993
KAH7263490.1	4.56744			4.02788		3.98461	4.22063
KAH7263494.1	4.08675			3.659	3.85271		2.7219
KAH7263497.1	6.31652	5.55482	5.45699	5.55127	5.63206	5.61145	5.36959
KAH7263510.1	3.18429		2.91743	2.84617
KAH7263516.1	4.64516	4.0117	3.53017	3.79844	3.96274	3.76436	3.9653
KAH7263517.1	5.50618	4.70065	4.70868	4.81266	4.68279	4.6699	4.77481
KAH7263522.1	5.88506	5.18435	5.20534	5.01174	5.07354	4.96352	5.14925
KAH7263527.1	5.63056	4.97153	4.97559	4.62628	4.77597	4.70023	4.93852
KAH7263528.1	3.9731	3.59707				3.20183	3.58586
KAH7263533.1	3.43313		3.43313
KAH7263536.1	1.71001						1.71001
KAH7263539.1	3.59675	3.22321	2.849				3.19678
KAH7263544.1	5.88992	5.25653	5.20884	5.22699	4.72071	4.82665	5.16292
KAH7263548.1	2.82118	2.82118
KAH7263549.1	4.69292	3.63739	3.90099	3.51574	3.98013	3.96557	4.17429
KAH7263556.1	5.67849	4.90999	4.60817	4.78509	4.90243	5.02518	5.03467
KAH7263558.1	6.56818	5.70804	5.70991	5.6762	5.97732	5.81914	5.77346
KAH7263559.1	5.08632	4.27356	3.92874	4.21474	4.48034	4.50776	4.20194
KAH7263562.1	2.77337				2.33306	2.57763
KAH7263564.1	3.3142	2.68687	2.81642				2.96382
KAH7263567.1	4.95694	3.67359	4.21709	4.15308	4.41709	3.66212	4.38762
KAH7263576.1	5.03643	4.0235	4.12241	4.10123	4.52503	4.46136	3.99499
KAH7263583.1	6.64883	5.95575	5.92316	5.86366	5.76229	5.78123	5.90337
KAH7263594.1	4.14894	4.03185		2.73801	3.00234		3.24986
KAH7263598.1	4.79928	3.66986	3.06206	3.23167	4.14092	4.06707	4.47645
KAH7263609.1	3.81643	2.9557	2.95224	3.25445	2.57236	2.98481	3.20903
KAH7263611.1	6.23634	5.16182	5.20954	5.18076	5.60885	5.59409	5.6678
KAH7263612.1	3.21227		3.21227
KAH7263614.1	4.10212	3.13344	3.63822	2.89736	2.88883	2.9539	3.65141
KAH7263615.1	3.78733		3.06744	2.95896			3.60749
KAH7263633.1	5.45548	4.64042	4.58871	4.66109	4.65525	4.69237	4.79695
KAH7263639.1	3.81348	3.48758	3.21506				3.25399
KAH7263650.1	5.76805	4.96332	4.99606	4.7103	5.00651	5.09837	5.06796
KAH7263651.1	6.13136	5.37894	5.41928	5.30666	5.30795	5.14107	5.48727
KAH7263652.1	3.83391	3.09614			3.15758	3.38559	3.23218
KAH7263656.1	4.13726	3.33658	2.88341	3.13919	3.4377	3.53002	3.51537
KAH7263658.1	3.07788	2.75521	2.79748
KAH7263673.1	3.04313						3.04313
KAH7263675.1	5.35633	4.83694	4.51135	4.3858	4.32781	4.62921	4.57793
KAH7263676.1	3.29519			2.74846	3.15011
KAH7263680.1	2.96168		2.96168
KAH7263684.1	4.1378	3.33391	3.07697	3.46644			3.87246
KAH7263711.1	3.96716	3.61655	3.31046		3.44336		2.50033
KAH7263717.1	2.73049		2.34908	2.49726
KAH7263718.1	4.07496	3.59103	3.54353	3.32241	3.07954	2.69696	2.8385
KAH7263803.1	4.78542	3.96966	3.22526	3.76041	3.99515	4.06386	4.35748
UXW66905.1	5.43364			5.43364

## Sheet: LFQ
ID	FC-1	FC-2	FC-3	FX-1	FX-2	FX-3
AYA72238.1						11004
BBO00639.1	361060	322290			194400	211940
KAH7230905.1	141110	177070
KAH7231124.1						9812.5
KAH7232938.1						282560
KAH7233060.1		115610				152780
KAH7233068.1	200910	221540		275040	230340	227290
KAH7233098.1						1410.8
KAH7233167.1					127910	109940
KAH7233193.1						5240.7
KAH7233217.1	242770	221000	190370	472760	491920	557290
KAH7233234.1						13665
KAH7233248.1	523840	500530	547820	463660	391890	307730
KAH7233310.1	162330	149800	190820	177230	169420	175580
KAH7233326.1						105840
KAH7233338.1						60307
KAH7233361.1				840900	799360	584110
KAH7233376.1					3222.7
KAH7233377.1						7486.6
KAH7233381.1		28376
KAH7233392.1			96735
KAH7233404.1	445360	379100	290380	528700	629520	476540
KAH7233409.1	634680	549990	836150	721480	747850	610070
KAH7233426.1	714880	752630	681070	595570	757440	1034400
KAH7233468.1	426030	441290	386100	512530	481010	511080
KAH7233469.1	1570800	1495800	1735600	1419400	1641700	1260600
KAH7233474.1		149760	126830
KAH7233476.1	1427000	1405600	1393600	1561800	1614700	1096300
KAH7233481.1						33562
KAH7233513.1						15431
KAH7233526.1		302200		358860	374850	339750
KAH7233540.1				2083.8
KAH7233584.1	662380	597600	1022900	1043700	1117800	708520
KAH7233588.1			42450
KAH7233644.1						26831
KAH7233651.1					70975
KAH7233667.1		46494		81912
KAH7233672.1	114550	124120		105960	91525	111730
KAH7233674.1					193430	237060
KAH7233680.1	158720	190430	184900	396920	291800	213730
KAH7233715.1	107470		116870
KAH7235334.1		51622
KAH7235360.1		68157
KAH7235434.1						149990
KAH7235446.1	27154
KAH7235478.1	461340	362630	389230	837750	719880	687660
KAH7235481.1	1406600	1223800	1527800	1857400	1776000	1520700
KAH7235482.1	4460200	5428700	4458500	5108900	5892600	7140000
KAH7235483.1	11852000	11213000	10361000	10743000	9576500	9045700
KAH7235486.1	849310	852180	974130	634490	717110	651970
KAH7235487.1	476540	439250	790910	869930	892040	490370
KAH7235488.1	4067500	3906000	2500000	1700300	1755100	2995100
KAH7235511.1	222680	254980	144510	97378	77598	187640
KAH7235512.1				59143		101240
KAH7235540.1				85963
KAH7235542.1		81536			81708	72216
KAH7235566.1	777460	670880	761070	685730	698240	449520
KAH7235570.1	95814	91713	103850
KAH7235588.1	85112
KAH7235605.1	546640	548970	530260	543770	423170	411740
KAH7235617.1	614050	728670	546780	713310	781230	828380
KAH7235623.1	5663.4
KAH7235624.1	107930	105160	109960		165960	134010
KAH7235628.1	66072
KAH7235632.1		82058	115510	126480	113740
KAH7235635.1	123310	147650	137560	263870	171990	140610
KAH7235640.1						9004.5
KAH7235645.1						43004
KAH7235656.1	20161
KAH7235657.1	241200	295820	191220	545930	451150	439680
KAH7235676.1			316290	243190
KAH7235678.1	1508600	1513700	1785000	1222500	1455700	1533900
KAH7235681.1						97925
KAH7235695.1	189410	237310	127710	303270	234130	545100
KAH7235697.1	390130	345470	224340	271210	305090	405300
KAH7235706.1	36346		95161	96263	76516	67059
KAH7235707.1			40366
KAH7235708.1	1570200	1581200	1552900	1133900	1229600	1167900
KAH7235714.1	3728500	4231500	3036100	3919300	3486000	4934500
KAH7235723.1					15934
KAH7235730.1	14961
KAH7235747.1	84075	84280				73885
KAH7235748.1	164380	140060	151230
KAH7235758.1	2928500	2922900	2574000	3634600	3698300	3868000
KAH7235760.1						47905
KAH7235765.1				154590	176790	111540
KAH7235766.1						8877.8
KAH7235770.1			20040
KAH7235772.1					20939
KAH7235779.1					47016
KAH7235784.1	745130	736860	774480	533440	551820	612920
KAH7235786.1	1759600	1732500	1593300	1360800	1272300	1599100
KAH7235788.1	3019400	3309400	3195900	3785500	4483400	4362100
KAH7235789.1	1042700	1150500	1390200	1664500	1716400	1082400
KAH7235790.1	7186000	7144500	7081700	4555900	5478300	6841700
KAH7235801.1	475580	548780	667600	500060	487180	533730
KAH7235806.1	227850	243380	275090	222270	217900	170260
KAH7235807.1						47242
KAH7235809.1	422570	382610	397600	267470	261380	292510
KAH7235819.1						37724
KAH7235821.1					50557
KAH7235825.1	295250
KAH7235827.1	592650	513740	362910		332620	339930
KAH7235830.1	174570	206040	147070	177130	241490	204750
KAH7235836.1	163970		240810			227340
KAH7235843.1						582480
KAH7235846.1	77178	81235				68679
KAH7235858.1					29921
KAH7235860.1			18784
KAH7235864.1	167200	161900		185980	238330	218300
KAH7235867.1						21182
KAH7235871.1	148890	186870		173360		195420
KAH7235879.1						37224
KAH7235881.1	4790300	5170900	3977200	3632800	4129200	5966000
KAH7235883.1				42321
KAH7235885.1						54449
KAH7235889.1					13624
KAH7235890.1						17387
KAH7235908.1		60185
KAH7235909.1						27950
KAH7235911.1	354630	292820		478550	323480	400370
KAH7235916.1			65070
KAH7235933.1						20090
KAH7235936.1				20318
KAH7235941.1	3853600	4095400	3915300	3163000	3041000	4105500
KAH7235948.1	79834
KAH7235957.1	492230	425730	430210	543690	489890	700230
KAH7235968.1		30304
KAH7235969.1						24940
KAH7235977.1		43699
KAH7235978.1		13889
KAH7235982.1	2377800	2337600	2456500	1572000	1591700	1343000
KAH7235983.1	756630	774880	887540	691080	683480	849060
KAH7235986.1				22692
KAH7235989.1				117820
KAH7235990.1	100500	116440				116170
KAH7235995.1	13549					20204
KAH7235997.1				70935
KAH7235999.1	607030	613070	824810	559290	610120	562370
KAH7236002.1			7732
KAH7236007.1	154130	180440		60083	72567
KAH7236016.1	101900
KAH7236018.1	215160	184940		291560	186780	304330
KAH7236020.1				113470
KAH7236026.1	364280	208690	431440			232450
KAH7236030.1					31506
KAH7236031.1		63341
KAH7236034.1	243480	100970		33352	97578	96194
KAH7236040.1	3078500	2854300	3424000	3383800	3370700	2820300
KAH7236042.1	371520	378060	380590	377180	314920	391120
KAH7236043.1	889520	903600	1010900	742100	853340	1058000
KAH7236049.1		13233
KAH7236055.1	99721	98287			25664	87951
KAH7236066.1	1560700	1448000	2100100	2159500	2033100	1382600
KAH7236082.1	273660	256520		236270	290320	337380
KAH7236084.1	1975400	1755100	1756800	1676900	1887400	1771400
KAH7236091.1	3405100	3355600	2439000	1534700	1551500	3017500
KAH7236092.1	728550	730650	891990	1042800	989340	971380
KAH7236093.1	254440	258710	246340	226410	188480	111460
KAH7236104.1				19688
KAH7236106.1		4500.9
KAH7236107.1	27969000	30916000	32444000	33076000	30754000	26349000
KAH7236108.1					44785
KAH7236116.1	2994000	2680500	2625700	2317700	2044100	2085000
KAH7236124.1	110060	126800			192860	188680
KAH7236125.1	9428.1
KAH7236129.1						32063
KAH7236138.1	168710	189020	255600	297380	279030	191110
KAH7236143.1						98730
KAH7236145.1			21908
KAH7236151.1	134060	155300	206140	233940	196750	150830
KAH7236155.1	17984
KAH7236164.1						14070
KAH7236170.1						32070
KAH7236173.1		6640.2
KAH7236185.1	14237000	14427000	12214000	10587000	11762000	13654000
KAH7236188.1						89167
KAH7236193.1						45067
KAH7236200.1	292400	386580	447500	192910	186200	179310
KAH7236201.1	184560	227880	219810		167900
KAH7236202.1		39059
KAH7236216.1						178430
KAH7236236.1					51072
KAH7236237.1		21863
KAH7236248.1	150810	142420			161330	183710
KAH7236250.1				14594
KAH7236255.1			152330	138610	157890	260830
KAH7236265.1		99476		114130	173540
KAH7236271.1	306020	265050	194220	150090	148120	361420
KAH7236278.1	980140	1083400	1416300	1505100	1540400	1624000
KAH7236282.1	229560	321840	326850	246550	288890	182060
KAH7236283.1	789240	774340	744150	562490	450270	652690
KAH7236284.1	417760	391620				245560
KAH7236302.1		195250		155290	252290	236860
KAH7236312.1	686340	739240	1018100	831560	806080	657290
KAH7236320.1	149720	165510		203080	237490	135610
KAH7236326.1						34981
KAH7236327.1					15722
KAH7236336.1		81614
KAH7236337.1			11982
KAH7236339.1	52535	52396
KAH7236342.1						2933.2
KAH7236345.1						54528
KAH7236346.1		12820	20841	25921	26185
KAH7236358.1						10172
KAH7236359.1						30649
KAH7236362.1	25306
KAH7236363.1			16586
KAH7236364.1	61584	28611
KAH7236366.1						13068
KAH7236368.1	1010900	1205800	1350000	846420	958160	874830
KAH7236378.1						59180
KAH7236380.1					12265
KAH7236396.1	263930	283920	242670	210360	245910	248810
KAH7236397.1				34990
KAH7236408.1				18833
KAH7236413.1	213200	164200	182820	164320	157210	182050
KAH7236447.1	202680	193020	160040		201390	152840
KAH7236467.1	249790		207160	299720	253110	220370
KAH7236468.1			39236
KAH7236476.1		23225
KAH7236505.1						6841.7
KAH7236521.1						37030
KAH7236580.1			76776	103440	77539	123410
KAH7236586.1					75887
KAH7236650.1			101520
KAH7236652.1	87086	92086
KAH7236671.1	954660	1084500	1065100	880970	1043900	772660
KAH7238055.1					10785
KAH7238059.1				16753
KAH7238060.1	638640	657290	658320	669280	656690	557480
KAH7238113.1	261970	293100	267360	286230		250000
KAH7238114.1	30487
KAH7238115.1	21905
KAH7238117.1				164540	150090
KAH7238129.1					2333.4
KAH7238143.1						32014
KAH7238172.1					16801
KAH7238202.1	131280	142820	156510			163470
KAH7238206.1						20799
KAH7238213.1		100780
KAH7238214.1	169160	175580	97100			193660
KAH7238218.1	252310	272030	380950	406920	440080	222660
KAH7238222.1	1242100	1319900	1454800	1410000	1429300	1516500
KAH7238223.1				8699.4
KAH7238225.1					51471
KAH7238235.1	601180	683480	677650	598970	582110	606310
KAH7238242.1						27676
KAH7238243.1						17379
KAH7238258.1	1626500	1670900	1944500	1314000	1359800	1393000
KAH7238260.1	125790	158260	173050	152030	209970	154980
KAH7238273.1						24382
KAH7238277.1						14372
KAH7238280.1					56330	62288
KAH7238288.1						32672
KAH7238289.1						31695
KAH7238301.1	2335400	2442500	2624800	2754900	2723800	3016000
KAH7238303.1					2853
KAH7238306.1	155160	142260	259270	192360	254710	158760
KAH7238309.1						18322
KAH7238310.1						20387
KAH7238312.1						35361
KAH7238318.1		107330				117540
KAH7238321.1						9667.9
KAH7238331.1				25424
KAH7238334.1	5381
KAH7238341.1		14065
KAH7238349.1		89015	66260		76608	87042
KAH7238352.1	26827	57720			74136	62124
KAH7238354.1						5510.8
KAH7238356.1	1170500	1186800	1240800	889840	929380	677830
KAH7238369.1				96061
KAH7238373.1						37467
KAH7238378.1	6216.4	7568.8		16889		14625
KAH7238389.1		126860	170560			131140
KAH7238390.1	312690		386370	344810	257580	196700
KAH7238391.1	30462
KAH7238404.1	269100	169640	284510	343600	269490	281220
KAH7238405.1				21706	23756
KAH7238406.1	566260	488060	793300	626680	687260	516670
KAH7238420.1						85902
KAH7238422.1						26814
KAH7238425.1		20602
KAH7238427.1						5086.1
KAH7238437.1	123660	99442	127850	123070	148870	183700
KAH7238438.1	431340	421430	363670	547220	626270	544860
KAH7238439.1						15621
KAH7238445.1	160190	172890	285900	274420	271920	192690
KAH7238448.1		45132
KAH7238450.1						21496
KAH7238452.1						30021
KAH7238453.1		3709.7
KAH7238461.1	2578400	2936200	3320700	3609400	3535300	2734500
KAH7238473.1						42436
KAH7238476.1				11045
KAH7238478.1						27377
KAH7238481.1	24196
KAH7238482.1	7912800	8250200	10503000	7053200	7128000	6448900
KAH7238483.1					56257
KAH7238486.1						78165
KAH7238498.1	17588
KAH7238505.1	82656		140350		72695
KAH7238506.1	200880	169580	146030		144660	172440
KAH7238514.1	12297000	13866000	7730800	7534400	8553100	9925400
KAH7238516.1	123750	146350		203990	194830	225440
KAH7238520.1					48398
KAH7238529.1	128550			102590	96264
KAH7238535.1						25327
KAH7238539.1						43566
KAH7238545.1		24695
KAH7238550.1	929160	864500	671610	1099700	1057400	1007100
KAH7238565.1				91131
KAH7238574.1					13405
KAH7238579.1						90638
KAH7238582.1			25856
KAH7238584.1	5393
KAH7238587.1			24983	44945
KAH7238613.1	187130	206140	233060	198410	246250	179110
KAH7238615.1			27091
KAH7238621.1						3183.3
KAH7238632.1	579230	489620	812880	2190100	2036600	1393300
KAH7238636.1	10098
KAH7238637.1		100560
KAH7238638.1	40276
KAH7238642.1	6069000	5896100	7979800	6397900	6504300	4921300
KAH7238644.1	603250	700990	1069600	860290	735570	646990
KAH7238653.1						18752
KAH7238655.1						113760
KAH7238657.1		20367
KAH7238658.1						60666
KAH7238673.1	203560	194260	252500	272430	237520	163860
KAH7238675.1	119680	140060	114350			113230
KAH7238684.1	135270		116190		156720	120560
KAH7238685.1	1024200	1018700	1008300	1673600	1779000	1941000
KAH7238694.1	21196
KAH7238695.1	92279	126460		152160	147770
KAH7238710.1						86007
KAH7238711.1		115550
KAH7238722.1						14397
KAH7238730.1		78433
KAH7238732.1						65704
KAH7238738.1		108260	157750		172650
KAH7238739.1	230090	235160	274710	208770	260830	262210
KAH7238740.1	257080	235710	360440	397420	375070	319490
KAH7238743.1			57381
KAH7238745.1	557860	463970	343910	472920	452720	681510
KAH7238746.1	208660	259880		371850	324800	263370
KAH7238753.1						29143
KAH7238754.1		62189				70583
KAH7238756.1	70526
KAH7238762.1	586950	582120	658290	606280	676770	556280
KAH7238765.1						12999
KAH7238778.1						32751
KAH7238779.1					49962
KAH7238781.1						24402
KAH7238784.1	309490	204320	248670	306330	253590	205710
KAH7238789.1						37482
KAH7238790.1	103990	77821		152680	135720	110430
KAH7238792.1					4750.7
KAH7238795.1						73121
KAH7238799.1		38275
KAH7238816.1						29513
KAH7238823.1	36326
KAH7238824.1						5671.8
KAH7238825.1					26443
KAH7238834.1	54016	45234		105880
KAH7238836.1						31764
KAH7238837.1						20195
KAH7238843.1	159950	181040	223240	226530	237880	174570
KAH7238849.1	420080	441360	571690	1140900	1224000	956550
KAH7238863.1	220280	317290	319930	266890	228400	242620
KAH7238868.1	2339100	2619400	3529700	2418400	2505700	2282600
KAH7238870.1	1456400	1263400	1045200	758020	955230	1099700
KAH7238871.1					13467
KAH7238873.1			1855
KAH7238878.1	2074400	1827400	1665200	1798300	2136200	1752600
KAH7238879.1	142940
KAH7238881.1		47334
KAH7238889.1						91040
KAH7238892.1	207120	311230	171470	225490	302200	400890
KAH7238894.1	513930	504910	631400	1124200	995460	879080
KAH7238906.1	299150	379290		322200		290700
KAH7238910.1						36692
KAH7238912.1	86065	77901
KAH7238916.1						4114.3
KAH7238921.1	260780	231660	168050	210660		284440
KAH7238924.1	1360900	1452400	1573300	1567000	1530000	1304500
KAH7238930.1	79504		118440		176780	110260
KAH7238932.1	55137
KAH7238933.1				56360
KAH7238936.1	1921500	1860600	1833200	2281100	2454100	2604400
KAH7238938.1					71671
KAH7238940.1	10283
KAH7238950.1	154690	126670	185630	179210	250470	155530
KAH7238953.1			140250		140350	177340
KAH7238955.1	92362	89680				80840
KAH7238956.1	327860	306950	345290	247800	315370	311810
KAH7238962.1				78341	82788
KAH7238966.1	225440	212380	277870	462920	473020	352910
KAH7238971.1		38910
KAH7238972.1						77782
KAH7238975.1	116420	80594	101800	101040	114070	78514
KAH7238983.1						21218
KAH7238988.1	120260	132430		158610		120020
KAH7238992.1						80202
KAH7238998.1						152480
KAH7239002.1	17134
KAH7239005.1	141270	188380			82482	145260
KAH7239008.1	1591000	1468600	1868300	1928900	1669000	1965200
KAH7239016.1				26482
KAH7239022.1					6951.7
KAH7239023.1					4785.7
KAH7239036.1			110550
KAH7239040.1						76061
KAH7239042.1					19407
KAH7239043.1						79284
KAH7239048.1	154660	141180	148530	240860	245220	193590
KAH7239055.1						15022
KAH7239066.1		26701		29365		42143
KAH7239071.1						13292
KAH7239072.1				22944
KAH7239090.1					8255.5
KAH7239098.1						93484
KAH7239106.1					98597
KAH7239107.1				52693
KAH7239109.1	48389	41487
KAH7239114.1		87481	209680		121160	88401
KAH7239126.1	55686					68819
KAH7239135.1	175680	203390	160430			168120
KAH7239136.1	171440	241890	269840	263670	263760	166430
KAH7239143.1					102520	85951
KAH7239149.1	1811900	2080700	1470800	2379700	2379700	2674000
KAH7239152.1						32736
KAH7239156.1		47172
KAH7239158.1					127720	88867
KAH7239163.1	58106					73783
KAH7239164.1	274110	233840	245580	266410	338270	362720
KAH7239168.1						172480
KAH7239169.1					63233
KAH7239173.1	13352
KAH7239180.1	1946300	1942800	2452000	2682000	3193200	2251100
KAH7239181.1						13031
KAH7239204.1	321610	388250	393430	429980	426530	351260
KAH7239214.1	202130	194130	227840		184540	148800
KAH7239215.1	1887800	2097500	2175800	2080600	1512900	1734100
KAH7239242.1	65510	76457	101110			74461
KAH7239243.1	904870	929660	981440	758560	799970	894300
KAH7239255.1						15573
KAH7239265.1					8061.6
KAH7239277.1	88580	83887
KAH7239281.1						46724
KAH7239290.1						104020
KAH7239292.1		42689
KAH7239293.1				71253	71767
KAH7239303.1						12159
KAH7239306.1		51327
KAH7239307.1	85611	115300		85056	147180	85265
KAH7239323.1		124880
KAH7239330.1		99373
KAH7239336.1	332480	277540	284490	249690	286750	301430
KAH7239339.1				11652
KAH7239344.1	74118	71526	91038			101230
KAH7239351.1	4370.9
KAH7239367.1						41134
KAH7239380.1	171970	162400			162520	396580
KAH7239383.1				8429.8
KAH7239413.1						587180
KAH7239429.1						166200
KAH7239430.1						89643
KAH7239438.1					55479
KAH7239439.1	10813
KAH7239441.1						47603
KAH7239443.1	6310300	6524800	5283600	6640300	7460500	11298000
KAH7239514.1						17204
KAH7239520.1					9752.3
KAH7239524.1						13090
KAH7239529.1		77901
KAH7241206.1					18923000
KAH7241247.1	1205600	1173800	1465100	1735900	2174600	1494500
KAH7241267.1			42184
KAH7241346.1	439290	447840	612850	446480	359220	242520
KAH7241361.1	48132				94038
KAH7241362.1	72953	87456		74962	94144
KAH7241372.1	557330	568390	463280	377280	405360	612400
KAH7241410.1				54975	47158
KAH7241413.1	85144	99888		123320	178480	167930
KAH7241436.1	784130	689500	1034900	988770	1333900	1071600
KAH7241474.1		2581.7
KAH7241483.1				145920
KAH7241491.1	1879200	1873400	2179300	2130900	2271600	2389700
KAH7241492.1						54232
KAH7241513.1	109290	80923		243020		121200
KAH7241528.1						61623
KAH7241531.1					13062
KAH7241536.1					58988
KAH7241541.1		333260	299110			261140
KAH7241569.1	6322.2	7422.7
KAH7241576.1	316230	389840	255700			127960
KAH7241589.1	76491	97809				47337
KAH7241592.1	135690	138380	182000	179100	190590
KAH7241599.1		60875				87428
KAH7241605.1	24743
KAH7241610.1	102050	154450		112250	121050	161430
KAH7241616.1		55784
KAH7241623.1	262450	315050	236980	418860	322980	290410
KAH7241628.1				142540	133400	133830
KAH7241635.1	458540	463000		587500	597570	694490
KAH7241642.1		32202
KAH7241643.1		75307	105580
KAH7241672.1						47683
KAH7241679.1				72849
KAH7241687.1	84476		90681	73680
KAH7241689.1	372940	337980	248940	214250	298220	432010
KAH7241694.1				52991
KAH7241702.1						24071
KAH7241710.1				48466		34631
KAH7241712.1	170970	176450	208280		171580
KAH7241713.1						51193
KAH7241727.1	667160	577350	592010	616350	571470	617790
KAH7241729.1	62053	79809
KAH7241731.1	7251600	7100200	7960100	7728900	8450000	7048900
KAH7241735.1	113340	95828	153070			81903
KAH7241736.1					136670	84506
KAH7241737.1				46260
KAH7241738.1		51561	64651			52147
KAH7241754.1	583400	678170	353560	403260	592610	620650
KAH7241757.1						34968
KAH7241758.1						39548
KAH7241784.1		71584				81205
KAH7241801.1	10620
KAH7241803.1	135970	123830	206120	207180	165640	146540
KAH7241810.1	66970			88154		104190
KAH7241813.1	2367400	2215000	2131400	2133300	2260100	2801100
KAH7241826.1	938380	1129500	406920	2274800	1993900	1852800
KAH7241827.1			100990
KAH7241829.1					8433.1
KAH7241841.1		55872		240550		78267
KAH7241842.1	7984.1
KAH7241846.1		24052
KAH7241849.1	371250	320360	235940	749280	893620	1026800
KAH7241858.1						41718
KAH7241863.1	98613	97219	90794	149210	155520	108880
KAH7241865.1					46720
KAH7241868.1				1193400
KAH7241871.1	1574500	1537400	1779300	1643200	1486200	1209000
KAH7241873.1		17706			25737
KAH7241881.1	2100200	1971000	2278200	2099300	2006000	1979000
KAH7241887.1				175220		197670
KAH7241897.1			77991
KAH7241900.1	282030	263990	234380	315370	226580	286800
KAH7241903.1	645350	714280	611850	389510	413440	477060
KAH7241905.1						49353
KAH7241915.1	349810	363480	262800	254810		288540
KAH7241916.1	790200	758590	482520	645020	458530	650200
KAH7241919.1					89326
KAH7241921.1				28116
KAH7241924.1		32331
KAH7241925.1		38543
KAH7241926.1	154460	93533	103980	174840	185350	141410
KAH7241929.1	101100	89886				84322
KAH7241931.1			37043	117030	114060
KAH7241937.1						8964.1
KAH7241938.1						8780.6
KAH7241939.1						64167
KAH7241942.1	611930	712070	391070	345740	416970	525920
KAH7241944.1	7346300	7378200	4441900	4975700	4833900	7407000
KAH7241947.1						6232.3
KAH7241966.1	1604800	1490300	1150800	1207600	1071500	1696200
KAH7241982.1		39593
KAH7241993.1		123370	133160	136590	126930	142710
KAH7242008.1						29477
KAH7242017.1	791990	735820	802660	536440	560010	805600
KAH7242025.1	3237700	3202200	2368000	2095700	2902500	3607600
KAH7242031.1						14457
KAH7242032.1						5786
KAH7242033.1					6282.7
KAH7242035.1				38561
KAH7242041.1	27977
KAH7242052.1		28034				23641
KAH7242070.1		17502
KAH7242079.1	89736	82531		260800	331990	384080
KAH7242111.1			246680	212360	220720	246210
KAH7242118.1					118730
KAH7242137.1		6758.6
KAH7242142.1						4769.2
KAH7242154.1	4863200	5377900	3255100	7320100	7177900	10540000
KAH7242155.1	132120	124780		38527
KAH7242161.1					97869	152600
KAH7242165.1	142570	185900	140910		206590	202610
KAH7242169.1						8397.2
KAH7242174.1	72175	71808		68476		219750
KAH7242177.1	162550	167260	171690			117350
KAH7242180.1						32978
KAH7242181.1				64848	60599
KAH7242184.1		9464.1
KAH7242190.1				21375
KAH7242191.1			29122
KAH7242192.1						158500
KAH7242204.1						8980.2
KAH7242205.1					185930	120650
KAH7242221.1				52386
KAH7242223.1						17941
KAH7242228.1						21090
KAH7242229.1	253300	237310	261260	212750	225750	254680
KAH7242230.1	686800	720310	446640	318080	331080	571380
KAH7242231.1	32285
KAH7242232.1	1579400	1526000	1618700	882190	896070	1358800
KAH7242250.1						31635
KAH7242254.1		50973	70645	96815	101750	64757
KAH7242271.1	18860
KAH7242272.1		147230				157780
KAH7242276.1	44810					90598
KAH7242283.1			59288
KAH7242299.1	967830	954060	768160	677890	735920	1138400
KAH7242300.1						22140
KAH7242301.1	287480	223060	240280	238440	238960	279320
KAH7242303.1	38683
KAH7242304.1						29268
KAH7242306.1	609360	578010	614000	573850	541180	864240
KAH7242310.1	2681100	2546800	1980300	1085300	1306500	1524800
KAH7242312.1						24311
KAH7242313.1	93364
KAH7242315.1						67875
KAH7242341.1			35784
KAH7242347.1	314750	309090			163940	165380
KAH7242361.1	484890	616340	673930	406110	371490	483490
KAH7242370.1				115180		108670
KAH7242373.1					15266
KAH7242385.1					96069
KAH7242389.1				17763
KAH7242390.1	1877100	1925800	1603900	1460700	1493600	1778700
KAH7242393.1						27008
KAH7242394.1						30585
KAH7242403.1				9384.9
KAH7242404.1						21253
KAH7242405.1	699100	551590	516040	422280	499140	556450
KAH7242406.1	112630
KAH7242409.1		40482
KAH7242410.1	323410	295780	396310	304280	234080	277060
KAH7242413.1	494710		595670	691910	886170
KAH7242418.1	411750	450160		302760	365520	533250
KAH7242420.1	484080	457860	297540	495520	447000	666020
KAH7242438.1				54575
KAH7242441.1						22763
KAH7242442.1	345660	325720	182580	130250	224150	263320
KAH7242443.1	1165800	1238800	1291700	1381300	1333600	871220
KAH7242452.1					112720	125600
KAH7242457.1	39035	30067		55374
KAH7242459.1	251350	176920	248320	138190		204610
KAH7242460.1	322180	353640	458820	356270	240250	374810
KAH7242465.1						159070
KAH7242471.1	376270	436690	364990	753430	791950	517800
KAH7242472.1			58692
KAH7242476.1	299980	285900	165910	237760	210200	436610
KAH7242479.1		101210
KAH7242482.1	3951200	5032900	2624900	2584000	2448800	4322000
KAH7242490.1	204200	168070		265900	214120	155790
KAH7242495.1	102720	117190		117450
KAH7242497.1	841520	797090	920570	728420	736310	641910
KAH7242499.1	12331
KAH7242500.1						172380
KAH7242510.1					29354
KAH7242522.1				21648
KAH7242526.1	373810	397880				304020
KAH7242534.1	55105				84315
KAH7242538.1				209990
KAH7242548.1		97877
KAH7242553.1		50374		159080		77085
KAH7242573.1			150210	178850	184890	95636
KAH7242575.1						38841
KAH7242588.1					22235
KAH7242605.1	105900	100970				137610
KAH7242625.1	99124	89051	130230			93979
KAH7242657.1						144610
KAH7242679.1						33907
KAH7242696.1	99432			67050	50349	76165
KAH7242726.1				61428
KAH7242774.1						7431.8
KAH7245107.1	3920600	4361400	5032900	5166300	5381600	3533900
KAH7245128.1						85717
KAH7245145.1	26486
KAH7245156.1	410320	353880	399090	380100	459070	385110
KAH7245200.1			29759
KAH7245276.1				40850
KAH7245281.1	927270	1081800	1199400	1374900	1542500	1140500
KAH7245291.1						51997
KAH7245295.1					20721
KAH7245315.1	188620	155390	219210	148490	161440	128870
KAH7245343.1			49767
KAH7245344.1			33354
KAH7245352.1	219670	232360	364340	163840	195120	161030
KAH7245353.1	23989000	25875000	32050000	14218000	13298000	10682000
KAH7245394.1		100360				58464
KAH7245397.1	16937000	16575000	15454000	27666000	28120000	22707000
KAH7245409.1						16873
KAH7245428.1	108010	86267			111120	138610
KAH7245438.1	61833	58907		69151	80538	49923
KAH7245445.1			9850
KAH7245460.1	158590	150690
KAH7245483.1			53316		92845
KAH7245484.1						33198
KAH7245519.1						15111
KAH7245547.1						15167
KAH7245592.1	29434
KAH7245628.1	174270	158370		271610	215950	266480
KAH7245635.1	99022	111860				118720
KAH7245637.1	420810	396920	357080	322590	320950	259390
KAH7245644.1	1375200	1175300	897800	1163000	1077300	1119600
KAH7245651.1				57455	51337
KAH7245658.1	171630	166240		204170	239000	380540
KAH7245693.1					14055
KAH7245694.1	199890	215830		338360	229920	203450
KAH7245729.1		42276
KAH7245736.1		46781
KAH7245746.1	3716600	3713500	3835100	3161900	3603700	3676600
KAH7245752.1						34173
KAH7245757.1	745400	764700	766840	661010	625830	476960
KAH7245758.1				129150
KAH7245761.1			3001.6
KAH7245764.1				176550
KAH7245766.1						28893
KAH7245774.1				38737		22319
KAH7245789.1					4673.3
KAH7245805.1			40035
KAH7245806.1	138310	94343	126650	226280	201200	191670
KAH7245825.1	193170	190580	232810	543450
KAH7245839.1						6702.5
KAH7245841.1				199180	205220	122740
KAH7245842.1		47218
KAH7245843.1					40678
KAH7245849.1				56057
KAH7245852.1		38268
KAH7245853.1	2705400	2675100	2643200	2175200	2171200	2373400
KAH7245857.1	11489000	11468000	10541000	10269000	10974000	13624000
KAH7245873.1	29076
KAH7245874.1	267760	241380				341650
KAH7245875.1		274900				287430
KAH7245876.1	7065500	6633800	9660800	7715400	6155400	9538600
KAH7245881.1						11473
KAH7245882.1				1032.1
KAH7245888.1					57117	43422
KAH7245891.1						6486
KAH7245892.1	525020	528280	534240	921030	845450	972320
KAH7245894.1	55505
KAH7245896.1	6570600	6152700	6075300	4478500	5011600	4641700
KAH7245901.1	25062
KAH7245902.1	537390	553280	719600	302000	385980	332090
KAH7245904.1						70496
KAH7245907.1						10705
KAH7245920.1	136650		120170	153960	129670	86597
KAH7245925.1	271960	256050	329500	202480	264550	231640
KAH7245929.1	9855.4
KAH7245930.1	118450			88251
KAH7245934.1	89470					66444
KAH7245938.1						51162
KAH7245941.1	122640	173310	106740	61046	87437	178610
KAH7245945.1		5189.4
KAH7245949.1	149970	179680
KAH7245955.1						58288
KAH7245964.1	125980	122150	179060
KAH7245967.1	17100
KAH7245973.1			55382
KAH7245975.1					16547
KAH7245981.1				80848
KAH7245984.1			18374
KAH7245987.1		70914
KAH7245994.1				8664.8
KAH7245995.1		18778
KAH7246003.1	503030	679980	501670	981530	782550	961190
KAH7246006.1	3374000	4049800	3143300	2509000	3130800	3869500
KAH7246007.1						40323
KAH7246013.1				48883
KAH7246014.1			120680		103620
KAH7246015.1						13635
KAH7246019.1			135630
KAH7246023.1		10785
KAH7246026.1						135010
KAH7246028.1	1392800	1309300	1182500	1271900	1049600	1592900
KAH7246029.1			2843500	1704900		2703600
KAH7246031.1	542950	654300	473930	529070	540060	717980
KAH7246036.1	179110	173000	174850	218730	227170	176470
KAH7246039.1	6993700	6978000	8137700	7898500	7577100	6939300
KAH7246040.1						12344
KAH7246044.1						27534
KAH7246049.1	968080	1034700	1092800	1556000	1403000	908370
KAH7246050.1	5584600	5237600	4706200	3186700	3244600	4478400
KAH7246051.1	284600	297990	445350	555980	451360	289320
KAH7246055.1				94761
KAH7246056.1						6943.5
KAH7246057.1		87202	115570	229040	228470	189630
KAH7246064.1	64819	77449	92014	96044		84891
KAH7246087.1						23502
KAH7246088.1						83284
KAH7246089.1				49816		55397
KAH7246102.1						19766
KAH7246111.1		60735		128480	156060	100860
KAH7246112.1	1014100	1007400	827940	807830	952820	889140
KAH7246117.1	4916800	5200700	5291600	6465200	6680000	7219100
KAH7246120.1						34584
KAH7246128.1		1597
KAH7246130.1	157060	129090	176400	173270		114580
KAH7246132.1				24853
KAH7246138.1		78664	97025	89312	69296	48368
KAH7246140.1						62216
KAH7246142.1	148290	112630				144350
KAH7246145.1						90701
KAH7246147.1		13995
KAH7246156.1				31137
KAH7246159.1			105070		154490
KAH7246161.1						393790
KAH7246165.1						14043
KAH7246166.1	517950	411830	327510		337200	373380
KAH7246168.1		98894		102670	100600
KAH7246177.1		81971
KAH7246183.1				3883.7
KAH7246185.1						32856
KAH7246194.1						94534
KAH7246204.1			61922	183610	191260	152600
KAH7246205.1	458890	499680	440870	346710	347470	346180
KAH7246208.1					207420
KAH7246214.1				13021
KAH7246215.1					5356.5
KAH7246228.1	9368.6
KAH7246232.1						10513
KAH7246240.1	670200	711690	654750	689270	883870	977580
KAH7246248.1	62879		80093	127880		105230
KAH7246250.1	794810	645300	735540	409760	589840	683800
KAH7246269.1	1762200	1686100	1517100	1200400	1157700	1465900
KAH7246270.1				90900
KAH7246276.1					28972
KAH7246277.1					3654.7
KAH7246279.1	360300	366340	329460	194380	309800	328690
KAH7246280.1	539270	536870	797760	750740	757990	521970
KAH7246286.1					54519
KAH7246289.1		74840
KAH7246293.1	73675
KAH7246295.1						10783
KAH7246299.1						29520
KAH7246300.1	198410	294350	357060	280020	232170	239650
KAH7246301.1	328590	318230		425190	354460	400290
KAH7246304.1	414930	387950	463410	799930	937130	667290
KAH7246306.1						41457
KAH7246307.1				1043.3
KAH7246309.1			23724
KAH7246316.1	1390700	1328800	1230000	763000	690450	1352000
KAH7246317.1	384160	381160		233600	247020	361570
KAH7246318.1	992760	924320	1283200	1110600	1375800	935650
KAH7246319.1						1145
KAH7246328.1	572710	615740	489350	509230	333790	489560
KAH7246338.1	1030900	852370	1090000	1272200	1164900	834850
KAH7246340.1		218650	176490	329880	332670	240510
KAH7246345.1						32808
KAH7246350.1	324490	438270	294860	589620	465030	456800
KAH7246354.1		46291
KAH7246362.1	1357700	1174300	1178700	2039600	1759100	1946900
KAH7246367.1		37404				42615
KAH7246368.1						13450
KAH7246370.1						20081
KAH7246371.1	677060	602280				538260
KAH7246380.1	119030	130560		187820	68633	127190
KAH7246384.1						5827
KAH7246385.1						6061.1
KAH7246393.1						51871
KAH7246395.1		32600
KAH7246402.1	44880	40556				49765
KAH7246407.1		6455.2
KAH7246408.1					7950.1
KAH7246410.1	31875	39343			24906
KAH7246427.1	27650
KAH7246429.1		8223.9
KAH7246432.1						23643
KAH7246437.1					22795
KAH7246446.1						670.45
KAH7246450.1	96831	94400				53341
KAH7246452.1		9092.4
KAH7246455.1		38191
KAH7246460.1	12107
KAH7246464.1		3147.3
KAH7246469.1						27935
KAH7246472.1	494510	471100	753990	514970	549250	299210
KAH7246480.1	28885
KAH7246500.1						42928
KAH7246501.1	43490
KAH7246523.1	460110	427470	637680	529920	420550	239810
KAH7246529.1				114740	92278
KAH7246564.1				22857
KAH7246663.1		24464
KAH7250855.1						140220
KAH7250884.1		31235
KAH7250910.1	29461000	24955000	30516000	14176000	13919000	15171000
KAH7250911.1	460820	422780	543900	325410	320950	211090
KAH7251003.1					25649
KAH7251013.1		75434		89810	115720	70457
KAH7251017.1			71107
KAH7251068.1	4286.9
KAH7251074.1	592910	607280	330360	689060	630450	796200
KAH7251117.1						24110
KAH7251131.1				38641
KAH7251161.1		23543
KAH7251165.1				33247
KAH7251175.1						153430
KAH7251176.1					5904.6
KAH7251179.1				20208
KAH7251198.1	1068200	1060000	1129600	825210	771840	687280
KAH7251206.1					18380
KAH7251252.1						10700
KAH7251256.1				70784
KAH7251273.1			217300	227990	189640
KAH7251298.1	314630	251550	453550	509530	476210	298160
KAH7251307.1	39024
KAH7251309.1				25949
KAH7251315.1						18978
KAH7251335.1	100690
KAH7251355.1	172900	144620	202190	188990	140670	135190
KAH7251358.1						14909
KAH7251362.1	1558300	1728900	1960700	1855900	2130900	1649600
KAH7251363.1	561460	457670	675680	559070	392920
KAH7251460.1			205860
KAH7251481.1						17543
KAH7251482.1						17913
KAH7251512.1	2175200	2057400	2922700	2514200	2410300	1619700
KAH7251529.1		9193.2
KAH7251535.1						20316
KAH7251536.1	512590	505090	559680	622260	753600	691280
KAH7251559.1	3185400	3137500	3317500	3688700	3103600	3442300
KAH7251566.1	324370	391310	288140	463370	309830	366590
KAH7251570.1						78245
KAH7251571.1	157320	132550		141040	161760	182040
KAH7251574.1	2451200	2649800	2469000	3294300	2407300	3110900
KAH7251582.1						30119
KAH7251593.1			258310	224660
KAH7251602.1		96510
KAH7251611.1		22134
KAH7251612.1	615560	580130	479170	343330	375790	795800
KAH7251614.1		50432		115100		88075
KAH7251615.1						3514.4
KAH7251616.1						15083
KAH7251622.1						47243
KAH7251623.1						42658
KAH7251624.1						69121
KAH7251625.1						17122
KAH7251627.1					2619.7
KAH7251634.1						54912
KAH7251656.1	129910	145450		119100	111890	197620
KAH7251659.1						14578
KAH7251660.1	22552
KAH7251661.1	177690	180190		500410	222450	436750
KAH7251662.1				36989
KAH7251665.1	5956000	5610700	4649800	2864700	3380200	4822800
KAH7251670.1					33569
KAH7251681.1				114570		79989
KAH7251688.1	797530	669980	970550	856680	1093600	716910
KAH7251691.1	88788	113950				171520
KAH7251708.1						6313.9
KAH7251710.1	3817.3
KAH7251718.1	908330	871980	887600	713150	674900	528830
KAH7251743.1	752380	807940	865740	910560	755190	671040
KAH7251745.1						15435
KAH7251752.1	1838700	1808200	2068200	4470100	4300700	3164000
KAH7251753.1		64815
KAH7251754.1	203610	215690	199640	194800	262360	328410
KAH7251757.1	2458600	2210000	2056600	2980200	3068500	2981300
KAH7251758.1		33965
KAH7251764.1					88853
KAH7251778.1		9848.5
KAH7251786.1	324610	346570	410720	308190	446810	299440
KAH7251794.1		7783.3
KAH7251796.1	71000				81603
KAH7251797.1						107140
KAH7251801.1		149460		186750	265960
KAH7251804.1				45607	41619
KAH7251805.1	378390	389110	325290	461410	499920	460540
KAH7251814.1					74358
KAH7251819.1	7286300	7690200	9083200	8341000	9019600	6948400
KAH7251829.1				57085
KAH7251830.1	784290	1058600	836020	1873200	1776600	1545500
KAH7251836.1	39379
KAH7251839.1	609420	619890	565660	773470	712510	680580
KAH7251844.1	156740	158190		242130	208730	243430
KAH7251848.1	76072
KAH7251856.1			1081.5
KAH7251866.1				1591500	1573700	1270900
KAH7251874.1		72119
KAH7251883.1		38739
KAH7251889.1		95793			62156
KAH7251890.1						24800
KAH7251901.1		65205		101780
KAH7251905.1						19757
KAH7251908.1	28979			23843		41730
KAH7251912.1	229440	213610	160660	174720	178300	205690
KAH7251913.1	895950	807620	875220	1083900	817860	783080
KAH7251914.1		27500
KAH7251919.1	1084000	1030000	1498100	1385000	1260700	864820
KAH7251938.1	148960	160410	131020	163870	113740	131880
KAH7251939.1						18891
KAH7251948.1	5398100	7126200	3854700	3640200	5271000	6595700
KAH7251949.1			119340	64940	59130
KAH7251950.1						94036
KAH7251961.1	165900		126590	176940	186210
KAH7251963.1	1057800	1076200	1006400	640390	736970	921300
KAH7251966.1					74186
KAH7251975.1	245480	291360		138100	91126	225040
KAH7251978.1	215540	247030				390860
KAH7251981.1						59162
KAH7251985.1	6487400	5281000	5736400	4577700	4811400	4217300
KAH7251986.1	1887900	1882100	2309300	1695300	1652000	1194600
KAH7251990.1		98030
KAH7251991.1			30773
KAH7252003.1	111140	125220	108900	111620	133590	198050
KAH7252006.1	49549
KAH7252009.1	151140	153170	174530	195200	217620	223270
KAH7252012.1						25315
KAH7252013.1	895410	877120	1026400	1059100	1096600	890080
KAH7252015.1		27061
KAH7252016.1						20009
KAH7252017.1	170170	161510	215210	179230	192990	119440
KAH7252020.1	102050
KAH7252023.1	138720
KAH7252032.1						43104
KAH7252033.1		33802
KAH7252037.1	2026400	2054300	1420300	1266700	1402000	2198500
KAH7252051.1	48264
KAH7252060.1	297580	288360	351410	368020	312390	348890
KAH7252065.1	220460	264060		198480	291260	341710
KAH7252067.1						29766
KAH7252072.1						21357
KAH7252074.1	96645
KAH7252090.1					130370
KAH7252092.1	182850	175350	219940	212290	220670	184210
KAH7252097.1				134200	135610
KAH7252105.1	152600	144530	112720	129890	183610	197200
KAH7252106.1						52598
KAH7252113.1			24486
KAH7252116.1				47329
KAH7252119.1						24251
KAH7252133.1						7064.7
KAH7252134.1	1887400	1814200	1886200	2545900	2616200	2180700
KAH7252150.1		187770		156320	156260	335420
KAH7252151.1	245570	279880	223690	200250	166000	217250
KAH7252160.1						32425
KAH7252169.1						42119
KAH7252176.1		163900				148610
KAH7252181.1					15343
KAH7252182.1						38318
KAH7252184.1				17129
KAH7252187.1	2071200	1945300	1286700	1157600	1324900	1744700
KAH7252196.1		29091
KAH7252201.1	710690	738850	901610	1602300	1189300	899460
KAH7252202.1					53867
KAH7252206.1	624510	606390	383660	518590	496460	629050
KAH7252208.1						48433
KAH7252210.1				20354
KAH7252212.1	247430	171220		137510	203630	157230
KAH7252213.1	1766900	1832600	1516600	2624800	2591700	2709300
KAH7252216.1					12513
KAH7252224.1	1656900	1668800	1177200	1284500	1068600	1564900
KAH7252226.1			12122
KAH7252233.1	261260	238080	302160	316730	364340
KAH7252235.1						42707
KAH7252244.1					34923
KAH7252259.1		128410			60102	145250
KAH7252261.1	302570	375280	255370	327070	282010	266950
KAH7252262.1						110440
KAH7252264.1	453970	504490			328570	633470
KAH7252266.1						5645.1
KAH7252267.1						89380
KAH7252268.1	57093
KAH7252276.1	516030	575680	572560	445870	375220	584050
KAH7252278.1						11142
KAH7252294.1	401190	461970	266130		283950	404790
KAH7252307.1		138770		105880		167100
KAH7252315.1				92005		76472
KAH7252316.1					21446
KAH7252327.1	105090					92377
KAH7252330.1				90522		47208
KAH7252332.1			24066			48698
KAH7252335.1						27703
KAH7252336.1				17579
KAH7252339.1	249850	367900	521880	165380	178510	234840
KAH7252340.1						6270.5
KAH7252341.1						76101
KAH7252344.1	505790	375890	323080
KAH7252354.1	246530	207300	284300			317090
KAH7252356.1	92757	109430		117990	123140	69084
KAH7252358.1		58112
KAH7252359.1	161820	223850		123410	92068	420430
KAH7252360.1	116530			184410		177100
KAH7252365.1					15474
KAH7252366.1	35730
KAH7252368.1	235770		205590	214470	198670
KAH7252389.1	173560		176740	185610	142510	187940
KAH7252390.1						19884
KAH7252392.1						68734
KAH7252394.1		85911
KAH7252403.1						18696
KAH7252410.1	76509
KAH7252413.1	159150	163290	160590	118870	127320	204990
KAH7252417.1	2849400	3209700	3938300	4295400	3940300	3143200
KAH7252429.1	419010	401080	372680	394690	386890	371740
KAH7252430.1			31287	46810	55393
KAH7252434.1						53425
KAH7252438.1	197980	196390		192870	219700	199720
KAH7252441.1	629070	640410	799300	1116100	1042200	700250
KAH7252446.1	239540	228670			136630	196130
KAH7252452.1						11790
KAH7252463.1	311070	300620	411710	530400	511720	394630
KAH7252465.1	110580	98202
KAH7252467.1	153630	205420	163220	121180	156190	232520
KAH7252483.1			25023
KAH7252485.1				28535
KAH7252501.1	102580		124820	81773
KAH7252510.1	105170	122880	109680	108200	120550	98878
KAH7252526.1	96436
KAH7252529.1					22027
KAH7252534.1	513250	564310	754270	1033200	809340	494450
KAH7252547.1						12616
KAH7252559.1	548970	591160	721800	1169300	1180200	911900
KAH7252565.1	146510
KAH7252568.1	207420	188660	161570			134620
KAH7252573.1					81291
KAH7252576.1						36514
KAH7252577.1						17757
KAH7252578.1	176950	202250	230580	373880	430390	251290
KAH7252580.1		64559
KAH7252587.1	87734	62941
KAH7252594.1	17491
KAH7252601.1					13640
KAH7252606.1	50507	46504
KAH7252607.1	473820	466210	557570	425740	578040	534000
KAH7252615.1				57533
KAH7252618.1	163990	176230	173190		126570	163010
KAH7252619.1						35605
KAH7252622.1			17877
KAH7252624.1	914830	931000	920910	1009700	1063300	960940
KAH7252641.1				1839.3
KAH7252661.1		30484
KAH7252663.1					56952
KAH7252700.1				99107
KAH7252712.1					98066
KAH7252760.1						19429
KAH7252761.1	231840	195020	357770	437830	302370	205050
KAH7256041.1						283560
KAH7256044.1	75868					48541
KAH7256045.1						79157
KAH7256046.1	1624000	1519700	2096800	1567200	1391100	1159300
KAH7256047.1			50903	45291
KAH7256048.1		59351
KAH7256049.1		26121
KAH7256087.1	116040		167390
KAH7256089.1	427770	568950	406980	271650	328100	159120
KAH7256101.1	4077900	4181000	4646800	2595200	2900500	2676300
KAH7256121.1			1126.9
KAH7256149.1		140800		148790		148260
KAH7256150.1		24050
KAH7256180.1			56286
KAH7256195.1	155330	161150	185630	284120	271620	268790
KAH7256197.1					924.78
KAH7256200.1						17153
KAH7256210.1	52426					45703
KAH7256213.1						10882
KAH7256216.1				120220
KAH7256220.1						5922.4
KAH7256221.1				27092
KAH7256237.1	18127
KAH7256239.1	5341000	5069100	5288400	4312400	4640300	5317100
KAH7256255.1			65254	119400
KAH7256261.1		147940
KAH7256285.1						24950
KAH7256297.1	168370	141540			119720	106800
KAH7256298.1						17731
KAH7256301.1				14068
KAH7256302.1	155870	147300	200740	109190	132830	117900
KAH7256315.1						10305
KAH7256316.1					16994
KAH7256324.1						39523
KAH7256328.1	68745
KAH7256348.1	3065400	3179900	2964000	2707300	1999000	2266600
KAH7256350.1	59079
KAH7256352.1	734950	761200	965110	1076100	1014200	704510
KAH7256353.1				62276
KAH7256357.1	971500	1203100	813560	464610	707160	1159400
KAH7256371.1	91676			92101
KAH7256377.1	6270.1
KAH7256380.1	12936000	13440000	13766000	14230000	13690000	11635000
KAH7256385.1		65634
KAH7256387.1						21528
KAH7256388.1	4731000	4963700	4521600	4150200	3672100	4574300
KAH7256392.1	38676			61742
KAH7256406.1					37247
KAH7256408.1		16315
KAH7256412.1	933710	890690	912190	451280	717790	697580
KAH7256427.1	4144600	3973800	3731300	1745000	2162000	2737000
KAH7256428.1	343440	339180	106800	344740	466370	564100
KAH7256436.1				48545
KAH7256440.1	190370	242280				183780
KAH7256447.1		22991
KAH7256449.1	1102200	968360	1086900	1106300	1221500	1694900
KAH7256450.1	54604	60433		196150	178390	113330
KAH7256451.1						9671.4
KAH7256455.1	36947			61272		37758
KAH7256464.1		2094.6
KAH7256471.1				115050
KAH7256473.1	93769	88008		83617	92989
KAH7256474.1	479010	337130	453990			199420
KAH7256475.1	184060	184060		215990	259260	284930
KAH7256482.1	393940	441480	263050	276070	183540	351630
KAH7256506.1	565920	564570	561780	714690	705250	746090
KAH7256507.1		66420
KAH7256514.1						54520
KAH7256517.1	31657	32754
KAH7256519.1	2271800	2300800	2101000	2541800	2794200	2189800
KAH7256520.1					120520	112750
KAH7256525.1				198650	252460	143500
KAH7256526.1	5613600	5870700	5102600	4324600	4532400	4508900
KAH7256529.1	616730	664050	639430	515380	491970	844010
KAH7256530.1						64498
KAH7256531.1				65746
KAH7256532.1	1939400	2149000	1794500	2277200	2287700	2354900
KAH7256548.1	102750	93118
KAH7256550.1						8698.6
KAH7256555.1	10746000	9937900	12454000	7275900	7740600	6925700
KAH7256556.1						8165.1
KAH7256557.1						16840
KAH7256559.1				126310
KAH7256564.1		25931
KAH7256569.1	218660	264960	341690	495130	364470	325220
KAH7256574.1			78985	51274
KAH7256579.1						7709.4
KAH7256581.1	10518
KAH7256587.1	2554100	2333600	2365800	2175600	2429700	2412100
KAH7256588.1			25004
KAH7256595.1	3583700	3963100	3805200	5104300	5348600	4272900
KAH7256599.1		49572
KAH7256604.1						27397
KAH7256609.1					112640	137990
KAH7256611.1						43603
KAH7256612.1		173070			109780
KAH7256624.1		64048				66049
KAH7256635.1		32539
KAH7256646.1					110660
KAH7256648.1	909550	856040	902440	473440	679910	650940
KAH7256649.1	1244000	1177400	1733500	1755900	1598800	1493600
KAH7256651.1						11111
KAH7256653.1	456030	345530	353870	565380	566380	473940
KAH7256655.1	1059200	1107300	1224300	1111500	1257200	1192000
KAH7256657.1	214150		310480	302190	303880	199700
KAH7256663.1	18888000	17787000	14499000	16798000	16920000	22595000
KAH7256667.1	135320	118900	147850		100470	102050
KAH7256669.1						294380
KAH7256670.1		106360
KAH7256679.1	620900	590530	500080	823070	879660	652960
KAH7256686.1	12114000	11300000	12242000	8995900	9463200	9922000
KAH7256693.1				110080	107800
KAH7256698.1					25963
KAH7256700.1	356430	353890	502340	397340	351530	348410
KAH7256703.1	229090	344580	468030	337930	327440	298170
KAH7256704.1						13445
KAH7256706.1						51685
KAH7256707.1	55811					43840
KAH7256712.1	1412700	1755100	1083300	1433200	1398200	1687800
KAH7256717.1	278370	303460	245100	312160	288480	195160
KAH7256720.1	67068	82684
KAH7256722.1	1567600	1755600	1360800	665100	873010	894750
KAH7256730.1	343450	350250	200950	240270	223450	365320
KAH7256744.1					16330
KAH7256745.1	148660	139360		127390	109240
KAH7256764.1	68588		75112		115200	79696
KAH7256770.1		40503		54930
KAH7256771.1				29675
KAH7256777.1	368570	339000	330190	264970	271180	345800
KAH7256787.1				47303
KAH7256791.1		102820
KAH7256794.1						112140
KAH7256796.1						15269
KAH7256797.1				32333
KAH7256807.1	3290900	3111800	4149900	4111000	4356300	3087400
KAH7256809.1	39591	43368
KAH7256816.1		120670		171390
KAH7256818.1	1007900	990040	823570	1311000	1167000	1092400
KAH7256820.1	445160	466870	525300	898530	750090	1045500
KAH7256821.1		9454.2
KAH7256833.1	436670	470390	473580	390230	432580	461190
KAH7256846.1	713300	573080	406350	317710	448820	464330
KAH7256853.1	447320	496900		463930	483090	420910
KAH7256861.1						29212
KAH7256863.1					44345
KAH7256865.1	470300	468680	558020	463700	474040	303010
KAH7256880.1		41742
KAH7256883.1				24111
KAH7256887.1		34404
KAH7256888.1	28399
KAH7256894.1	171210	140100				157840
KAH7256895.1				32975
KAH7256899.1		15706
KAH7256900.1	104850	113990				109670
KAH7256902.1	30004
KAH7256908.1	133080	143160		247370		224600
KAH7256910.1						16097
KAH7256912.1		60847
KAH7256913.1	242160	280980	283560	275260	329940
KAH7256918.1	907400	778400	679740	815220	733620	985810
KAH7256919.1					105010
KAH7256922.1						69603
KAH7256923.1						69566
KAH7256929.1						457820
KAH7256930.1	128680	157670		159760	128980	157460
KAH7256931.1	1093400	1176400	1098600	712540	670430	1095000
KAH7256932.1						65802
KAH7256937.1	91063	106620	158870	49260	67916	66556
KAH7256942.1		78012
KAH7256955.1		21715
KAH7256974.1	104870	96287		106430		112430
KAH7256978.1	63468		84664	115870	161460	119260
KAH7256979.1	877900	929830	874690	786440	879620	920920
KAH7256982.1						7962.8
KAH7256985.1	215990	229750		119050	172170	197320
KAH7257012.1	885770	960300	1328300	1252500	1436000	980560
KAH7257013.1				50099
KAH7257015.1	34849
KAH7257025.1				47165
KAH7257035.1		234450			313940	117210
KAH7257037.1					83440
KAH7257038.1						88883
KAH7257042.1						10477
KAH7257045.1		19378
KAH7257053.1	161680	161640		160250		172710
KAH7257079.1						10576
KAH7257080.1	1672000	1595700	1142200	1088100	897920	1574600
KAH7257081.1	249050	236180				327200
KAH7257092.1	1416100	1469800	2640700	1328900	1523700	1588000
KAH7257093.1	206100	206000		336320	298770	154990
KAH7257094.1						37409
KAH7257098.1			123580			102020
KAH7257099.1				86290
KAH7257100.1	390340	404940	251970		512010	420580
KAH7257101.1						44758
KAH7257105.1				154970
KAH7257106.1			561760	499820	425800
KAH7257108.1						19438
KAH7257112.1	37537
KAH7257123.1						8113.6
KAH7257125.1		17219
KAH7257141.1	314950	290400	445210	401010	482330	432150
KAH7257142.1				8791.3
KAH7257143.1	62741	64282
KAH7257147.1	549860	560750	434920			444220
KAH7257150.1						11375
KAH7257157.1				19971
KAH7257165.1	5755600	4909100	4098300	4793000	4538400	6265500
KAH7257166.1	494100	482020	533580	297360	395900	470390
KAH7257167.1	283010	214850	251240	178980	265980	168390
KAH7257168.1		128950			64374
KAH7257170.1		48140
KAH7257172.1		41163
KAH7257183.1	658950	671370	780820	1436200	1420200	1215500
KAH7257184.1				50554
KAH7257188.1	2825000	2616800	2660900	3295300	3304800	2705700
KAH7257193.1	98627					121420
KAH7257196.1				114990		88507
KAH7257201.1						56882
KAH7257202.1						116840
KAH7257207.1		25288
KAH7257209.1						31082
KAH7257210.1	205740	220150		220680	153940	237500
KAH7257214.1					1564100
KAH7257216.1					123330	88447
KAH7257222.1					55636
KAH7257224.1	2319800	2235600	2300700	2246400	2419900	2122900
KAH7257231.1	53951
KAH7257232.1	158680	119050
KAH7257239.1			48504
KAH7257240.1	798370	828070	1012900	904330	978320	938030
KAH7257241.1						60455
KAH7257243.1	128290	136120	96551	80013	86079	62882
KAH7257247.1	1644500	1546000	1914000	1592100	1973000	2185400
KAH7257250.1		153690	162400	198090	200810	195190
KAH7257254.1	585320	534200	809910	604370	559260	422380
KAH7257258.1	27418
KAH7257260.1	145200				244020
KAH7257271.1			7263.8
KAH7257274.1						13373
KAH7257275.1	81264	85549	149560
KAH7257280.1			37410
KAH7257281.1					3694.9
KAH7257289.1					106010
KAH7257290.1	189490	200010	282150
KAH7257291.1	114020			301130		149060
KAH7257293.1	124470	127150	153100	156430	200850	188880
KAH7257295.1				63572
KAH7257303.1	61623	67596
KAH7257304.1	181960	180250	156030	205620	206530	203500
KAH7257308.1	43201					85913
KAH7257309.1			78761	96654	118290
KAH7257313.1					139680	87574
KAH7257315.1	282350	261760		367220	195820	527630
KAH7257320.1	76791	105870
KAH7257321.1						21381
KAH7257329.1	125740	95943				75211
KAH7257330.1	395440		314040	184100	321840
KAH7257333.1	182690	182830	170280	190360	145090	172890
KAH7257337.1	689920	565600	261110		231280	369270
KAH7257339.1	6547000	6442800	6193100	3725700	3881600	4710700
KAH7257340.1						113680
KAH7257342.1		32653
KAH7257357.1	787360	678930		279210	264340	649550
KAH7257358.1	71721	68236				114750
KAH7257360.1						114500
KAH7257363.1	162150	167200	120040	140040	120440	191910
KAH7257374.1	1313
KAH7257375.1	369340	421800	386400	339080	342210	385980
KAH7257380.1	376070	390040	311650	371190	412360	221770
KAH7257382.1		14146
KAH7257388.1						6737.5
KAH7257399.1	428890	486110	397770	534120	548860	303620
KAH7257405.1						31133
KAH7257412.1				38604
KAH7257414.1	321810	272160		145180	309850	268780
KAH7257418.1						21712
KAH7257420.1	194270		202770	211590		301410
KAH7257424.1	44214
KAH7257427.1				45638
KAH7257428.1		153570		311330		175070
KAH7257429.1				38706
KAH7257432.1	225210	230240				178520
KAH7257436.1	69029
KAH7257437.1		33762
KAH7257443.1	1463800	1546700	2087900	1799000	1645400	1268000
KAH7257446.1	5452600	5784600	6363700	7041700	7517200	6441000
KAH7257459.1	129640	133420		166640		143220
KAH7257463.1						10026
KAH7257464.1			9766.8
KAH7257465.1				39079		23829
KAH7257477.1						46717
KAH7257481.1	70568				149110
KAH7257483.1	104600					68811
KAH7257493.1		11518
KAH7257496.1	125600	117660	123360		114960
KAH7257497.1		15976
KAH7257500.1	327310	266250	346400	360690		235260
KAH7257507.1	857290	917070	1138700	2469200	2745600	2336000
KAH7257509.1	12460
KAH7257512.1	1108200	1276300	1639100	1865100	1794000	1285300
KAH7257515.1						7834.6
KAH7257519.1	7942100	8171800	7279900	8378400	8242500	9370900
KAH7257520.1						28091
KAH7257524.1	68258
KAH7257528.1	571340	503150	448560	288570		284300
KAH7257529.1	212970	154660		107350		169950
KAH7257532.1	565270	559600	487840	308380	301240	406310
KAH7257544.1						98768
KAH7257574.1						3209.9
KAH7257576.1	110380
KAH7257586.1	143530	126040			181330	98811
KAH7257587.1		35629
KAH7257589.1				30474
KAH7257592.1		38980				29541
KAH7257593.1						45637
KAH7257598.1	1040400	1105800	1424300	1393800	1506600	1334700
KAH7257599.1	1007700	1169700	1092700	933020	922090	1108700
KAH7257605.1	1580400	1396500	1200800	998520	970900	1225500
KAH7257615.1						18596
KAH7257620.1	141520				211380
KAH7257621.1						13755
KAH7257622.1						44841
KAH7257627.1		13078
KAH7257629.1	415070	501380	530820	380600	379900	544840
KAH7257630.1	33348
KAH7257638.1				33338
KAH7257653.1						7119.8
KAH7257657.1			113590	120600	115580	84155
KAH7257661.1					53261
KAH7257671.1	2625.4
KAH7257672.1	247070	222260	206930	188710	193110	172930
KAH7257689.1	99237	203790	111650			73437
KAH7257706.1		90480				62917
KAH7257707.1						8414.2
KAH7257709.1	515760	472600	299730	343700	282520	616700
KAH7257710.1					53059
KAH7257714.1		102860		148870	112010	128080
KAH7257720.1	172970	155300	300190	249500		145590
KAH7257727.1	4701
KAH7257734.1						86979
KAH7257736.1	25559
KAH7257746.1	246040	281190	423390	758540	729570	495830
KAH7257748.1						6333.4
KAH7257760.1	31950		128170	101380		59719
KAH7257767.1			28907
KAH7257780.1	113440	125560
KAH7257782.1					109690
KAH7257789.1						34561
KAH7257793.1						2835.9
KAH7257802.1		43149
KAH7257809.1		128230				109430
KAH7257812.1	115040		130710		108640
KAH7257842.1				46199
KAH7257880.1						17770
KAH7257904.1		79403			89863
KAH7257916.1		23951
KAH7257953.1		140230
KAH7261553.1			170530
KAH7261682.1				52394	58506
KAH7261697.1	292180	347530	404530	298490		231330
KAH7261721.1					14060
KAH7261724.1	10236
KAH7261725.1						39526
KAH7261747.1						39873
KAH7261776.1	1022900	1051800	816270	427580	531850	816190
KAH7261791.1	272420	259620	367350	350330	273120	202100
KAH7261793.1					33199
KAH7261808.1						20031
KAH7261816.1				161140
KAH7261822.1						15241
KAH7261824.1		47455
KAH7261828.1				76295
KAH7261839.1	471430	415320	406670	490280	669170	487960
KAH7261841.1	204210		246130		228240	167090
KAH7261842.1	195130	192430	288770	165640		100080
KAH7261844.1		539710	335250	142280	167910	268900
KAH7261847.1					35347
KAH7261848.1					36271
KAH7261854.1	24304
KAH7261855.1		15147
KAH7261859.1	76102			61955
KAH7261867.1						22348
KAH7261870.1	11567
KAH7261871.1	438400	493760	457210	385010	459120	481320
KAH7261874.1	408570	319210	281090	275980	308840	283580
KAH7261879.1		19967
KAH7261882.1						6857.4
KAH7261885.1	264930	346770	293270	608160	586950	481820
KAH7261887.1						122040
KAH7261894.1	273060	225510	150070		205160	285700
KAH7261895.1	109440		85507			224840
KAH7261898.1	4365300	3866800	3184500	3608400	3652200	3937300
KAH7261899.1	1036800	1090600	1055300	848830	918110	897230
KAH7261900.1	139730	118540		98941	97707	108380
KAH7261906.1				104810	147340
KAH7261913.1	1290200	1230900	1013600	978110	937610	1131600
KAH7261914.1		43489
KAH7261916.1	66848				153710
KAH7261922.1	259500	222440
KAH7261928.1						19566
KAH7261933.1	5323300	5418000	6633900	2802600	3584300	3129500
KAH7261937.1	80601	72553		102050		101760
KAH7261938.1		38305
KAH7261951.1	4482400	4289000	4397100	4492000	4809800	4272900
KAH7261953.1	920410	929140	951490	826180	912940	961010
KAH7261954.1	1405700	1407400	1471400	1496700	1537000	1334700
KAH7261962.1						149130
KAH7261964.1	95450	122640		86133	144820
KAH7261971.1		71343			121690	109680
KAH7261973.1		32456
KAH7261979.1	192310					166220
KAH7261980.1					44498
KAH7261981.1		43946			77879	39457
KAH7262000.1				45465
KAH7262002.1	174650	203070
KAH7262004.1		85076	103280			92580
KAH7262007.1					6759.6
KAH7262010.1	4808800	4963200	4862100	2520800	2885300	3545800
KAH7262013.1						7866.7
KAH7262015.1			72959
KAH7262021.1						33019
KAH7262023.1	233410	247010	216140	467780	404010	464510
KAH7262025.1	143050	217690		98949	120660	177810
KAH7262026.1					43775
KAH7262028.1	433590	396460	481260	263570	378640	477660
KAH7262031.1						96991
KAH7262038.1					10836
KAH7262043.1				34057
KAH7262051.1	145150	185530
KAH7262054.1	207890	214190
KAH7262055.1				12981
KAH7262056.1	888840	785820	1220100	1399700	1312600	911290
KAH7262059.1	147140	112820		189570	177840
KAH7262060.1	135720	138600		159130	152360	111020
KAH7262062.1		10265
KAH7262067.1						47766
KAH7262077.1	118960	116060		161280	116580	127370
KAH7262085.1	247130	230180
KAH7262095.1	20845
KAH7262101.1	823820	836180	920060	741370	889390	652990
KAH7262105.1	37878
KAH7262116.1						6543.1
KAH7262119.1	181770	141820			221850	236010
KAH7262121.1	508220	600420	486660	400730	373890	630130
KAH7262122.1						16976
KAH7262124.1	240150	281480	318990	273600	221450
KAH7262130.1			28584
KAH7262133.1			33362
KAH7262141.1						45390
KAH7262145.1		11875		50545	38751
KAH7262146.1	258410	252660	181870	320850	297210	463200
KAH7262149.1				9137.6
KAH7262155.1		44956				41084
KAH7262157.1	247020	216590	579220	254340	256700	250090
KAH7262159.1	576650	760090	584240	366810	578470	414530
KAH7262160.1	267980	266300	239380	246330	444100	324710
KAH7262161.1	44301
KAH7262164.1	477890	342490	452510	446120	303560	326650
KAH7262177.1						55833
KAH7262178.1	20237
KAH7262181.1				4869.8
KAH7262191.1						7145.4
KAH7262201.1					39376
KAH7262206.1	487930	505740	292010	368530	334510	652170
KAH7262209.1					32318
KAH7262211.1					72000
KAH7262231.1	1165100	1449500	1802200	1428000	1314600	891860
KAH7262233.1			28614
KAH7262236.1	15544
KAH7262242.1		52494
KAH7262244.1						47123
KAH7262245.1	37321	41246
KAH7262260.1						56148
KAH7262261.1				42483
KAH7262267.1						26555
KAH7262270.1				60262	51923
KAH7262272.1	635970	524960	644040	567050	558040	809750
KAH7262277.1	1389300	1260500	1415400	962320	1217800	1118500
KAH7262294.1						42283
KAH7262295.1					7136.3
KAH7262297.1	12254000	12368000	14313000	14907000	14984000	14332000
KAH7262301.1	918070	930710	1013100	1522900	1663200	1741500
KAH7262302.1						6452.3
KAH7262305.1						9688.9
KAH7262309.1				107010
KAH7262313.1				104670	105060
KAH7262319.1				15444
KAH7262324.1					7622.9
KAH7262328.1	31321
KAH7262329.1					25547
KAH7262330.1	613170	747010	493250		234200	373270
KAH7262331.1						4982.4
KAH7262333.1	241870	244040	246990	245230	301450	304250
KAH7262334.1				8478.5
KAH7262335.1			18402
KAH7262336.1			203520
KAH7262340.1	2593900	2369200	2453600	1994500	1913100	2177800
KAH7262355.1	59174
KAH7262356.1	608050	711870	436980	598600	558490	940580
KAH7262357.1	51465
KAH7262358.1						15457
KAH7262359.1					14131	25448
KAH7262363.1					55963
KAH7262365.1	100060
KAH7262367.1	186130	178730	172880	226840	260070	281620
KAH7262374.1	145670	168790		173090	168580	187050
KAH7262375.1	262630	275250	267120	447470	311000	292700
KAH7262392.1				25357
KAH7262395.1						87255
KAH7262396.1	2437200	2214900	2786100	3592200	3558200	2893100
KAH7262403.1	594770	645160	619330	478700	537890	497350
KAH7262406.1		84405
KAH7262408.1		70870
KAH7262410.1				82910
KAH7262453.1	314830	298660	306990		235440	249280
KAH7262455.1	201220	449260	330300	549430	454690	503450
KAH7262457.1	34511
KAH7262461.1	9478300	9742700	10236000	8940700	7673700	9656100
KAH7262468.1		115480				111170
KAH7262471.1						10147
KAH7262473.1	2027100	2050800	2069300	1786000	1716400	2014500
KAH7262513.1						30780
KAH7262529.1	38950	39180	58479	62726		48438
KAH7262536.1	32143000	32631000	30098000	23725000	25705000	28214000
KAH7262544.1	275540	257000	328330	397340	389550	334460
KAH7262546.1				27679
KAH7262548.1		54474
KAH7262549.1	184400	160380
KAH7262550.1	1382200	1237600	1206000	1141300	1220600	1048200
KAH7262551.1						19379
KAH7262555.1					74693
KAH7262556.1			24080
KAH7262559.1	149270	124520	149770	190720	189950	161510
KAH7262561.1	1225600	1444600	1360400	1849700	1640000	1247200
KAH7262571.1	1154500	1087400	985860	950870	1029600	896760
KAH7262574.1				68232		122950
KAH7262583.1		12220
KAH7262586.1	413420	368100	459040	424580	400280	484030
KAH7262592.1	48573
KAH7262599.1		54501	92066
KAH7262605.1	52504
KAH7262615.1					54306
KAH7262617.1	225590	301560	405830	500160	513400	224890
KAH7262618.1	2755200	2989700	2793000	2931600	3047600	3119800
KAH7262628.1						73952
KAH7262629.1		17580
KAH7262636.1		154620
KAH7262641.1						45234
KAH7262651.1						93866
KAH7262653.1	7885100	7463200	8356700	8772600	9200800	7740800
KAH7262654.1						51813
KAH7262657.1		118120			152330	127110
KAH7262659.1	8477.7
KAH7262663.1	1482100	1251900	1003600	906850	1085300	1161600
KAH7262664.1	71258				113390	119390
KAH7262668.1						23204
KAH7262671.1		15580
KAH7262682.1		135740			96553	119220
KAH7262687.1						73609
KAH7262700.1					25487
KAH7262705.1	150280	141220	162980
KAH7262715.1	91874	108520		121210		76239
KAH7262736.1						2762.3
KAH7262739.1					2800.7
KAH7262741.1	1446200	1148500	2272200	1990100	2030900	997150
KAH7262750.1	183460	230700		186290		191180
KAH7262752.1						73171
KAH7262772.1					54396
KAH7262779.1						23677
KAH7262785.1	140170	148300		180290
KAH7262810.1		58484
KAH7262908.1						61600
KAH7262930.1						47726
KAH7262932.1						60221
KAH7262946.1	55758	66963				81544
KAH7262948.1	189820	193780		211230	226830	277130
KAH7262951.1	246850	222550	174230	287810	283000	209270
KAH7262955.1					21209
KAH7262958.1		12394
KAH7262965.1		5752.7
KAH7262977.1	786530	827270	1149500	729700	795560	1036700
KAH7262978.1		64344
KAH7262993.1						42395
KAH7263002.1	5837900	5963600	8112500	4389500	4214100	3246800
KAH7263009.1			14329
KAH7263011.1	261740	307690	301350	430710	380040	293370
KAH7263013.1					9922.6
KAH7263042.1						6281.6
KAH7263043.1						20849
KAH7263060.1						17964
KAH7263063.1	239580	244690	282350	121990	183180	179110
KAH7263073.1	3029400	3076800	3581900	2621100	3014100	2811200
KAH7263076.1	84943				111680
KAH7263085.1					95747
KAH7263100.1				45231
KAH7263103.1						72158
KAH7263108.1	16041
KAH7263114.1						8392.4
KAH7263116.1						14634
KAH7263118.1					73684
KAH7263120.1	6033.9
KAH7263128.1	140680	143470
KAH7263131.1					37920
KAH7263133.1	1141500	1153600	1149800	811400	949850	1115400
KAH7263134.1	82257		94389	80812		95455
KAH7263150.1	151190				237970
KAH7263156.1	171580	161350	166430	204930	232310	198610
KAH7263157.1						19772
KAH7263161.1	3117200	3329100	3305800	3068800	3114000	3632600
KAH7263164.1						93807
KAH7263166.1	555580	537840	427640	515520	438190	479130
KAH7263180.1						853.08
KAH7263189.1	49864
KAH7263196.1		78716			91919	61034
KAH7263205.1	290830	306960		267520	325100	284590
KAH7263207.1						12634
KAH7263208.1						141820
KAH7263218.1	85841			115790	116400	108840
KAH7263228.1				6793.2
KAH7263231.1						90918
KAH7263233.1	288270	288760	410270	413780	491640	331810
KAH7263235.1						5540.1
KAH7263236.1						10700
KAH7263239.1						38957
KAH7263240.1	369750	385680	407780	402440	433420	420480
KAH7263242.1	101120
KAH7263243.1	185840	102750	129480	609490	552900	459340
KAH7263253.1		21367
KAH7263264.1						9751.3
KAH7263271.1	487160	482270	785340	430870	466010	424250
KAH7263274.1		61264				91914
KAH7263278.1						684320
KAH7263281.1				25588
KAH7263283.1					97225
KAH7263288.1						30927
KAH7263290.1						14554
KAH7263291.1	242160	241190	261960	305390	350760	344740
KAH7263296.1		594050
KAH7263315.1	938720	947840	1059500	949240	886030	883820
KAH7263323.1		140510		139570	99029	171240
KAH7263325.1						53599
KAH7263331.1					10321
KAH7263333.1				22258
KAH7263337.1	2210500	2438600	2080900	1738100	1940500	2358700
KAH7263339.1				60350	90578	58377
KAH7263343.1					108730
KAH7263348.1	472210	511080	340870	216280	346860	597790
KAH7263352.1					36094
KAH7263353.1	54956
KAH7263354.1	315090	375980	284820	253760	141140	373180
KAH7263362.1					24475
KAH7263369.1						21654
KAH7263388.1						13056
KAH7263402.1						83589
KAH7263404.1		34658
KAH7263407.1				57615
KAH7263411.1					63810
KAH7263412.1						19772
KAH7263421.1	475870	413790	521890	410110	373660	441570
KAH7263423.1	185240	175720	138900			193800
KAH7263424.1	104870	89910			89850
KAH7263425.1	3437600	3506700	3766800	3621700	4092000	3426100
KAH7263426.1	703860	769920	1100600	983890	932550	690350
KAH7263428.1	310910	338830	269330	220780	268610	286020
KAH7263429.1				20433
KAH7263432.1	21572			68559	31522	50476
KAH7263435.1		292980		313490	405100	474970
KAH7263444.1						10584
KAH7263454.1						3259.7
KAH7263465.1	155130	265180	256610	241800	342960	247140
KAH7263474.1	26563	51075	65495	89238	101220	53976
KAH7263478.1		60575	79673	115960	111470
KAH7263481.1			17379
KAH7263483.1	1198800	1218400	767830	1183800	1127700	2147700
KAH7263485.1				27977
KAH7263487.1	88423
KAH7263490.1						83577
KAH7263494.1				150940
KAH7263497.1	1671000	1975400	2743300	1654600	1730600	994890
KAH7263510.1			21734
KAH7263516.1	274900	286020	400210	333970	352230	359470
KAH7263517.1	653740	706290	857590	591670	619270	551010
KAH7263522.1	5558500	5841100	5992100	3814900	4259800	3944900
KAH7263527.1	871200	819320	642530	612380	575130	632600
KAH7263528.1						19378
KAH7263533.1		27016
KAH7263536.1						994.79
KAH7263539.1	40126
KAH7263544.1	937010	944660	871350	390240	346860	761200
KAH7263548.1	9274.9
KAH7263549.1	90967			216130	134110
KAH7263556.1	277540	197260	275930	240090	301010	312180
KAH7263558.1	8652500	9077800	8712100	11951000	10513000	9921000
KAH7263559.1	331340	311550	303190	376790	435560	297600
KAH7263562.1					10602
KAH7263564.1						15202
KAH7263567.1		201210	204400	292240		198240
KAH7263576.1	134830	178160	214980	295090	254060	197520
KAH7263583.1	5723700	5957700	5065400	3486800	2999400	4396300
KAH7263594.1	225980
KAH7263598.1	230510			133180	148120	351070
KAH7263609.1		51581		13279	31051	50375
KAH7263611.1	1681400	1875400	1981400	3082200	3068000	3676900
KAH7263612.1		25994
KAH7263614.1	59986	75396		31660	39521	124470
KAH7263615.1						26132
KAH7263633.1	1066200	1052700	1209500	989460	978970	1121200
KAH7263639.1	61462
KAH7263650.1	348800	340160	333740	318800	298660	320000
KAH7263651.1	1268400	1297700	1267900	835670	953230	1038900
KAH7263652.1						33106
KAH7263656.1	71942					90927
KAH7263658.1		13128
KAH7263673.1						27768
KAH7263675.1	406970	368410	306660	288960	299600	268800
KAH7263676.1				28868
KAH7263680.1		11861
KAH7263684.1			49441			43860
KAH7263711.1	128210
KAH7263717.1			6712.2
KAH7263718.1	528920	677590	322720	140700	58551	71137
KAH7263803.1			153900		180760	125310
UXW66905.1			289870

## Sheet: Log10(LFQ)
ID	FC-1	FC-2	FC-3	FX-1	FX-2	FX-3
AYA72238.1						4.04155
BBO00639.1	5.55758	5.50825			5.2887	5.32621
KAH7230905.1	5.14956	5.24814
KAH7231124.1						3.99178
KAH7232938.1						5.45111
KAH7233060.1		5.063				5.18407
KAH7233068.1	5.303	5.34545		5.4394	5.36237	5.35658
KAH7233098.1						3.14947
KAH7233167.1					5.1069	5.04116
KAH7233193.1						3.71939
KAH7233217.1	5.3852	5.34439	5.2796	5.67464	5.69189	5.74608
KAH7233234.1						4.13561
KAH7233248.1	5.7192	5.69943	5.73864	5.6662	5.59316	5.48817
KAH7233310.1	5.2104	5.17551	5.28062	5.24854	5.22896	5.24448
KAH7233326.1						5.02465
KAH7233338.1						4.78037
KAH7233361.1				5.92474	5.90274	5.76649
KAH7233376.1					3.50822
KAH7233377.1						3.87428
KAH7233381.1		4.45295
KAH7233392.1			4.98558
KAH7233404.1	5.64871	5.57875	5.46297	5.72321	5.79901	5.6781
KAH7233409.1	5.80255	5.74035	5.92228	5.85822	5.87381	5.78538
KAH7233426.1	5.85423	5.87658	5.83319	5.77493	5.87935	6.01469
KAH7233468.1	5.62944	5.64472	5.5867	5.70972	5.68215	5.70849
KAH7233469.1	6.19612	6.17487	6.23945	6.1521	6.21529	6.10058
KAH7233474.1		5.1754	5.10322
KAH7233476.1	6.15442	6.14786	6.14414	6.19363	6.20809	6.03993
KAH7233481.1						4.52585
KAH7233513.1						4.18839
KAH7233526.1		5.48029		5.55493	5.57386	5.53116
KAH7233540.1				3.31886
KAH7233584.1	5.82111	5.77641	6.00983	6.01858	6.04836	5.85035
KAH7233588.1			4.62788
KAH7233644.1						4.42864
KAH7233651.1					4.85111
KAH7233667.1		4.6674		4.91335
KAH7233672.1	5.059	5.09384		5.02514	4.96154	5.04817
KAH7233674.1					5.28652	5.37486
KAH7233680.1	5.20063	5.27974	5.26694	5.5987	5.46509	5.32987
KAH7233715.1	5.03129		5.0677
KAH7235334.1		4.71283
KAH7235360.1		4.83351
KAH7235434.1						5.17606
KAH7235446.1	4.43383
KAH7235478.1	5.66402	5.55946	5.59021	5.92311	5.85726	5.83737
KAH7235481.1	6.14817	6.08771	6.18407	6.26891	6.24944	6.18204
KAH7235482.1	6.64935	6.7347	6.64919	6.70833	6.77031	6.8537
KAH7235483.1	7.07379	7.04972	7.0154	7.03113	6.98121	6.95644
KAH7235486.1	5.92907	5.93053	5.98862	5.80242	5.85559	5.81423
KAH7235487.1	5.6781	5.64271	5.89813	5.93948	5.95038	5.69052
KAH7235488.1	6.60933	6.59173	6.39794	6.23053	6.2443	6.47641
KAH7235511.1	5.34768	5.40651	5.1599	4.98846	4.88985	5.27333
KAH7235512.1				4.7719		5.00535
KAH7235540.1				4.93431
KAH7235542.1		4.91135			4.91226	4.85863
KAH7235566.1	5.89068	5.82664	5.88142	5.83615	5.844	5.65275
KAH7235570.1	4.98143	4.96243	5.01641
KAH7235588.1	4.92999
KAH7235605.1	5.7377	5.73955	5.72449	5.73542	5.62651	5.61462
KAH7235617.1	5.7882	5.86253	5.73781	5.85328	5.89278	5.91823
KAH7235623.1	3.75308
KAH7235624.1	5.03314	5.02185	5.04123		5.22	5.12714
KAH7235628.1	4.82002
KAH7235632.1		4.91412	5.06262	5.10202	5.05591
KAH7235635.1	5.091	5.16923	5.13849	5.42139	5.2355	5.14802
KAH7235640.1						3.95446
KAH7235645.1						4.63351
KAH7235656.1	4.30451
KAH7235657.1	5.38238	5.47103	5.28153	5.73714	5.65432	5.64314
KAH7235676.1			5.50009	5.38595
KAH7235678.1	6.17857	6.18004	6.25164	6.08725	6.16307	6.1858
KAH7235681.1						4.99089
KAH7235695.1	5.2774	5.37532	5.10622	5.48183	5.36946	5.73648
KAH7235697.1	5.59121	5.53841	5.35091	5.43331	5.48443	5.60778
KAH7235706.1	4.56046		4.97846	4.98346	4.88375	4.82646
KAH7235707.1			4.60602
KAH7235708.1	6.19595	6.19899	6.19114	6.05457	6.08976	6.06741
KAH7235714.1	6.57153	6.62649	6.48232	6.59321	6.54233	6.69324
KAH7235723.1					4.20232
KAH7235730.1	4.17496
KAH7235747.1	4.92467	4.92572				4.86856
KAH7235748.1	5.21585	5.14631	5.17964
KAH7235758.1	6.46665	6.46581	6.41061	6.56046	6.568	6.58749
KAH7235760.1						4.68038
KAH7235765.1				5.18918	5.24746	5.04743
KAH7235766.1						3.94831
KAH7235770.1			4.3019
KAH7235772.1					4.32096
KAH7235779.1					4.67225
KAH7235784.1	5.87223	5.86738	5.88901	5.72709	5.7418	5.7874
KAH7235786.1	6.24541	6.23867	6.2023	6.13379	6.10459	6.20388
KAH7235788.1	6.47992	6.51975	6.50459	6.57812	6.65161	6.6397
KAH7235789.1	6.01816	6.06089	6.14308	6.22128	6.23462	6.03439
KAH7235790.1	6.85649	6.85397	6.85014	6.65857	6.73865	6.83516
KAH7235801.1	5.67722	5.7394	5.82452	5.69902	5.68769	5.72732
KAH7235806.1	5.35765	5.38628	5.43947	5.34688	5.33826	5.23111
KAH7235807.1						4.67433
KAH7235809.1	5.6259	5.58276	5.59945	5.42728	5.41727	5.46614
KAH7235819.1						4.57662
KAH7235821.1					4.70378
KAH7235825.1	5.47019
KAH7235827.1	5.7728	5.71074	5.5598		5.52195	5.53139
KAH7235830.1	5.24197	5.31395	5.16752	5.24829	5.3829	5.31122
KAH7235836.1	5.21476		5.38167			5.35668
KAH7235843.1						5.76528
KAH7235846.1	4.88749	4.90974				4.83682
KAH7235858.1					4.47598
KAH7235860.1			4.27379
KAH7235864.1	5.22324	5.20925		5.26947	5.37718	5.33905
KAH7235867.1						4.32597
KAH7235871.1	5.17287	5.27154		5.23895		5.29097
KAH7235879.1						4.57082
KAH7235881.1	6.68036	6.71357	6.59958	6.56024	6.61587	6.77568
KAH7235883.1				4.62656
KAH7235885.1						4.73599
KAH7235889.1					4.1343
KAH7235890.1						4.24022
KAH7235908.1		4.77949
KAH7235909.1						4.44638
KAH7235911.1	5.54978	5.4666		5.67993	5.50985	5.60246
KAH7235916.1			4.81338
KAH7235933.1						4.30298
KAH7235936.1				4.30788
KAH7235941.1	6.58587	6.6123	6.59277	6.5001	6.48302	6.61337
KAH7235948.1	4.90219
KAH7235957.1	5.69217	5.62913	5.63368	5.73535	5.6901	5.84524
KAH7235968.1		4.4815
KAH7235969.1						4.3969
KAH7235977.1		4.64047
KAH7235978.1		4.14267
KAH7235982.1	6.37618	6.36877	6.39032	6.19645	6.20186	6.12808
KAH7235983.1	5.87888	5.88923	5.94819	5.83953	5.83473	5.92894
KAH7235986.1				4.35587
KAH7235989.1				5.07122
KAH7235990.1	5.00217	5.0661				5.06509
KAH7235995.1	4.13191					4.30544
KAH7235997.1				4.85086
KAH7235999.1	5.78321	5.78751	5.91635	5.74764	5.78542	5.75002
KAH7236002.1			3.88829
KAH7236007.1	5.18789	5.25633		4.77875	4.86074
KAH7236016.1	5.00817
KAH7236018.1	5.33276	5.26703		5.46473	5.27133	5.48334
KAH7236020.1				5.05488
KAH7236026.1	5.56144	5.3195	5.63492			5.36633
KAH7236030.1					4.49839
KAH7236031.1		4.80168
KAH7236034.1	5.38646	5.00419		4.52312	4.98935	4.98315
KAH7236040.1	6.48834	6.4555	6.53453	6.5294	6.52772	6.4503
KAH7236042.1	5.56998	5.57756	5.58046	5.57655	5.4982	5.59231
KAH7236043.1	5.94916	5.95598	6.00471	5.87046	5.93112	6.02449
KAH7236049.1		4.12166
KAH7236055.1	4.99879	4.9925			4.40932	4.94424
KAH7236066.1	6.19332	6.16077	6.32224	6.33435	6.30816	6.1407
KAH7236082.1	5.43721	5.40912		5.37341	5.46288	5.52812
KAH7236084.1	6.29566	6.2443	6.24472	6.22451	6.27586	6.24832
KAH7236091.1	6.53213	6.52577	6.38721	6.18602	6.19075	6.47965
KAH7236092.1	5.86246	5.86371	5.95036	6.0182	5.99535	5.98739
KAH7236093.1	5.40559	5.41281	5.39153	5.3549	5.27527	5.04712
KAH7236104.1				4.2942
KAH7236106.1		3.6533
KAH7236107.1	7.44668	7.49018	7.51113	7.51951	7.4879	7.42076
KAH7236108.1					4.65113
KAH7236116.1	6.47625	6.42822	6.41925	6.36506	6.3105	6.31911
KAH7236124.1	5.04163	5.10312			5.28524	5.27573
KAH7236125.1	3.97442
KAH7236129.1						4.506
KAH7236138.1	5.22714	5.27651	5.40756	5.47331	5.44565	5.28128
KAH7236143.1						4.99445
KAH7236145.1			4.3406
KAH7236151.1	5.1273	5.19117	5.31416	5.3691	5.29391	5.17849
KAH7236155.1	4.25489
KAH7236164.1						4.14829
KAH7236170.1						4.5061
KAH7236173.1		3.82218
KAH7236185.1	7.15342	7.15918	7.08686	7.02477	7.07048	7.13526
KAH7236188.1						4.9502
KAH7236193.1						4.65386
KAH7236200.1	5.46598	5.58724	5.65079	5.28535	5.26998	5.2536
KAH7236201.1	5.26614	5.35771	5.34205		5.22505
KAH7236202.1		4.59172
KAH7236216.1						5.25147
KAH7236236.1					4.70818
KAH7236237.1		4.33971
KAH7236248.1	5.17843	5.15357			5.20772	5.26413
KAH7236250.1				4.16417
KAH7236255.1			5.18279	5.14179	5.19835	5.41636
KAH7236265.1		4.99772		5.0574	5.2394
KAH7236271.1	5.48575	5.42333	5.28829	5.17635	5.17061	5.55801
KAH7236278.1	5.99129	6.03479	6.15116	6.17757	6.18763	6.21059
KAH7236282.1	5.3609	5.50764	5.51435	5.39191	5.46073	5.26021
KAH7236283.1	5.89721	5.88893	5.87166	5.75011	5.65347	5.81471
KAH7236284.1	5.62093	5.59286				5.39016
KAH7236302.1		5.29059		5.19114	5.4019	5.37449
KAH7236312.1	5.83654	5.86879	6.00779	5.91989	5.90638	5.81776
KAH7236320.1	5.17528	5.21882		5.30767	5.37565	5.13229
KAH7236326.1						4.54383
KAH7236327.1					4.19651
KAH7236336.1		4.91176
KAH7236337.1			4.07853
KAH7236339.1	4.72045	4.7193
KAH7236342.1						3.46734
KAH7236345.1						4.73662
KAH7236346.1		4.10789	4.31892	4.41365	4.41805
KAH7236358.1						4.00741
KAH7236359.1						4.48642
KAH7236362.1	4.40322
KAH7236363.1			4.21974
KAH7236364.1	4.78947	4.45653
KAH7236366.1						4.11621
KAH7236368.1	6.00471	6.08128	6.13033	5.92759	5.98144	5.94192
KAH7236378.1						4.77217
KAH7236380.1					4.08867
KAH7236396.1	5.42149	5.4532	5.38502	5.32296	5.39078	5.39587
KAH7236397.1				4.54394
KAH7236408.1				4.27492
KAH7236413.1	5.32879	5.21537	5.26202	5.21569	5.19648	5.26019
KAH7236447.1	5.30681	5.2856	5.20423		5.30404	5.18424
KAH7236467.1	5.39758		5.31631	5.47672	5.40331	5.34315
KAH7236468.1			4.59368
KAH7236476.1		4.36596
KAH7236505.1						3.83516
KAH7236521.1						4.56855
KAH7236580.1			4.88523	5.01469	4.88952	5.09135
KAH7236586.1					4.88017
KAH7236650.1			5.00655
KAH7236652.1	4.93995	4.96419
KAH7236671.1	5.97985	6.03523	6.02739	5.94496	6.01866	5.88799
KAH7238055.1					4.03282
KAH7238059.1				4.22409
KAH7238060.1	5.80526	5.81776	5.81844	5.82561	5.81736	5.74623
KAH7238113.1	5.41825	5.46702	5.4271	5.45672		5.39794
KAH7238114.1	4.48411
KAH7238115.1	4.34054
KAH7238117.1				5.21627	5.17635
KAH7238129.1					3.36799
KAH7238143.1						4.50534
KAH7238172.1					4.22534
KAH7238202.1	5.1182	5.15479	5.19454			5.21344
KAH7238206.1						4.31804
KAH7238213.1		5.00337
KAH7238214.1	5.2283	5.24448	4.98722			5.28704
KAH7238218.1	5.40193	5.43462	5.58087	5.60951	5.64353	5.34764
KAH7238222.1	6.09416	6.12054	6.1628	6.14922	6.15512	6.18084
KAH7238223.1				3.93949
KAH7238225.1					4.71156
KAH7238235.1	5.779	5.83473	5.83101	5.77741	5.76501	5.78269
KAH7238242.1						4.4421
KAH7238243.1						4.24002
KAH7238258.1	6.21125	6.22295	6.28881	6.1186	6.13348	6.14395
KAH7238260.1	5.09965	5.19937	5.23817	5.18193	5.32216	5.19028
KAH7238273.1						4.38707
KAH7238277.1						4.15752
KAH7238280.1					4.75074	4.7944
KAH7238288.1						4.51418
KAH7238289.1						4.50099
KAH7238301.1	6.36836	6.38783	6.4191	6.44011	6.43518	6.47943
KAH7238303.1					3.4553
KAH7238306.1	5.19078	5.15308	5.41375	5.28411	5.40605	5.20074
KAH7238309.1						4.26297
KAH7238310.1						4.30935
KAH7238312.1						4.54852
KAH7238318.1		5.03072				5.07019
KAH7238321.1						3.98533
KAH7238331.1				4.40524
KAH7238334.1	3.73086
KAH7238341.1		4.14814
KAH7238349.1		4.94946	4.82125		4.88427	4.93973
KAH7238352.1	4.42857	4.76133			4.87003	4.79326
KAH7238354.1						3.74121
KAH7238356.1	6.06837	6.07438	6.0937	5.94931	5.96819	5.83112
KAH7238369.1				4.98255
KAH7238373.1						4.57365
KAH7238378.1	3.79354	3.87903		4.2276		4.1651
KAH7238389.1		5.10332	5.23188			5.11774
KAH7238390.1	5.49511		5.587	5.53758	5.41091	5.2938
KAH7238391.1	4.48376
KAH7238404.1	5.42991	5.22953	5.4541	5.53605	5.43054	5.44905
KAH7238405.1				4.33658	4.37577
KAH7238406.1	5.75302	5.68847	5.89944	5.79705	5.83712	5.71321
KAH7238420.1						4.934
KAH7238422.1						4.42836
KAH7238425.1		4.31391
KAH7238427.1						3.70638
KAH7238437.1	5.09223	4.99757	5.1067	5.09015	5.17281	5.26411
KAH7238438.1	5.63482	5.62473	5.56071	5.73816	5.79676	5.73628
KAH7238439.1						4.19371
KAH7238445.1	5.20464	5.23777	5.45621	5.43842	5.43444	5.28486
KAH7238448.1		4.65448
KAH7238450.1						4.33236
KAH7238452.1						4.47743
KAH7238453.1		3.56934
KAH7238461.1	6.41135	6.46779	6.52123	6.55744	6.54843	6.43688
KAH7238473.1						4.62773
KAH7238476.1				4.04317
KAH7238478.1						4.43739
KAH7238481.1	4.38374
KAH7238482.1	6.89833	6.91646	7.02131	6.84839	6.85297	6.80949
KAH7238483.1					4.75018
KAH7238486.1						4.89301
KAH7238498.1	4.24522
KAH7238505.1	4.91727		5.14721		4.8615
KAH7238506.1	5.30294	5.22937	5.16444		5.16035	5.23664
KAH7238514.1	7.0898	7.14195	6.88822	6.87705	6.93212	6.99675
KAH7238516.1	5.09255	5.16539		5.30961	5.28966	5.35303
KAH7238520.1					4.68483
KAH7238529.1	5.10907			5.01111	4.98346
KAH7238535.1						4.40358
KAH7238539.1						4.63915
KAH7238545.1		4.39261
KAH7238550.1	5.96809	5.93676	5.82712	6.04127	6.02424	6.00307
KAH7238565.1				4.95967
KAH7238574.1					4.12727
KAH7238579.1						4.95731
KAH7238582.1			4.41256
KAH7238584.1	3.73183
KAH7238587.1			4.39764	4.65268
KAH7238613.1	5.27214	5.31416	5.36747	5.29756	5.39138	5.25312
KAH7238615.1			4.43283
KAH7238621.1						3.50288
KAH7238632.1	5.76285	5.68986	5.91003	6.34046	6.30891	6.14404
KAH7238636.1	4.00424
KAH7238637.1		5.00243
KAH7238638.1	4.60505
KAH7238642.1	6.78312	6.77056	6.90199	6.80604	6.8132	6.69208
KAH7238644.1	5.7805	5.84571	6.02922	5.93464	5.86662	5.8109
KAH7238653.1						4.27305
KAH7238655.1						5.05599
KAH7238657.1		4.30893
KAH7238658.1						4.78295
KAH7238673.1	5.30869	5.28838	5.40226	5.43525	5.3757	5.21447
KAH7238675.1	5.07802	5.14631	5.05824			5.05396
KAH7238684.1	5.1312		5.06517		5.19512	5.0812
KAH7238685.1	6.01038	6.00805	6.00359	6.22365	6.25018	6.28803
KAH7238694.1	4.32625
KAH7238695.1	4.9651	5.10195		5.1823	5.16959
KAH7238710.1						4.93453
KAH7238711.1		5.06277
KAH7238722.1						4.15827
KAH7238730.1		4.8945
KAH7238732.1						4.81759
KAH7238738.1		5.03447	5.19797		5.23717
KAH7238739.1	5.3619	5.37136	5.43887	5.31967	5.41636	5.41865
KAH7238740.1	5.41007	5.37238	5.55683	5.59925	5.57411	5.50446
KAH7238743.1			4.75877
KAH7238745.1	5.74653	5.66649	5.53644	5.67479	5.65583	5.83347
KAH7238746.1	5.31944	5.41477		5.57037	5.51162	5.42057
KAH7238753.1						4.46453
KAH7238754.1		4.79371				4.8487
KAH7238756.1	4.84835
KAH7238762.1	5.7686	5.76501	5.81842	5.78267	5.83044	5.74529
KAH7238765.1						4.11391
KAH7238778.1						4.51522
KAH7238779.1					4.69864
KAH7238781.1						4.38743
KAH7238784.1	5.49065	5.31031	5.39562	5.48619	5.40413	5.31326
KAH7238789.1						4.57382
KAH7238790.1	5.01699	4.8911		5.18378	5.13264	5.04309
KAH7238792.1					3.67676
KAH7238795.1						4.86404
KAH7238799.1		4.58292
KAH7238816.1						4.47001
KAH7238823.1	4.56022
KAH7238824.1						3.75372
KAH7238825.1					4.42231
KAH7238834.1	4.73252	4.65546		5.02481
KAH7238836.1						4.50194
KAH7238837.1						4.30524
KAH7238843.1	5.20398	5.25777	5.34877	5.35513	5.37636	5.24197
KAH7238849.1	5.62333	5.64479	5.75716	6.05725	6.08778	5.98071
KAH7238863.1	5.34298	5.50146	5.50505	5.42633	5.3587	5.38493
KAH7238868.1	6.36905	6.4182	6.54774	6.38353	6.39893	6.35843
KAH7238870.1	6.16328	6.10154	6.0192	5.87968	5.98011	6.04127
KAH7238871.1					4.12927
KAH7238873.1			3.26834
KAH7238878.1	6.31689	6.26183	6.22147	6.25486	6.32964	6.24368
KAH7238879.1	5.15515
KAH7238881.1		4.67517
KAH7238889.1						4.95923
KAH7238892.1	5.31622	5.49308	5.23419	5.35313	5.48029	5.60303
KAH7238894.1	5.7109	5.70321	5.8003	6.05084	5.99802	5.94403
KAH7238906.1	5.47589	5.57897		5.50813		5.46345
KAH7238910.1						4.56457
KAH7238912.1	4.93483	4.89154
KAH7238916.1						3.6143
KAH7238921.1	5.41627	5.36485	5.22544	5.32358		5.45399
KAH7238924.1	6.13383	6.16209	6.19681	6.19507	6.18469	6.11544
KAH7238930.1	4.90039		5.0735		5.24743	5.04242
KAH7238932.1	4.74144
KAH7238933.1				4.75097
KAH7238936.1	6.28364	6.26965	6.26321	6.35814	6.38989	6.41571
KAH7238938.1					4.85534
KAH7238940.1	4.01212
KAH7238950.1	5.18946	5.10267	5.26865	5.25336	5.39876	5.19181
KAH7238953.1			5.1469		5.14721	5.24881
KAH7238955.1	4.96549	4.9527				4.90763
KAH7238956.1	5.51569	5.48707	5.53818	5.3941	5.49882	5.49389
KAH7238962.1				4.89399	4.91797
KAH7238966.1	5.35303	5.32711	5.44384	5.66551	5.67488	5.54766
KAH7238971.1		4.59006
KAH7238972.1						4.89088
KAH7238975.1	5.06603	4.9063	5.00775	5.00449	5.05717	4.89495
KAH7238983.1						4.3267
KAH7238988.1	5.08012	5.12199		5.20033		5.07925
KAH7238992.1						4.90419
KAH7238998.1						5.18321
KAH7239002.1	4.23386
KAH7239005.1	5.15005	5.27503			4.91636	5.16215
KAH7239008.1	6.20167	6.1669	6.27145	6.28531	6.22246	6.29341
KAH7239016.1				4.42295
KAH7239022.1					3.84209
KAH7239023.1					3.67995
KAH7239036.1			5.04356
KAH7239040.1						4.88116
KAH7239042.1					4.28796
KAH7239043.1						4.89919
KAH7239048.1	5.18938	5.14977	5.17181	5.38176	5.38956	5.28688
KAH7239055.1						4.17673
KAH7239066.1		4.42653		4.46783		4.62473
KAH7239071.1						4.12359
KAH7239072.1				4.36067
KAH7239090.1					3.91674
KAH7239098.1						4.97074
KAH7239106.1					4.99386
KAH7239107.1				4.72175
KAH7239109.1	4.68475	4.61791
KAH7239114.1		4.94191	5.32156		5.08336	4.94646
KAH7239126.1	4.74575					4.83771
KAH7239135.1	5.24472	5.30833	5.20529			5.22562
KAH7239136.1	5.23411	5.38362	5.43111	5.42106	5.42121	5.22123
KAH7239143.1					5.01081	4.93425
KAH7239149.1	6.25813	6.31821	6.16755	6.37652	6.37652	6.42716
KAH7239152.1						4.51503
KAH7239156.1		4.67368
KAH7239158.1					5.10626	4.94874
KAH7239163.1	4.76422					4.86796
KAH7239164.1	5.43792	5.36892	5.39019	5.42555	5.52926	5.55957
KAH7239168.1						5.23674
KAH7239169.1					4.80094
KAH7239173.1	4.12555
KAH7239180.1	6.28921	6.28843	6.38952	6.42846	6.50423	6.35239
KAH7239181.1						4.11498
KAH7239204.1	5.50733	5.58911	5.59487	5.63345	5.62995	5.54563
KAH7239214.1	5.30563	5.28809	5.35763		5.26609	5.1726
KAH7239215.1	6.27596	6.3217	6.33762	6.31819	6.17981	6.23907
KAH7239242.1	4.81631	4.88342	5.00479			4.87193
KAH7239243.1	5.95659	5.96832	5.99186	5.87999	5.90307	5.95148
KAH7239255.1						4.19237
KAH7239265.1					3.90642
KAH7239277.1	4.94734	4.92369
KAH7239281.1						4.66954
KAH7239290.1						5.01712
KAH7239292.1		4.63032
KAH7239293.1				4.8528	4.85592
KAH7239303.1						4.0849
KAH7239306.1		4.71035
KAH7239307.1	4.93253	5.06183		4.9297	5.16785	4.93077
KAH7239323.1		5.09649
KAH7239330.1		4.99727
KAH7239336.1	5.52177	5.44333	5.45407	5.3974	5.4575	5.47919
KAH7239339.1				4.0664
KAH7239344.1	4.86992	4.85446	4.95922			5.00531
KAH7239351.1	3.64057
KAH7239367.1						4.6142
KAH7239380.1	5.23545	5.21059			5.21091	5.59833
KAH7239383.1				3.92582
KAH7239413.1						5.76877
KAH7239429.1						5.22063
KAH7239430.1						4.95252
KAH7239438.1					4.74413
KAH7239439.1	4.03395
KAH7239441.1						4.67763
KAH7239443.1	6.80005	6.81457	6.72293	6.82219	6.87277	7.053
KAH7239514.1						4.23563
KAH7239520.1					3.98911
KAH7239524.1						4.11694
KAH7239529.1		4.89154
KAH7241206.1					7.27699
KAH7241247.1	6.0812	6.06959	6.16587	6.23952	6.33738	6.1745
KAH7241267.1			4.62515
KAH7241346.1	5.64275	5.65112	5.78735	5.6498	5.55536	5.38475
KAH7241361.1	4.68243				4.9733
KAH7241362.1	4.86304	4.94179		4.87484	4.97379
KAH7241372.1	5.74611	5.75465	5.66584	5.57666	5.60784	5.78704
KAH7241410.1				4.74017	4.67356
KAH7241413.1	4.93015	4.99951		5.09103	5.25159	5.22513
KAH7241436.1	5.89439	5.83853	6.0149	5.9951	6.12512	6.03003
KAH7241474.1		3.41191
KAH7241483.1				5.16411
KAH7241491.1	6.27397	6.27263	6.33832	6.32856	6.35633	6.37834
KAH7241492.1						4.73426
KAH7241513.1	5.03858	4.90807		5.38564		5.0835
KAH7241528.1						4.78974
KAH7241531.1					4.11601
KAH7241536.1					4.77076
KAH7241541.1		5.52278	5.47583			5.41687
KAH7241569.1	3.80087	3.87056
KAH7241576.1	5.5	5.59089	5.40773			5.10707
KAH7241589.1	4.88361	4.99038				4.6752
KAH7241592.1	5.13255	5.14107	5.26007	5.2531	5.2801
KAH7241599.1		4.78444				4.94165
KAH7241605.1	4.39345
KAH7241610.1	5.00881	5.18879		5.05019	5.08296	5.20798
KAH7241616.1		4.74651
KAH7241623.1	5.41905	5.49838	5.37471	5.62207	5.50918	5.46301
KAH7241628.1				5.15394	5.12516	5.12655
KAH7241635.1	5.66138	5.66558		5.76901	5.77639	5.84167
KAH7241642.1		4.50788
KAH7241643.1		4.87684	5.02358
KAH7241672.1						4.67836
KAH7241679.1				4.86242
KAH7241687.1	4.92673		4.95752	4.86735
KAH7241689.1	5.57164	5.52889	5.39609	5.33092	5.47454	5.63549
KAH7241694.1				4.7242
KAH7241702.1						4.38149
KAH7241710.1				4.68544		4.53947
KAH7241712.1	5.23292	5.24662	5.31865		5.23447
KAH7241713.1						4.70921
KAH7241727.1	5.82423	5.76144	5.77233	5.78983	5.75699	5.79084
KAH7241729.1	4.79276	4.90205
KAH7241731.1	6.86043	6.85127	6.90092	6.88812	6.92686	6.84812
KAH7241735.1	5.05438	4.98149	5.18489			4.9133
KAH7241736.1					5.13567	4.92689
KAH7241737.1				4.66521
KAH7241738.1		4.71232	4.81058			4.71723
KAH7241754.1	5.76597	5.83134	5.54846	5.60559	5.77277	5.79285
KAH7241757.1						4.54367
KAH7241758.1						4.59712
KAH7241784.1		4.85482				4.90958
KAH7241801.1	4.02612
KAH7241803.1	5.13344	5.09283	5.31412	5.31635	5.21917	5.16596
KAH7241810.1	4.82588			4.94524		5.01783
KAH7241813.1	6.37427	6.34537	6.32866	6.32905	6.35413	6.44733
KAH7241826.1	5.97238	6.05289	5.60951	6.35694	6.2997	6.26783
KAH7241827.1			5.00428
KAH7241829.1					3.92599
KAH7241841.1		4.74719		5.38121		4.89358
KAH7241842.1	3.90223
KAH7241846.1		4.38115
KAH7241849.1	5.56967	5.50564	5.3728	5.87464	5.95115	6.01149
KAH7241858.1						4.62032
KAH7241863.1	4.99393	4.98775	4.95806	5.1738	5.19179	5.03695
KAH7241865.1					4.6695
KAH7241868.1				6.07679
KAH7241871.1	6.19714	6.18679	6.25025	6.21569	6.17208	6.08243
KAH7241873.1		4.24812			4.41056
KAH7241881.1	6.32226	6.29469	6.35759	6.32207	6.30233	6.29645
KAH7241887.1				5.24358		5.29594
KAH7241897.1			4.89204
KAH7241900.1	5.4503	5.42159	5.36992	5.49882	5.35522	5.45758
KAH7241903.1	5.8098	5.85387	5.78664	5.59052	5.61641	5.67857
KAH7241905.1						4.69331
KAH7241915.1	5.54383	5.56048	5.41963	5.40622		5.46021
KAH7241916.1	5.89774	5.88001	5.68352	5.80957	5.66137	5.81305
KAH7241919.1					4.95098
KAH7241921.1				4.44895
KAH7241924.1		4.50962
KAH7241925.1		4.58595
KAH7241926.1	5.18882	4.97096	5.01695	5.24264	5.26799	5.15048
KAH7241929.1	5.00475	4.95369				4.92594
KAH7241931.1			4.56871	5.0683	5.05713
KAH7241937.1						3.95251
KAH7241938.1						3.94352
KAH7241939.1						4.80731
KAH7241942.1	5.7867	5.85252	5.59225	5.53875	5.6201	5.72092
KAH7241944.1	6.86607	6.86795	6.64757	6.69685	6.6843	6.86964
KAH7241947.1						3.79465
KAH7241966.1	6.20542	6.17327	6.061	6.08192	6.02999	6.22948
KAH7241982.1		4.59762
KAH7241993.1		5.09121	5.12437	5.13542	5.10356	5.15445
KAH7242008.1						4.46948
KAH7242017.1	5.89872	5.86677	5.90453	5.72952	5.7482	5.90612
KAH7242025.1	6.51024	6.50545	6.37438	6.32133	6.46277	6.55722
KAH7242031.1						4.16008
KAH7242032.1						3.76238
KAH7242033.1					3.79815
KAH7242035.1				4.58615
KAH7242041.1	4.4468
KAH7242052.1		4.44769				4.37367
KAH7242070.1		4.24309
KAH7242079.1	4.95297	4.91662		5.41631	5.52113	5.58442
KAH7242111.1			5.39213	5.32707	5.34384	5.39131
KAH7242118.1					5.07456
KAH7242137.1		3.82986
KAH7242142.1						3.67845
KAH7242154.1	6.68692	6.73061	6.51256	6.86452	6.856	7.02284
KAH7242155.1	5.12097	5.09614		4.58577
KAH7242161.1					4.99065	5.18355
KAH7242165.1	5.15403	5.26928	5.14894		5.31511	5.30666
KAH7242169.1						3.92413
KAH7242174.1	4.85839	4.85617		4.83554		5.34193
KAH7242177.1	5.21099	5.22339	5.23475			5.06948
KAH7242180.1						4.51822
KAH7242181.1				4.8119	4.78247
KAH7242184.1		3.97608
KAH7242190.1				4.32991
KAH7242191.1			4.46422
KAH7242192.1						5.20003
KAH7242204.1						3.95329
KAH7242205.1					5.26935	5.08153
KAH7242221.1				4.71922
KAH7242223.1						4.25385
KAH7242228.1						4.32408
KAH7242229.1	5.40364	5.37532	5.41707	5.32787	5.35363	5.40599
KAH7242230.1	5.83683	5.85752	5.64996	5.50254	5.51993	5.75693
KAH7242231.1	4.509
KAH7242232.1	6.19849	6.18355	6.20917	5.94556	5.95234	6.13316
KAH7242250.1						4.50017
KAH7242254.1		4.70734	4.84908	4.98594	5.00753	4.81129
KAH7242271.1	4.27554
KAH7242272.1		5.168				5.19805
KAH7242276.1	4.65137					4.95712
KAH7242283.1			4.77297
KAH7242299.1	5.9858	5.97958	5.88545	5.83116	5.86683	6.05629
KAH7242300.1						4.34518
KAH7242301.1	5.45861	5.34842	5.38072	5.37738	5.37833	5.4461
KAH7242303.1	4.58752
KAH7242304.1						4.46639
KAH7242306.1	5.78487	5.76194	5.78817	5.7588	5.73334	5.93663
KAH7242310.1	6.42831	6.40599	6.29673	6.03555	6.11611	6.18321
KAH7242312.1						4.3858
KAH7242313.1	4.97018
KAH7242315.1						4.83171
KAH7242341.1			4.55369
KAH7242347.1	5.49797	5.49008			5.21468	5.21848
KAH7242361.1	5.68564	5.78982	5.82861	5.60864	5.56995	5.68439
KAH7242370.1				5.06138		5.03611
KAH7242373.1					4.18373
KAH7242385.1					4.98258
KAH7242389.1				4.24952
KAH7242390.1	6.27349	6.28461	6.20518	6.16456	6.17423	6.2501
KAH7242393.1						4.43149
KAH7242394.1						4.48551
KAH7242403.1				3.97243
KAH7242404.1						4.32742
KAH7242405.1	5.84454	5.74162	5.71268	5.6256	5.69822	5.74543
KAH7242406.1	5.05165
KAH7242409.1		4.60726
KAH7242410.1	5.50975	5.47097	5.59804	5.48327	5.36936	5.44257
KAH7242413.1	5.69435		5.77501	5.84005	5.94752
KAH7242418.1	5.61463	5.65337		5.4811	5.56291	5.72693
KAH7242420.1	5.68492	5.66073	5.47355	5.69506	5.65031	5.82349
KAH7242438.1				4.73699
KAH7242441.1						4.35723
KAH7242442.1	5.53865	5.51284	5.26145	5.11478	5.35054	5.42048
KAH7242443.1	6.06662	6.093	6.11116	6.14029	6.12503	5.94013
KAH7242452.1					5.052	5.09899
KAH7242457.1	4.59145	4.47809		4.74331
KAH7242459.1	5.40028	5.24778	5.39501	5.14048		5.31093
KAH7242460.1	5.5081	5.54856	5.66164	5.55178	5.38066	5.57381
KAH7242465.1						5.20159
KAH7242471.1	5.5755	5.64017	5.56228	5.87704	5.8987	5.71416
KAH7242472.1			4.76858
KAH7242476.1	5.47709	5.45621	5.21987	5.37614	5.32263	5.64009
KAH7242479.1		5.00522
KAH7242482.1	6.59673	6.70182	6.41911	6.41229	6.38895	6.63568
KAH7242490.1	5.31006	5.22549		5.42472	5.33066	5.19254
KAH7242495.1	5.01166	5.06889		5.06985
KAH7242497.1	5.92506	5.90151	5.96406	5.86238	5.86706	5.80747
KAH7242499.1	4.091
KAH7242500.1						5.23649
KAH7242510.1					4.46767
KAH7242522.1				4.33542
KAH7242526.1	5.57265	5.59975				5.4829
KAH7242534.1	4.74119				4.9259
KAH7242538.1				5.3222
KAH7242548.1		4.99068
KAH7242553.1		4.70221		5.20162		4.88697
KAH7242573.1			5.1767	5.25249	5.26691	4.98062
KAH7242575.1						4.58929
KAH7242588.1					4.34704
KAH7242605.1	5.0249	5.00419				5.13865
KAH7242625.1	4.99618	4.94964	5.11471			4.97303
KAH7242657.1						5.1602
KAH7242679.1						4.53029
KAH7242696.1	4.99753			4.8264	4.70199	4.88176
KAH7242726.1				4.78837
KAH7242774.1						3.87109
KAH7245107.1	6.59335	6.63963	6.70182	6.71318	6.73091	6.54825
KAH7245128.1						4.93307
KAH7245145.1	4.42302
KAH7245156.1	5.61312	5.54886	5.60107	5.5799	5.66188	5.58558
KAH7245200.1			4.47362
KAH7245276.1				4.61119
KAH7245281.1	5.96721	6.03415	6.07896	6.13827	6.18823	6.0571
KAH7245291.1						4.71598
KAH7245295.1					4.31641
KAH7245315.1	5.27559	5.19142	5.34086	5.1717	5.20801	5.11015
KAH7245343.1			4.69694
KAH7245344.1			4.52315
KAH7245352.1	5.34177	5.36616	5.56151	5.21442	5.2903	5.20691
KAH7245353.1	7.38001	7.41288	7.50583	7.15284	7.12379	7.02865
KAH7245394.1		5.00156				4.76689
KAH7245397.1	7.22884	7.21945	7.18904	7.44195	7.44902	7.35616
KAH7245409.1						4.22719
KAH7245428.1	5.03346	4.93584			5.04579	5.14179
KAH7245438.1	4.79122	4.77017		4.8398	4.906	4.6983
KAH7245445.1			3.99344
KAH7245460.1	5.20028	5.17808
KAH7245483.1			4.72686		4.96776
KAH7245484.1						4.52111
KAH7245519.1						4.17929
KAH7245547.1						4.1809
KAH7245592.1	4.46885
KAH7245628.1	5.24122	5.19967		5.43395	5.33435	5.42566
KAH7245635.1	4.99573	5.04867				5.07452
KAH7245637.1	5.62409	5.5987	5.55277	5.50865	5.50644	5.41395
KAH7245644.1	6.13837	6.07015	5.95318	6.06558	6.03234	6.04906
KAH7245651.1				4.75933	4.71043
KAH7245658.1	5.23459	5.22074		5.30999	5.3784	5.5804
KAH7245693.1					4.14783
KAH7245694.1	5.30079	5.33411		5.52938	5.36158	5.30846
KAH7245729.1		4.62609
KAH7245736.1		4.67007
KAH7245746.1	6.57015	6.56978	6.58378	6.49995	6.55675	6.56545
KAH7245752.1						4.53368
KAH7245757.1	5.87239	5.88349	5.8847	5.82021	5.79646	5.67848
KAH7245758.1				5.11109
KAH7245761.1			3.47735
KAH7245764.1				5.24687
KAH7245766.1						4.46079
KAH7245774.1				4.58813		4.34867
KAH7245789.1					3.66962
KAH7245805.1			4.60244
KAH7245806.1	5.14085	4.97471	5.10261	5.35465	5.30363	5.28255
KAH7245825.1	5.28594	5.28008	5.367	5.73516
KAH7245839.1						3.82624
KAH7245841.1				5.29925	5.31222	5.08899
KAH7245842.1		4.67411
KAH7245843.1					4.60936
KAH7245849.1				4.74863
KAH7245852.1		4.58284
KAH7245853.1	6.43223	6.42734	6.42213	6.3375	6.3367	6.37537
KAH7245857.1	7.06028	7.05949	7.02288	7.01153	7.04036	7.1343
KAH7245873.1	4.46353
KAH7245874.1	5.42775	5.3827				5.53358
KAH7245875.1		5.43917				5.45853
KAH7245876.1	6.84914	6.82176	6.98501	6.88736	6.78926	6.97948
KAH7245881.1						4.05968
KAH7245882.1				3.01372
KAH7245888.1					4.75677	4.63771
KAH7245891.1						3.81198
KAH7245892.1	5.72018	5.72286	5.72774	5.96427	5.92709	5.98781
KAH7245894.1	4.74433
KAH7245896.1	6.81761	6.78907	6.78357	6.65113	6.69998	6.66668
KAH7245901.1	4.39902
KAH7245902.1	5.73029	5.74294	5.85709	5.48001	5.58656	5.52126
KAH7245904.1						4.84816
KAH7245907.1						4.02959
KAH7245920.1	5.13561		5.0798	5.18741	5.11284	4.9375
KAH7245925.1	5.43451	5.40832	5.51786	5.30638	5.42251	5.36481
KAH7245929.1	3.99367
KAH7245930.1	5.07354			4.94572
KAH7245934.1	4.95168					4.82246
KAH7245938.1						4.70895
KAH7245941.1	5.08863	5.23882	5.02833	4.78566	4.9417	5.25191
KAH7245945.1		3.71512
KAH7245949.1	5.176	5.2545
KAH7245955.1						4.76558
KAH7245964.1	5.1003	5.08689	5.253
KAH7245967.1	4.233
KAH7245973.1			4.74337
KAH7245975.1					4.21872
KAH7245981.1				4.90767
KAH7245984.1			4.2642
KAH7245987.1		4.85073
KAH7245994.1				3.93776
KAH7245995.1		4.27365
KAH7246003.1	5.70159	5.8325	5.70042	5.9919	5.89351	5.98281
KAH7246006.1	6.52815	6.60743	6.49739	6.3995	6.49566	6.58765
KAH7246007.1						4.60555
KAH7246013.1				4.68916
KAH7246014.1			5.08164		5.01544
KAH7246015.1						4.13466
KAH7246019.1			5.13236
KAH7246023.1		4.03282
KAH7246026.1						5.13037
KAH7246028.1	6.14389	6.11704	6.0728	6.10445	6.02102	6.20219
KAH7246029.1			6.45385	6.2317		6.43194
KAH7246031.1	5.73476	5.81578	5.67571	5.72351	5.73244	5.85611
KAH7246036.1	5.25312	5.23805	5.24267	5.33991	5.35635	5.24667
KAH7246039.1	6.84471	6.84373	6.9105	6.89754	6.8795	6.84132
KAH7246040.1						4.09146
KAH7246044.1						4.43987
KAH7246049.1	5.98591	6.01481	6.03854	6.19201	6.14706	5.95826
KAH7246050.1	6.74699	6.71913	6.67267	6.50334	6.51116	6.65112
KAH7246051.1	5.45423	5.4742	5.6487	5.74506	5.65452	5.46138
KAH7246055.1				4.97663
KAH7246056.1						3.84158
KAH7246057.1		4.94053	5.06285	5.35991	5.35883	5.27791
KAH7246064.1	4.8117	4.88902	4.96385	4.98247		4.92886
KAH7246087.1						4.3711
KAH7246088.1						4.92056
KAH7246089.1				4.69737		4.74349
KAH7246102.1						4.29592
KAH7246111.1		4.78344		5.10884	5.19329	5.00372
KAH7246112.1	6.00608	6.0032	5.918	5.90732	5.97901	5.94897
KAH7246117.1	6.69168	6.71606	6.72359	6.81058	6.82478	6.85848
KAH7246120.1						4.53888
KAH7246128.1		3.2033
KAH7246130.1	5.19607	5.11089	5.2465	5.23872		5.05911
KAH7246132.1				4.39538
KAH7246138.1		4.89578	4.98688	4.95091	4.84071	4.68456
KAH7246140.1						4.7939
KAH7246142.1	5.17111	5.05165				5.15942
KAH7246145.1						4.95761
KAH7246147.1		4.14597
KAH7246156.1				4.49328
KAH7246159.1			5.02148		5.1889
KAH7246161.1						5.59526
KAH7246165.1						4.14746
KAH7246166.1	5.71429	5.61472	5.51522		5.52789	5.57215
KAH7246168.1		4.99517		5.01144	5.0026
KAH7246177.1		4.91366
KAH7246183.1				3.58925
KAH7246185.1						4.51661
KAH7246194.1						4.97559
KAH7246204.1			4.79184	5.2639	5.28162	5.18355
KAH7246205.1	5.66171	5.69869	5.64431	5.53997	5.54092	5.5393
KAH7246208.1					5.31685
KAH7246214.1				4.11464
KAH7246215.1					3.72888
KAH7246228.1	3.97167
KAH7246232.1						4.02173
KAH7246240.1	5.8262	5.85229	5.81608	5.83839	5.94639	5.99015
KAH7246248.1	4.79851		4.90359	5.1068		5.02214
KAH7246250.1	5.90026	5.80976	5.86661	5.61253	5.77073	5.83493
KAH7246269.1	6.24606	6.22688	6.18101	6.07933	6.0636	6.1661
KAH7246270.1				4.95856
KAH7246276.1					4.46198
KAH7246277.1					3.56285
KAH7246279.1	5.55666	5.56388	5.5178	5.28865	5.49108	5.51679
KAH7246280.1	5.73181	5.72987	5.90187	5.87549	5.87966	5.71765
KAH7246286.1					4.73655
KAH7246289.1		4.87413
KAH7246293.1	4.86732
KAH7246295.1						4.03274
KAH7246299.1						4.47012
KAH7246300.1	5.29756	5.46886	5.55274	5.44719	5.36581	5.37958
KAH7246301.1	5.51665	5.50274		5.62858	5.54957	5.60237
KAH7246304.1	5.61797	5.58878	5.66597	5.90305	5.9718	5.82431
KAH7246306.1						4.6176
KAH7246307.1				3.01841
KAH7246309.1			4.37519
KAH7246316.1	6.14323	6.12346	6.08991	5.88252	5.83913	6.13098
KAH7246317.1	5.58451	5.58111		5.36847	5.39273	5.55819
KAH7246318.1	5.99684	5.96582	6.10829	6.04556	6.13856	5.97111
KAH7246319.1						3.05881
KAH7246328.1	5.75793	5.7894	5.68962	5.70691	5.52347	5.68981
KAH7246338.1	6.01322	5.93063	6.03743	6.10456	6.06629	5.92161
KAH7246340.1		5.33975	5.24672	5.51836	5.52201	5.38113
KAH7246345.1						4.51598
KAH7246350.1	5.5112	5.64174	5.46962	5.77057	5.66748	5.65973
KAH7246354.1		4.6655
KAH7246362.1	6.1328	6.06978	6.0714	6.30955	6.24529	6.28934
KAH7246367.1		4.57292				4.62956
KAH7246368.1						4.12872
KAH7246370.1						4.30279
KAH7246371.1	5.83063	5.7798				5.73099
KAH7246380.1	5.07566	5.11581		5.27374	4.83653	5.10445
KAH7246384.1						3.76545
KAH7246385.1						3.78255
KAH7246393.1						4.71492
KAH7246395.1		4.51322
KAH7246402.1	4.65205	4.60806				4.69692
KAH7246407.1		3.80991
KAH7246408.1					3.90037
KAH7246410.1	4.50345	4.59487			4.3963
KAH7246427.1	4.4417
KAH7246429.1		3.91508
KAH7246432.1						4.3737
KAH7246437.1					4.35784
KAH7246446.1						2.82637
KAH7246450.1	4.98601	4.97497				4.72706
KAH7246452.1		3.95868
KAH7246455.1		4.58196
KAH7246460.1	4.08304
KAH7246464.1		3.49794
KAH7246469.1						4.44615
KAH7246472.1	5.69418	5.67311	5.87737	5.71178	5.73977	5.47598
KAH7246480.1	4.46067
KAH7246500.1						4.63274
KAH7246501.1	4.63839
KAH7246523.1	5.66286	5.63091	5.8046	5.72421	5.62382	5.37987
KAH7246529.1				5.05971	4.9651
KAH7246564.1				4.35902
KAH7246663.1		4.38853
KAH7250855.1						5.14681
KAH7250884.1		4.49464
KAH7250910.1	7.46925	7.39716	7.48453	7.15155	7.14361	7.18101
KAH7250911.1	5.66353	5.62611	5.73552	5.51243	5.50644	5.32447
KAH7251003.1					4.40907
KAH7251013.1		4.87757		4.95332	5.06341	4.84792
KAH7251017.1			4.85191
KAH7251068.1	3.63214
KAH7251074.1	5.77299	5.78339	5.51899	5.83826	5.79965	5.90102
KAH7251117.1						4.3822
KAH7251131.1				4.58705
KAH7251161.1		4.37186
KAH7251165.1				4.52175
KAH7251175.1						5.18591
KAH7251176.1					3.77119
KAH7251179.1				4.30552
KAH7251198.1	6.02865	6.02531	6.05292	5.91656	5.88753	5.83713
KAH7251206.1					4.26435
KAH7251252.1						4.02938
KAH7251256.1				4.84994
KAH7251273.1			5.33706	5.35792	5.27793
KAH7251298.1	5.4978	5.40062	5.65663	5.70717	5.6778	5.47445
KAH7251307.1	4.59133
KAH7251309.1				4.41412
KAH7251315.1						4.27825
KAH7251335.1	5.00299
KAH7251355.1	5.23779	5.16023	5.30576	5.27644	5.1482	5.13094
KAH7251358.1						4.17345
KAH7251362.1	6.19265	6.23777	6.29241	6.26855	6.32856	6.21738
KAH7251363.1	5.74932	5.66055	5.82974	5.74747	5.5943
KAH7251460.1			5.31357
KAH7251481.1						4.2441
KAH7251482.1						4.25317
KAH7251512.1	6.3375	6.31332	6.46578	6.4004	6.38207	6.20943
KAH7251529.1		3.96347
KAH7251535.1						4.30784
KAH7251536.1	5.70977	5.70337	5.74794	5.79397	5.87714	5.83965
KAH7251559.1	6.50316	6.49658	6.52081	6.56687	6.49187	6.53685
KAH7251566.1	5.51104	5.59252	5.4596	5.66593	5.49112	5.56418
KAH7251570.1						4.89346
KAH7251571.1	5.19678	5.12238		5.14934	5.20887	5.26017
KAH7251574.1	6.38938	6.42321	6.39252	6.51776	6.38153	6.49289
KAH7251582.1						4.47884
KAH7251593.1			5.41214	5.35153
KAH7251602.1		4.98457
KAH7251611.1		4.34506
KAH7251612.1	5.78927	5.76353	5.68049	5.53571	5.57495	5.9008
KAH7251614.1		4.70271		5.06108		4.94485
KAH7251615.1						3.54585
KAH7251616.1						4.17849
KAH7251622.1						4.67434
KAH7251623.1						4.63
KAH7251624.1						4.83961
KAH7251625.1						4.23355
KAH7251627.1					3.41825
KAH7251634.1						4.73967
KAH7251656.1	5.11364	5.16271		5.07591	5.04879	5.29583
KAH7251659.1						4.1637
KAH7251660.1	4.35319
KAH7251661.1	5.24966	5.25573		5.69933	5.34723	5.64023
KAH7251662.1				4.56807
KAH7251665.1	6.77495	6.74902	6.66743	6.45708	6.52894	6.6833
KAH7251670.1					4.52594
KAH7251681.1				5.05907		4.90303
KAH7251688.1	5.90175	5.82606	5.98702	5.93282	6.03886	5.85546
KAH7251691.1	4.94835	5.05671				5.23431
KAH7251708.1						3.8003
KAH7251710.1	3.58176
KAH7251718.1	5.95824	5.94051	5.94822	5.85318	5.82924	5.72332
KAH7251743.1	5.87644	5.90738	5.93739	5.95931	5.87806	5.82675
KAH7251745.1						4.18851
KAH7251752.1	6.26451	6.25725	6.31559	6.65032	6.63354	6.50024
KAH7251753.1		4.81168
KAH7251754.1	5.3088	5.33383	5.30025	5.28959	5.4189	5.51642
KAH7251757.1	6.39069	6.34439	6.31315	6.47425	6.48693	6.47441
KAH7251758.1		4.53103
KAH7251764.1					4.94867
KAH7251778.1		3.99337
KAH7251786.1	5.51136	5.53979	5.61355	5.48882	5.65012	5.47631
KAH7251794.1		3.89116
KAH7251796.1	4.85126				4.91171
KAH7251797.1						5.02995
KAH7251801.1		5.17452		5.27126	5.42482
KAH7251804.1				4.65903	4.61929
KAH7251805.1	5.57794	5.59007	5.51227	5.66409	5.6989	5.66327
KAH7251814.1					4.87133
KAH7251819.1	6.86251	6.88594	6.95824	6.92122	6.95519	6.84188
KAH7251829.1				4.75652
KAH7251830.1	5.89448	6.02473	5.92222	6.27258	6.24959	6.18907
KAH7251836.1	4.59526
KAH7251839.1	5.78492	5.79231	5.75256	5.88844	5.85279	5.83288
KAH7251844.1	5.19518	5.19918		5.38405	5.31958	5.38637
KAH7251848.1	4.88122
KAH7251856.1			3.03403
KAH7251866.1				6.20181	6.19692	6.10411
KAH7251874.1		4.85805
KAH7251883.1		4.58815
KAH7251889.1		4.98133			4.79348
KAH7251890.1						4.39445
KAH7251901.1		4.81428		5.00766
KAH7251905.1						4.29572
KAH7251908.1	4.46208			4.37736		4.62045
KAH7251912.1	5.36067	5.32962	5.20591	5.24234	5.25115	5.31321
KAH7251913.1	5.95228	5.90721	5.94212	6.03499	5.91268	5.89381
KAH7251914.1		4.43933
KAH7251919.1	6.03503	6.01284	6.17554	6.14145	6.10061	5.93693
KAH7251938.1	5.17307	5.20523	5.11734	5.2145	5.05591	5.12018
KAH7251939.1						4.27625
KAH7251948.1	6.73224	6.85286	6.58599	6.56113	6.72189	6.81926
KAH7251949.1			5.07679	4.81251	4.77181
KAH7251950.1						4.97329
KAH7251961.1	5.21985		5.1024	5.24783	5.27
KAH7251963.1	6.0244	6.03189	6.00277	5.80644	5.86745	5.9644
KAH7251966.1					4.87032
KAH7251975.1	5.39002	5.46443		5.14019	4.95964	5.35226
KAH7251978.1	5.33353	5.39275				5.59202
KAH7251981.1						4.77204
KAH7251985.1	6.81207	6.72272	6.75864	6.66065	6.68227	6.62503
KAH7251986.1	6.27598	6.27464	6.36348	6.22925	6.21801	6.07722
KAH7251990.1		4.99136
KAH7251991.1			4.48817
KAH7252003.1	5.04587	5.09767	5.03703	5.04774	5.12577	5.29677
KAH7252006.1	4.69503
KAH7252009.1	5.17938	5.18517	5.24187	5.29048	5.3377	5.34883
KAH7252012.1						4.40338
KAH7252013.1	5.95202	5.94306	6.01132	6.02494	6.04005	5.94943
KAH7252015.1		4.43234
KAH7252016.1						4.30123
KAH7252017.1	5.23088	5.2082	5.33286	5.25341	5.28553	5.07715
KAH7252020.1	5.00881
KAH7252023.1	5.14214
KAH7252032.1						4.63452
KAH7252033.1		4.52894
KAH7252037.1	6.30673	6.31266	6.15238	6.10267	6.14675	6.34213
KAH7252051.1	4.68362
KAH7252060.1	5.4736	5.45994	5.54581	5.56587	5.4947	5.54269
KAH7252065.1	5.34333	5.4217		5.29772	5.46428	5.53366
KAH7252067.1						4.47372
KAH7252072.1						4.32954
KAH7252074.1	4.98518
KAH7252090.1					5.11518
KAH7252092.1	5.26209	5.24391	5.3423	5.32693	5.34374	5.26531
KAH7252097.1				5.12775	5.13229
KAH7252105.1	5.18355	5.15996	5.052	5.11358	5.2639	5.29491
KAH7252106.1						4.72097
KAH7252113.1			4.38892
KAH7252116.1				4.67513
KAH7252119.1						4.38473
KAH7252133.1						3.84909
KAH7252134.1	6.27586	6.25869	6.27559	6.40584	6.41767	6.3386
KAH7252150.1		5.27363		5.19401	5.19385	5.52559
KAH7252151.1	5.39018	5.44697	5.34965	5.30157	5.22011	5.33696
KAH7252160.1						4.51088
KAH7252169.1						4.62448
KAH7252176.1		5.21458				5.17205
KAH7252181.1					4.18591
KAH7252182.1						4.5834
KAH7252184.1				4.23373
KAH7252187.1	6.31622	6.28899	6.10948	6.06356	6.12218	6.24172
KAH7252196.1		4.46376
KAH7252201.1	5.85168	5.86856	5.95502	6.20474	6.07529	5.95398
KAH7252202.1					4.73132
KAH7252206.1	5.79554	5.78275	5.58395	5.71482	5.69588	5.79869
KAH7252208.1						4.68514
KAH7252210.1				4.30865
KAH7252212.1	5.39345	5.23355		5.13833	5.30884	5.19654
KAH7252213.1	6.24721	6.26307	6.18087	6.4191	6.41358	6.43286
KAH7252216.1					4.09736
KAH7252224.1	6.2193	6.2224	6.07085	6.10873	6.02882	6.19449
KAH7252226.1			4.08357
KAH7252233.1	5.41707	5.37672	5.48024	5.50069	5.56151
KAH7252235.1						4.6305
KAH7252244.1					4.54311
KAH7252259.1		5.1086			4.77889	5.16212
KAH7252261.1	5.48083	5.57436	5.40717	5.51464	5.45026	5.42643
KAH7252262.1						5.04313
KAH7252264.1	5.65703	5.70285			5.51663	5.80173
KAH7252266.1						3.75167
KAH7252267.1						4.95124
KAH7252268.1	4.75658
KAH7252276.1	5.71267	5.76018	5.75782	5.64921	5.57429	5.76645
KAH7252278.1						4.04696
KAH7252294.1	5.60335	5.66461	5.42509		5.45324	5.60723
KAH7252307.1		5.1423		5.02481		5.22298
KAH7252315.1				4.96381		4.8835
KAH7252316.1					4.33135
KAH7252327.1	5.02156					4.96556
KAH7252330.1				4.95675		4.67402
KAH7252332.1			4.3814			4.68751
KAH7252335.1						4.44253
KAH7252336.1				4.24499
KAH7252339.1	5.39768	5.56573	5.71757	5.21848	5.25166	5.37077
KAH7252340.1						3.7973
KAH7252341.1						4.88139
KAH7252344.1	5.70397	5.57506	5.50931
KAH7252354.1	5.39187	5.3166	5.45378			5.50118
KAH7252356.1	4.96735	5.03914		5.07185	5.0904	4.83938
KAH7252358.1		4.76427
KAH7252359.1	5.20903	5.34996		5.09135	4.96411	5.62369
KAH7252360.1	5.06644			5.26578		5.24822
KAH7252365.1					4.1896
KAH7252366.1	4.55303
KAH7252368.1	5.37249		5.313	5.33137	5.29813
KAH7252389.1	5.23945		5.24733	5.2686	5.15385	5.27402
KAH7252390.1						4.2985
KAH7252392.1						4.83717
KAH7252394.1		4.93405
KAH7252403.1						4.27175
KAH7252410.1	4.88371
KAH7252413.1	5.20181	5.21296	5.20572	5.07507	5.1049	5.31173
KAH7252417.1	6.45475	6.50646	6.59531	6.633	6.59553	6.49737
KAH7252429.1	5.62222	5.60323	5.57134	5.59626	5.58759	5.57024
KAH7252430.1			4.49536	4.67034	4.74345
KAH7252434.1						4.72774
KAH7252438.1	5.29662	5.29312		5.28526	5.34183	5.30042
KAH7252441.1	5.7987	5.80646	5.90271	6.0477	6.01795	5.84525
KAH7252446.1	5.37938	5.35921			5.13555	5.29254
KAH7252452.1						4.07151
KAH7252463.1	5.49286	5.47802	5.61459	5.7246	5.70903	5.59619
KAH7252465.1	5.04368	4.99212
KAH7252467.1	5.18648	5.31264	5.21277	5.08343	5.19365	5.36646
KAH7252483.1			4.39834
KAH7252485.1				4.45538
KAH7252501.1	5.01106		5.09628	4.91261
KAH7252510.1	5.02189	5.08948	5.04013	5.03423	5.08117	4.9951
KAH7252526.1	4.98424
KAH7252529.1					4.34296
KAH7252534.1	5.71033	5.75152	5.87753	6.01418	5.90813	5.69412
KAH7252547.1						4.10092
KAH7252559.1	5.73955	5.77171	5.85842	6.06793	6.07196	5.95995
KAH7252565.1	5.16587
KAH7252568.1	5.31685	5.27568	5.20836			5.12911
KAH7252573.1					4.91004
KAH7252576.1						4.56246
KAH7252577.1						4.24937
KAH7252578.1	5.24785	5.30589	5.36282	5.57273	5.63386	5.40018
KAH7252580.1		4.80996
KAH7252587.1	4.94317	4.79893
KAH7252594.1	4.24281
KAH7252601.1					4.13481
KAH7252606.1	4.70335	4.66749
KAH7252607.1	5.67561	5.66858	5.7463	5.62914	5.76196	5.72754
KAH7252615.1				4.75992
KAH7252618.1	5.21482	5.24608	5.23852		5.10233	5.21221
KAH7252619.1						4.55151
KAH7252622.1			4.25229
KAH7252624.1	5.96134	5.96895	5.96422	6.00419	6.02666	5.9827
KAH7252641.1				3.26465
KAH7252661.1		4.48407
KAH7252663.1					4.75551
KAH7252700.1				4.9961
KAH7252712.1					4.99152
KAH7252760.1						4.28845
KAH7252761.1	5.36519	5.29008	5.5536	5.64131	5.48054	5.31186
KAH7256041.1						5.45264
KAH7256044.1	4.88006					4.68611
KAH7256045.1						4.89849
KAH7256046.1	6.21059	6.18176	6.32156	6.19512	6.14336	6.0642
KAH7256047.1			4.70674	4.65601
KAH7256048.1		4.77343
KAH7256049.1		4.41699
KAH7256087.1	5.06461		5.22373
KAH7256089.1	5.63121	5.75507	5.60957	5.43401	5.51601	5.20172
KAH7256101.1	6.61044	6.62128	6.66715	6.41417	6.46247	6.42753
KAH7256121.1			3.05189
KAH7256149.1		5.1486		5.17257		5.17102
KAH7256150.1		4.38112
KAH7256180.1			4.7504
KAH7256195.1	5.19126	5.20723	5.26865	5.4535	5.43396	5.42941
KAH7256197.1					2.96604
KAH7256200.1						4.23434
KAH7256210.1	4.71955					4.65994
KAH7256213.1						4.03671
KAH7256216.1				5.07998
KAH7256220.1						3.7725
KAH7256221.1				4.43284
KAH7256237.1	4.25833
KAH7256239.1	6.72762	6.70493	6.72332	6.63472	6.66655	6.72567
KAH7256255.1			4.81461	5.077
KAH7256261.1		5.17009
KAH7256285.1						4.39707
KAH7256297.1	5.22626	5.15088			5.07817	5.02857
KAH7256298.1						4.24873
KAH7256301.1				4.14823
KAH7256302.1	5.19276	5.1682	5.30263	5.03818	5.1233	5.07151
KAH7256315.1						4.01305
KAH7256316.1					4.2303
KAH7256324.1						4.59685
KAH7256328.1	4.83724
KAH7256348.1	6.48649	6.50241	6.47188	6.43254	6.30081	6.35537
KAH7256350.1	4.77143
KAH7256352.1	5.86626	5.8815	5.98458	6.03185	6.00612	5.84789
KAH7256353.1				4.79432
KAH7256357.1	5.98744	6.0803	5.91039	5.66709	5.84952	6.06423
KAH7256371.1	4.96226			4.96426
KAH7256377.1	3.79727
KAH7256380.1	7.1118	7.1284	7.13881	7.1532	7.1364	7.06577
KAH7256385.1		4.81713
KAH7256387.1						4.333
KAH7256388.1	6.67495	6.69581	6.65529	6.61807	6.56491	6.66032
KAH7256392.1	4.58744			4.79058
KAH7256406.1					4.57109
KAH7256408.1		4.21259
KAH7256412.1	5.97021	5.94973	5.96009	5.65445	5.856	5.84359
KAH7256427.1	6.61748	6.59921	6.57186	6.2418	6.33486	6.43727
KAH7256428.1	5.53585	5.53043	5.02857	5.53749	5.66873	5.75136
KAH7256436.1				4.68614
KAH7256440.1	5.2796	5.38432				5.2643
KAH7256447.1		4.36156
KAH7256449.1	6.04226	5.98604	6.03619	6.04387	6.08689	6.22914
KAH7256450.1	4.73722	4.78127		5.29259	5.25137	5.05434
KAH7256451.1						3.98549
KAH7256455.1	4.56758			4.78726		4.57701
KAH7256464.1		3.3211
KAH7256471.1				5.06089
KAH7256473.1	4.97206	4.94452		4.92229	4.96843
KAH7256474.1	5.68034	5.5278	5.65705			5.29977
KAH7256475.1	5.26496	5.26496		5.33443	5.41374	5.45474
KAH7256482.1	5.59543	5.64491	5.42004	5.44102	5.26373	5.54609
KAH7256506.1	5.75276	5.75172	5.74957	5.85412	5.84834	5.87279
KAH7256507.1		4.8223
KAH7256514.1						4.73656
KAH7256517.1	4.50047	4.51526
KAH7256519.1	6.35637	6.36188	6.32243	6.40514	6.44626	6.3404
KAH7256520.1					5.08106	5.05212
KAH7256525.1				5.29809	5.40219	5.15685
KAH7256526.1	6.74924	6.76869	6.70779	6.63595	6.65633	6.65407
KAH7256529.1	5.7901	5.8222	5.80579	5.71213	5.69194	5.92635
KAH7256530.1						4.80955
KAH7256531.1				4.81787
KAH7256532.1	6.28767	6.33224	6.25394	6.3574	6.3594	6.37197
KAH7256548.1	5.01178	4.96903
KAH7256550.1						3.93945
KAH7256555.1	7.03125	6.99729	7.09531	6.86189	6.88877	6.84046
KAH7256556.1						3.91196
KAH7256557.1						4.22634
KAH7256559.1				5.10144
KAH7256564.1		4.41382
KAH7256569.1	5.33977	5.42318	5.53363	5.69472	5.56166	5.51218
KAH7256574.1			4.89754	4.7099
KAH7256579.1						3.88702
KAH7256581.1	4.02193
KAH7256587.1	6.40724	6.36803	6.37398	6.33758	6.38555	6.3824
KAH7256588.1			4.39801
KAH7256595.1	6.55433	6.59804	6.58038	6.70794	6.72824	6.63072
KAH7256599.1		4.69524
KAH7256604.1						4.4377
KAH7256609.1					5.05169	5.13985
KAH7256611.1						4.63952
KAH7256612.1		5.23822			5.04052
KAH7256624.1		4.80651				4.81987
KAH7256635.1		4.5124
KAH7256646.1					5.04399
KAH7256648.1	5.95883	5.93249	5.95542	5.67526	5.83245	5.81354
KAH7256649.1	6.09482	6.07092	6.23892	6.2445	6.20379	6.17423
KAH7256651.1						4.04575
KAH7256653.1	5.65899	5.53849	5.54884	5.75234	5.75311	5.67572
KAH7256655.1	6.02498	6.04427	6.08789	6.04591	6.0994	6.07628
KAH7256657.1	5.33072		5.49203	5.48028	5.4827	5.30038
KAH7256663.1	7.27619	7.2501	7.16134	7.22526	7.2284	7.35401
KAH7256667.1	5.13136	5.07518	5.16982		5.00204	5.00881
KAH7256669.1						5.46891
KAH7256670.1		5.02678
KAH7256679.1	5.79302	5.77124	5.69904	5.91544	5.94431	5.81489
KAH7256686.1	7.08329	7.05308	7.08785	6.95404	6.97604	6.9966
KAH7256693.1				5.04171	5.03262
KAH7256698.1					4.41435
KAH7256700.1	5.55197	5.54887	5.701	5.59916	5.54596	5.54209
KAH7256703.1	5.36001	5.53729	5.67027	5.52883	5.51513	5.47446
KAH7256704.1						4.12856
KAH7256706.1						4.71336
KAH7256707.1	4.74672					4.64187
KAH7256712.1	6.15005	6.2443	6.03475	6.15631	6.14557	6.22732
KAH7256717.1	5.44462	5.4821	5.38934	5.49438	5.46012	5.29039
KAH7256720.1	4.82652	4.91742
KAH7256722.1	6.19524	6.24443	6.13379	5.82289	5.94102	5.9517
KAH7256730.1	5.53586	5.54438	5.30309	5.3807	5.34918	5.56267
KAH7256744.1					4.21299
KAH7256745.1	5.17219	5.14414		5.10514	5.03838
KAH7256764.1	4.83625		4.87571		5.06145	4.90144
KAH7256770.1		4.60749		4.73981
KAH7256771.1				4.47239
KAH7256777.1	5.56652	5.5302	5.51876	5.4232	5.43326	5.53882
KAH7256787.1				4.67489
KAH7256791.1		5.01208
KAH7256794.1						5.04976
KAH7256796.1						4.18381
KAH7256797.1				4.50965
KAH7256807.1	6.51731	6.49301	6.61804	6.61395	6.63912	6.48959
KAH7256809.1	4.5976	4.63717
KAH7256816.1		5.0816		5.23399
KAH7256818.1	6.00342	5.99565	5.9157	6.1176	6.06707	6.03838
KAH7256820.1	5.64852	5.6692	5.72041	5.95353	5.87511	6.01932
KAH7256821.1		3.97562
KAH7256833.1	5.64015	5.67246	5.67539	5.59132	5.63607	5.66388
KAH7256846.1	5.85327	5.75822	5.6089	5.50203	5.65207	5.66683
KAH7256853.1	5.65062	5.69627		5.66645	5.68403	5.62419
KAH7256861.1						4.46556
KAH7256863.1					4.64684
KAH7256865.1	5.67237	5.67088	5.74665	5.66624	5.67581	5.48146
KAH7256880.1		4.62057
KAH7256883.1				4.38222
KAH7256887.1		4.53661
KAH7256888.1	4.4533
KAH7256894.1	5.23353	5.14644				5.19822
KAH7256895.1				4.51818
KAH7256899.1		4.19607
KAH7256900.1	5.02057	5.05687				5.04009
KAH7256902.1	4.47718
KAH7256908.1	5.12411	5.15582		5.39335		5.35141
KAH7256910.1						4.20674
KAH7256912.1		4.78424
KAH7256913.1	5.3841	5.44868	5.45264	5.43974	5.51843
KAH7256918.1	5.9578	5.8912	5.83234	5.91127	5.86547	5.99379
KAH7256919.1					5.02123
KAH7256922.1						4.84263
KAH7256923.1						4.8424
KAH7256929.1						5.66069
KAH7256930.1	5.10951	5.19775		5.20347	5.11052	5.19717
KAH7256931.1	6.03878	6.07056	6.04084	5.85281	5.82635	6.03941
KAH7256932.1						4.81824
KAH7256937.1	4.95934	5.02784	5.20104	4.69249	4.83197	4.82319
KAH7256942.1		4.89216
KAH7256955.1		4.33676
KAH7256974.1	5.02065	4.98357		5.02706		5.05088
KAH7256978.1	4.80255		4.9277	5.06397	5.20806	5.07649
KAH7256979.1	5.94345	5.9684	5.94185	5.89567	5.9443	5.96422
KAH7256982.1						3.90107
KAH7256985.1	5.33443	5.36126		5.07573	5.23596	5.29517
KAH7257012.1	5.94732	5.98241	6.1233	6.09778	6.15715	5.99147
KAH7257013.1				4.69983
KAH7257015.1	4.54219
KAH7257025.1				4.67362
KAH7257035.1		5.37005			5.49685	5.06896
KAH7257037.1					4.92137
KAH7257038.1						4.94882
KAH7257042.1						4.02024
KAH7257045.1		4.28731
KAH7257053.1	5.20866	5.20855		5.2048		5.23732
KAH7257079.1						4.02432
KAH7257080.1	6.22324	6.20295	6.05774	6.03667	5.95324	6.19717
KAH7257081.1	5.39629	5.37324				5.51481
KAH7257092.1	6.15109	6.16726	6.42172	6.12349	6.1829	6.20085
KAH7257093.1	5.31408	5.31387		5.52675	5.47534	5.1903
KAH7257094.1						4.57298
KAH7257098.1			5.09195			5.00869
KAH7257099.1				4.93596
KAH7257100.1	5.59144	5.60739	5.40135		5.70928	5.62385
KAH7257101.1						4.65087
KAH7257105.1				5.19025
KAH7257106.1			5.74955	5.69881	5.62921
KAH7257108.1						4.28865
KAH7257112.1	4.57446
KAH7257123.1						3.90921
KAH7257125.1		4.23601
KAH7257141.1	5.49824	5.463	5.64856	5.60316	5.68334	5.63563
KAH7257142.1				3.94405
KAH7257143.1	4.79755	4.80809
KAH7257147.1	5.74025	5.74877	5.63841			5.6476
KAH7257150.1						4.05595
KAH7257157.1				4.3004
KAH7257165.1	6.76009	6.691	6.6126	6.68061	6.6569	6.79696
KAH7257166.1	5.69381	5.68307	5.7272	5.47328	5.59759	5.67246
KAH7257167.1	5.4518	5.33214	5.40009	5.2528	5.42485	5.22632
KAH7257168.1		5.11042			4.80871
KAH7257170.1		4.68251
KAH7257172.1		4.61451
KAH7257183.1	5.81885	5.82696	5.89255	6.15721	6.15235	6.08475
KAH7257184.1				4.70376
KAH7257188.1	6.45102	6.41777	6.42503	6.51789	6.51915	6.43228
KAH7257193.1	4.994					5.08429
KAH7257196.1				5.06066		4.94698
KAH7257201.1						4.75497
KAH7257202.1						5.06759
KAH7257207.1		4.40291
KAH7257209.1						4.49251
KAH7257210.1	5.31332	5.34272		5.34376	5.18735	5.37566
KAH7257214.1					6.19426
KAH7257216.1					5.09107	4.94668
KAH7257222.1					4.74536
KAH7257224.1	6.36545	6.34939	6.36186	6.35149	6.3838	6.32693
KAH7257231.1	4.732
KAH7257232.1	5.20052	5.07573
KAH7257239.1			4.68578
KAH7257240.1	5.9022	5.91807	6.00557	5.95633	5.99048	5.97222
KAH7257241.1						4.78143
KAH7257243.1	5.10819	5.13392	4.98476	4.90316	4.9349	4.79853
KAH7257247.1	6.21603	6.18921	6.28194	6.20197	6.29513	6.33953
KAH7257250.1		5.18665	5.21059	5.29686	5.30279	5.29046
KAH7257254.1	5.76739	5.7277	5.90844	5.7813	5.74761	5.6257
KAH7257258.1	4.43804
KAH7257260.1	5.16197				5.38743
KAH7257271.1			3.86116
KAH7257274.1						4.12623
KAH7257275.1	4.9099	4.93221	5.17482
KAH7257280.1			4.57299
KAH7257281.1					3.5676
KAH7257289.1					5.02535
KAH7257290.1	5.27759	5.30105	5.45048
KAH7257291.1	5.05698			5.47875		5.17336
KAH7257293.1	5.09506	5.10432	5.18498	5.19432	5.30287	5.27619
KAH7257295.1				4.80327
KAH7257303.1	4.78974	4.82992
KAH7257304.1	5.25998	5.25588	5.19321	5.31307	5.31498	5.30856
KAH7257308.1	4.63549					4.93406
KAH7257309.1			4.89631	4.98522	5.07295
KAH7257313.1					5.14513	4.94238
KAH7257315.1	5.45079	5.4179		5.56493	5.29186	5.72233
KAH7257320.1	4.88531	5.02477
KAH7257321.1						4.33003
KAH7257329.1	5.09947	4.98201				4.87628
KAH7257330.1	5.59708		5.49698	5.26505	5.50764
KAH7257333.1	5.26171	5.26205	5.23116	5.27958	5.16164	5.23777
KAH7257337.1	5.8388	5.75251	5.41682		5.36414	5.56734
KAH7257339.1	6.81604	6.80907	6.79191	6.57121	6.58901	6.67309
KAH7257340.1						5.05568
KAH7257342.1		4.51392
KAH7257357.1	5.89617	5.83182		5.44593	5.42216	5.81261
KAH7257358.1	4.85565	4.83401				5.05975
KAH7257360.1						5.05881
KAH7257363.1	5.20992	5.22324	5.07933	5.14625	5.08077	5.2831
KAH7257374.1	3.11826
KAH7257375.1	5.56743	5.62511	5.58704	5.5303	5.53429	5.58656
KAH7257380.1	5.57527	5.59111	5.49367	5.5696	5.61528	5.3459
KAH7257382.1		4.15063
KAH7257388.1						3.8285
KAH7257399.1	5.63235	5.68673	5.59963	5.72764	5.73946	5.48233
KAH7257405.1						4.49322
KAH7257412.1				4.58663
KAH7257414.1	5.5076	5.43482		5.16191	5.49115	5.4294
KAH7257418.1						4.3367
KAH7257420.1	5.28841		5.307	5.3255		5.47916
KAH7257424.1	4.64556
KAH7257427.1				4.65933
KAH7257428.1		5.18631		5.49322		5.24321
KAH7257429.1				4.58778
KAH7257432.1	5.35259	5.36218				5.25169
KAH7257436.1	4.83903
KAH7257437.1		4.52843
KAH7257443.1	6.16548	6.18941	6.31971	6.25503	6.21627	6.10312
KAH7257446.1	6.7366	6.76227	6.80371	6.84768	6.87606	6.80895
KAH7257459.1	5.11274	5.12522		5.22178		5.156
KAH7257463.1						4.00113
KAH7257464.1			3.98975
KAH7257465.1				4.59194		4.37711
KAH7257477.1						4.66947
KAH7257481.1	4.84861				5.17351
KAH7257483.1	5.01953					4.83766
KAH7257493.1		4.06138
KAH7257496.1	5.09899	5.07063	5.09117		5.06055
KAH7257497.1		4.20347
KAH7257500.1	5.51496	5.42529	5.53958	5.55713		5.37155
KAH7257507.1	5.93313	5.9624	6.05641	6.39256	6.43864	6.36847
KAH7257509.1	4.09552
KAH7257512.1	6.04462	6.10595	6.21461	6.2707	6.25382	6.109
KAH7257515.1						3.89402
KAH7257519.1	6.89994	6.91232	6.86213	6.92316	6.91606	6.97178
KAH7257520.1						4.44857
KAH7257524.1	4.83415
KAH7257528.1	5.75689	5.7017	5.65182	5.46025		5.45378
KAH7257529.1	5.32832	5.18938		5.0308		5.23032
KAH7257532.1	5.75226	5.74788	5.68828	5.48909	5.47891	5.60886
KAH7257544.1						4.99462
KAH7257574.1						3.50649
KAH7257576.1	5.04289
KAH7257586.1	5.15694	5.10051			5.25847	4.99481
KAH7257587.1		4.5518
KAH7257589.1				4.48393
KAH7257592.1		4.59084				4.47043
KAH7257593.1						4.65932
KAH7257598.1	6.0172	6.04368	6.1536	6.1442	6.178	6.12538
KAH7257599.1	6.00333	6.06807	6.0385	5.96989	5.96477	6.04481
KAH7257605.1	6.19877	6.14504	6.07947	5.99936	5.98717	6.08831
KAH7257615.1						4.26942
KAH7257620.1	5.15082				5.32506
KAH7257621.1						4.13846
KAH7257622.1						4.65168
KAH7257627.1		4.11654
KAH7257629.1	5.61812	5.70017	5.72495	5.58047	5.57967	5.73627
KAH7257630.1	4.52307
KAH7257638.1				4.52294
KAH7257653.1						3.85247
KAH7257657.1			5.05534	5.08135	5.06288	4.92508
KAH7257661.1					4.72641
KAH7257671.1	3.4192
KAH7257672.1	5.39282	5.34686	5.31582	5.27579	5.2858	5.23787
KAH7257689.1	4.99667	5.30918	5.04786			4.86591
KAH7257706.1		4.95655				4.79877
KAH7257707.1						3.92501
KAH7257709.1	5.71245	5.67449	5.47673	5.53618	5.45105	5.79007
KAH7257710.1					4.72476
KAH7257714.1		5.01225		5.17281	5.04926	5.10748
KAH7257720.1	5.23797	5.19117	5.4774	5.39707		5.16313
KAH7257727.1	3.67219
KAH7257734.1						4.93941
KAH7257736.1	4.40754
KAH7257746.1	5.39101	5.449	5.62674	5.87998	5.86307	5.69533
KAH7257748.1						3.80164
KAH7257760.1	4.50447		5.10779	5.00595		4.77611
KAH7257767.1			4.461
KAH7257780.1	5.05477	5.09885
KAH7257782.1					5.04017
KAH7257789.1						4.53859
KAH7257793.1						3.45269
KAH7257802.1		4.63497
KAH7257809.1		5.10799				5.03914
KAH7257812.1	5.06085		5.11631		5.03599
KAH7257842.1				4.66463
KAH7257880.1						4.24969
KAH7257904.1		4.89984			4.95358
KAH7257916.1		4.37932
KAH7257953.1		5.14684
KAH7261553.1			5.2318
KAH7261682.1				4.71928	4.7672
KAH7261697.1	5.46565	5.54099	5.60695	5.47493		5.36423
KAH7261721.1					4.14799
KAH7261724.1	4.01013
KAH7261725.1						4.59688
KAH7261747.1						4.60068
KAH7261776.1	6.00983	6.02193	5.91183	5.63102	5.72579	5.91179
KAH7261791.1	5.43524	5.41434	5.56508	5.54448	5.43635	5.30557
KAH7261793.1					4.52113
KAH7261808.1						4.3017
KAH7261816.1				5.2072
KAH7261822.1						4.18301
KAH7261824.1		4.67628
KAH7261828.1				4.8825
KAH7261839.1	5.67342	5.61838	5.60924	5.69044	5.82554	5.68838
KAH7261841.1	5.31008		5.39116		5.35839	5.22295
KAH7261842.1	5.29032	5.28427	5.46055	5.21917		5.00035
KAH7261844.1		5.73216	5.52537	5.15314	5.22508	5.42959
KAH7261847.1					4.54835
KAH7261848.1					4.55956
KAH7261854.1	4.38568
KAH7261855.1		4.18033
KAH7261859.1	4.8814			4.79208
KAH7261867.1						4.34924
KAH7261870.1	4.06322
KAH7261871.1	5.64187	5.69352	5.66012	5.58547	5.66193	5.68243
KAH7261874.1	5.61127	5.50408	5.44885	5.44088	5.48973	5.45268
KAH7261879.1		4.30031
KAH7261882.1						3.83616
KAH7261885.1	5.42313	5.54004	5.46727	5.78402	5.7686	5.68288
KAH7261887.1						5.0865
KAH7261894.1	5.43626	5.35317	5.17629		5.31209	5.45591
KAH7261895.1	5.03918		4.932			5.35187
KAH7261898.1	6.64001	6.58735	6.50304	6.55731	6.56255	6.5952
KAH7261899.1	6.01569	6.03767	6.02338	5.92882	5.96289	5.9529
KAH7261900.1	5.14529	5.07386		4.99538	4.98993	5.03495
KAH7261906.1				5.0204	5.16832
KAH7261913.1	6.11066	6.09022	6.00587	5.99039	5.97202	6.05369
KAH7261914.1		4.63838
KAH7261916.1	4.82509				5.1867
KAH7261922.1	5.41414	5.34721
KAH7261928.1						4.2915
KAH7261933.1	6.72618	6.73384	6.82177	6.44756	6.5544	6.49547
KAH7261937.1	4.90634	4.86066		5.00881		5.00758
KAH7261938.1		4.58326
KAH7261951.1	6.65151	6.63236	6.64317	6.65244	6.68213	6.63072
KAH7261953.1	5.96398	5.96808	5.9784	5.91707	5.96044	5.98273
KAH7261954.1	6.14789	6.14842	6.16773	6.17513	6.18667	6.12538
KAH7261962.1						5.17357
KAH7261964.1	4.97978	5.08863		4.93517	5.16083
KAH7261971.1		4.85335			5.08525	5.04013
KAH7261973.1		4.51129
KAH7261979.1	5.284					5.22068
KAH7261980.1					4.64834
KAH7261981.1		4.64292			4.89142	4.59612
KAH7262000.1				4.65768
KAH7262002.1	5.24217	5.30765
KAH7262004.1		4.92981	5.01402			4.96652
KAH7262007.1					3.82992
KAH7262010.1	6.68204	6.69576	6.68682	6.40154	6.46019	6.54971
KAH7262013.1						3.89579
KAH7262015.1			4.86308
KAH7262021.1						4.51876
KAH7262023.1	5.36812	5.39271	5.33474	5.67004	5.60639	5.667
KAH7262025.1	5.15549	5.33784		4.99541	5.08156	5.24996
KAH7262026.1					4.64123
KAH7262028.1	5.63708	5.5982	5.68238	5.4209	5.57823	5.67912
KAH7262031.1						4.98673
KAH7262038.1					4.03487
KAH7262043.1				4.53221
KAH7262051.1	5.16182	5.26841
KAH7262054.1	5.31783	5.3308
KAH7262055.1				4.11331
KAH7262056.1	5.94882	5.89532	6.0864	6.14603	6.11813	5.95966
KAH7262059.1	5.16773	5.05239		5.27777	5.25003
KAH7262060.1	5.13264	5.14176		5.20175	5.18287	5.0454
KAH7262062.1		4.01136
KAH7262067.1						4.67912
KAH7262077.1	5.0754	5.06468		5.20758	5.06662	5.10507
KAH7262085.1	5.39293	5.36207
KAH7262095.1	4.319
KAH7262101.1	5.91583	5.9223	5.96382	5.87004	5.94909	5.81491
KAH7262105.1	4.57839
KAH7262116.1						3.81578
KAH7262119.1	5.25952	5.15174			5.34606	5.37293
KAH7262121.1	5.70605	5.77846	5.68723	5.60285	5.57274	5.79943
KAH7262122.1						4.22984
KAH7262124.1	5.38048	5.44945	5.50378	5.43712	5.34528
KAH7262130.1			4.45612
KAH7262133.1			4.52325
KAH7262141.1						4.65696
KAH7262145.1		4.07463		4.70368	4.58828
KAH7262146.1	5.41231	5.40254	5.25976	5.5063	5.47306	5.66577
KAH7262149.1				3.96083
KAH7262155.1		4.65279				4.61367
KAH7262157.1	5.39273	5.33564	5.76284	5.40541	5.40943	5.3981
KAH7262159.1	5.76091	5.88087	5.76659	5.56444	5.76228	5.61756
KAH7262160.1	5.4281	5.42537	5.37909	5.39152	5.64748	5.5115
KAH7262161.1	4.64641
KAH7262164.1	5.67933	5.53465	5.65563	5.64945	5.48224	5.51408
KAH7262177.1						4.74689
KAH7262178.1	4.30615
KAH7262181.1				3.68751
KAH7262191.1						3.85403
KAH7262201.1					4.59523
KAH7262206.1	5.68836	5.70393	5.4654	5.56647	5.52441	5.81436
KAH7262209.1					4.50944
KAH7262211.1					4.85733
KAH7262231.1	6.06636	6.16122	6.2558	6.15473	6.11879	5.9503
KAH7262233.1			4.45658
KAH7262236.1	4.19156
KAH7262242.1		4.72011
KAH7262244.1						4.67323
KAH7262245.1	4.57195	4.61538
KAH7262260.1						4.74933
KAH7262261.1				4.62822
KAH7262267.1						4.42415
KAH7262270.1				4.78004	4.71536
KAH7262272.1	5.80344	5.72013	5.80891	5.75362	5.74667	5.90835
KAH7262277.1	6.1428	6.10054	6.15088	5.98332	6.08558	6.04864
KAH7262294.1						4.62617
KAH7262295.1					3.85347
KAH7262297.1	7.08828	7.0923	7.15573	7.17339	7.17563	7.15631
KAH7262301.1	5.96288	5.96881	6.00565	6.18267	6.22094	6.24092
KAH7262302.1						3.80971
KAH7262305.1						3.98627
KAH7262309.1				5.02942
KAH7262313.1				5.01982	5.02144
KAH7262319.1				4.18876
KAH7262324.1					3.88212
KAH7262328.1	4.49584
KAH7262329.1					4.40734
KAH7262330.1	5.78758	5.87333	5.69307		5.36959	5.57202
KAH7262331.1						3.69744
KAH7262333.1	5.38358	5.38746	5.39268	5.38957	5.47922	5.48323
KAH7262334.1				3.92832
KAH7262335.1			4.26487
KAH7262336.1			5.30861
KAH7262340.1	6.41395	6.3746	6.3898	6.29983	6.28174	6.33802
KAH7262355.1	4.77213
KAH7262356.1	5.78394	5.8524	5.64046	5.77714	5.74702	5.9734
KAH7262357.1	4.71151
KAH7262358.1						4.18913
KAH7262359.1					4.15017	4.40565
KAH7262363.1					4.7479
KAH7262365.1	5.00026
KAH7262367.1	5.26982	5.2522	5.23774	5.35572	5.41509	5.44966
KAH7262374.1	5.16337	5.22735		5.23827	5.22681	5.27196
KAH7262375.1	5.41934	5.43973	5.42671	5.65076	5.49276	5.46642
KAH7262392.1				4.4041
KAH7262395.1						4.94079
KAH7262396.1	6.38689	6.34535	6.445	6.55536	6.55123	6.46136
KAH7262403.1	5.77435	5.80967	5.79192	5.68006	5.73069	5.69666
KAH7262406.1		4.92637
KAH7262408.1		4.85046
KAH7262410.1				4.91861
KAH7262453.1	5.49808	5.47518	5.48712		5.37188	5.39669
KAH7262455.1	5.30367	5.6525	5.51891	5.73991	5.65772	5.70196
KAH7262457.1	4.53796
KAH7262461.1	6.97673	6.98868	7.01013	6.95137	6.885	6.9848
KAH7262468.1		5.06251				5.04599
KAH7262471.1						4.00634
KAH7262473.1	6.30688	6.31192	6.31582	6.25188	6.23462	6.30417
KAH7262513.1						4.48827
KAH7262529.1	4.59051	4.59306	4.767	4.79745		4.68519
KAH7262536.1	7.50709	7.51363	7.47854	7.37521	7.41002	7.45046
KAH7262544.1	5.44018	5.40993	5.51631	5.59916	5.59056	5.52434
KAH7262546.1				4.44215
KAH7262548.1		4.73619
KAH7262549.1	5.26576	5.20515
KAH7262550.1	6.14057	6.09258	6.08135	6.0574	6.08657	6.02044
KAH7262551.1						4.28733
KAH7262555.1					4.87328
KAH7262556.1			4.38166
KAH7262559.1	5.17397	5.09524	5.17542	5.2804	5.27864	5.2082
KAH7262561.1	6.08835	6.15975	6.13367	6.2671	6.21484	6.09594
KAH7262571.1	6.06239	6.03639	5.99382	5.97812	6.01267	5.95268
KAH7262574.1				4.83399		5.08973
KAH7262583.1		4.08707
KAH7262586.1	5.61639	5.56597	5.66185	5.62796	5.60236	5.68487
KAH7262592.1	4.68639
KAH7262599.1		4.7364	4.9641
KAH7262605.1	4.72019
KAH7262615.1					4.73485
KAH7262617.1	5.35332	5.47937	5.60834	5.69911	5.71046	5.35197
KAH7262618.1	6.44015	6.47563	6.44607	6.4671	6.48396	6.49413
KAH7262628.1						4.86895
KAH7262629.1		4.24502
KAH7262636.1		5.18927
KAH7262641.1						4.65546
KAH7262651.1						4.97251
KAH7262653.1	6.89681	6.87293	6.92203	6.94313	6.96383	6.88879
KAH7262654.1						4.71444
KAH7262657.1		5.07232			5.18279	5.10418
KAH7262659.1	3.92828
KAH7262663.1	6.17088	6.09757	6.00156	5.95754	6.03555	6.06506
KAH7262664.1	4.85283				5.05457	5.07697
KAH7262668.1						4.36556
KAH7262671.1		4.19257
KAH7262682.1		5.13271			4.98477	5.07635
KAH7262687.1						4.86693
KAH7262700.1					4.40632
KAH7262705.1	5.1769	5.1499	5.21213
KAH7262715.1	4.96319	5.03551		5.08354		4.88218
KAH7262736.1						3.44127
KAH7262739.1					3.44727
KAH7262741.1	6.16023	6.06013	6.35645	6.29887	6.30769	5.99876
KAH7262750.1	5.26354	5.36305		5.27019		5.28144
KAH7262752.1						4.86434
KAH7262772.1					4.73557
KAH7262779.1						4.37433
KAH7262785.1	5.14666	5.17114		5.25597
KAH7262810.1		4.76704
KAH7262908.1						4.78958
KAH7262930.1						4.67876
KAH7262932.1						4.77975
KAH7262946.1	4.74631	4.82583				4.91139
KAH7262948.1	5.27834	5.28731		5.32476	5.3557	5.44268
KAH7262951.1	5.39243	5.34743	5.24112	5.45911	5.45179	5.32071
KAH7262955.1					4.32652
KAH7262958.1		4.09321
KAH7262965.1		3.75987
KAH7262977.1	5.89572	5.91765	6.06051	5.86314	5.90067	6.01565
KAH7262978.1		4.80851
KAH7262993.1						4.62731
KAH7263002.1	6.76626	6.77551	6.90915	6.64242	6.6247	6.51146
KAH7263009.1			4.15622
KAH7263011.1	5.41787	5.48811	5.47907	5.63418	5.57983	5.46742
KAH7263013.1					3.99663
KAH7263042.1						3.79807
KAH7263043.1						4.31909
KAH7263060.1						4.2544
KAH7263063.1	5.37945	5.38862	5.45079	5.08632	5.26288	5.25312
KAH7263073.1	6.48136	6.4881	6.55411	6.41848	6.47916	6.44889
KAH7263076.1	4.92913				5.04798
KAH7263085.1					4.98113
KAH7263100.1				4.65544
KAH7263103.1						4.85828
KAH7263108.1	4.20523
KAH7263114.1						3.92389
KAH7263116.1						4.16536
KAH7263118.1					4.86737
KAH7263120.1	3.7806
KAH7263128.1	5.14823	5.15676
KAH7263131.1					4.57887
KAH7263133.1	6.05748	6.06206	6.06062	5.90924	5.97766	6.04743
KAH7263134.1	4.91517		4.97492	4.90748		4.9798
KAH7263150.1	5.17952				5.37652
KAH7263156.1	5.23447	5.20777	5.22123	5.31161	5.36607	5.298
KAH7263157.1						4.29605
KAH7263161.1	6.49376	6.52233	6.51928	6.48697	6.49332	6.56022
KAH7263164.1						4.97224
KAH7263166.1	5.74475	5.73065	5.63108	5.71225	5.64166	5.68045
KAH7263180.1						2.93099
KAH7263189.1	4.69779
KAH7263196.1		4.89606			4.96341	4.78557
KAH7263205.1	5.46364	5.48708		5.42736	5.51202	5.45422
KAH7263207.1						4.10154
KAH7263208.1						5.15174
KAH7263218.1	4.93369			5.06367	5.06595	5.03679
KAH7263228.1				3.83207
KAH7263231.1						4.95865
KAH7263233.1	5.4598	5.46054	5.61307	5.61677	5.69165	5.52089
KAH7263235.1						3.74352
KAH7263236.1						4.02938
KAH7263239.1						4.59059
KAH7263240.1	5.56791	5.58623	5.61043	5.6047	5.63691	5.62375
KAH7263242.1	5.00484
KAH7263243.1	5.26914	5.01178	5.1122	5.78497	5.74265	5.66213
KAH7263253.1		4.32974
KAH7263264.1						3.98906
KAH7263271.1	5.68767	5.68329	5.89506	5.63435	5.6684	5.62762
KAH7263274.1		4.78721				4.96338
KAH7263278.1						5.83526
KAH7263281.1				4.40804
KAH7263283.1					4.98778
KAH7263288.1						4.49034
KAH7263290.1						4.16298
KAH7263291.1	5.3841	5.38236	5.41823	5.48485	5.54501	5.53749
KAH7263296.1		5.77382
KAH7263315.1	5.97254	5.97674	6.0251	5.97738	5.94745	5.94636
KAH7263323.1		5.14771		5.14479	4.99576	5.23361
KAH7263325.1						4.72916
KAH7263331.1					4.01372
KAH7263333.1				4.34749
KAH7263337.1	6.34449	6.38714	6.31825	6.24007	6.28791	6.37267
KAH7263339.1				4.78068	4.95702	4.76624
KAH7263343.1					5.03635
KAH7263348.1	5.67414	5.70849	5.53259	5.33502	5.54015	5.77655
KAH7263352.1					4.55744
KAH7263353.1	4.74002
KAH7263354.1	5.49843	5.57516	5.45457	5.40442	5.14965	5.57192
KAH7263362.1					4.38872
KAH7263369.1						4.33554
KAH7263388.1						4.11581
KAH7263402.1						4.92215
KAH7263404.1		4.5398
KAH7263407.1				4.76054
KAH7263411.1					4.80489
KAH7263412.1						4.29605
KAH7263421.1	5.67749	5.61678	5.71758	5.6129	5.57248	5.645
KAH7263423.1	5.26773	5.24482	5.1427			5.28735
KAH7263424.1	5.02065	4.95381			4.95352
KAH7263425.1	6.53626	6.5449	6.57597	6.55891	6.61194	6.5348
KAH7263426.1	5.84749	5.88645	6.04163	5.99295	5.96967	5.83907
KAH7263428.1	5.49263	5.52998	5.43028	5.34396	5.42912	5.4564
KAH7263429.1				4.31033
KAH7263432.1	4.33389			4.83606	4.49861	4.70308
KAH7263435.1		5.46684		5.49622	5.60756	5.67667
KAH7263444.1						4.02465
KAH7263454.1						3.51318
KAH7263465.1	5.1907	5.42354	5.40927	5.38346	5.53524	5.39294
KAH7263474.1	4.42428	4.70821	4.81621	4.95055	5.00527	4.7322
KAH7263478.1		4.78229	4.90131	5.06431	5.04716
KAH7263481.1			4.24002
KAH7263483.1	6.07875	6.08579	5.88527	6.07328	6.05219	6.33197
KAH7263485.1				4.4468
KAH7263487.1	4.94657
KAH7263490.1						4.92209
KAH7263494.1				5.1788
KAH7263497.1	6.22298	6.29566	6.43827	6.21869	6.2382	5.99778
KAH7263510.1			4.33714
KAH7263516.1	5.43917	5.4564	5.60229	5.52371	5.54683	5.55566
KAH7263517.1	5.81541	5.84898	5.93328	5.77208	5.79188	5.74116
KAH7263522.1	6.74496	6.76649	6.77758	6.58148	6.62939	6.59604
KAH7263527.1	5.94012	5.91345	5.80789	5.78702	5.75977	5.80113
KAH7263528.1						4.28731
KAH7263533.1		4.43162
KAH7263536.1						2.99773
KAH7263539.1	4.60343
KAH7263544.1	5.97174	5.97528	5.94019	5.59133	5.54015	5.8815
KAH7263548.1	3.96731
KAH7263549.1	4.95888			5.33472	5.12746
KAH7263556.1	5.44333	5.29504	5.4408	5.38037	5.47858	5.49441
KAH7263558.1	6.93714	6.95798	6.94012	7.0774	7.02173	6.99656
KAH7263559.1	5.52027	5.49353	5.48171	5.5761	5.63905	5.47363
KAH7263562.1					4.02539
KAH7263564.1						4.1819
KAH7263567.1		5.30365	5.31048	5.46574		5.29719
KAH7263576.1	5.12979	5.25081	5.3324	5.46995	5.40494	5.29561
KAH7263583.1	6.75768	6.77508	6.70461	6.54243	6.47703	6.64309
KAH7263594.1	5.35407
KAH7263598.1	5.36269			5.12444	5.17061	5.54539
KAH7263609.1		4.71249		4.12317	4.49208	4.70222
KAH7263611.1	6.22567	6.27309	6.29697	6.48886	6.48686	6.56548
KAH7263612.1		4.41487
KAH7263614.1	4.77805	4.87735		4.50051	4.59683	5.09506
KAH7263615.1						4.41717
KAH7263633.1	6.02784	6.0223	6.08261	5.9954	5.99077	6.04968
KAH7263639.1	4.78861
KAH7263650.1	5.54258	5.53168	5.52341	5.50352	5.47518	5.50515
KAH7263651.1	6.10326	6.11317	6.10309	5.92203	5.9792	6.01657
KAH7263652.1						4.51991
KAH7263656.1	4.85698					4.95869
KAH7263658.1		4.1182
KAH7263673.1						4.44354
KAH7263675.1	5.60956	5.56633	5.48666	5.46084	5.47654	5.42943
KAH7263676.1				4.46042
KAH7263680.1		4.07412
KAH7263684.1			4.69409			4.64207
KAH7263711.1	5.10792
KAH7263717.1			3.82686
KAH7263718.1	5.72339	5.83097	5.50883	5.14829	4.76753	4.8521
KAH7263803.1			5.18724		5.2571	5.09799
UXW66905.1			5.4622
