# Supplementary material for: Inhibitory effect and mechanism of action of Carvacrol as a promising natural food preservative against Fusarium acuminatum causing postharvest rot of garlic scapes (Allium sativum L)
Source: Front Microbiol. 2025 Sep 10;16:1637313. doi: 10.3389/fmicb.2025.1637313 (PMC12457319; doi:10.3389/fmicb.2025.1637313)
Supplement: SUPPLEMENTARY TABLE S5 — The classified and annotated GO terms of DEPs of FX vs. FC. [file Table_5.XLS]

## Sheet: Annotation
ID	Transcript ID	Gene ID	Pos	GeneID	GeneName	GeneDescription	GO	KEGG	KOG	Protein product	Length	Protein Name
5466	gnl|WGS:JAGPXF|BKA59DRAFT_mRNA100282	BKA59DRAFT_100282	JAGPXF010000002.1[-]3912569-3915702	BKA59DRAFT_100282	BKA59DRAFT_100282	hypothetical protein	GO:0000228,GO:0000785,GO:0000790,GO:0005575,GO:0005622,GO:0005623,GO:0005634,GO:0005654,GO:0005694,GO:0006325,GO:0006342,GO:0006355,GO:0006996,GO:0008150,GO:0009889,GO:0009890,GO:0009892,GO:0009987,GO:0010468,GO:0010556,GO:0010558,GO:0010605,GO:0010629,GO:0016043,GO:0016458,GO:0016604,GO:0019219,GO:0019222,GO:0031047,GO:0031048,GO:0031323,GO:0031324,GO:0031326,GO:0031327,GO:0031974,GO:0031981,GO:…	-	KOG2295-C2H2 Zn-finger protein[R]	KAH7257196	878	hypothetical protein BKA59DRAFT_100282
7562	gnl|WGS:JAGPXF|BKA59DRAFT_mRNA100312	BKA59DRAFT_100312	JAGPXF010000002.1[-]3919802-3922538	BKA59DRAFT_100312	BKA59DRAFT_100312	Six-hairpin glycosidase-like protein	GO:0003674,GO:0003824,GO:0004553,GO:0005975,GO:0005976,GO:0008150,GO:0008152,GO:0009056,GO:0009987,GO:0016052,GO:0016787,GO:0016798,GO:0043170,GO:0044237,GO:0044238,GO:0044260,GO:0044262,GO:0044264,GO:0071704,GO:1901575	-	-	KAH7257198	675	Six-hairpin glycosidase-like protein
2096	gnl|WGS:JAGPXF|BKA59DRAFT_mRNA100386	BKA59DRAFT_100386	JAGPXF010000002.1[+]3926714-3928872	BKA59DRAFT_100386	BKA59DRAFT_100386	triose-phosphate transporter family-domain-containing protein	GO:0000139,GO:0003674,GO:0005215,GO:0005338,GO:0005575,GO:0005622,GO:0005623,GO:0005737,GO:0005793,GO:0005794,GO:0006810,GO:0006811,GO:0006820,GO:0008150,GO:0012505,GO:0015711,GO:0015717,GO:0015748,GO:0015780,GO:0015786,GO:0015931,GO:0015932,GO:0016020,GO:0016021,GO:0022857,GO:0031090,GO:0031224,GO:0031984,GO:0034220,GO:0035436,GO:0043226,GO:0043227,GO:0043229,GO:0043231,GO:0044422,GO:0044424,GO:…	-	KOG1443-Predicted integral membrane protein[S]	KAH7257199	624	triose-phosphate transporter family-domain-containing protein
10489	gnl|WGS:JAGPXF|BKA59DRAFT_mRNA100437	BKA59DRAFT_100437	JAGPXF010000002.1[+]3933035-3935572	BKA59DRAFT_100437	BKA59DRAFT_100437	6-phosphogluconate dehydrogenase	GO:0000166,GO:0003674,GO:0003824,GO:0004616,GO:0005488,GO:0005575,GO:0005622,GO:0005623,GO:0005737,GO:0005739,GO:0005829,GO:0005886,GO:0005975,GO:0006081,GO:0006082,GO:0006090,GO:0006091,GO:0006096,GO:0006098,GO:0006139,GO:0006163,GO:0006164,GO:0006165,GO:0006725,GO:0006732,GO:0006733,GO:0006739,GO:0006753,GO:0006754,GO:0006757,GO:0006793,GO:0006796,GO:0006807,GO:0006950,GO:0006979,GO:0008150,GO:…	K00033-ko01200 Carbon metabolism;ko00030 Pentose phosphate pathway;ko00480 Glutathione metabolism	KOG2653-6-phosphogluconate dehydrogenase[G]	KAH7257201	525	6-phosphogluconate dehydrogenase
504	gnl|WGS:JAGPXF|BKA59DRAFT_mRNA100546	BKA59DRAFT_100546	JAGPXF010000002.1[-]3938680-3941379	BKA59DRAFT_100546	BKA59DRAFT_100546	glycoside hydrolase superfamily	GO:0003674,GO:0003824,GO:0004553,GO:0004568,GO:0005488,GO:0005575,GO:0005576,GO:0005622,GO:0005623,GO:0005737,GO:0006022,GO:0006026,GO:0006030,GO:0006032,GO:0006040,GO:0006807,GO:0008061,GO:0008144,GO:0008150,GO:0008152,GO:0009056,GO:0009057,GO:0009653,GO:0009987,GO:0016787,GO:0016798,GO:0017144,GO:0030154,GO:0030435,GO:0032502,GO:0042737,GO:0043170,GO:0043934,GO:0044237,GO:0044248,GO:0044424,GO:…	K01183-ko00520 Amino sugar and nucleotide sugar metabolism	KOG2806-Chitinase[G]	KAH7257203	706	glycoside hydrolase superfamily
6218	gnl|WGS:JAGPXF|BKA59DRAFT_mRNA100658	BKA59DRAFT_100658	JAGPXF010000002.1[+]3944727-3947190	BKA59DRAFT_100658	BKA59DRAFT_100658	hypothetical protein	-	-	-	KAH7257204	653	hypothetical protein BKA59DRAFT_100658
3130	gnl|WGS:JAGPXF|BKA59DRAFT_mRNA100693	BKA59DRAFT_100693	JAGPXF010000002.1[-]3953421-3954404	BKA59DRAFT_100693	BKA59DRAFT_100693	ubiquitin-related domain-containing protein	GO:0000151,GO:0003674,GO:0005575,GO:0005622,GO:0005623,GO:0006464,GO:0006807,GO:0008150,GO:0008152,GO:0009987,GO:0019005,GO:0019538,GO:0031386,GO:0031461,GO:0032446,GO:0032991,GO:0036211,GO:0043170,GO:0043412,GO:0044237,GO:0044238,GO:0044260,GO:0044267,GO:0044424,GO:0044464,GO:0045116,GO:0070647,GO:0071704,GO:1901564,GO:1902494,GO:1990234	-	KOG0005-Ubiquitin-like protein[DO]	KAH7257209	80	ubiquitin-related domain-containing protein
9270	gnl|WGS:JAGPXF|BKA59DRAFT_mRNA100701	BKA59DRAFT_100701	JAGPXF010000002.1[+]3951636-3953557	BKA59DRAFT_100701	BKA59DRAFT_100701	hypothetical protein	-	-	-	KAH7257208	385	hypothetical protein BKA59DRAFT_100701
10322	gnl|WGS:JAGPXF|BKA59DRAFT_mRNA100740	BKA59DRAFT_100740	JAGPXF010000002.1[-]3956567-3959695	BKA59DRAFT_100740	BKA59DRAFT_100740	hypothetical protein	-	-	-	KAH7257211	987	hypothetical protein BKA59DRAFT_100740
5185	gnl|WGS:JAGPXF|BKA59DRAFT_mRNA100760	BKA59DRAFT_100760	JAGPXF010000002.1[+]3961505-3962617	BKA59DRAFT_100760	BKA59DRAFT_100760	translation initiation factor SUI1	GO:0001731,GO:0002181,GO:0002183,GO:0002188,GO:0002190,GO:0002192,GO:0003674,GO:0003676,GO:0003723,GO:0003729,GO:0003743,GO:0005488,GO:0005575,GO:0005622,GO:0005623,GO:0005737,GO:0005829,GO:0005840,GO:0006412,GO:0006413,GO:0006518,GO:0006807,GO:0008135,GO:0008150,GO:0008152,GO:0009058,GO:0009059,GO:0009987,GO:0010467,GO:0016043,GO:0019538,GO:0022607,GO:0022613,GO:0022618,GO:0022626,GO:0032991,GO:…	-	KOG3239-Density-regulated protein related to translation initiation factor 1 (eIF-1/SUI1)[R]	KAH7257212	195	translation initiation factor SUI1
6006	gnl|WGS:JAGPXF|BKA59DRAFT_mRNA100803	BKA59DRAFT_100803	JAGPXF010000002.1[-]3962699-3964101	BKA59DRAFT_100803	BKA59DRAFT_100803	Borealin N terminal-domain-containing protein	-	-	-	KAH7257213	368	Borealin N terminal-domain-containing protein
13452	gnl|WGS:JAGPXF|BKA59DRAFT_mRNA100830	BKA59DRAFT_100830	JAGPXF010000002.1[-]3965455-3966184	BKA59DRAFT_100830	BKA59DRAFT_100830	Sybindin-like protein	GO:0003674,GO:0005085,GO:0005088,GO:0005488,GO:0005515,GO:0005575,GO:0005622,GO:0005623,GO:0005737,GO:0005768,GO:0005793,GO:0005794,GO:0006810,GO:0006886,GO:0006888,GO:0006996,GO:0008104,GO:0008150,GO:0009987,GO:0012505,GO:0015031,GO:0015833,GO:0016043,GO:0016192,GO:0017016,GO:0017112,GO:0017137,GO:0019899,GO:0030008,GO:0031267,GO:0031410,GO:0031982,GO:0032991,GO:0033036,GO:0034613,GO:0042886,GO:…	-	KOG3369-Transport protein particle (TRAPP) complex subunit[U]	KAH7257215	150	Sybindin-like protein
12432	gnl|WGS:JAGPXF|BKA59DRAFT_mRNA100876	BKA59DRAFT_100876	JAGPXF010000002.1[-]3967699-3969997	BKA59DRAFT_100876	BKA59DRAFT_100876	hypothetical protein	-	-	-	KAH7257217	586	hypothetical protein BKA59DRAFT_100876
2155	gnl|WGS:JAGPXF|BKA59DRAFT_mRNA100925	BKA59DRAFT_100925	JAGPXF010000002.1[+]3979527-3980527	BKA59DRAFT_100925	BKA59DRAFT_100925	hypothetical protein	GO:0003674,GO:0003824,GO:0004746,GO:0006766,GO:0006767,GO:0006771,GO:0006807,GO:0008150,GO:0008152,GO:0009058,GO:0009110,GO:0009231,GO:0009987,GO:0016740,GO:0016765,GO:0017144,GO:0018130,GO:0034641,GO:0042364,GO:0042726,GO:0042727,GO:0044237,GO:0044249,GO:0044271,GO:0044281,GO:0044283,GO:0046483,GO:0071704,GO:1901360,GO:1901362,GO:1901564,GO:1901566,GO:1901576	K00793-ko00740 Riboflavin metabolism	KOG3310-Riboflavin synthase alpha chain[H]	KAH7257222	234	hypothetical protein BKA59DRAFT_100925
2156	gnl|WGS:JAGPXF|BKA59DRAFT_mRNA100926	BKA59DRAFT_100926	JAGPXF010000002.1[-]3980528-3982579	BKA59DRAFT_100926	BKA59DRAFT_100926	hypothetical protein	GO:0000003,GO:0000018,GO:0000075,GO:0000076,GO:0000077,GO:0000278,GO:0000280,GO:0000709,GO:0000712,GO:0000724,GO:0000725,GO:0000727,GO:0000737,GO:0003674,GO:0003824,GO:0004518,GO:0004519,GO:0004520,GO:0004536,GO:0004857,GO:0005575,GO:0005622,GO:0005623,GO:0005634,GO:0006139,GO:0006259,GO:0006260,GO:0006261,GO:0006265,GO:0006281,GO:0006301,GO:0006302,GO:0006308,GO:0006310,GO:0006725,GO:0006807,GO:…	K08991-ko03440 Homologous recombination;ko03460 Fanconi anemia pathway	KOG2379-Endonuclease MUS81[L]	KAH7257223	581	hypothetical protein BKA59DRAFT_100926
8109	gnl|WGS:JAGPXF|BKA59DRAFT_mRNA101063	BKA59DRAFT_101063	JAGPXF010000002.1[+]3983344-3985556	BKA59DRAFT_101063	BKA59DRAFT_101063	hypothetical protein	GO:0000271,GO:0003674,GO:0003824,GO:0004610,GO:0005975,GO:0005976,GO:0006022,GO:0006023,GO:0006030,GO:0006031,GO:0006037,GO:0006038,GO:0006040,GO:0006047,GO:0006048,GO:0006139,GO:0006725,GO:0006793,GO:0006807,GO:0008150,GO:0008152,GO:0009058,GO:0009059,GO:0009225,GO:0009226,GO:0009987,GO:0010383,GO:0016051,GO:0016853,GO:0016866,GO:0016868,GO:0017144,GO:0018130,GO:0019438,GO:0033692,GO:0034637,GO:…	K01836-ko00520 Amino sugar and nucleotide sugar metabolism	KOG2537-Phosphoglucomutase/phosphomannomutase[G]	KAH7257224	537	hypothetical protein BKA59DRAFT_101063
4463	gnl|WGS:JAGPXF|BKA59DRAFT_mRNA101119	BKA59DRAFT_101119	JAGPXF010000002.1[-]4003444-4006506	BKA59DRAFT_101119	BKA59DRAFT_101119	hypothetical protein	-	-	-	KAH7257232	803	hypothetical protein BKA59DRAFT_101119
6519	gnl|WGS:JAGPXF|BKA59DRAFT_mRNA101193	BKA59DRAFT_101193	JAGPXF010000002.1[-]3996918-3998459	BKA59DRAFT_101193	BKA59DRAFT_101193	hypothetical protein	-	-	KOG2588-Predicted DNA-binding protein[K]	KAH7257230	407	hypothetical protein BKA59DRAFT_101193
9251	gnl|WGS:JAGPXF|BKA59DRAFT_mRNA101258	BKA59DRAFT_101258	JAGPXF010000002.1[+]4024045-4026276	BKA59DRAFT_101258	BKA59DRAFT_101258	hypothetical protein	-	-	-	KAH7257237	537	hypothetical protein BKA59DRAFT_101258
4185	gnl|WGS:JAGPXF|BKA59DRAFT_mRNA101305	BKA59DRAFT_101305	JAGPXF010000002.1[+]4028328-4031478	BKA59DRAFT_101305	BKA59DRAFT_101305	hypothetical protein	-	-	KOG0379-Kelch repeat-containing proteins[R]	KAH7257238	838	hypothetical protein BKA59DRAFT_101305
5006	gnl|WGS:JAGPXF|BKA59DRAFT_mRNA101460	BKA59DRAFT_101460	JAGPXF010000002.1[+]4045050-4046748	BKA59DRAFT_101460	BKA59DRAFT_101460	vacuolar protein sorting-associated protein 26-domain-containing protein	GO:0000322,GO:0000323,GO:0000324,GO:0000329,GO:0003674,GO:0003824,GO:0005215,GO:0005575,GO:0005622,GO:0005623,GO:0005737,GO:0005768,GO:0005773,GO:0005774,GO:0006810,GO:0006886,GO:0008104,GO:0008150,GO:0008565,GO:0009987,GO:0012505,GO:0015031,GO:0015833,GO:0016020,GO:0016192,GO:0016197,GO:0016482,GO:0016787,GO:0030904,GO:0030906,GO:0031090,GO:0031410,GO:0031982,GO:0032507,GO:0032991,GO:0033036,GO:…	K18466-ko04144 Endocytosis	KOG3063-Membrane coat complex Retromer, subunit VPS26[U]	KAH7257244	326	vacuolar protein sorting-associated protein 26-domain-containing protein
12368	gnl|WGS:JAGPXF|BKA59DRAFT_mRNA101479	BKA59DRAFT_101479	JAGPXF010000002.1[+]4041663-4043457	BKA59DRAFT_101479	BKA59DRAFT_101479	hypothetical protein	-	-	-	KAH7257242	401	hypothetical protein BKA59DRAFT_101479
13722	gnl|WGS:JAGPXF|BKA59DRAFT_mRNA101515	BKA59DRAFT_101515	JAGPXF010000002.1[-]4060147-4061206	BKA59DRAFT_101515	BKA59DRAFT_101515	hypothetical protein	-	-	-	KAH7257249	204	hypothetical protein BKA59DRAFT_101515
13184	gnl|WGS:JAGPXF|BKA59DRAFT_mRNA101536	BKA59DRAFT_101536	JAGPXF010000002.1[-]4056820-4059489	BKA59DRAFT_101536	BKA59DRAFT_101536	YT521-B-like domain-containing protein	-	-	KOG1902-Putative signal transduction protein involved in RNA splicing[TA]	KAH7257248	639	YT521-B-like domain-containing protein
9547	gnl|WGS:JAGPXF|BKA59DRAFT_mRNA101625	BKA59DRAFT_101625	JAGPXF010000002.1[-]4074538-4076969	BKA59DRAFT_101625	BKA59DRAFT_101625	hypothetical protein	-	-	KOG1485-Mitochondrial Fe2+ transporter MMT1 and related transporters (cation diffusion facilitator superfamily)[P]	KAH7257252	587	hypothetical protein BKA59DRAFT_101625
1582	gnl|WGS:JAGPXF|BKA59DRAFT_mRNA101674	BKA59DRAFT_101674	JAGPXF010000002.1[+]4083597-4086828	BKA59DRAFT_101674	BKA59DRAFT_101674	hypothetical protein	-	-	-	KAH7257253	900	hypothetical protein BKA59DRAFT_101674
14218	gnl|WGS:JAGPXF|BKA59DRAFT_mRNA101793	BKA59DRAFT_101793	JAGPXF010000002.1[+]4094915-4098824	BKA59DRAFT_101793	BKA59DRAFT_101793	hypothetical protein	GO:0003674,GO:0005215,GO:0005216,GO:0005261,GO:0005262,GO:0005575,GO:0006810,GO:0006811,GO:0006812,GO:0006816,GO:0006873,GO:0006874,GO:0006875,GO:0007204,GO:0008150,GO:0008324,GO:0009987,GO:0015075,GO:0015085,GO:0015267,GO:0015318,GO:0016020,GO:0016021,GO:0019725,GO:0022803,GO:0022838,GO:0022857,GO:0022890,GO:0030001,GO:0030003,GO:0031224,GO:0034220,GO:0042592,GO:0044425,GO:0046873,GO:0048878,GO:…	-	-	KAH7257256	1207	hypothetical protein BKA59DRAFT_101793
8071	gnl|WGS:JAGPXF|BKA59DRAFT_mRNA101931	BKA59DRAFT_101931	JAGPXF010000002.1[-]4113230-4114921	BKA59DRAFT_101931	BKA59DRAFT_101931	hypothetical protein	-	-	-	KAH7257264	460	hypothetical protein BKA59DRAFT_101931
14012	gnl|WGS:JAGPXF|BKA59DRAFT_mRNA102064	BKA59DRAFT_102064	JAGPXF010000002.1[-]4125997-4128693	BKA59DRAFT_102064	BKA59DRAFT_102064	hypothetical protein	GO:0000268,GO:0003674,GO:0005048,GO:0005052,GO:0005488,GO:0005515,GO:0005575,GO:0005622,GO:0005623,GO:0005737,GO:0005777,GO:0005778,GO:0005829,GO:0006082,GO:0006605,GO:0006625,GO:0006629,GO:0006631,GO:0006635,GO:0006810,GO:0006886,GO:0006996,GO:0007031,GO:0008104,GO:0008150,GO:0008152,GO:0009056,GO:0009062,GO:0009987,GO:0015031,GO:0015833,GO:0015919,GO:0016020,GO:0016042,GO:0016043,GO:0016054,GO:…	K13342-ko04146 Peroxisome	KOG1125-TPR repeat-containing protein[R]	KAH7257266	643	hypothetical protein BKA59DRAFT_102064
12166	gnl|WGS:JAGPXF|BKA59DRAFT_mRNA102103	BKA59DRAFT_102103	JAGPXF010000002.1[+]4128900-4130017	BKA59DRAFT_102103	BKA59DRAFT_102103	Brix domain-containing protein	GO:0000027,GO:0000460,GO:0000463,GO:0000466,GO:0000470,GO:0003674,GO:0003676,GO:0003723,GO:0005488,GO:0005575,GO:0005622,GO:0005623,GO:0005634,GO:0005730,GO:0005732,GO:0006139,GO:0006364,GO:0006396,GO:0006725,GO:0006807,GO:0006996,GO:0008097,GO:0008150,GO:0008152,GO:0008312,GO:0009987,GO:0010467,GO:0016043,GO:0016070,GO:0016072,GO:0019843,GO:0022607,GO:0022613,GO:0022618,GO:0030684,GO:0030687,GO:…	-	KOG3031-Protein required for biogenesis of the ribosomal 60S subunit[J]	KAH7257267	318	Brix domain-containing protein
12715	gnl|WGS:JAGPXF|BKA59DRAFT_mRNA102123	BKA59DRAFT_102123	JAGPXF010000002.1[-]4130614-4132719	BKA59DRAFT_102123	BKA59DRAFT_102123	hypothetical protein	-	-	-	KAH7257268	496	hypothetical protein BKA59DRAFT_102123
10691	gnl|WGS:JAGPXF|BKA59DRAFT_mRNA102307	BKA59DRAFT_102307	JAGPXF010000002.1[+]4156437-4157681	BKA59DRAFT_102307	BKA59DRAFT_102307	hypothetical protein	-	-	-	KAH7257273	264	hypothetical protein BKA59DRAFT_102307
3845	gnl|WGS:JAGPXF|BKA59DRAFT_mRNA102316	BKA59DRAFT_102316	JAGPXF010000002.1[+]4158604-4160294	BKA59DRAFT_102316	BKA59DRAFT_102316	histone-fold-containing protein	GO:0000228,GO:0000278,GO:0000785,GO:0000790,GO:0005575,GO:0005622,GO:0005623,GO:0005634,GO:0005657,GO:0005694,GO:0006139,GO:0006259,GO:0006260,GO:0006261,GO:0006270,GO:0006323,GO:0006325,GO:0006333,GO:0006338,GO:0006342,GO:0006355,GO:0006725,GO:0006807,GO:0006996,GO:0007049,GO:0008150,GO:0008152,GO:0008622,GO:0009058,GO:0009059,GO:0009889,GO:0009890,GO:0009892,GO:0009987,GO:0010468,GO:0010556,GO:…	-	KOG0870-DNA polymerase epsilon, subunit D[K]	KAH7257274	313	histone-fold-containing protein
421	gnl|WGS:JAGPXF|BKA59DRAFT_mRNA102568	BKA59DRAFT_102568	JAGPXF010000002.1[+]4180473-4181653	BKA59DRAFT_102568	BKA59DRAFT_102568	hypothetical protein	GO:0000245,GO:0000375,GO:0000377,GO:0000398,GO:0003674,GO:0003676,GO:0003723,GO:0005488,GO:0005575,GO:0005622,GO:0005623,GO:0005634,GO:0005681,GO:0005684,GO:0005686,GO:0006139,GO:0006396,GO:0006397,GO:0006725,GO:0006807,GO:0008150,GO:0008152,GO:0008380,GO:0009987,GO:0010467,GO:0016043,GO:0016070,GO:0016071,GO:0022607,GO:0022613,GO:0022618,GO:0030532,GO:0032991,GO:0034622,GO:0034641,GO:0043170,GO:…	K12826-ko03040 Spliceosome	KOG0227-Splicing factor 3a, subunit 2[A]	KAH7257279	240	hypothetical protein BKA59DRAFT_102568
7910	gnl|WGS:JAGPXF|BKA59DRAFT_mRNA102577	BKA59DRAFT_102577	JAGPXF010000002.1[-]4182041-4184546	BKA59DRAFT_102577	BKA59DRAFT_102577	kinase-like domain-containing protein	GO:0000003,GO:0000131,GO:0000902,GO:0000920,GO:0001411,GO:0003674,GO:0003824,GO:0004672,GO:0004674,GO:0005575,GO:0005622,GO:0005623,GO:0005628,GO:0005634,GO:0005737,GO:0005886,GO:0005933,GO:0005934,GO:0005935,GO:0005937,GO:0005938,GO:0006355,GO:0006357,GO:0006464,GO:0006468,GO:0006793,GO:0006796,GO:0006807,GO:0006950,GO:0006970,GO:0006996,GO:0007010,GO:0007114,GO:0007117,GO:0007118,GO:0007154,GO:…	-	KOG0605-NDR and related serine/threonine kinases[R]	KAH7257280	645	kinase-like domain-containing protein
7066	gnl|WGS:JAGPXF|BKA59DRAFT_mRNA102599	BKA59DRAFT_102599	JAGPXF010000002.1[-]4187848-4189070	BKA59DRAFT_102599	BKA59DRAFT_102599	N-terminal domain of NEFA-interacting nuclear protein NIP30-domain-containing protein	-	-	KOG4036-Uncharacterized conserved protein[S]	KAH7257282	231	N-terminal domain of NEFA-interacting nuclear protein NIP30-domain-containing protein
8906	gnl|WGS:JAGPXF|BKA59DRAFT_mRNA102606	BKA59DRAFT_102606	JAGPXF010000002.1[+]4186153-4187936	BKA59DRAFT_102606	BKA59DRAFT_102606	mitochondrial import inner membrane translocase subunit Tim54	GO:0005575,GO:0005622,GO:0005623,GO:0005737,GO:0005739,GO:0005740,GO:0005743,GO:0006605,GO:0006626,GO:0006810,GO:0006839,GO:0006886,GO:0006996,GO:0007005,GO:0007006,GO:0007007,GO:0008104,GO:0008150,GO:0009987,GO:0015031,GO:0015833,GO:0016020,GO:0016021,GO:0016043,GO:0017038,GO:0019866,GO:0031090,GO:0031224,GO:0031966,GO:0031967,GO:0031975,GO:0032991,GO:0033036,GO:0033365,GO:0034613,GO:0042721,GO:…	-	-	KAH7257281	460	mitochondrial import inner membrane translocase subunit Tim54
1432	gnl|WGS:JAGPXF|BKA59DRAFT_mRNA102613	BKA59DRAFT_102613	JAGPXF010000002.1[-]4190501-4192115	BKA59DRAFT_102613	BKA59DRAFT_102613	hypothetical protein	GO:0000307,GO:0001932,GO:0003674,GO:0005575,GO:0005622,GO:0005623,GO:0008150,GO:0009893,GO:0009894,GO:0009896,GO:0010506,GO:0010508,GO:0016239,GO:0016241,GO:0016538,GO:0019207,GO:0019220,GO:0019222,GO:0019887,GO:0030234,GO:0031323,GO:0031325,GO:0031329,GO:0031331,GO:0031399,GO:0032268,GO:0032991,GO:0042325,GO:0043549,GO:0044424,GO:0044464,GO:0045859,GO:0048518,GO:0048522,GO:0050789,GO:0050790,GO:…	-	-	KAH7257283	333	hypothetical protein BKA59DRAFT_102613
12773	gnl|WGS:JAGPXF|BKA59DRAFT_mRNA102844	BKA59DRAFT_102844	JAGPXF010000002.1[+]4216977-4217912	BKA59DRAFT_102844	BKA59DRAFT_102844	hypothetical protein	-	K14294-ko03013 RNA transport;ko03015 mRNA surveillance pathway	-	KAH7257289	191	hypothetical protein BKA59DRAFT_102844
13680	gnl|WGS:JAGPXF|BKA59DRAFT_mRNA102862	BKA59DRAFT_102862	JAGPXF010000002.1[+]4218832-4220644	BKA59DRAFT_102862	BKA59DRAFT_102862	26S proteasome regulatory complex, ATPase RPT4	GO:0000166,GO:0000502,GO:0001672,GO:0003674,GO:0003824,GO:0004175,GO:0005488,GO:0005515,GO:0005524,GO:0005575,GO:0005622,GO:0005623,GO:0005634,GO:0005737,GO:0005829,GO:0005838,GO:0006139,GO:0006259,GO:0006281,GO:0006289,GO:0006355,GO:0006357,GO:0006508,GO:0006511,GO:0006725,GO:0006807,GO:0006950,GO:0006974,GO:0007088,GO:0007346,GO:0008134,GO:0008144,GO:0008150,GO:0008152,GO:0008233,GO:0008540,GO:…	K03064-ko03050 Proteasome;ko05169 Epstein-Barr virus infection	KOG0651-26S proteasome regulatory complex, ATPase RPT4[O]	KAH7257290	391	26S proteasome regulatory complex, ATPase RPT4
4436	gnl|WGS:JAGPXF|BKA59DRAFT_mRNA102979	BKA59DRAFT_102979	JAGPXF010000002.1[-]4230455-4232199	BKA59DRAFT_102979	BKA59DRAFT_102979	hypothetical protein	-	-	-	KAH7257294	456	hypothetical protein BKA59DRAFT_102979
6154	gnl|WGS:JAGPXF|BKA59DRAFT_mRNA103054	BKA59DRAFT_103054	JAGPXF010000002.1[-]4244676-4245710	BKA59DRAFT_103054	BKA59DRAFT_103054	hypothetical protein	-	-	-	KAH7257298	172	hypothetical protein BKA59DRAFT_103054
10051	gnl|WGS:JAGPXF|BKA59DRAFT_mRNA10306	BKA59DRAFT_10306	JAGPXF010000001.1[+]1611983-1613231	BKA59DRAFT_10306	BKA59DRAFT_10306	cell division protein Cdc14	GO:0000910,GO:0005575,GO:0005622,GO:0005623,GO:0005815,GO:0005816,GO:0005856,GO:0007049,GO:0007088,GO:0007096,GO:0007154,GO:0007165,GO:0007264,GO:0007265,GO:0007346,GO:0008150,GO:0009987,GO:0010564,GO:0015630,GO:0022402,GO:0023052,GO:0031028,GO:0031991,GO:0032465,GO:0032467,GO:0032506,GO:0032954,GO:0032956,GO:0032970,GO:0033043,GO:0035556,GO:0043226,GO:0043228,GO:0043229,GO:0043232,GO:0044087,GO:…	-	-	KAH7262039	295	cell division protein Cdc14
12553	gnl|WGS:JAGPXF|BKA59DRAFT_mRNA103063	BKA59DRAFT_103063	JAGPXF010000002.1[+]4248268-4249389	BKA59DRAFT_103063	BKA59DRAFT_103063	hypothetical protein	-	-	-	KAH7257299	256	hypothetical protein BKA59DRAFT_103063
4550	gnl|WGS:JAGPXF|BKA59DRAFT_mRNA103166	BKA59DRAFT_103166	JAGPXF010000002.1[-]4254484-4256190	BKA59DRAFT_103166	BKA59DRAFT_103166	hypothetical protein	-	-	-	KAH7257302	515	hypothetical protein BKA59DRAFT_103166
3144	gnl|WGS:JAGPXF|BKA59DRAFT_mRNA10317	BKA59DRAFT_10317	JAGPXF010000001.1[-]1619056-1619484	BKA59DRAFT_10317	BKA59DRAFT_10317	hypothetical protein	-	-	-	KAH7262042	73	hypothetical protein BKA59DRAFT_10317
11458	gnl|WGS:JAGPXF|BKA59DRAFT_mRNA103178	BKA59DRAFT_103178	JAGPXF010000002.1[+]4267100-4269826	BKA59DRAFT_103178	BKA59DRAFT_103178	origin recognition complex subunit 3 N-terminus-domain-containing protein	GO:0000228,GO:0000278,GO:0000781,GO:0000784,GO:0000785,GO:0000790,GO:0000808,GO:0003674,GO:0003676,GO:0003677,GO:0003688,GO:0003690,GO:0005488,GO:0005575,GO:0005622,GO:0005623,GO:0005634,GO:0005654,GO:0005656,GO:0005657,GO:0005664,GO:0005694,GO:0006139,GO:0006259,GO:0006260,GO:0006261,GO:0006267,GO:0006270,GO:0006725,GO:0006807,GO:0007049,GO:0008150,GO:0008152,GO:0009058,GO:0009059,GO:0009987,GO:…	K02605-ko04110 Cell cycle;ko04111 Cell cycle - yeast;ko04113 Meiosis - yeast	KOG2538-Origin recognition complex, subunit 3[L]	KAH7257305	701	origin recognition complex subunit 3 N-terminus-domain-containing protein
9457	gnl|WGS:JAGPXF|BKA59DRAFT_mRNA10328	BKA59DRAFT_10328	JAGPXF010000001.1[-]1616247-1618378	BKA59DRAFT_10328	BKA59DRAFT_10328	hypothetical protein	-	-	-	KAH7262041	548	hypothetical protein BKA59DRAFT_10328
2791	gnl|WGS:JAGPXF|BKA59DRAFT_mRNA103337	BKA59DRAFT_103337	JAGPXF010000002.1[+]4273649-4276243	BKA59DRAFT_103337	BKA59DRAFT_103337	NPL4 family-domain-containing protein	GO:0000151,GO:0000153,GO:0000226,GO:0000278,GO:0000835,GO:0000836,GO:0000837,GO:0000839,GO:0003674,GO:0005488,GO:0005515,GO:0005575,GO:0005622,GO:0005623,GO:0005634,GO:0005737,GO:0005739,GO:0005740,GO:0005741,GO:0005783,GO:0005789,GO:0005829,GO:0006139,GO:0006401,GO:0006508,GO:0006511,GO:0006515,GO:0006725,GO:0006807,GO:0006810,GO:0006886,GO:0006950,GO:0006996,GO:0007010,GO:0007017,GO:0007049,GO:…	K14015-ko04141 Protein processing in endoplasmic reticulum	KOG2834-Nuclear pore complex, rNpl4 component (sc Npl4)[YU]	KAH7257308	646	NPL4 family-domain-containing protein
12776	gnl|WGS:JAGPXF|BKA59DRAFT_mRNA103382	BKA59DRAFT_103382	JAGPXF010000002.1[-]4285729-4286677	BKA59DRAFT_103382	BKA59DRAFT_103382	hypothetical protein	GO:0005575,GO:0005622,GO:0005623,GO:0005737,GO:0005783,GO:0005789,GO:0006629,GO:0006643,GO:0006665,GO:0006807,GO:0008150,GO:0008152,GO:0009056,GO:0009987,GO:0012505,GO:0016020,GO:0016021,GO:0016042,GO:0030149,GO:0030176,GO:0031224,GO:0031227,GO:0031984,GO:0042175,GO:0043226,GO:0043227,GO:0043229,GO:0043231,GO:0044237,GO:0044238,GO:0044242,GO:0044248,GO:0044255,GO:0044422,GO:0044424,GO:0044425,GO:…	-	KOG3292-Predicted membrane protein[S]	KAH7257310	188	hypothetical protein BKA59DRAFT_103382
12252	gnl|WGS:JAGPXF|BKA59DRAFT_mRNA103412	BKA59DRAFT_103412	JAGPXF010000002.1[+]4286887-4287794	BKA59DRAFT_103412	BKA59DRAFT_103412	hypothetical protein	-	-	-	KAH7257311	157	hypothetical protein BKA59DRAFT_103412
12781	gnl|WGS:JAGPXF|BKA59DRAFT_mRNA103479	BKA59DRAFT_103479	JAGPXF010000002.1[+]4300640-4302506	BKA59DRAFT_103479	BKA59DRAFT_103479	hypothetical protein	-	-	-	KAH7257317	430	hypothetical protein BKA59DRAFT_103479
4181	gnl|WGS:JAGPXF|BKA59DRAFT_mRNA10358	BKA59DRAFT_10358	JAGPXF010000001.1[+]1619936-1621188	BKA59DRAFT_10358	BKA59DRAFT_10358	INO80 complex, subunit Ies4	GO:0000228,GO:0000722,GO:0000723,GO:0000785,GO:0000790,GO:0005575,GO:0005622,GO:0005623,GO:0005634,GO:0005694,GO:0006139,GO:0006259,GO:0006310,GO:0006312,GO:0006325,GO:0006338,GO:0006355,GO:0006357,GO:0006725,GO:0006807,GO:0006950,GO:0006974,GO:0006996,GO:0008150,GO:0008152,GO:0009889,GO:0009987,GO:0010468,GO:0010556,GO:0016043,GO:0019219,GO:0019222,GO:0031011,GO:0031323,GO:0031326,GO:0031974,GO:…	-	-	KAH7262043	277	INO80 complex, subunit Ies4
12760	gnl|WGS:JAGPXF|BKA59DRAFT_mRNA103657	BKA59DRAFT_103657	JAGPXF010000002.1[+]4312301-4313428	BKA59DRAFT_103657	BKA59DRAFT_103657	hypothetical protein	-	-	-	KAH7257320	186	hypothetical protein BKA59DRAFT_103657
5873	gnl|WGS:JAGPXF|BKA59DRAFT_mRNA103664	BKA59DRAFT_103664	JAGPXF010000002.1[+]4309445-4311452	BKA59DRAFT_103664	BKA59DRAFT_103664	hypothetical protein	-	-	-	KAH7257319	375	hypothetical protein BKA59DRAFT_103664
7693	gnl|WGS:JAGPXF|BKA59DRAFT_mRNA104067	BKA59DRAFT_104067	JAGPXF010000002.1[+]4338711-4340812	BKA59DRAFT_104067	BKA59DRAFT_104067	glycoside hydrolase superfamily	GO:0000023,GO:0000272,GO:0003674,GO:0003824,GO:0004553,GO:0004564,GO:0004575,GO:0005975,GO:0005976,GO:0005984,GO:0008150,GO:0008152,GO:0009056,GO:0009057,GO:0009311,GO:0009987,GO:0015926,GO:0016052,GO:0016787,GO:0016798,GO:0032450,GO:0043170,GO:0044237,GO:0044238,GO:0044247,GO:0044248,GO:0044260,GO:0044262,GO:0044264,GO:0044275,GO:0044653,GO:0044654,GO:0071704,GO:0090599,GO:1901575	-	KOG0471-Alpha-amylase[G]	KAH7257327	571	glycoside hydrolase superfamily
4125	gnl|WGS:JAGPXF|BKA59DRAFT_mRNA104080	BKA59DRAFT_104080	JAGPXF010000002.1[-]4340942-4342211	BKA59DRAFT_104080	BKA59DRAFT_104080	nucleophile aminohydrolase	GO:0000502,GO:0003674,GO:0005575,GO:0005622,GO:0005623,GO:0005634,GO:0005737,GO:0005783,GO:0005789,GO:0005829,GO:0005839,GO:0006508,GO:0006511,GO:0006807,GO:0007088,GO:0007346,GO:0008047,GO:0008150,GO:0008152,GO:0009056,GO:0009057,GO:0009893,GO:0009896,GO:0009987,GO:0010498,GO:0010499,GO:0010564,GO:0010604,GO:0010638,GO:0010950,GO:0010952,GO:0010965,GO:0012505,GO:0016020,GO:0016504,GO:0019222,GO:…	K02735-ko03050 Proteasome	KOG0180-20S proteasome, regulatory subunit beta type PSMB3/PUP3[O]	KAH7257328	205	nucleophile aminohydrolase
4122	gnl|WGS:JAGPXF|BKA59DRAFT_mRNA104085	BKA59DRAFT_104085	JAGPXF010000002.1[+]4346686-4347504	BKA59DRAFT_104085	BKA59DRAFT_104085	hypothetical protein	-	-	-	KAH7257331	170	hypothetical protein BKA59DRAFT_104085
1570	gnl|WGS:JAGPXF|BKA59DRAFT_mRNA10409	BKA59DRAFT_10409	JAGPXF010000001.1[-]1636642-1638078	BKA59DRAFT_10409	BKA59DRAFT_10409	hypothetical protein	GO:0005575,GO:0005622,GO:0005623,GO:0005737,GO:0006464,GO:0006508,GO:0006511,GO:0006807,GO:0006950,GO:0008150,GO:0008152,GO:0009056,GO:0009057,GO:0009987,GO:0010033,GO:0010243,GO:0010498,GO:0019538,GO:0019941,GO:0030163,GO:0030433,GO:0033554,GO:0034976,GO:0036211,GO:0036503,GO:0042221,GO:0043161,GO:0043170,GO:0043412,GO:0043632,GO:0044237,GO:0044238,GO:0044248,GO:0044257,GO:0044260,GO:0044265,GO:…	-	KOG2606-OTU (ovarian tumor)-like cysteine protease[TO]	KAH7262048	305	hypothetical protein BKA59DRAFT_10409
3680	gnl|WGS:JAGPXF|BKA59DRAFT_mRNA104316	BKA59DRAFT_104316	JAGPXF010000002.1[-]4354974-4356058	BKA59DRAFT_104316	BKA59DRAFT_104316	hypothetical protein	-	-	-	KAH7257334	162	hypothetical protein BKA59DRAFT_104316
8525	gnl|WGS:JAGPXF|BKA59DRAFT_mRNA105167	BKA59DRAFT_105167	JAGPXF010000002.1[+]4395612-4399467	BKA59DRAFT_105167	BKA59DRAFT_105167	hypothetical protein	GO:0000175,GO:0000177,GO:0000178,GO:0000932,GO:0000957,GO:0000959,GO:0000963,GO:0000965,GO:0003674,GO:0003676,GO:0003723,GO:0003824,GO:0004518,GO:0004527,GO:0004532,GO:0004540,GO:0005488,GO:0005575,GO:0005622,GO:0005623,GO:0005737,GO:0005739,GO:0005759,GO:0006139,GO:0006364,GO:0006396,GO:0006401,GO:0006725,GO:0006807,GO:0006996,GO:0007005,GO:0008150,GO:0008152,GO:0008408,GO:0008859,GO:0009056,GO:…	-	-	KAH7257346	1047	hypothetical protein BKA59DRAFT_105167
8739	gnl|WGS:JAGPXF|BKA59DRAFT_mRNA105377	BKA59DRAFT_105377	JAGPXF010000002.1[-]4391495-4393870	BKA59DRAFT_105377	BKA59DRAFT_105377	glycoside hydrolase superfamily	GO:0005575,GO:0005618,GO:0005623,GO:0009277,GO:0030312,GO:0044464,GO:0071944	-	-	KAH7257345	618	glycoside hydrolase superfamily
14341	gnl|WGS:JAGPXF|BKA59DRAFT_mRNA105798	BKA59DRAFT_105798	JAGPXF010000002.1[+]4417822-4419030	BKA59DRAFT_105798	BKA59DRAFT_105798	hypothetical protein	-	-	-	KAH7257349	325	hypothetical protein BKA59DRAFT_105798
3310	gnl|WGS:JAGPXF|BKA59DRAFT_mRNA105871	BKA59DRAFT_105871	JAGPXF010000002.1[-]4423486-4425037	BKA59DRAFT_105871	BKA59DRAFT_105871	hypothetical protein	GO:0002943,GO:0003674,GO:0003824,GO:0006139,GO:0006396,GO:0006399,GO:0006400,GO:0006725,GO:0006807,GO:0008033,GO:0008150,GO:0008152,GO:0009451,GO:0009987,GO:0010467,GO:0016070,GO:0016491,GO:0016627,GO:0017150,GO:0034470,GO:0034641,GO:0034660,GO:0043170,GO:0043412,GO:0044237,GO:0044238,GO:0046483,GO:0055114,GO:0071704,GO:0090304,GO:0140098,GO:0140101,GO:1901360	-	KOG2335-tRNA-dihydrouridine synthase[J]	KAH7257352	388	hypothetical protein BKA59DRAFT_105871
3304	gnl|WGS:JAGPXF|BKA59DRAFT_mRNA105878	BKA59DRAFT_105878	JAGPXF010000002.1[+]4431736-4432521	BKA59DRAFT_105878	BKA59DRAFT_105878	hypothetical protein	-	-	-	KAH7257356	163	hypothetical protein BKA59DRAFT_105878
11989	gnl|WGS:JAGPXF|BKA59DRAFT_mRNA105900	BKA59DRAFT_105900	JAGPXF010000002.1[+]4429047-4431735	BKA59DRAFT_105900	BKA59DRAFT_105900	hypothetical protein	-	-	-	KAH7257355	763	hypothetical protein BKA59DRAFT_105900
5810	gnl|WGS:JAGPXF|BKA59DRAFT_mRNA106099	BKA59DRAFT_106099	JAGPXF010000002.1[+]4469925-4472544	BKA59DRAFT_106099	BKA59DRAFT_106099	hypothetical protein	GO:0000003,GO:0000131,GO:0000271,GO:0003006,GO:0003674,GO:0005575,GO:0005622,GO:0005623,GO:0005628,GO:0005933,GO:0005935,GO:0005975,GO:0005976,GO:0006022,GO:0006023,GO:0006030,GO:0006031,GO:0006037,GO:0006038,GO:0006040,GO:0006807,GO:0007049,GO:0008047,GO:0008150,GO:0008152,GO:0009058,GO:0009059,GO:0009272,GO:0009653,GO:0009987,GO:0010383,GO:0016020,GO:0016051,GO:0017144,GO:0019953,GO:0022402,GO:…	-	KOG1550-Extracellular protein SEL-1 and related proteins[MOT]	KAH7257369	735	hypothetical protein BKA59DRAFT_106099
12478	gnl|WGS:JAGPXF|BKA59DRAFT_mRNA106124	BKA59DRAFT_106124	JAGPXF010000002.1[-]4476005-4477161	BKA59DRAFT_106124	BKA59DRAFT_106124	hypothetical protein	-	-	-	KAH7257370	211	hypothetical protein BKA59DRAFT_106124
6054	gnl|WGS:JAGPXF|BKA59DRAFT_mRNA106150	BKA59DRAFT_106150	JAGPXF010000002.1[-]4481170-4484489	BKA59DRAFT_106150	BKA59DRAFT_106150	SNF2 family N-terminal domain-containing protein	GO:0000122,GO:0000166,GO:0000183,GO:0000228,GO:0000729,GO:0000775,GO:0000785,GO:0000790,GO:0000792,GO:0003674,GO:0003676,GO:0003677,GO:0003678,GO:0003682,GO:0003824,GO:0004003,GO:0004386,GO:0005488,GO:0005524,GO:0005575,GO:0005622,GO:0005623,GO:0005634,GO:0005694,GO:0005720,GO:0005737,GO:0005739,GO:0006139,GO:0006259,GO:0006281,GO:0006302,GO:0006323,GO:0006325,GO:0006333,GO:0006338,GO:0006342,GO:…	K14439-ko04550 Signaling pathways regulating pluripotency of stem cells	KOG0389-SNF2 family DNA-dependent ATPase[B]	KAH7257372	1013	SNF2 family N-terminal domain-containing protein
6567	gnl|WGS:JAGPXF|BKA59DRAFT_mRNA106173	BKA59DRAFT_106173	JAGPXF010000002.1[-]4486306-4488163	BKA59DRAFT_106173	BKA59DRAFT_106173	hypothetical protein	GO:0005575,GO:0005623,GO:0005933,GO:0005937,GO:0030427,GO:0042995,GO:0043332,GO:0044463,GO:0044464,GO:0051286,GO:0120025,GO:0120038	-	-	KAH7257374	393	hypothetical protein BKA59DRAFT_106173
4220	gnl|WGS:JAGPXF|BKA59DRAFT_mRNA106658	BKA59DRAFT_106658	JAGPXF010000002.1[+]4497814-4499875	BKA59DRAFT_106658	BKA59DRAFT_106658	glucose-6-phosphate 1-dehydrogenase	GO:0000166,GO:0000302,GO:0002262,GO:0002376,GO:0002520,GO:0003674,GO:0003824,GO:0004345,GO:0005488,GO:0005515,GO:0005536,GO:0005575,GO:0005622,GO:0005623,GO:0005737,GO:0005829,GO:0005886,GO:0005975,GO:0005996,GO:0006066,GO:0006081,GO:0006091,GO:0006098,GO:0006139,GO:0006518,GO:0006575,GO:0006629,GO:0006694,GO:0006695,GO:0006725,GO:0006732,GO:0006733,GO:0006739,GO:0006740,GO:0006749,GO:0006753,GO:…	K00036-ko01200 Carbon metabolism;ko00030 Pentose phosphate pathway;ko00480 Glutathione metabolism;ko05230 Central carbon metabolism in cancer	KOG0563-Glucose-6-phosphate 1-dehydrogenase[G]	KAH7257376	449	glucose-6-phosphate 1-dehydrogenase
10603	gnl|WGS:JAGPXF|BKA59DRAFT_mRNA106689	BKA59DRAFT_106689	JAGPXF010000002.1[-]4503451-4506092	BKA59DRAFT_106689	BKA59DRAFT_106689	hypothetical protein	GO:0003674,GO:0003824,GO:0004729,GO:0005575,GO:0005622,GO:0005623,GO:0005737,GO:0005739,GO:0005740,GO:0005743,GO:0006725,GO:0006778,GO:0006779,GO:0006783,GO:0006807,GO:0008150,GO:0008152,GO:0009058,GO:0009987,GO:0016020,GO:0016491,GO:0016627,GO:0016634,GO:0018130,GO:0019438,GO:0019866,GO:0031090,GO:0031966,GO:0031967,GO:0031975,GO:0033013,GO:0033014,GO:0034641,GO:0042168,GO:0042440,GO:0043226,GO:…	K00231-ko00860 Porphyrin and chlorophyll metabolism	KOG1276-Protoporphyrinogen oxidase[H]	KAH7257378	599	hypothetical protein BKA59DRAFT_106689
2402	gnl|WGS:JAGPXF|BKA59DRAFT_mRNA106719	BKA59DRAFT_106719	JAGPXF010000002.1[+]4499877-4503722	BKA59DRAFT_106719	BKA59DRAFT_106719	mediator complex subunit MED14-domain-containing protein	GO:0000122,GO:0000428,GO:0001085,GO:0001091,GO:0001093,GO:0001098,GO:0001099,GO:0001103,GO:0003674,GO:0005488,GO:0005515,GO:0005575,GO:0005622,GO:0005623,GO:0005634,GO:0005654,GO:0005667,GO:0006355,GO:0006357,GO:0008134,GO:0008150,GO:0009889,GO:0009890,GO:0009891,GO:0009892,GO:0009893,GO:0010468,GO:0010556,GO:0010557,GO:0010558,GO:0010604,GO:0010605,GO:0010628,GO:0010629,GO:0016591,GO:0016592,GO:…	K15156-ko04919 Thyroid hormone signaling pathway	KOG1875-Thyroid hormone receptor-associated coactivator complex component (TRAP170)[K]	KAH7257377	1017	mediator complex subunit MED14-domain-containing protein
357	gnl|WGS:JAGPXF|BKA59DRAFT_mRNA106791	BKA59DRAFT_106791	JAGPXF010000002.1[+]4520088-4521298	BKA59DRAFT_106791	BKA59DRAFT_106791	hypothetical protein	-	-	-	KAH7257384	249	hypothetical protein BKA59DRAFT_106791
354	gnl|WGS:JAGPXF|BKA59DRAFT_mRNA106798	BKA59DRAFT_106798	JAGPXF010000002.1[-]4518473-4519483	BKA59DRAFT_106798	BKA59DRAFT_106798	hypothetical protein	-	-	-	KAH7257383	157	hypothetical protein BKA59DRAFT_106798
3857	gnl|WGS:JAGPXF|BKA59DRAFT_mRNA106818	BKA59DRAFT_106818	JAGPXF010000002.1[-]4515803-4517931	BKA59DRAFT_106818	BKA59DRAFT_106818	pyridoxal phosphate-dependent transferase	GO:0003674,GO:0003824,GO:0005575,GO:0005622,GO:0005623,GO:0005737,GO:0006082,GO:0006520,GO:0006725,GO:0006807,GO:0008150,GO:0008152,GO:0008483,GO:0008793,GO:0009056,GO:0009063,GO:0009072,GO:0009074,GO:0009987,GO:0016054,GO:0016740,GO:0016769,GO:0019439,GO:0019752,GO:0043436,GO:0044237,GO:0044238,GO:0044248,GO:0044281,GO:0044282,GO:0044424,GO:0044464,GO:0046395,GO:0047536,GO:0071704,GO:1901360,GO:…	K00838-ko01210 2-Oxocarboxylic acid metabolism;ko01230 Biosynthesis of amino acids;ko00270 Cysteine and methionine metabolism;ko00300 Lysine biosynthesis;ko00350 Tyrosine metabolism;ko00360 Phenylalanine metabolism;ko00380 Tryptophan metabolism;ko00400 Ph	KOG0634-Aromatic amino acid aminotransferase and related proteins[E]	KAH7257382	559	pyridoxal phosphate-dependent transferase
12201	gnl|WGS:JAGPXF|BKA59DRAFT_mRNA106848	BKA59DRAFT_106848	JAGPXF010000002.1[+]4513765-4515935	BKA59DRAFT_106848	BKA59DRAFT_106848	cytochrome P450	-	-	KOG0157-Cytochrome P450 CYP4/CYP19/CYP26 subfamilies[QI]	KAH7257381	535	cytochrome P450
7932	gnl|WGS:JAGPXF|BKA59DRAFT_mRNA106909	BKA59DRAFT_106909	JAGPXF010000002.1[-]4527900-4529720	BKA59DRAFT_106909	BKA59DRAFT_106909	PAP2 superfamily-domain-containing protein	-	-	KOG3030-Lipid phosphate phosphatase and related enzymes of the PAP2 family[I]	KAH7257387	470	PAP2 superfamily-domain-containing protein
6939	gnl|WGS:JAGPXF|BKA59DRAFT_mRNA107017	BKA59DRAFT_107017	JAGPXF010000002.1[+]4534631-4536816	BKA59DRAFT_107017	BKA59DRAFT_107017	cyclin-like protein	GO:0000018,GO:0000070,GO:0000075,GO:0000079,GO:0000082,GO:0000086,GO:0000228,GO:0000278,GO:0000280,GO:0000307,GO:0000781,GO:0000784,GO:0000785,GO:0000790,GO:0000792,GO:0000819,GO:0001932,GO:0001934,GO:0003674,GO:0005488,GO:0005515,GO:0005575,GO:0005622,GO:0005623,GO:0005634,GO:0005694,GO:0005720,GO:0005724,GO:0005730,GO:0005737,GO:0005815,GO:0005816,GO:0005819,GO:0005856,GO:0005933,GO:0005935,GO:…	-	KOG0653-Cyclin B and related kinase-activating proteins[D]	KAH7257389	481	cyclin-like protein
418	gnl|WGS:JAGPXF|BKA59DRAFT_mRNA107041	BKA59DRAFT_107041	JAGPXF010000002.1[+]4537490-4539527	BKA59DRAFT_107041	BKA59DRAFT_107041	WD40-repeat-containing domain protein	GO:0000346,GO:0000347,GO:0000445,GO:0005575,GO:0005622,GO:0005623,GO:0005634,GO:0006403,GO:0006405,GO:0006406,GO:0006611,GO:0006810,GO:0006886,GO:0006913,GO:0008104,GO:0008150,GO:0008152,GO:0010467,GO:0015031,GO:0015833,GO:0015931,GO:0031503,GO:0032991,GO:0033036,GO:0034613,GO:0042886,GO:0043170,GO:0043226,GO:0043227,GO:0043229,GO:0043231,GO:0044422,GO:0044424,GO:0044428,GO:0044446,GO:0044464,GO:…	K12880-ko03040 Spliceosome;ko03013 RNA transport	KOG1407-WD40 repeat protein[S]	KAH7257390	336	WD40-repeat-containing domain protein
10190	gnl|WGS:JAGPXF|BKA59DRAFT_mRNA107138	BKA59DRAFT_107138	JAGPXF010000002.1[+]4540898-4544165	BKA59DRAFT_107138	BKA59DRAFT_107138	fungal-specific transcription factor domain-containing protein	-	-	-	KAH7257391	853	fungal-specific transcription factor domain-containing protein
4783	gnl|WGS:JAGPXF|BKA59DRAFT_mRNA107186	BKA59DRAFT_107186	JAGPXF010000002.1[-]4556814-4558175	BKA59DRAFT_107186	BKA59DRAFT_107186	hypothetical protein	-	-	-	KAH7257396	299	hypothetical protein BKA59DRAFT_107186
7368	gnl|WGS:JAGPXF|BKA59DRAFT_mRNA107250	BKA59DRAFT_107250	JAGPXF010000002.1[-]4546810-4549574	BKA59DRAFT_107250	BKA59DRAFT_107250	major facilitator superfamily domain-containing protein	-	-	KOG0252-Inorganic phosphate transporter[P]	KAH7257393	682	major facilitator superfamily domain-containing protein
9494	gnl|WGS:JAGPXF|BKA59DRAFT_mRNA107351	BKA59DRAFT_107351	JAGPXF010000002.1[+]4551975-4553946	BKA59DRAFT_107351	BKA59DRAFT_107351	hypothetical protein	-	-	-	KAH7257394	391	hypothetical protein BKA59DRAFT_107351
9631	gnl|WGS:JAGPXF|BKA59DRAFT_mRNA107371	BKA59DRAFT_107371	JAGPXF010000002.1[+]4553995-4555776	BKA59DRAFT_107371	BKA59DRAFT_107371	Acetokinase family-domain-containing protein	-	K00925-ko01200 Carbon metabolism;ko00620 Pyruvate metabolism;ko00640 Propanoate metabolism;ko00720 Carbon fixation pathways in prokaryotes;ko00680 Methane metabolism;ko00430 Taurine and hypotaurine metabolism	-	KAH7257395	415	Acetokinase family-domain-containing protein
11341	gnl|WGS:JAGPXF|BKA59DRAFT_mRNA10755	BKA59DRAFT_10755	JAGPXF010000001.1[-]1625866-1627390	BKA59DRAFT_10755	BKA59DRAFT_10755	hypothetical protein	GO:0001401,GO:0005575,GO:0005622,GO:0005623,GO:0005737,GO:0005739,GO:0005740,GO:0005741,GO:0006605,GO:0006626,GO:0006810,GO:0006839,GO:0006886,GO:0006996,GO:0007005,GO:0007006,GO:0008104,GO:0008150,GO:0009987,GO:0015031,GO:0015833,GO:0016020,GO:0016043,GO:0017038,GO:0019867,GO:0031090,GO:0031966,GO:0031967,GO:0031968,GO:0031975,GO:0032991,GO:0033036,GO:0033365,GO:0034613,GO:0042886,GO:0043226,GO:…	-	KOG3028-Translocase of outer mitochondrial membrane complex, subunit TOM37/Metaxin 1[U]	KAH7262045	289	hypothetical protein BKA59DRAFT_10755
3618	gnl|WGS:JAGPXF|BKA59DRAFT_mRNA107665	BKA59DRAFT_107665	JAGPXF010000002.1[-]4565743-4567998	BKA59DRAFT_107665	BKA59DRAFT_107665	hypothetical protein	GO:0000244,GO:0000375,GO:0000377,GO:0000387,GO:0000398,GO:0005575,GO:0005622,GO:0005623,GO:0005634,GO:0005681,GO:0005687,GO:0005737,GO:0005739,GO:0006139,GO:0006396,GO:0006397,GO:0006725,GO:0006807,GO:0008150,GO:0008152,GO:0008380,GO:0009987,GO:0010467,GO:0016043,GO:0016070,GO:0016071,GO:0022607,GO:0022613,GO:0022618,GO:0030532,GO:0032991,GO:0034622,GO:0034641,GO:0043170,GO:0043226,GO:0043227,GO:…	K12844-ko03040 Spliceosome	KOG2574-mRNA splicing factor PRP31[A]	KAH7257397	634	hypothetical protein BKA59DRAFT_107665
2515	gnl|WGS:JAGPXF|BKA59DRAFT_mRNA1077	BKA59DRAFT_1077	JAGPXF010000001.1[-]677365-678567	BKA59DRAFT_1077	BKA59DRAFT_1077	hypothetical protein	-	-	-	KAH7261726	166	hypothetical protein BKA59DRAFT_1077
12261	gnl|WGS:JAGPXF|BKA59DRAFT_mRNA107716	BKA59DRAFT_107716	JAGPXF010000002.1[-]4571700-4574346	BKA59DRAFT_107716	BKA59DRAFT_107716	hypothetical protein	-	-	-	KAH7257399	714	hypothetical protein BKA59DRAFT_107716
11778	gnl|WGS:JAGPXF|BKA59DRAFT_mRNA107730	BKA59DRAFT_107730	JAGPXF010000002.1[+]4568032-4570364	BKA59DRAFT_107730	BKA59DRAFT_107730	hypothetical protein	GO:0000245,GO:0000354,GO:0000375,GO:0000377,GO:0000398,GO:0000785,GO:0000974,GO:0003674,GO:0003676,GO:0003677,GO:0003682,GO:0003688,GO:0003690,GO:0005488,GO:0005575,GO:0005622,GO:0005623,GO:0005634,GO:0005681,GO:0005684,GO:0005694,GO:0006139,GO:0006259,GO:0006260,GO:0006261,GO:0006270,GO:0006396,GO:0006397,GO:0006725,GO:0006807,GO:0008150,GO:0008152,GO:0008380,GO:0009058,GO:0009059,GO:0009987,GO:…	K12869-ko03040 Spliceosome	KOG1915-Cell cycle control protein (crooked neck)[D]	KAH7257398	674	hypothetical protein BKA59DRAFT_107730
4023	gnl|WGS:JAGPXF|BKA59DRAFT_mRNA107860	BKA59DRAFT_107860	JAGPXF010000002.1[-]4580421-4581852	BKA59DRAFT_107860	BKA59DRAFT_107860	hypothetical protein	-	-	-	KAH7257401	359	hypothetical protein BKA59DRAFT_107860
8908	gnl|WGS:JAGPXF|BKA59DRAFT_mRNA107891	BKA59DRAFT_107891	JAGPXF010000002.1[-]4593225-4593568	BKA59DRAFT_107891	BKA59DRAFT_107891	hypothetical protein	-	-	-	KAH7257404	79	hypothetical protein BKA59DRAFT_107891
12717	gnl|WGS:JAGPXF|BKA59DRAFT_mRNA107953	BKA59DRAFT_107953	JAGPXF010000002.1[-]4583405-4586333	BKA59DRAFT_107953	BKA59DRAFT_107953	hypothetical protein	GO:0002181,GO:0003674,GO:0003676,GO:0003723,GO:0003729,GO:0005488,GO:0005575,GO:0005622,GO:0005623,GO:0005737,GO:0005844,GO:0006412,GO:0006417,GO:0006518,GO:0006807,GO:0006873,GO:0006875,GO:0006878,GO:0008150,GO:0008152,GO:0009058,GO:0009059,GO:0009889,GO:0009987,GO:0010467,GO:0010468,GO:0010494,GO:0010556,GO:0010608,GO:0019222,GO:0019538,GO:0019725,GO:0030003,GO:0031323,GO:0031326,GO:0032268,GO:…	-	KOG2591-c-Mpl binding protein, contains La domain[T]	KAH7257402	766	hypothetical protein BKA59DRAFT_107953
11684	gnl|WGS:JAGPXF|BKA59DRAFT_mRNA107994	BKA59DRAFT_107994	JAGPXF010000002.1[-]4598544-4601120	BKA59DRAFT_107994	BKA59DRAFT_107994	nitrogen permease regulator of amino acid transport activity 3-domain-containing protein	GO:0000306,GO:0000322,GO:0000323,GO:0000324,GO:0000329,GO:0005575,GO:0005622,GO:0005623,GO:0005737,GO:0005773,GO:0005774,GO:0006950,GO:0006995,GO:0007154,GO:0007165,GO:0008150,GO:0009267,GO:0009605,GO:0009894,GO:0009966,GO:0009968,GO:0009987,GO:0009991,GO:0010506,GO:0010646,GO:0010648,GO:0016020,GO:0016241,GO:0019222,GO:0019898,GO:0023051,GO:0023052,GO:0023057,GO:0031090,GO:0031312,GO:0031323,GO:…	K20406-ko04150 mTOR signaling pathway	KOG3830-Uncharacterized conserved protein[S]	KAH7257406	710	nitrogen permease regulator of amino acid transport activity 3-domain-containing protein
11971	gnl|WGS:JAGPXF|BKA59DRAFT_mRNA108401	BKA59DRAFT_108401	JAGPXF010000002.1[+]4602696-4604584	BKA59DRAFT_108401	BKA59DRAFT_108401	kinase-like domain-containing protein	-	K00894-ko00564 Glycerophospholipid metabolism	KOG4720-Ethanolamine kinase[I]	KAH7257407	433	kinase-like domain-containing protein
4709	gnl|WGS:JAGPXF|BKA59DRAFT_mRNA108433	BKA59DRAFT_108433	JAGPXF010000002.1[+]4609262-4613150	BKA59DRAFT_108433	BKA59DRAFT_108433	hypothetical protein	-	-	-	KAH7257408	1115	hypothetical protein BKA59DRAFT_108433
12685	gnl|WGS:JAGPXF|BKA59DRAFT_mRNA108447	BKA59DRAFT_108447	JAGPXF010000002.1[-]4613595-4616168	BKA59DRAFT_108447	BKA59DRAFT_108447	major facilitator superfamily domain-containing protein	-	-	KOG0252-Inorganic phosphate transporter[P]	KAH7257409	671	major facilitator superfamily domain-containing protein
5571	gnl|WGS:JAGPXF|BKA59DRAFT_mRNA108664	BKA59DRAFT_108664	JAGPXF010000002.1[+]4635315-4636134	BKA59DRAFT_108664	BKA59DRAFT_108664	hypothetical protein	-	-	-	KAH7257413	102	hypothetical protein BKA59DRAFT_108664
3458	gnl|WGS:JAGPXF|BKA59DRAFT_mRNA109170	BKA59DRAFT_109170	JAGPXF010000002.1[-]4667113-4668803	BKA59DRAFT_109170	BKA59DRAFT_109170	hypothetical protein	-	-	-	KAH7257424	377	hypothetical protein BKA59DRAFT_109170
10185	gnl|WGS:JAGPXF|BKA59DRAFT_mRNA109404	BKA59DRAFT_109404	JAGPXF010000002.1[+]4674175-4676046	BKA59DRAFT_109404	BKA59DRAFT_109404	hypothetical protein	-	-	-	KAH7257425	530	hypothetical protein BKA59DRAFT_109404
8777	gnl|WGS:JAGPXF|BKA59DRAFT_mRNA109804	BKA59DRAFT_109804	JAGPXF010000002.1[-]4692933-4694960	BKA59DRAFT_109804	BKA59DRAFT_109804	hypothetical protein	-	-	-	KAH7257433	494	hypothetical protein BKA59DRAFT_109804
6136	gnl|WGS:JAGPXF|BKA59DRAFT_mRNA109866	BKA59DRAFT_109866	JAGPXF010000002.1[-]4701155-4704246	BKA59DRAFT_109866	BKA59DRAFT_109866	TATA element modulatory factor 1 TATA binding-domain-containing protein	GO:0005575,GO:0005622,GO:0005623,GO:0005737,GO:0005794,GO:0012505,GO:0043226,GO:0043227,GO:0043229,GO:0043231,GO:0044424,GO:0044444,GO:0044464	-	KOG4673-Transcription factor TMF, TATA element modulatory factor[K]	KAH7257437	869	TATA element modulatory factor 1 TATA binding-domain-containing protein
9439	gnl|WGS:JAGPXF|BKA59DRAFT_mRNA10988	BKA59DRAFT_10988	JAGPXF010000001.1[+]1635306-1636790	BKA59DRAFT_10988	BKA59DRAFT_10988	S-adenosyl-L-methionine-dependent methyltransferase	-	-	-	KAH7262047	281	S-adenosyl-L-methionine-dependent methyltransferase
12033	gnl|WGS:JAGPXF|BKA59DRAFT_mRNA109904	BKA59DRAFT_109904	JAGPXF010000002.1[-]4708807-4715428	BKA59DRAFT_109904	BKA59DRAFT_109904	hypothetical protein	-	-	-	KAH7257439	1923	hypothetical protein BKA59DRAFT_109904
4663	gnl|WGS:JAGPXF|BKA59DRAFT_mRNA110118	BKA59DRAFT_110118	JAGPXF010000002.1[-]4728911-4730788	BKA59DRAFT_110118	BKA59DRAFT_110118	alternative oxidase-domain-containing protein	GO:0005575,GO:0005622,GO:0005623,GO:0005737,GO:0005739,GO:0005740,GO:0005743,GO:0016020,GO:0019866,GO:0031090,GO:0031966,GO:0031967,GO:0031975,GO:0043226,GO:0043227,GO:0043229,GO:0043231,GO:0044422,GO:0044424,GO:0044429,GO:0044444,GO:0044446,GO:0044464	-	-	KAH7257442	352	alternative oxidase-domain-containing protein
6764	gnl|WGS:JAGPXF|BKA59DRAFT_mRNA110190	BKA59DRAFT_110190	JAGPXF010000002.1[+]4732406-4734403	BKA59DRAFT_110190	BKA59DRAFT_110190	eukaryotic translation initiation factor 3 subunit J	GO:0000462,GO:0002181,GO:0003674,GO:0003676,GO:0003723,GO:0003743,GO:0005488,GO:0005575,GO:0005622,GO:0005623,GO:0005737,GO:0005852,GO:0006139,GO:0006364,GO:0006396,GO:0006412,GO:0006413,GO:0006518,GO:0006725,GO:0006807,GO:0008135,GO:0008150,GO:0008152,GO:0009058,GO:0009059,GO:0009987,GO:0010467,GO:0010494,GO:0016070,GO:0016072,GO:0019538,GO:0022613,GO:0030490,GO:0032991,GO:0034470,GO:0034641,GO:…	K03245-ko03013 RNA transport	KOG4813-Translation initiation factor eIF3, p35 subunit[J]	KAH7257443	277	eukaryotic translation initiation factor 3 subunit J
1317	gnl|WGS:JAGPXF|BKA59DRAFT_mRNA110741	BKA59DRAFT_110741	JAGPXF010000002.1[-]4770443-4772478	BKA59DRAFT_110741	BKA59DRAFT_110741	hypothetical protein	GO:0000118,GO:0000228,GO:0000785,GO:0000790,GO:0001932,GO:0001934,GO:0003674,GO:0003824,GO:0004407,GO:0005575,GO:0005622,GO:0005623,GO:0005634,GO:0005654,GO:0005694,GO:0005737,GO:0006323,GO:0006325,GO:0006333,GO:0006338,GO:0006342,GO:0006355,GO:0006357,GO:0006464,GO:0006476,GO:0006807,GO:0006996,GO:0008150,GO:0008152,GO:0009889,GO:0009890,GO:0009892,GO:0009893,GO:0009966,GO:0009967,GO:0009987,GO:…	-	KOG1342-Histone deacetylase complex, catalytic component RPD3[B]	KAH7257454	499	hypothetical protein BKA59DRAFT_110741
1323	gnl|WGS:JAGPXF|BKA59DRAFT_mRNA110746	BKA59DRAFT_110746	JAGPXF010000002.1[-]4768832-4770442	BKA59DRAFT_110746	BKA59DRAFT_110746	glycoside hydrolase superfamily	-	-	-	KAH7257453	338	glycoside hydrolase superfamily
7937	gnl|WGS:JAGPXF|BKA59DRAFT_mRNA111147	BKA59DRAFT_111147	JAGPXF010000002.1[-]4800751-4807689	BKA59DRAFT_111147	BKA59DRAFT_111147	Ion transport protein-domain-containing protein	GO:0001508,GO:0003674,GO:0005215,GO:0005216,GO:0005244,GO:0005245,GO:0005261,GO:0005262,GO:0005575,GO:0005623,GO:0005886,GO:0005887,GO:0006810,GO:0006811,GO:0006812,GO:0006816,GO:0006873,GO:0006874,GO:0006875,GO:0007154,GO:0007165,GO:0007204,GO:0008150,GO:0008324,GO:0009987,GO:0015075,GO:0015085,GO:0015267,GO:0015318,GO:0016020,GO:0016021,GO:0019722,GO:0019725,GO:0019932,GO:0022803,GO:0022832,GO:…	-	KOG2301-Voltage-gated Ca2+ channels, alpha1 subunits[PT]	KAH7257468	2119	Ion transport protein-domain-containing protein
13044	gnl|WGS:JAGPXF|BKA59DRAFT_mRNA111321	BKA59DRAFT_111321	JAGPXF010000002.1[+]4813901-4814640	BKA59DRAFT_111321	BKA59DRAFT_111321	magnesium transporter	-	-	-	KAH7257471	137	magnesium transporter
1048	gnl|WGS:JAGPXF|BKA59DRAFT_mRNA111372	BKA59DRAFT_111372	JAGPXF010000002.1[-]4818932-4819961	BKA59DRAFT_111372	BKA59DRAFT_111372	hypothetical protein	-	-	-	KAH7257473	241	hypothetical protein BKA59DRAFT_111372
4144	gnl|WGS:JAGPXF|BKA59DRAFT_mRNA111550	BKA59DRAFT_111550	JAGPXF010000002.1[-]4838122-4839548	BKA59DRAFT_111550	BKA59DRAFT_111550	TLC domain-containing protein	GO:0005575,GO:0005622,GO:0005623,GO:0005737,GO:0005783,GO:0012505,GO:0016020,GO:0016021,GO:0031224,GO:0043226,GO:0043227,GO:0043229,GO:0043231,GO:0044424,GO:0044425,GO:0044444,GO:0044464	-	KOG4561-Uncharacterized conserved protein, contains TBC domain[TR]	KAH7257478	331	TLC domain-containing protein
7184	gnl|WGS:JAGPXF|BKA59DRAFT_mRNA111591	BKA59DRAFT_111591	JAGPXF010000002.1[-]4842620-4844644	BKA59DRAFT_111591	BKA59DRAFT_111591	hypothetical protein	-	-	-	KAH7257480	532	hypothetical protein BKA59DRAFT_111591
11217	gnl|WGS:JAGPXF|BKA59DRAFT_mRNA111738	BKA59DRAFT_111738	JAGPXF010000002.1[-]4914143-4915802	BKA59DRAFT_111738	BKA59DRAFT_111738	hypothetical protein	-	-	-	KAH7257489	329	hypothetical protein BKA59DRAFT_111738
5373	gnl|WGS:JAGPXF|BKA59DRAFT_mRNA111748	BKA59DRAFT_111748	JAGPXF010000002.1[-]4913098-4914142	BKA59DRAFT_111748	BKA59DRAFT_111748	hypothetical protein	-	-	-	KAH7257488	189	hypothetical protein BKA59DRAFT_111748
4872	gnl|WGS:JAGPXF|BKA59DRAFT_mRNA111761	BKA59DRAFT_111761	JAGPXF010000002.1[+]4916689-4917977	BKA59DRAFT_111761	BKA59DRAFT_111761	hypothetical protein	-	-	-	KAH7257490	323	hypothetical protein BKA59DRAFT_111761
14151	gnl|WGS:JAGPXF|BKA59DRAFT_mRNA111859	BKA59DRAFT_111859	JAGPXF010000002.1[+]4921852-4923064	BKA59DRAFT_111859	BKA59DRAFT_111859	hypothetical protein	-	-	-	KAH7257492	302	hypothetical protein BKA59DRAFT_111859
10217	gnl|WGS:JAGPXF|BKA59DRAFT_mRNA111917	BKA59DRAFT_111917	JAGPXF010000002.1[+]4938722-4941835	BKA59DRAFT_111917	BKA59DRAFT_111917	hypothetical protein	-	-	-	KAH7257497	735	hypothetical protein BKA59DRAFT_111917
10821	gnl|WGS:JAGPXF|BKA59DRAFT_mRNA111935	BKA59DRAFT_111935	JAGPXF010000002.1[-]4935703-4937178	BKA59DRAFT_111935	BKA59DRAFT_111935	hypothetical protein	GO:0003674,GO:0003824,GO:0005575,GO:0005622,GO:0005623,GO:0005737,GO:0005739,GO:0006082,GO:0006520,GO:0006553,GO:0006807,GO:0008150,GO:0008152,GO:0008652,GO:0009058,GO:0009066,GO:0009067,GO:0009085,GO:0009987,GO:0016053,GO:0016491,GO:0016614,GO:0016616,GO:0019752,GO:0043226,GO:0043227,GO:0043229,GO:0043231,GO:0043436,GO:0044237,GO:0044238,GO:0044249,GO:0044281,GO:0044283,GO:0044424,GO:0044444,GO:…	K05824-ko01210 2-Oxocarboxylic acid metabolism;ko01230 Biosynthesis of amino acids;ko00300 Lysine biosynthesis	KOG0785-Isocitrate dehydrogenase, alpha subunit[E]	KAH7257496	356	hypothetical protein BKA59DRAFT_111935
8131	gnl|WGS:JAGPXF|BKA59DRAFT_mRNA112059	BKA59DRAFT_112059	JAGPXF010000002.1[+]4948517-4949440	BKA59DRAFT_112059	BKA59DRAFT_112059	cornichon	GO:0005575,GO:0005622,GO:0005623,GO:0005737,GO:0005783,GO:0005789,GO:0005798,GO:0006810,GO:0006886,GO:0006888,GO:0008104,GO:0008150,GO:0012505,GO:0015031,GO:0015833,GO:0016020,GO:0016192,GO:0030134,GO:0030135,GO:0031410,GO:0031982,GO:0031984,GO:0033036,GO:0034613,GO:0042175,GO:0042886,GO:0043226,GO:0043227,GO:0043229,GO:0043231,GO:0044422,GO:0044424,GO:0044425,GO:0044432,GO:0044444,GO:0044446,GO:…	-	KOG2729-ER vesicle integral membrane protein involved in establishing cell polarity, signaling and protein degradation[OUT]	KAH7257501	139	cornichon
2473	gnl|WGS:JAGPXF|BKA59DRAFT_mRNA112120	BKA59DRAFT_112120	JAGPXF010000002.1[+]4959247-4960911	BKA59DRAFT_112120	BKA59DRAFT_112120	hypothetical protein	-	-	-	KAH7257505	311	hypothetical protein BKA59DRAFT_112120
5325	gnl|WGS:JAGPXF|BKA59DRAFT_mRNA112248	BKA59DRAFT_112248	JAGPXF010000002.1[-]4972144-4974913	BKA59DRAFT_112248	BKA59DRAFT_112248	cation transport protein-domain-containing protein	-	-	KOG1341-Na+/K+ transporter[P]	KAH7257511	756	cation transport protein-domain-containing protein
8353	gnl|WGS:JAGPXF|BKA59DRAFT_mRNA112281	BKA59DRAFT_112281	JAGPXF010000002.1[-]4967753-4969860	BKA59DRAFT_112281	BKA59DRAFT_112281	hypothetical protein	-	-	-	KAH7257509	425	hypothetical protein BKA59DRAFT_112281
9045	gnl|WGS:JAGPXF|BKA59DRAFT_mRNA112292	BKA59DRAFT_112292	JAGPXF010000002.1[+]4969862-4972485	BKA59DRAFT_112292	BKA59DRAFT_112292	hypothetical protein	GO:0000228,GO:0000731,GO:0000785,GO:0000790,GO:0003674,GO:0003824,GO:0003887,GO:0005575,GO:0005622,GO:0005623,GO:0005634,GO:0005694,GO:0005737,GO:0006139,GO:0006259,GO:0006281,GO:0006301,GO:0006725,GO:0006807,GO:0006950,GO:0006974,GO:0008150,GO:0008152,GO:0009058,GO:0009059,GO:0009607,GO:0009719,GO:0009987,GO:0016740,GO:0016772,GO:0016779,GO:0018130,GO:0019438,GO:0019985,GO:0031974,GO:0031981,GO:…	K03511-ko03460 Fanconi anemia pathway	KOG2094-Predicted DNA damage inducible protein[L]	KAH7257510	640	hypothetical protein BKA59DRAFT_112292
13453	gnl|WGS:JAGPXF|BKA59DRAFT_mRNA112427	BKA59DRAFT_112427	JAGPXF010000002.1[-]4981841-4982705	BKA59DRAFT_112427	BKA59DRAFT_112427	hypothetical protein	-	-	-	KAH7257514	121	hypothetical protein BKA59DRAFT_112427
8864	gnl|WGS:JAGPXF|BKA59DRAFT_mRNA11282	BKA59DRAFT_11282	JAGPXF010000001.1[+]1657911-1658462	BKA59DRAFT_11282	BKA59DRAFT_11282	hypothetical protein	-	-	-	KAH7262052	109	hypothetical protein BKA59DRAFT_11282
1905	gnl|WGS:JAGPXF|BKA59DRAFT_mRNA11291	BKA59DRAFT_11291	JAGPXF010000001.1[+]1656818-1657910	BKA59DRAFT_11291	BKA59DRAFT_11291	ras family-domain-containing protein	-	K07827-ko04014 Ras signaling pathway;ko04015 Rap1 signaling pathway;ko04010 MAPK signaling pathway;ko04013 MAPK signaling pathway - fly;ko04012 ErbB signaling pathway;ko04370 VEGF signaling pathway;ko04068 FoxO signaling pathway;ko04072 Phospholipase D si	KOG0395-Ras-related GTPase[R]	KAH7262051	235	ras family-domain-containing protein
13456	gnl|WGS:JAGPXF|BKA59DRAFT_mRNA112930	BKA59DRAFT_112930	JAGPXF010000002.1[+]4990221-4993823	BKA59DRAFT_112930	BKA59DRAFT_112930	hypothetical protein	-	-	-	KAH7257517	974	hypothetical protein BKA59DRAFT_112930
13455	gnl|WGS:JAGPXF|BKA59DRAFT_mRNA112937	BKA59DRAFT_112937	JAGPXF010000002.1[+]4998831-5001468	BKA59DRAFT_112937	BKA59DRAFT_112937	hypothetical protein	-	-	-	KAH7257518	636	hypothetical protein BKA59DRAFT_112937
11879	gnl|WGS:JAGPXF|BKA59DRAFT_mRNA112998	BKA59DRAFT_112998	JAGPXF010000002.1[-]5007368-5008836	BKA59DRAFT_112998	BKA59DRAFT_112998	hypothetical protein	-	-	-	KAH7257521	317	hypothetical protein BKA59DRAFT_112998
10893	gnl|WGS:JAGPXF|BKA59DRAFT_mRNA113059	BKA59DRAFT_113059	JAGPXF010000002.1[+]5024302-5026270	BKA59DRAFT_113059	BKA59DRAFT_113059	O-ACETYLHOMOSERINE-lyase	GO:0000096,GO:0000097,GO:0003674,GO:0003824,GO:0003961,GO:0004124,GO:0005575,GO:0005622,GO:0005623,GO:0005737,GO:0005886,GO:0006082,GO:0006520,GO:0006534,GO:0006535,GO:0006555,GO:0006563,GO:0006790,GO:0006807,GO:0008150,GO:0008152,GO:0008652,GO:0009058,GO:0009066,GO:0009067,GO:0009069,GO:0009070,GO:0009086,GO:0009987,GO:0016020,GO:0016053,GO:0016740,GO:0016765,GO:0017144,GO:0019344,GO:0019752,GO:…	K17069-ko01200 Carbon metabolism;ko01230 Biosynthesis of amino acids;ko00920 Sulfur metabolism;ko00270 Cysteine and methionine metabolism	KOG0053-Cystathionine beta-lyases/cystathionine gamma-synthases[E]	KAH7257527	454	O-ACETYLHOMOSERINE-lyase
13471	gnl|WGS:JAGPXF|BKA59DRAFT_mRNA113083	BKA59DRAFT_113083	JAGPXF010000002.1[-]5023454-5023864	BKA59DRAFT_113083	BKA59DRAFT_113083	hypothetical protein	-	-	-	KAH7257526	88	hypothetical protein BKA59DRAFT_113083
12122	gnl|WGS:JAGPXF|BKA59DRAFT_mRNA113109	BKA59DRAFT_113109	JAGPXF010000002.1[+]5022214-5023026	BKA59DRAFT_113109	BKA59DRAFT_113109	hypothetical protein	-	-	-	KAH7257525	157	hypothetical protein BKA59DRAFT_113109
8370	gnl|WGS:JAGPXF|BKA59DRAFT_mRNA113228	BKA59DRAFT_113228	JAGPXF010000002.1[+]5034935-5038115	BKA59DRAFT_113228	BKA59DRAFT_113228	hypothetical protein	GO:0000375,GO:0000377,GO:0000398,GO:0000956,GO:0000993,GO:0001067,GO:0001068,GO:0001069,GO:0001098,GO:0001099,GO:0003674,GO:0003676,GO:0003723,GO:0003729,GO:0005488,GO:0005515,GO:0005575,GO:0005622,GO:0005623,GO:0005634,GO:0006139,GO:0006351,GO:0006353,GO:0006366,GO:0006369,GO:0006396,GO:0006397,GO:0006399,GO:0006401,GO:0006402,GO:0006725,GO:0006807,GO:0008033,GO:0008150,GO:0008152,GO:0008380,GO:…	-	KOG0132-RNA polymerase II C-terminal domain-binding protein RA4, contains RPR and RRM domains[AK]	KAH7257530	690	hypothetical protein BKA59DRAFT_113228
6270	gnl|WGS:JAGPXF|BKA59DRAFT_mRNA114366	BKA59DRAFT_114366	JAGPXF010000002.1[+]5103071-5104377	BKA59DRAFT_114366	BKA59DRAFT_114366	hypothetical protein	-	-	-	KAH7257545	293	hypothetical protein BKA59DRAFT_114366
305	gnl|WGS:JAGPXF|BKA59DRAFT_mRNA114390	BKA59DRAFT_114390	JAGPXF010000002.1[+]5111422-5112969	BKA59DRAFT_114390	BKA59DRAFT_114390	hypothetical protein	-	-	-	KAH7257549	321	hypothetical protein BKA59DRAFT_114390
308	gnl|WGS:JAGPXF|BKA59DRAFT_mRNA114397	BKA59DRAFT_114397	JAGPXF010000002.1[+]5122580-5124215	BKA59DRAFT_114397	BKA59DRAFT_114397	hypothetical protein	-	-	-	KAH7257553	289	hypothetical protein BKA59DRAFT_114397
12970	gnl|WGS:JAGPXF|BKA59DRAFT_mRNA114402	BKA59DRAFT_114402	JAGPXF010000002.1[-]5128324-5128851	BKA59DRAFT_114402	BKA59DRAFT_114402	hypothetical protein	-	-	-	KAH7257555	89	hypothetical protein BKA59DRAFT_114402
7282	gnl|WGS:JAGPXF|BKA59DRAFT_mRNA114411	BKA59DRAFT_114411	JAGPXF010000002.1[-]5126970-5127752	BKA59DRAFT_114411	BKA59DRAFT_114411	hypothetical protein	-	-	-	KAH7257554	145	hypothetical protein BKA59DRAFT_114411
4722	gnl|WGS:JAGPXF|BKA59DRAFT_mRNA11465	BKA59DRAFT_11465	JAGPXF010000001.1[+]1676444-1678048	BKA59DRAFT_11465	BKA59DRAFT_11465	tryptophan synthase beta subunit-like PLP-dependent enzyme	GO:0000166,GO:0000287,GO:0003674,GO:0003824,GO:0003941,GO:0005488,GO:0005515,GO:0005524,GO:0006082,GO:0006520,GO:0006563,GO:0006807,GO:0008144,GO:0008150,GO:0008152,GO:0008721,GO:0009069,GO:0009987,GO:0016829,GO:0016840,GO:0016841,GO:0016853,GO:0016854,GO:0016855,GO:0017076,GO:0017144,GO:0019752,GO:0019842,GO:0030170,GO:0030378,GO:0030554,GO:0032553,GO:0032555,GO:0032559,GO:0035639,GO:0036094,GO:…	K01754-ko01200 Carbon metabolism;ko01230 Biosynthesis of amino acids;ko00260 Glycine, serine and threonine metabolism;ko00290 Valine, leucine and isoleucine biosynthesis	KOG1251-Serine racemase[TE]	KAH7262057	400	tryptophan synthase beta subunit-like PLP-dependent enzyme
12130	gnl|WGS:JAGPXF|BKA59DRAFT_mRNA11471	BKA59DRAFT_11471	JAGPXF010000001.1[-]1678007-1680227	BKA59DRAFT_11471	BKA59DRAFT_11471	major facilitator superfamily domain-containing protein	GO:0000003,GO:0003006,GO:0003674,GO:0005215,GO:0005575,GO:0005623,GO:0005886,GO:0006810,GO:0006855,GO:0007049,GO:0008150,GO:0009272,GO:0009653,GO:0009987,GO:0010509,GO:0010927,GO:0015203,GO:0015238,GO:0015846,GO:0015893,GO:0016020,GO:0016021,GO:0016043,GO:0019953,GO:0022402,GO:0022413,GO:0022414,GO:0022607,GO:0022857,GO:0030154,GO:0030435,GO:0030437,GO:0030476,GO:0031224,GO:0031505,GO:0032502,GO:…	-	KOG0255-Synaptic vesicle transporter SVOP and related transporters (major facilitator superfamily)[R]	KAH7262058	561	major facilitator superfamily domain-containing protein
5684	gnl|WGS:JAGPXF|BKA59DRAFT_mRNA114838	BKA59DRAFT_114838	JAGPXF010000002.1[+]5117887-5121503	BKA59DRAFT_114838	BKA59DRAFT_114838	armadillo-type protein	GO:0000003,GO:0003006,GO:0005575,GO:0005622,GO:0005623,GO:0005634,GO:0005737,GO:0006109,GO:0006111,GO:0006355,GO:0006357,GO:0006508,GO:0006511,GO:0006807,GO:0007039,GO:0007049,GO:0008150,GO:0008152,GO:0009056,GO:0009057,GO:0009653,GO:0009889,GO:0009890,GO:0009891,GO:0009892,GO:0009893,GO:0009987,GO:0010468,GO:0010498,GO:0010556,GO:0010557,GO:0010604,GO:0010628,GO:0010675,GO:0010677,GO:0010906,GO:…	-	KOG1293-Proteins containing armadillo/beta-catenin-like repeat[R]	KAH7257552	1009	armadillo-type protein
8486	gnl|WGS:JAGPXF|BKA59DRAFT_mRNA115082	BKA59DRAFT_115082	JAGPXF010000002.1[+]5133929-5135659	BKA59DRAFT_115082	BKA59DRAFT_115082	hypothetical protein	-	-	-	KAH7257557	468	hypothetical protein BKA59DRAFT_115082
990	gnl|WGS:JAGPXF|BKA59DRAFT_mRNA115090	BKA59DRAFT_115090	JAGPXF010000002.1[-]5136657-5141214	BKA59DRAFT_115090	BKA59DRAFT_115090	hypothetical protein	GO:0001666,GO:0003674,GO:0003676,GO:0003677,GO:0005488,GO:0005575,GO:0005622,GO:0005623,GO:0005634,GO:0005737,GO:0005783,GO:0005789,GO:0006325,GO:0006342,GO:0006355,GO:0006357,GO:0006950,GO:0006996,GO:0008150,GO:0009266,GO:0009409,GO:0009628,GO:0009889,GO:0009890,GO:0009891,GO:0009892,GO:0009893,GO:0009894,GO:0009895,GO:0009987,GO:0010035,GO:0010038,GO:0010468,GO:0010556,GO:0010557,GO:0010558,GO:…	-	KOG3836-HLH transcription factor EBF/Olf-1 and related DNA binding proteins[K]	KAH7257558	1357	hypothetical protein BKA59DRAFT_115090
2626	gnl|WGS:JAGPXF|BKA59DRAFT_mRNA115125	BKA59DRAFT_115125	JAGPXF010000002.1[-]5146218-5147557	BKA59DRAFT_115125	BKA59DRAFT_115125	ribonuclease H-like domain-containing protein	GO:0000228,GO:0000278,GO:0000785,GO:0000790,GO:0003674,GO:0003824,GO:0004518,GO:0004519,GO:0004521,GO:0004523,GO:0004540,GO:0005575,GO:0005622,GO:0005623,GO:0005634,GO:0005694,GO:0005737,GO:0006139,GO:0006259,GO:0006260,GO:0006261,GO:0006271,GO:0006273,GO:0006401,GO:0006725,GO:0006807,GO:0007049,GO:0008150,GO:0008152,GO:0009056,GO:0009057,GO:0009058,GO:0009059,GO:0009987,GO:0016070,GO:0016787,GO:…	K03469-ko03030 DNA replication	KOG3752-Ribonuclease H[L]	KAH7257559	234	ribonuclease H-like domain-containing protein
8654	gnl|WGS:JAGPXF|BKA59DRAFT_mRNA115138	BKA59DRAFT_115138	JAGPXF010000002.1[-]5148475-5150047	BKA59DRAFT_115138	BKA59DRAFT_115138	cytidine deaminase-like protein	-	-	KOG2771-Subunit of tRNA-specific adenosine-34 deaminase[A]	KAH7257560	428	cytidine deaminase-like protein
33	gnl|WGS:JAGPXF|BKA59DRAFT_mRNA11514	BKA59DRAFT_11514	JAGPXF010000001.1[+]1674673-1676443	BKA59DRAFT_11514	BKA59DRAFT_11514	6-phosphogluconate dehydrogenase	GO:0000002,GO:0003674,GO:0003676,GO:0003677,GO:0003690,GO:0003824,GO:0004455,GO:0005488,GO:0005575,GO:0005622,GO:0005623,GO:0005737,GO:0005739,GO:0005759,GO:0006082,GO:0006520,GO:0006549,GO:0006551,GO:0006573,GO:0006807,GO:0006996,GO:0007005,GO:0008150,GO:0008152,GO:0008652,GO:0009058,GO:0009081,GO:0009082,GO:0009097,GO:0009099,GO:0009295,GO:0009987,GO:0016043,GO:0016053,GO:0016491,GO:0016614,GO:…	K00053-ko01210 2-Oxocarboxylic acid metabolism;ko01230 Biosynthesis of amino acids;ko00290 Valine, leucine and isoleucine biosynthesis;ko00770 Pantothenate and CoA biosynthesis	-	KAH7262056	405	6-phosphogluconate dehydrogenase
6769	gnl|WGS:JAGPXF|BKA59DRAFT_mRNA115341	BKA59DRAFT_115341	JAGPXF010000002.1[+]5163655-5165860	BKA59DRAFT_115341	BKA59DRAFT_115341	hypothetical protein	GO:0000166,GO:0000959,GO:0003674,GO:0003824,GO:0004812,GO:0004826,GO:0005488,GO:0005524,GO:0005575,GO:0005622,GO:0005623,GO:0005737,GO:0005739,GO:0006082,GO:0006139,GO:0006399,GO:0006412,GO:0006418,GO:0006432,GO:0006518,GO:0006520,GO:0006725,GO:0006807,GO:0008144,GO:0008150,GO:0008152,GO:0009058,GO:0009059,GO:0009987,GO:0010467,GO:0016070,GO:0016874,GO:0016875,GO:0017076,GO:0019538,GO:0019752,GO:…	K01889-ko00970 Aminoacyl-tRNA biosynthesis	KOG2783-Phenylalanyl-tRNA synthetase[J]	KAH7257565	481	hypothetical protein BKA59DRAFT_115341
756	gnl|WGS:JAGPXF|BKA59DRAFT_mRNA115395	BKA59DRAFT_115395	JAGPXF010000002.1[+]5174307-5176185	BKA59DRAFT_115395	BKA59DRAFT_115395	hypothetical protein	GO:0003674,GO:0003824,GO:0005575,GO:0005622,GO:0005623,GO:0005737,GO:0005739,GO:0008150,GO:0008152,GO:0016020,GO:0016021,GO:0016491,GO:0031224,GO:0043226,GO:0043227,GO:0043229,GO:0043231,GO:0044424,GO:0044425,GO:0044444,GO:0044464,GO:0055114	-	KOG1201-Hydroxysteroid 17-beta dehydrogenase 11[Q]	KAH7257569	353	hypothetical protein BKA59DRAFT_115395
12647	gnl|WGS:JAGPXF|BKA59DRAFT_mRNA115448	BKA59DRAFT_115448	JAGPXF010000002.1[+]5178019-5180513	BKA59DRAFT_115448	BKA59DRAFT_115448	hypothetical protein	-	-	-	KAH7257570	601	hypothetical protein BKA59DRAFT_115448
4376	gnl|WGS:JAGPXF|BKA59DRAFT_mRNA115627	BKA59DRAFT_115627	JAGPXF010000002.1[+]5191969-5193222	BKA59DRAFT_115627	BKA59DRAFT_115627	hypothetical protein	-	-	-	KAH7257573	309	hypothetical protein BKA59DRAFT_115627
4904	gnl|WGS:JAGPXF|BKA59DRAFT_mRNA115641	BKA59DRAFT_115641	JAGPXF010000002.1[+]5195115-5196213	BKA59DRAFT_115641	BKA59DRAFT_115641	hypothetical protein	-	-	-	KAH7257574	221	hypothetical protein BKA59DRAFT_115641
1806	gnl|WGS:JAGPXF|BKA59DRAFT_mRNA115683	BKA59DRAFT_115683	JAGPXF010000002.1[-]5204485-5206983	BKA59DRAFT_115683	BKA59DRAFT_115683	Smg-4/UPF3 family-domain-containing protein	-	K14328-ko03013 RNA transport;ko03015 mRNA surveillance pathway	-	KAH7257578	666	Smg-4/UPF3 family-domain-containing protein
1805	gnl|WGS:JAGPXF|BKA59DRAFT_mRNA115685	BKA59DRAFT_115685	JAGPXF010000002.1[+]5202615-5203967	BKA59DRAFT_115685	BKA59DRAFT_115685	hypothetical protein	-	-	-	KAH7257577	268	hypothetical protein BKA59DRAFT_115685
506	gnl|WGS:JAGPXF|BKA59DRAFT_mRNA115708	BKA59DRAFT_115708	JAGPXF010000002.1[+]5208991-5210249	BKA59DRAFT_115708	BKA59DRAFT_115708	S-adenosyl-L-methionine-dependent methyltransferase	GO:0001510,GO:0003674,GO:0003824,GO:0005575,GO:0005622,GO:0005623,GO:0005737,GO:0006139,GO:0006396,GO:0006399,GO:0006400,GO:0006725,GO:0006807,GO:0008033,GO:0008150,GO:0008152,GO:0008168,GO:0008173,GO:0008175,GO:0008757,GO:0009058,GO:0009451,GO:0009987,GO:0010467,GO:0016070,GO:0016740,GO:0016741,GO:0016765,GO:0030488,GO:0031590,GO:0031591,GO:0032259,GO:0034470,GO:0034641,GO:0034660,GO:0043170,GO:…	-	KOG1227-Putative methyltransferase[R]	KAH7257580	378	S-adenosyl-L-methionine-dependent methyltransferase
8005	gnl|WGS:JAGPXF|BKA59DRAFT_mRNA115710	BKA59DRAFT_115710	JAGPXF010000002.1[+]5211506-5212856	BKA59DRAFT_115710	BKA59DRAFT_115710	origin recognition complex, subunit 6	-	K02608-ko04110 Cell cycle;ko04111 Cell cycle - yeast;ko04113 Meiosis - yeast	-	KAH7257582	385	origin recognition complex, subunit 6
8004	gnl|WGS:JAGPXF|BKA59DRAFT_mRNA115711	BKA59DRAFT_115711	JAGPXF010000002.1[-]5212857-5214778	BKA59DRAFT_115711	BKA59DRAFT_115711	hypothetical protein	-	-	-	KAH7257583	568	hypothetical protein BKA59DRAFT_115711
9555	gnl|WGS:JAGPXF|BKA59DRAFT_mRNA11588	BKA59DRAFT_11588	JAGPXF010000001.1[+]1685751-1687194	BKA59DRAFT_11588	BKA59DRAFT_11588	Alpha/Beta hydrolase protein	-	-	KOG3043-Predicted hydrolase related to dienelactone hydrolase[R]	KAH7262061	319	Alpha/Beta hydrolase protein
12153	gnl|WGS:JAGPXF|BKA59DRAFT_mRNA115882	BKA59DRAFT_115882	JAGPXF010000002.1[-]5222278-5223638	BKA59DRAFT_115882	BKA59DRAFT_115882	hypothetical protein	GO:0003674,GO:0003824,GO:0004029,GO:0004090,GO:0005575,GO:0005576,GO:0005622,GO:0005623,GO:0005634,GO:0005737,GO:0006066,GO:0006081,GO:0006082,GO:0006090,GO:0006629,GO:0006725,GO:0008150,GO:0008152,GO:0008202,GO:0008204,GO:0009438,GO:0009987,GO:0010033,GO:0014070,GO:0016125,GO:0016128,GO:0016491,GO:0016614,GO:0016616,GO:0016620,GO:0016903,GO:0018455,GO:0019752,GO:0030447,GO:0031012,GO:0032787,GO:…	-	KOG1502-Flavonol reductase/cinnamoyl-CoA reductase[V]	KAH7257586	336	hypothetical protein BKA59DRAFT_115882
2113	gnl|WGS:JAGPXF|BKA59DRAFT_mRNA11591	BKA59DRAFT_11591	JAGPXF010000001.1[-]1686917-1688710	BKA59DRAFT_11591	BKA59DRAFT_11591	hypothetical protein	-	-	KOG1197-Predicted quinone oxidoreductase[CR]	KAH7262062	335	hypothetical protein BKA59DRAFT_11591
383	gnl|WGS:JAGPXF|BKA59DRAFT_mRNA115938	BKA59DRAFT_115938	JAGPXF010000002.1[-]5243040-5247268	BKA59DRAFT_115938	BKA59DRAFT_115938	Glycerophosphoryl diester phosphodiesterase family-domain-containing protein	GO:0003674,GO:0003824,GO:0005575,GO:0005622,GO:0005623,GO:0005737,GO:0006629,GO:0006644,GO:0006650,GO:0006793,GO:0006796,GO:0006873,GO:0008081,GO:0008150,GO:0008152,GO:0008889,GO:0009056,GO:0009395,GO:0009987,GO:0016042,GO:0016787,GO:0016788,GO:0019637,GO:0019725,GO:0030002,GO:0030320,GO:0030643,GO:0035690,GO:0042221,GO:0042493,GO:0042578,GO:0042592,GO:0044237,GO:0044238,GO:0044242,GO:0044248,GO:…	K18696-ko00564 Glycerophospholipid metabolism	KOG4177-Ankyrin[M]	KAH7257589	1173	Glycerophosphoryl diester phosphodiesterase family-domain-containing protein
13128	gnl|WGS:JAGPXF|BKA59DRAFT_mRNA11613	BKA59DRAFT_11613	JAGPXF010000001.1[+]1694745-1695629	BKA59DRAFT_11613	BKA59DRAFT_11613	hypothetical protein	GO:0003674,GO:0005198,GO:0005199,GO:0005575,GO:0005618,GO:0005623,GO:0008150,GO:0009277,GO:0009987,GO:0016043,GO:0030312,GO:0031505,GO:0044464,GO:0045229,GO:0071554,GO:0071555,GO:0071840,GO:0071852,GO:0071944	-	-	KAH7262063	164	hypothetical protein BKA59DRAFT_11613
6649	gnl|WGS:JAGPXF|BKA59DRAFT_mRNA116336	BKA59DRAFT_116336	JAGPXF010000002.1[+]5252639-5254503	BKA59DRAFT_116336	BKA59DRAFT_116336	ZPR1 zinc-finger domain-containing protein	GO:0000086,GO:0000278,GO:0002181,GO:0003674,GO:0005488,GO:0005515,GO:0005575,GO:0005622,GO:0005623,GO:0005634,GO:0005737,GO:0006412,GO:0006518,GO:0006807,GO:0006950,GO:0007049,GO:0007154,GO:0008150,GO:0008152,GO:0009058,GO:0009059,GO:0009267,GO:0009605,GO:0009987,GO:0009991,GO:0010467,GO:0019538,GO:0022402,GO:0031667,GO:0031668,GO:0031669,GO:0033554,GO:0034641,GO:0034645,GO:0042594,GO:0043043,GO:…	-	KOG2703-C4-type Zn-finger protein[R]	KAH7257592	481	ZPR1 zinc-finger domain-containing protein
6128	gnl|WGS:JAGPXF|BKA59DRAFT_mRNA116413	BKA59DRAFT_116413	JAGPXF010000002.1[-]5264119-5265866	BKA59DRAFT_116413	BKA59DRAFT_116413	hypothetical protein	GO:0000214,GO:0000379,GO:0000394,GO:0005575,GO:0005622,GO:0005623,GO:0005634,GO:0005737,GO:0005739,GO:0005740,GO:0005741,GO:0006139,GO:0006388,GO:0006396,GO:0006399,GO:0006725,GO:0006807,GO:0008033,GO:0008150,GO:0008152,GO:0008380,GO:0009987,GO:0010467,GO:0016020,GO:0016070,GO:0019867,GO:0031090,GO:0031966,GO:0031967,GO:0031968,GO:0031975,GO:0032991,GO:0034470,GO:0034641,GO:0034660,GO:0043170,GO:…	-	KOG4772-Predicted tRNA-splicing endonuclease subunit[J]	KAH7257594	454	hypothetical protein BKA59DRAFT_116413
6385	gnl|WGS:JAGPXF|BKA59DRAFT_mRNA116435	BKA59DRAFT_116435	JAGPXF010000002.1[-]5266816-5268641	BKA59DRAFT_116435	BKA59DRAFT_116435	hypothetical protein	GO:0000278,GO:0000281,GO:0000910,GO:0000917,GO:0000935,GO:0003674,GO:0005085,GO:0005088,GO:0005089,GO:0005488,GO:0005509,GO:0005515,GO:0005575,GO:0005622,GO:0005623,GO:0005737,GO:0007049,GO:0008150,GO:0009987,GO:0016043,GO:0017016,GO:0017048,GO:0019899,GO:0022402,GO:0022607,GO:0030428,GO:0031267,GO:0032153,GO:0032155,GO:0032506,GO:0043167,GO:0043169,GO:0044085,GO:0044424,GO:0044464,GO:0046872,GO:…	-	-	KAH7257595	403	hypothetical protein BKA59DRAFT_116435
5564	gnl|WGS:JAGPXF|BKA59DRAFT_mRNA116534	BKA59DRAFT_116534	JAGPXF010000002.1[+]5281101-5281812	BKA59DRAFT_116534	BKA59DRAFT_116534	putative anaphase promoting complex subunit Apc11	GO:0000151,GO:0000152,GO:0003674,GO:0003824,GO:0004842,GO:0005488,GO:0005515,GO:0005575,GO:0005622,GO:0005623,GO:0005634,GO:0005680,GO:0006464,GO:0006508,GO:0006511,GO:0006807,GO:0007088,GO:0007346,GO:0008150,GO:0008152,GO:0008270,GO:0009056,GO:0009057,GO:0009896,GO:0009987,GO:0010498,GO:0010564,GO:0010638,GO:0010965,GO:0016567,GO:0016740,GO:0019538,GO:0019787,GO:0019941,GO:0030071,GO:0030163,GO:…	K03358-ko04120 Ubiquitin mediated proteolysis;ko04110 Cell cycle;ko04111 Cell cycle - yeast;ko04113 Meiosis - yeast;ko04114 Oocyte meiosis;ko04914 Progesterone-mediated oocyte maturation;ko05166 HTLV-I infection	KOG1493-Anaphase-promoting complex (APC), subunit 11[DO]	KAH7257600	95	putative anaphase promoting complex subunit Apc11
682	gnl|WGS:JAGPXF|BKA59DRAFT_mRNA116813	BKA59DRAFT_116813	JAGPXF010000002.1[+]5303887-5305792	BKA59DRAFT_116813	BKA59DRAFT_116813	triose-phosphate transporter family-domain-containing protein	-	-	KOG1441-Glucose-6-phosphate/phosphate and phosphoenolpyruvate/phosphate antiporter[GE]	KAH7257609	372	triose-phosphate transporter family-domain-containing protein
6694	gnl|WGS:JAGPXF|BKA59DRAFT_mRNA116849	BKA59DRAFT_116849	JAGPXF010000002.1[+]5309314-5315263	BKA59DRAFT_116849	BKA59DRAFT_116849	hypothetical protein	GO:0000142,GO:0000278,GO:0000281,GO:0000910,GO:0000912,GO:0000915,GO:0000920,GO:0003674,GO:0003779,GO:0005096,GO:0005488,GO:0005515,GO:0005516,GO:0005575,GO:0005622,GO:0005623,GO:0005634,GO:0005635,GO:0005737,GO:0005815,GO:0005816,GO:0005826,GO:0005856,GO:0005933,GO:0005935,GO:0005938,GO:0006950,GO:0006970,GO:0006996,GO:0007010,GO:0007015,GO:0007049,GO:0008047,GO:0008064,GO:0008092,GO:0008104,GO:…	K05767-ko04810 Regulation of actin cytoskeleton	KOG2128-Ras GTPase-activating protein family - IQGAP[T]	KAH7257611	1773	hypothetical protein BKA59DRAFT_116849
2498	gnl|WGS:JAGPXF|BKA59DRAFT_mRNA116955	BKA59DRAFT_116955	JAGPXF010000002.1[+]5329244-5330976	BKA59DRAFT_116955	BKA59DRAFT_116955	hypothetical protein	-	-	-	KAH7257616	390	hypothetical protein BKA59DRAFT_116955
2497	gnl|WGS:JAGPXF|BKA59DRAFT_mRNA116956	BKA59DRAFT_116956	JAGPXF010000002.1[-]5330977-5332281	BKA59DRAFT_116956	BKA59DRAFT_116956	RNase P subunit p30-domain-containing protein	GO:0000172,GO:0000294,GO:0000447,GO:0000460,GO:0000462,GO:0000466,GO:0000469,GO:0000478,GO:0000479,GO:0000956,GO:0003674,GO:0003676,GO:0003723,GO:0005488,GO:0005575,GO:0005622,GO:0005623,GO:0005634,GO:0005655,GO:0005730,GO:0005732,GO:0005737,GO:0005829,GO:0006139,GO:0006364,GO:0006396,GO:0006399,GO:0006401,GO:0006402,GO:0006725,GO:0006807,GO:0008033,GO:0008150,GO:0008152,GO:0009056,GO:0009057,GO:…	K03539-ko03013 RNA transport;ko03008 Ribosome biogenesis in eukaryotes	KOG2363-Protein subunit of nuclear ribonuclease P (RNase P)[J]	KAH7257617	306	RNase P subunit p30-domain-containing protein
8939	gnl|WGS:JAGPXF|BKA59DRAFT_mRNA116987	BKA59DRAFT_116987	JAGPXF010000002.1[+]5332664-5333400	BKA59DRAFT_116987	BKA59DRAFT_116987	hypothetical protein	-	-	-	KAH7257618	108	hypothetical protein BKA59DRAFT_116987
5066	gnl|WGS:JAGPXF|BKA59DRAFT_mRNA117002	BKA59DRAFT_117002	JAGPXF010000002.1[+]5334189-5337843	BKA59DRAFT_117002	BKA59DRAFT_117002	hypothetical protein	-	-	-	KAH7257619	1144	hypothetical protein BKA59DRAFT_117002
5067	gnl|WGS:JAGPXF|BKA59DRAFT_mRNA117006	BKA59DRAFT_117006	JAGPXF010000002.1[-]5338138-5338683	BKA59DRAFT_117006	BKA59DRAFT_117006	hypothetical protein	-	-	-	KAH7257620	107	hypothetical protein BKA59DRAFT_117006
11903	gnl|WGS:JAGPXF|BKA59DRAFT_mRNA117015	BKA59DRAFT_117015	JAGPXF010000002.1[-]5340971-5342535	BKA59DRAFT_117015	BKA59DRAFT_117015	galactose mutarotase-like domain-containing protein	GO:0003674,GO:0003824,GO:0005575,GO:0005622,GO:0005623,GO:0005634,GO:0005737,GO:0005975,GO:0008150,GO:0008152,GO:0009987,GO:0016853,GO:0016854,GO:0016857,GO:0043226,GO:0043227,GO:0043229,GO:0043231,GO:0044237,GO:0044238,GO:0044262,GO:0044424,GO:0044464,GO:0047938,GO:0071704	K01792-ko00010 Glycolysis / Gluconeogenesis	KOG1594-Uncharacterized enzymes related to aldose 1-epimerase[G]	KAH7257622	313	galactose mutarotase-like domain-containing protein
12465	gnl|WGS:JAGPXF|BKA59DRAFT_mRNA117032	BKA59DRAFT_117032	JAGPXF010000002.1[-]5342955-5345032	BKA59DRAFT_117032	BKA59DRAFT_117032	general substrate transporter	-	-	KOG0254-Predicted transporter (major facilitator superfamily)[R]	KAH7257623	548	general substrate transporter
1677	gnl|WGS:JAGPXF|BKA59DRAFT_mRNA117102	BKA59DRAFT_117102	JAGPXF010000002.1[-]5361198-5362325	BKA59DRAFT_117102	BKA59DRAFT_117102	ribosomal L18ae/LX protein domain-containing protein	GO:0002181,GO:0003674,GO:0003676,GO:0003723,GO:0003735,GO:0005198,GO:0005488,GO:0005575,GO:0005622,GO:0005623,GO:0005737,GO:0005829,GO:0005840,GO:0006412,GO:0006518,GO:0006807,GO:0008150,GO:0008152,GO:0009058,GO:0009059,GO:0009987,GO:0010467,GO:0015934,GO:0019538,GO:0022625,GO:0022626,GO:0032991,GO:0034641,GO:0034645,GO:0043043,GO:0043170,GO:0043226,GO:0043228,GO:0043229,GO:0043232,GO:0043603,GO:…	K02882-ko03010 Ribosome	KOG0829-60S ribosomal protein L18A[J]	KAH7257629	176	ribosomal L18ae/LX protein domain-containing protein
1164	gnl|WGS:JAGPXF|BKA59DRAFT_mRNA117124	BKA59DRAFT_117124	JAGPXF010000002.1[+]5358879-5361428	BKA59DRAFT_117124	BKA59DRAFT_117124	hypothetical protein	-	-	-	KAH7257628	704	hypothetical protein BKA59DRAFT_117124
1165	gnl|WGS:JAGPXF|BKA59DRAFT_mRNA117125	BKA59DRAFT_117125	JAGPXF010000002.1[-]5357462-5358878	BKA59DRAFT_117125	BKA59DRAFT_117125	GNAT domain-containing protein	-	-	-	KAH7257627	225	GNAT domain-containing protein
8516	gnl|WGS:JAGPXF|BKA59DRAFT_mRNA11721	BKA59DRAFT_11721	JAGPXF010000001.1[-]1700284-1701725	BKA59DRAFT_11721	BKA59DRAFT_11721	hypothetical protein	-	-	-	KAH7262065	267	hypothetical protein BKA59DRAFT_11721
4789	gnl|WGS:JAGPXF|BKA59DRAFT_mRNA117238	BKA59DRAFT_117238	JAGPXF010000002.1[-]5368347-5369922	BKA59DRAFT_117238	BKA59DRAFT_117238	Alpha/Beta hydrolase protein	-	-	KOG4391-Predicted alpha/beta hydrolase BEM46[R]	KAH7257632	395	Alpha/Beta hydrolase protein
2018	gnl|WGS:JAGPXF|BKA59DRAFT_mRNA117289	BKA59DRAFT_117289	JAGPXF010000002.1[+]5375648-5378885	BKA59DRAFT_117289	BKA59DRAFT_117289	hypothetical protein	-	-	-	KAH7257635	871	hypothetical protein BKA59DRAFT_117289
14064	gnl|WGS:JAGPXF|BKA59DRAFT_mRNA117450	BKA59DRAFT_117450	JAGPXF010000002.1[-]5398959-5400415	BKA59DRAFT_117450	BKA59DRAFT_117450	hypothetical protein	-	-	KOG0538-Glycolate oxidase[C]	KAH7257642	383	hypothetical protein BKA59DRAFT_117450
121	gnl|WGS:JAGPXF|BKA59DRAFT_mRNA117472	BKA59DRAFT_117472	JAGPXF010000002.1[-]5407444-5410383	BKA59DRAFT_117472	BKA59DRAFT_117472	hypothetical protein	GO:0000407,GO:0005575,GO:0005622,GO:0005623,GO:0005737,GO:0005783,GO:0005789,GO:0005794,GO:0006914,GO:0008150,GO:0008152,GO:0009056,GO:0009987,GO:0012505,GO:0016020,GO:0016236,GO:0031984,GO:0034045,GO:0042175,GO:0043226,GO:0043227,GO:0043229,GO:0043231,GO:0044237,GO:0044248,GO:0044422,GO:0044424,GO:0044425,GO:0044432,GO:0044444,GO:0044446,GO:0044464,GO:0061919,GO:0098805,GO:0098827	-	KOG1362-Choline transporter-like protein[I]	KAH7257645	765	hypothetical protein BKA59DRAFT_117472
4011	gnl|WGS:JAGPXF|BKA59DRAFT_mRNA117514	BKA59DRAFT_117514	JAGPXF010000002.1[+]5411356-5412637	BKA59DRAFT_117514	BKA59DRAFT_117514	P-loop containing nucleoside triphosphate hydrolase protein	-	-	KOG0098-GTPase Rab2, small G protein superfamily[U]	KAH7257646	255	P-loop containing nucleoside triphosphate hydrolase protein
3478	gnl|WGS:JAGPXF|BKA59DRAFT_mRNA117533	BKA59DRAFT_117533	JAGPXF010000002.1[-]5419710-5420367	BKA59DRAFT_117533	BKA59DRAFT_117533	mitotic-spindle organizing gamma-tubulin ring associated-domain-containing protein	GO:0000226,GO:0000278,GO:0000280,GO:0000923,GO:0000928,GO:0000930,GO:0000931,GO:0003674,GO:0005488,GO:0005515,GO:0005575,GO:0005622,GO:0005623,GO:0005634,GO:0005737,GO:0005815,GO:0005816,GO:0005822,GO:0005856,GO:0006996,GO:0007010,GO:0007017,GO:0007020,GO:0007049,GO:0007051,GO:0007052,GO:0008092,GO:0008104,GO:0008150,GO:0008274,GO:0008275,GO:0009987,GO:0015630,GO:0015631,GO:0016043,GO:0022402,GO:…	-	-	KAH7257650	73	mitotic-spindle organizing gamma-tubulin ring associated-domain-containing protein
9869	gnl|WGS:JAGPXF|BKA59DRAFT_mRNA117542	BKA59DRAFT_117542	JAGPXF010000002.1[-]5416574-5417341	BKA59DRAFT_117542	BKA59DRAFT_117542	hypothetical protein	-	-	-	KAH7257648	112	hypothetical protein BKA59DRAFT_117542
9846	gnl|WGS:JAGPXF|BKA59DRAFT_mRNA117586	BKA59DRAFT_117586	JAGPXF010000002.1[+]5421718-5425183	BKA59DRAFT_117586	BKA59DRAFT_117586	RNA polymerase I-specific transcription-initiation factor-domain-containing protein	-	-	-	KAH7257652	1020	RNA polymerase I-specific transcription-initiation factor-domain-containing protein
8624	gnl|WGS:JAGPXF|BKA59DRAFT_mRNA117642	BKA59DRAFT_117642	JAGPXF010000002.1[+]5428570-5429705	BKA59DRAFT_117642	BKA59DRAFT_117642	hypothetical protein	-	-	-	KAH7257655	241	hypothetical protein BKA59DRAFT_117642
12505	gnl|WGS:JAGPXF|BKA59DRAFT_mRNA117693	BKA59DRAFT_117693	JAGPXF010000002.1[-]5436074-5437672	BKA59DRAFT_117693	BKA59DRAFT_117693	hypothetical protein	GO:0003674,GO:0005488,GO:0005515,GO:0005575,GO:0005622,GO:0005623,GO:0005737,GO:0006508,GO:0006511,GO:0006807,GO:0007154,GO:0007165,GO:0008150,GO:0008152,GO:0009056,GO:0009057,GO:0009987,GO:0019538,GO:0019899,GO:0019941,GO:0023052,GO:0030163,GO:0030674,GO:0031624,GO:0032182,GO:0043130,GO:0043170,GO:0043632,GO:0044237,GO:0044238,GO:0044248,GO:0044257,GO:0044260,GO:0044265,GO:0044267,GO:0044390,GO:…	-	-	KAH7257657	429	hypothetical protein BKA59DRAFT_117693
11719	gnl|WGS:JAGPXF|BKA59DRAFT_mRNA117710	BKA59DRAFT_117710	JAGPXF010000002.1[+]5437853-5440249	BKA59DRAFT_117710	BKA59DRAFT_117710	P-loop containing nucleoside triphosphate hydrolase protein	GO:0000375,GO:0000377,GO:0000398,GO:0003674,GO:0003676,GO:0003723,GO:0003724,GO:0003824,GO:0004004,GO:0004386,GO:0005488,GO:0005575,GO:0005622,GO:0005623,GO:0005634,GO:0005681,GO:0005737,GO:0006139,GO:0006396,GO:0006397,GO:0006725,GO:0006807,GO:0008026,GO:0008150,GO:0008152,GO:0008186,GO:0008380,GO:0009987,GO:0010467,GO:0016070,GO:0016071,GO:0016462,GO:0016787,GO:0016817,GO:0016818,GO:0016887,GO:…	-	KOG0922-DEAH-box RNA helicase[A]	KAH7257658	675	P-loop containing nucleoside triphosphate hydrolase protein
13244	gnl|WGS:JAGPXF|BKA59DRAFT_mRNA117773	BKA59DRAFT_117773	JAGPXF010000002.1[-]5450865-5453607	BKA59DRAFT_117773	BKA59DRAFT_117773	hypothetical protein	-	-	-	KAH7257660	689	hypothetical protein BKA59DRAFT_117773
8436	gnl|WGS:JAGPXF|BKA59DRAFT_mRNA117832	BKA59DRAFT_117832	JAGPXF010000002.1[+]5469893-5472321	BKA59DRAFT_117832	BKA59DRAFT_117832	hypothetical protein	-	-	-	KAH7257666	572	hypothetical protein BKA59DRAFT_117832
13053	gnl|WGS:JAGPXF|BKA59DRAFT_mRNA117945	BKA59DRAFT_117945	JAGPXF010000002.1[+]5472323-5474747	BKA59DRAFT_117945	BKA59DRAFT_117945	heterokaryon incompatibility protein-domain-containing protein	-	-	-	KAH7257667	609	heterokaryon incompatibility protein-domain-containing protein
6179	gnl|WGS:JAGPXF|BKA59DRAFT_mRNA118128	BKA59DRAFT_118128	JAGPXF010000002.1[+]5479699-5485160	BKA59DRAFT_118128	BKA59DRAFT_118128	hypothetical protein	-	-	KOG0958-DNA damage-responsive repressor GIS1/RPH1, jumonji superfamily[L]	KAH7257669	1528	hypothetical protein BKA59DRAFT_118128
10559	gnl|WGS:JAGPXF|BKA59DRAFT_mRNA118229	BKA59DRAFT_118229	JAGPXF010000002.1[+]5489163-5494019	BKA59DRAFT_118229	BKA59DRAFT_118229	Molybdopterin-binding domain of aldehyde dehydrogenase-domain-containing protein	GO:0000166,GO:0003674,GO:0003824,GO:0004854,GO:0005488,GO:0005575,GO:0005622,GO:0005623,GO:0005737,GO:0005829,GO:0006139,GO:0006144,GO:0006145,GO:0006725,GO:0006807,GO:0008150,GO:0008152,GO:0009056,GO:0009112,GO:0009115,GO:0009987,GO:0016491,GO:0016725,GO:0016726,GO:0016903,GO:0019439,GO:0034641,GO:0036094,GO:0043167,GO:0043168,GO:0043546,GO:0044237,GO:0044238,GO:0044248,GO:0044270,GO:0044281,GO:…	K00106-ko00230 Purine metabolism;ko00232 Caffeine metabolism;ko00983 Drug metabolism - other enzymes;ko04146 Peroxisome	KOG0430-Xanthine dehydrogenase[F]	KAH7257672	1368	Molybdopterin-binding domain of aldehyde dehydrogenase-domain-containing protein
14194	gnl|WGS:JAGPXF|BKA59DRAFT_mRNA118538	BKA59DRAFT_118538	JAGPXF010000002.1[+]5522714-5526081	BKA59DRAFT_118538	BKA59DRAFT_118538	hypothetical protein	-	-	KOG0045-Cytosolic Ca2+-dependent cysteine protease (calpain), large subunit (EF-Hand protein superfamily)[OT]	KAH7257677	919	hypothetical protein BKA59DRAFT_118538
4012	gnl|WGS:JAGPXF|BKA59DRAFT_mRNA118721	BKA59DRAFT_118721	JAGPXF010000002.1[+]5512332-5514019	BKA59DRAFT_118721	BKA59DRAFT_118721	hypothetical protein	GO:0000034,GO:0003674,GO:0003824,GO:0005575,GO:0005622,GO:0005623,GO:0005634,GO:0005737,GO:0006139,GO:0006144,GO:0006145,GO:0006146,GO:0006725,GO:0006807,GO:0007155,GO:0008150,GO:0008152,GO:0009056,GO:0009058,GO:0009112,GO:0009113,GO:0009987,GO:0016787,GO:0016810,GO:0016814,GO:0018130,GO:0019239,GO:0019438,GO:0019439,GO:0022610,GO:0031589,GO:0034641,GO:0034654,GO:0036164,GO:0042440,GO:0043094,GO:…	K01488-ko00230 Purine metabolism;ko05340 Primary immunodeficiency	KOG1097-Adenine deaminase/adenosine deaminase[F]	KAH7257675	353	hypothetical protein BKA59DRAFT_118721
4795	gnl|WGS:JAGPXF|BKA59DRAFT_mRNA118915	BKA59DRAFT_118915	JAGPXF010000002.1[-]5557110-5558013	BKA59DRAFT_118915	BKA59DRAFT_118915	hypothetical protein	-	-	-	KAH7257687	192	hypothetical protein BKA59DRAFT_118915
9552	gnl|WGS:JAGPXF|BKA59DRAFT_mRNA119014	BKA59DRAFT_119014	JAGPXF010000002.1[-]5565826-5566468	BKA59DRAFT_119014	BKA59DRAFT_119014	hypothetical protein	-	-	-	KAH7257690	77	hypothetical protein BKA59DRAFT_119014
12675	gnl|WGS:JAGPXF|BKA59DRAFT_mRNA11903	BKA59DRAFT_11903	JAGPXF010000001.1[+]1714899-1717351	BKA59DRAFT_11903	BKA59DRAFT_11903	transcription factor	GO:0000003,GO:0000905,GO:0003006,GO:0003674,GO:0003676,GO:0003677,GO:0003700,GO:0005488,GO:0005575,GO:0005622,GO:0005623,GO:0005634,GO:0006355,GO:0006357,GO:0007275,GO:0008150,GO:0009405,GO:0009889,GO:0009891,GO:0009893,GO:0009987,GO:0010468,GO:0010556,GO:0010557,GO:0010604,GO:0010628,GO:0010720,GO:0019219,GO:0019222,GO:0019954,GO:0022414,GO:0030154,GO:0030436,GO:0030582,GO:0030584,GO:0031323,GO:…	K12763-ko04113 Meiosis - yeast	-	KAH7262067	556	transcription factor
11654	gnl|WGS:JAGPXF|BKA59DRAFT_mRNA119095	BKA59DRAFT_119095	JAGPXF010000002.1[-]5579845-5581152	BKA59DRAFT_119095	BKA59DRAFT_119095	hypothetical protein	-	-	KOG1208-Dehydrogenases with different specificities (related to short-chain alcohol dehydrogenases)[Q]	KAH7257692	329	hypothetical protein BKA59DRAFT_119095
13713	gnl|WGS:JAGPXF|BKA59DRAFT_mRNA119104	BKA59DRAFT_119104	JAGPXF010000002.1[+]5582748-5584416	BKA59DRAFT_119104	BKA59DRAFT_119104	hypothetical protein	-	-	-	KAH7257693	458	hypothetical protein BKA59DRAFT_119104
6833	gnl|WGS:JAGPXF|BKA59DRAFT_mRNA119118	BKA59DRAFT_119118	JAGPXF010000002.1[-]5599441-5601227	BKA59DRAFT_119118	BKA59DRAFT_119118	Alpha/Beta hydrolase protein	-	-	KOG4178-Soluble epoxide hydrolase[I]	KAH7257697	534	Alpha/Beta hydrolase protein
14197	gnl|WGS:JAGPXF|BKA59DRAFT_mRNA119122	BKA59DRAFT_119122	JAGPXF010000002.1[+]5601934-5606227	BKA59DRAFT_119122	BKA59DRAFT_119122	RNA dependent RNA polymerase-domain-containing protein	-	-	KOG0988-RNA-directed RNA polymerase QDE-1 required for posttranscriptional gene silencing and RNA interference[A]	KAH7257698	1270	RNA dependent RNA polymerase-domain-containing protein
1663	gnl|WGS:JAGPXF|BKA59DRAFT_mRNA119144	BKA59DRAFT_119144	JAGPXF010000002.1[-]5610721-5612252	BKA59DRAFT_119144	BKA59DRAFT_119144	GPR1/FUN34/yaaH family-domain-containing protein	-	-	-	KAH7257700	290	GPR1/FUN34/yaaH family-domain-containing protein
13159	gnl|WGS:JAGPXF|BKA59DRAFT_mRNA11921	BKA59DRAFT_11921	JAGPXF010000001.1[-]1720781-1722343	BKA59DRAFT_11921	BKA59DRAFT_11921	hypothetical protein	GO:0003674,GO:0003824,GO:0005975,GO:0005996,GO:0008150,GO:0008152,GO:0009056,GO:0016052,GO:0016787,GO:0019299,GO:0019301,GO:0019318,GO:0019320,GO:0044238,GO:0044281,GO:0044282,GO:0046365,GO:0071704,GO:1901575	K18338-ko00051 Fructose and mannose metabolism	-	KAH7262069	346	hypothetical protein BKA59DRAFT_11921
10758	gnl|WGS:JAGPXF|BKA59DRAFT_mRNA119267	BKA59DRAFT_119267	JAGPXF010000002.1[+]5614007-5614962	BKA59DRAFT_119267	BKA59DRAFT_119267	hypothetical protein	-	-	-	KAH7257701	250	hypothetical protein BKA59DRAFT_119267
2245	gnl|WGS:JAGPXF|BKA59DRAFT_mRNA1193	BKA59DRAFT_1193	JAGPXF010000001.1[-]694514-695359	BKA59DRAFT_1193	BKA59DRAFT_1193	LITAF-like zinc ribbon domain-containing protein	-	-	-	KAH7261733	174	LITAF-like zinc ribbon domain-containing protein
4448	gnl|WGS:JAGPXF|BKA59DRAFT_mRNA119383	BKA59DRAFT_119383	JAGPXF010000002.1[-]5631029-5631592	BKA59DRAFT_119383	BKA59DRAFT_119383	hypothetical protein	-	-	-	KAH7257705	106	hypothetical protein BKA59DRAFT_119383
7990	gnl|WGS:JAGPXF|BKA59DRAFT_mRNA119386	BKA59DRAFT_119386	JAGPXF010000002.1[-]5628103-5629839	BKA59DRAFT_119386	BKA59DRAFT_119386	hypothetical protein	-	-	-	KAH7257704	363	hypothetical protein BKA59DRAFT_119386
5680	gnl|WGS:JAGPXF|BKA59DRAFT_mRNA119517	BKA59DRAFT_119517	JAGPXF010000002.1[+]5641643-5645397	BKA59DRAFT_119517	BKA59DRAFT_119517	Spt20 family-domain-containing protein	-	-	-	KAH7257708	1038	Spt20 family-domain-containing protein
6266	gnl|WGS:JAGPXF|BKA59DRAFT_mRNA11959	BKA59DRAFT_11959	JAGPXF010000001.1[+]1728449-1729353	BKA59DRAFT_11959	BKA59DRAFT_11959	hypothetical protein	-	-	-	KAH7262072	169	hypothetical protein BKA59DRAFT_11959
5849	gnl|WGS:JAGPXF|BKA59DRAFT_mRNA119688	BKA59DRAFT_119688	JAGPXF010000002.1[-]5654768-5657478	BKA59DRAFT_119688	BKA59DRAFT_119688	Alpha/Beta hydrolase protein	-	-	KOG4388-Hormone-sensitive lipase HSL[I]	KAH7257712	738	Alpha/Beta hydrolase protein
7907	gnl|WGS:JAGPXF|BKA59DRAFT_mRNA119713	BKA59DRAFT_119713	JAGPXF010000002.1[-]5662714-5664100	BKA59DRAFT_119713	BKA59DRAFT_119713	actin-related protein 2/3 complex subunit 3	GO:0000001,GO:0000147,GO:0005575,GO:0005622,GO:0005623,GO:0005737,GO:0005739,GO:0005856,GO:0005885,GO:0005938,GO:0006810,GO:0006897,GO:0006996,GO:0007005,GO:0007010,GO:0007015,GO:0007163,GO:0008064,GO:0008150,GO:0008360,GO:0009987,GO:0010638,GO:0015629,GO:0016043,GO:0016192,GO:0022603,GO:0022604,GO:0022607,GO:0030029,GO:0030036,GO:0030479,GO:0030832,GO:0030833,GO:0030838,GO:0030863,GO:0030864,GO:…	K05756-ko04144 Endocytosis;ko04810 Regulation of actin cytoskeleton;ko04666 Fc gamma R-mediated phagocytosis;ko05130 Pathogenic Escherichia coli infection;ko05132 Salmonella infection;ko05131 Shigellosis;ko05100 Bacterial invasion of epithelial cells	KOG3155-Actin-related protein Arp2/3 complex, subunit ARPC3[Z]	KAH7257714	192	actin-related protein 2/3 complex subunit 3
901	gnl|WGS:JAGPXF|BKA59DRAFT_mRNA119739	BKA59DRAFT_119739	JAGPXF010000002.1[+]5664739-5666550	BKA59DRAFT_119739	BKA59DRAFT_119739	hypothetical protein	-	-	-	KAH7257715	457	hypothetical protein BKA59DRAFT_119739
1465	gnl|WGS:JAGPXF|BKA59DRAFT_mRNA119748	BKA59DRAFT_119748	JAGPXF010000002.1[+]5668547-5670656	BKA59DRAFT_119748	BKA59DRAFT_119748	Alpha/Beta hydrolase protein	-	-	KOG4389-Acetylcholinesterase/Butyrylcholinesterase[T]	KAH7257716	584	Alpha/Beta hydrolase protein
10404	gnl|WGS:JAGPXF|BKA59DRAFT_mRNA119802	BKA59DRAFT_119802	JAGPXF010000002.1[-]5680686-5684248	BKA59DRAFT_119802	BKA59DRAFT_119802	hypothetical protein	GO:0000003,GO:0000173,GO:0000188,GO:0000746,GO:0000747,GO:0001932,GO:0001933,GO:0003674,GO:0003824,GO:0004721,GO:0004725,GO:0005575,GO:0005622,GO:0005623,GO:0005634,GO:0005737,GO:0006355,GO:0006464,GO:0006469,GO:0006470,GO:0006793,GO:0006796,GO:0006807,GO:0006950,GO:0006970,GO:0007154,GO:0007165,GO:0007231,GO:0007346,GO:0007584,GO:0008150,GO:0008152,GO:0009605,GO:0009628,GO:0009889,GO:0009890,GO:…	K19806-ko04011 MAPK signaling pathway - yeast	KOG0791-Protein tyrosine phosphatase, contains fn3 domain[T]	KAH7257719	974	hypothetical protein BKA59DRAFT_119802
11413	gnl|WGS:JAGPXF|BKA59DRAFT_mRNA119846	BKA59DRAFT_119846	JAGPXF010000002.1[+]5693171-5697048	BKA59DRAFT_119846	BKA59DRAFT_119846	Sodium/calcium exchanger protein-domain-containing protein	GO:0000322,GO:0000323,GO:0000324,GO:0000329,GO:0003674,GO:0005215,GO:0005451,GO:0005575,GO:0005622,GO:0005623,GO:0005737,GO:0005773,GO:0005774,GO:0005783,GO:0005789,GO:0006810,GO:0006811,GO:0006812,GO:0006813,GO:0006814,GO:0006816,GO:0008150,GO:0008324,GO:0009987,GO:0012505,GO:0015075,GO:0015077,GO:0015078,GO:0015079,GO:0015081,GO:0015085,GO:0015291,GO:0015297,GO:0015298,GO:0015299,GO:0015318,GO:…	-	KOG1397-Ca2+/H+ antiporter VCX1 and related proteins[P]	KAH7257721	1111	Sodium/calcium exchanger protein-domain-containing protein
1173	gnl|WGS:JAGPXF|BKA59DRAFT_mRNA119959	BKA59DRAFT_119959	JAGPXF010000002.1[+]5704310-5705293	BKA59DRAFT_119959	BKA59DRAFT_119959	hypothetical protein	-	-	-	KAH7257725	187	hypothetical protein BKA59DRAFT_119959
2837	gnl|WGS:JAGPXF|BKA59DRAFT_mRNA119998	BKA59DRAFT_119998	JAGPXF010000002.1[-]5716770-5718045	BKA59DRAFT_119998	BKA59DRAFT_119998	LicD family-domain-containing protein	GO:0003674,GO:0005575,GO:0006464,GO:0006486,GO:0006487,GO:0006493,GO:0006807,GO:0006950,GO:0006970,GO:0008047,GO:0008150,GO:0008152,GO:0009058,GO:0009059,GO:0009100,GO:0009101,GO:0009628,GO:0009987,GO:0016020,GO:0019538,GO:0030234,GO:0033554,GO:0034645,GO:0036211,GO:0043085,GO:0043170,GO:0043412,GO:0043413,GO:0044093,GO:0044237,GO:0044238,GO:0044249,GO:0044260,GO:0044267,GO:0050790,GO:0050896,GO:…	-	-	KAH7257730	314	LicD family-domain-containing protein
12739	gnl|WGS:JAGPXF|BKA59DRAFT_mRNA120027	BKA59DRAFT_120027	JAGPXF010000002.1[-]5723465-5725417	BKA59DRAFT_120027	BKA59DRAFT_120027	major facilitator superfamily domain-containing protein	-	-	KOG2533-Permease of the major facilitator superfamily[G]	KAH7257732	508	major facilitator superfamily domain-containing protein
4300	gnl|WGS:JAGPXF|BKA59DRAFT_mRNA120077	BKA59DRAFT_120077	JAGPXF010000002.1[-]5734618-5735873	BKA59DRAFT_120077	BKA59DRAFT_120077	glycoside hydrolase superfamily	-	K01179-ko00500 Starch and sucrose metabolism	-	KAH7257735	333	glycoside hydrolase superfamily
6039	gnl|WGS:JAGPXF|BKA59DRAFT_mRNA120220	BKA59DRAFT_120220	JAGPXF010000002.1[+]5757260-5759499	BKA59DRAFT_120220	BKA59DRAFT_120220	hypothetical protein	GO:0000075,GO:0000077,GO:0000086,GO:0000278,GO:0003674,GO:0003676,GO:0003723,GO:0003729,GO:0005488,GO:0005575,GO:0005622,GO:0005623,GO:0005634,GO:0005681,GO:0005737,GO:0006950,GO:0006974,GO:0006979,GO:0007049,GO:0008150,GO:0009894,GO:0009987,GO:0010468,GO:0010608,GO:0010610,GO:0019219,GO:0019222,GO:0022402,GO:0031323,GO:0031329,GO:0031570,GO:0032991,GO:0033554,GO:0034599,GO:0042221,GO:0043226,GO:…	-	KOG0108-mRNA cleavage and polyadenylation factor I complex, subunit RNA15[A]	KAH7257742	623	hypothetical protein BKA59DRAFT_120220
11417	gnl|WGS:JAGPXF|BKA59DRAFT_mRNA120254	BKA59DRAFT_120254	JAGPXF010000002.1[-]5767136-5772444	BKA59DRAFT_120254	BKA59DRAFT_120254	hypothetical protein	-	-	-	KAH7257746	1603	hypothetical protein BKA59DRAFT_120254
11418	gnl|WGS:JAGPXF|BKA59DRAFT_mRNA120256	BKA59DRAFT_120256	JAGPXF010000002.1[-]5765116-5766627	BKA59DRAFT_120256	BKA59DRAFT_120256	hypothetical protein	-	-	-	KAH7257745	381	hypothetical protein BKA59DRAFT_120256
1918	gnl|WGS:JAGPXF|BKA59DRAFT_mRNA120314	BKA59DRAFT_120314	JAGPXF010000002.1[-]5783339-5785733	BKA59DRAFT_120314	BKA59DRAFT_120314	hypothetical protein	-	-	-	KAH7257751	554	hypothetical protein BKA59DRAFT_120314
3199	gnl|WGS:JAGPXF|BKA59DRAFT_mRNA120342	BKA59DRAFT_120342	JAGPXF010000002.1[+]5793643-5797305	BKA59DRAFT_120342	BKA59DRAFT_120342	fungal-specific transcription factor domain-containing protein	-	-	-	KAH7257753	983	fungal-specific transcription factor domain-containing protein
3195	gnl|WGS:JAGPXF|BKA59DRAFT_mRNA120346	BKA59DRAFT_120346	JAGPXF010000002.1[-]5797306-5798534	BKA59DRAFT_120346	BKA59DRAFT_120346	ClpP/crotonase-like domain-containing protein	-	-	KOG1680-Enoyl-CoA hydratase[I]	KAH7257754	276	ClpP/crotonase-like domain-containing protein
2686	gnl|WGS:JAGPXF|BKA59DRAFT_mRNA120360	BKA59DRAFT_120360	JAGPXF010000002.1[+]5789565-5791965	BKA59DRAFT_120360	BKA59DRAFT_120360	fungal-specific transcription factor domain-containing protein	-	-	-	KAH7257752	644	fungal-specific transcription factor domain-containing protein
6474	gnl|WGS:JAGPXF|BKA59DRAFT_mRNA120597	BKA59DRAFT_120597	JAGPXF010000002.1[-]5814487-5816380	BKA59DRAFT_120597	BKA59DRAFT_120597	hypothetical protein	GO:0003674,GO:0003824,GO:0005575,GO:0005622,GO:0005623,GO:0005737,GO:0005739,GO:0006464,GO:0006807,GO:0008150,GO:0008152,GO:0009249,GO:0009987,GO:0010467,GO:0016740,GO:0016772,GO:0016779,GO:0016874,GO:0016879,GO:0016979,GO:0018065,GO:0018193,GO:0018205,GO:0019538,GO:0036211,GO:0043170,GO:0043226,GO:0043227,GO:0043229,GO:0043231,GO:0043412,GO:0044237,GO:0044238,GO:0044260,GO:0044267,GO:0044424,GO:…	K03800-ko00785 Lipoic acid metabolism	KOG3159-Lipoate-protein ligase A[H]	KAH7257759	398	hypothetical protein BKA59DRAFT_120597
2572	gnl|WGS:JAGPXF|BKA59DRAFT_mRNA120709	BKA59DRAFT_120709	JAGPXF010000002.1[+]5839845-5844480	BKA59DRAFT_120709	BKA59DRAFT_120709	hypothetical protein	GO:0000827,GO:0000828,GO:0000829,GO:0003674,GO:0003824,GO:0005575,GO:0005622,GO:0005623,GO:0005737,GO:0006066,GO:0006109,GO:0006793,GO:0006796,GO:0008150,GO:0008152,GO:0009058,GO:0009889,GO:0009987,GO:0010675,GO:0010919,GO:0016301,GO:0016310,GO:0016740,GO:0016772,GO:0016776,GO:0019220,GO:0019222,GO:0019637,GO:0019751,GO:0023052,GO:0031323,GO:0031326,GO:0032958,GO:0033200,GO:0043255,GO:0043647,GO:…	K07756-ko04070 Phosphatidylinositol signaling system	KOG1620-Inositol polyphosphate multikinase, component of the ARGR transcription regulatory complex[KIT]	KAH7257764	1456	hypothetical protein BKA59DRAFT_120709
9203	gnl|WGS:JAGPXF|BKA59DRAFT_mRNA120777	BKA59DRAFT_120777	JAGPXF010000002.1[+]5848955-5850350	BKA59DRAFT_120777	BKA59DRAFT_120777	oligosaccharide biosynthesis protein Alg14 like-domain-containing protein	-	K07441-ko00510 N-Glycan biosynthesis;ko00513 Various types of N-glycan biosynthesis	KOG3339-Predicted glycosyltransferase[R]	KAH7257766	279	oligosaccharide biosynthesis protein Alg14 like-domain-containing protein
5182	gnl|WGS:JAGPXF|BKA59DRAFT_mRNA120854	BKA59DRAFT_120854	JAGPXF010000002.1[-]5868580-5869505	BKA59DRAFT_120854	BKA59DRAFT_120854	hypothetical protein	-	-	-	KAH7257775	141	hypothetical protein BKA59DRAFT_120854
4638	gnl|WGS:JAGPXF|BKA59DRAFT_mRNA120874	BKA59DRAFT_120874	JAGPXF010000002.1[-]5872316-5873459	BKA59DRAFT_120874	BKA59DRAFT_120874	hypothetical protein	-	-	-	KAH7257777	270	hypothetical protein BKA59DRAFT_120874
9221	gnl|WGS:JAGPXF|BKA59DRAFT_mRNA120942	BKA59DRAFT_120942	JAGPXF010000002.1[-]5881125-5882629	BKA59DRAFT_120942	BKA59DRAFT_120942	tyrosine phosphatase family-domain-containing protein	GO:0003674,GO:0003824,GO:0004721,GO:0004725,GO:0005575,GO:0005622,GO:0005623,GO:0005737,GO:0005829,GO:0006464,GO:0006470,GO:0006793,GO:0006796,GO:0006807,GO:0006810,GO:0006897,GO:0006996,GO:0007010,GO:0007015,GO:0008150,GO:0008152,GO:0009987,GO:0016043,GO:0016192,GO:0016311,GO:0016787,GO:0016788,GO:0016791,GO:0019538,GO:0023052,GO:0030029,GO:0030036,GO:0035335,GO:0036211,GO:0042578,GO:0043170,GO:…	-	KOG1572-Predicted protein tyrosine phosphatase[V]	KAH7257781	310	tyrosine phosphatase family-domain-containing protein
9208	gnl|WGS:JAGPXF|BKA59DRAFT_mRNA121014	BKA59DRAFT_121014	JAGPXF010000002.1[+]5888078-5889546	BKA59DRAFT_121014	BKA59DRAFT_121014	NMT1 protein	GO:0003674,GO:0003824,GO:0006725,GO:0006766,GO:0006767,GO:0006772,GO:0006790,GO:0006807,GO:0008150,GO:0008152,GO:0009058,GO:0009110,GO:0009228,GO:0009987,GO:0016853,GO:0017144,GO:0018130,GO:0019438,GO:0034641,GO:0042364,GO:0042723,GO:0042724,GO:0044237,GO:0044249,GO:0044271,GO:0044272,GO:0044281,GO:0044283,GO:0046483,GO:0070283,GO:0070284,GO:0071704,GO:0072527,GO:0072528,GO:1901360,GO:1901362,GO:…	K18278-ko00730 Thiamine metabolism	-	KAH7257782	345	NMT1 protein
1235	gnl|WGS:JAGPXF|BKA59DRAFT_mRNA121128	BKA59DRAFT_121128	JAGPXF010000002.1[+]5903126-5905541	BKA59DRAFT_121128	BKA59DRAFT_121128	amino acid permease/ SLC12A domain-containing protein	GO:0000322,GO:0000323,GO:0000324,GO:0000329,GO:0003333,GO:0003674,GO:0005215,GO:0005342,GO:0005575,GO:0005622,GO:0005623,GO:0005737,GO:0005773,GO:0005774,GO:0005886,GO:0006810,GO:0006811,GO:0006820,GO:0006865,GO:0008150,GO:0008509,GO:0008514,GO:0015075,GO:0015171,GO:0015318,GO:0015711,GO:0015849,GO:0016020,GO:0016021,GO:0022857,GO:0031090,GO:0031224,GO:0034220,GO:0043226,GO:0043227,GO:0043229,GO:…	-	KOG1286-Amino acid transporters[E]	KAH7257789	581	amino acid permease/ SLC12A domain-containing protein
13545	gnl|WGS:JAGPXF|BKA59DRAFT_mRNA12116	BKA59DRAFT_12116	JAGPXF010000001.1[-]1739939-1741201	BKA59DRAFT_12116	BKA59DRAFT_12116	U1 zinc finger-domain-containing protein	GO:0000243,GO:0000245,GO:0000375,GO:0000377,GO:0000395,GO:0000398,GO:0003674,GO:0003676,GO:0003723,GO:0003729,GO:0005488,GO:0005575,GO:0005622,GO:0005623,GO:0005634,GO:0005681,GO:0005684,GO:0005685,GO:0006139,GO:0006376,GO:0006396,GO:0006397,GO:0006725,GO:0006807,GO:0008150,GO:0008152,GO:0008380,GO:0009987,GO:0010467,GO:0016043,GO:0016070,GO:0016071,GO:0022607,GO:0022613,GO:0022618,GO:0030532,GO:…	K11095-ko03040 Spliceosome	KOG3454-U1 snRNP-specific protein C[A]	KAH7262075	162	U1 zinc finger-domain-containing protein
2271	gnl|WGS:JAGPXF|BKA59DRAFT_mRNA121163	BKA59DRAFT_121163	JAGPXF010000002.1[+]5911731-5914752	BKA59DRAFT_121163	BKA59DRAFT_121163	Mre11 DNA-binding presumed domain-containing protein	GO:0000003,GO:0000014,GO:0000075,GO:0000077,GO:0000217,GO:0000228,GO:0000278,GO:0000280,GO:0000403,GO:0000706,GO:0000723,GO:0000724,GO:0000725,GO:0000726,GO:0000727,GO:0000729,GO:0000781,GO:0000784,GO:0000785,GO:0000792,GO:0003006,GO:0003674,GO:0003676,GO:0003677,GO:0003690,GO:0003691,GO:0003697,GO:0003824,GO:0004518,GO:0004519,GO:0004520,GO:0004527,GO:0004529,GO:0004536,GO:0005198,GO:0005488,GO:…	K10865-ko03440 Homologous recombination;ko03450 Non-homologous end-joining	KOG2310-DNA repair exonuclease MRE11[L]	KAH7257792	717	Mre11 DNA-binding presumed domain-containing protein
9178	gnl|WGS:JAGPXF|BKA59DRAFT_mRNA121177	BKA59DRAFT_121177	JAGPXF010000002.1[+]5914789-5916525	BKA59DRAFT_121177	BKA59DRAFT_121177	carbon-nitrogen hydrolase	-	-	KOG0805-Carbon-nitrogen hydrolase[E]	KAH7257793	405	carbon-nitrogen hydrolase
9521	gnl|WGS:JAGPXF|BKA59DRAFT_mRNA121201	BKA59DRAFT_121201	JAGPXF010000002.1[+]5923477-5924964	BKA59DRAFT_121201	BKA59DRAFT_121201	hypothetical protein	-	-	-	KAH7257798	377	hypothetical protein BKA59DRAFT_121201
3271	gnl|WGS:JAGPXF|BKA59DRAFT_mRNA121435	BKA59DRAFT_121435	JAGPXF010000002.1[-]5953135-5954230	BKA59DRAFT_121435	BKA59DRAFT_121435	serine hydrolase FSH	-	-	-	KAH7257808	265	serine hydrolase FSH
14018	gnl|WGS:JAGPXF|BKA59DRAFT_mRNA121505	BKA59DRAFT_121505	JAGPXF010000002.1[-]5976865-5979241	BKA59DRAFT_121505	BKA59DRAFT_121505	hypothetical protein	-	-	-	KAH7257816	592	hypothetical protein BKA59DRAFT_121505
14017	gnl|WGS:JAGPXF|BKA59DRAFT_mRNA121506	BKA59DRAFT_121506	JAGPXF010000002.1[+]5975644-5976864	BKA59DRAFT_121506	BKA59DRAFT_121506	hypothetical protein	-	-	-	KAH7257815	361	hypothetical protein BKA59DRAFT_121506
14021	gnl|WGS:JAGPXF|BKA59DRAFT_mRNA121509	BKA59DRAFT_121509	JAGPXF010000002.1[+]5979032-5981082	BKA59DRAFT_121509	BKA59DRAFT_121509	putative transporter MCH1	-	-	-	KAH7257817	568	putative transporter MCH1
7107	gnl|WGS:JAGPXF|BKA59DRAFT_mRNA121533	BKA59DRAFT_121533	JAGPXF010000002.1[-]5986046-5987895	BKA59DRAFT_121533	BKA59DRAFT_121533	amidohydrolase 3	-	-	KOG3968-Atrazine chlorohydrolase/guanine deaminase[FQ]	KAH7257820	542	amidohydrolase 3
1945	gnl|WGS:JAGPXF|BKA59DRAFT_mRNA121796	BKA59DRAFT_121796	JAGPXF010000002.1[-]6045051-6046765	BKA59DRAFT_121796	BKA59DRAFT_121796	hypothetical protein	-	-	-	KAH7257843	343	hypothetical protein BKA59DRAFT_121796
4071	gnl|WGS:JAGPXF|BKA59DRAFT_mRNA12188	BKA59DRAFT_12188	JAGPXF010000001.1[+]1742589-1744556	BKA59DRAFT_12188	BKA59DRAFT_12188	hypothetical protein	GO:0002181,GO:0003674,GO:0003824,GO:0004812,GO:0004830,GO:0005575,GO:0005622,GO:0005623,GO:0005737,GO:0006082,GO:0006139,GO:0006399,GO:0006412,GO:0006418,GO:0006436,GO:0006518,GO:0006520,GO:0006725,GO:0006807,GO:0008150,GO:0008152,GO:0009058,GO:0009059,GO:0009987,GO:0010467,GO:0016070,GO:0016874,GO:0016875,GO:0019538,GO:0019752,GO:0034641,GO:0034645,GO:0034660,GO:0043038,GO:0043039,GO:0043043,GO:…	K01867-ko00970 Aminoacyl-tRNA biosynthesis	KOG2145-Cytoplasmic tryptophanyl-tRNA synthetase[J]	KAH7262077	451	hypothetical protein BKA59DRAFT_12188
8543	gnl|WGS:JAGPXF|BKA59DRAFT_mRNA121937	BKA59DRAFT_121937	JAGPXF010000002.1[+]6101991-6102958	BKA59DRAFT_121937	BKA59DRAFT_121937	Glyoxalase/Bleomycin resistance protein/Dihydroxybiphenyl dioxygenase	-	-	-	KAH7257869	201	Glyoxalase/Bleomycin resistance protein/Dihydroxybiphenyl dioxygenase
2063	gnl|WGS:JAGPXF|BKA59DRAFT_mRNA121940	BKA59DRAFT_121940	JAGPXF010000002.1[-]6102959-6104636	BKA59DRAFT_121940	BKA59DRAFT_121940	hypothetical protein	-	-	-	KAH7257870	378	hypothetical protein BKA59DRAFT_121940
7815	gnl|WGS:JAGPXF|BKA59DRAFT_mRNA122035	BKA59DRAFT_122035	JAGPXF010000002.1[+]6151335-6151802	BKA59DRAFT_122035	BKA59DRAFT_122035	hypothetical protein	-	-	-	KAH7257885	81	hypothetical protein BKA59DRAFT_122035
11401	gnl|WGS:JAGPXF|BKA59DRAFT_mRNA122104	BKA59DRAFT_122104	JAGPXF010000002.1[+]6187006-6188460	BKA59DRAFT_122104	BKA59DRAFT_122104	hypothetical protein	-	-	-	KAH7257900	334	hypothetical protein BKA59DRAFT_122104
11400	gnl|WGS:JAGPXF|BKA59DRAFT_mRNA122106	BKA59DRAFT_122106	JAGPXF010000002.1[-]6188236-6189126	BKA59DRAFT_122106	BKA59DRAFT_122106	hypothetical protein	-	-	-	KAH7257901	206	hypothetical protein BKA59DRAFT_122106
11403	gnl|WGS:JAGPXF|BKA59DRAFT_mRNA122108	BKA59DRAFT_122108	JAGPXF010000002.1[+]6189811-6191176	BKA59DRAFT_122108	BKA59DRAFT_122108	hypothetical protein	-	-	-	KAH7257902	280	hypothetical protein BKA59DRAFT_122108
13448	gnl|WGS:JAGPXF|BKA59DRAFT_mRNA122183	BKA59DRAFT_122183	JAGPXF010000002.1[-]6277993-6280064	BKA59DRAFT_122183	BKA59DRAFT_122183	hypothetical protein	-	-	-	KAH7257931	540	hypothetical protein BKA59DRAFT_122183
13449	gnl|WGS:JAGPXF|BKA59DRAFT_mRNA122186	BKA59DRAFT_122186	JAGPXF010000002.1[-]6282354-6284381	BKA59DRAFT_122186	BKA59DRAFT_122186	heterokaryon incompatibility protein-domain-containing protein	-	-	-	KAH7257933	613	heterokaryon incompatibility protein-domain-containing protein
8270	gnl|WGS:JAGPXF|BKA59DRAFT_mRNA122230	BKA59DRAFT_122230	JAGPXF010000002.1[+]6385100-6386151	BKA59DRAFT_122230	BKA59DRAFT_122230	hypothetical protein	-	K17742-ko00051 Fructose and mannose metabolism	KOG1200-Mitochondrial/plastidial beta-ketoacyl-ACP reductase[I]	KAH7257959	276	hypothetical protein BKA59DRAFT_122230
304	gnl|WGS:JAGPXF|BKA59DRAFT_mRNA122266	BKA59DRAFT_122266	JAGPXF010000002.1[+]6391681-6393891	BKA59DRAFT_122266	BKA59DRAFT_122266	Alpha/Beta hydrolase protein	-	-	KOG1282-Serine carboxypeptidases (lysosomal cathepsin A)[OE]	KAH7257963	473	Alpha/Beta hydrolase protein
11424	gnl|WGS:JAGPXF|BKA59DRAFT_mRNA1223	BKA59DRAFT_1223	JAGPXF010000001.1[-]697781-701528	BKA59DRAFT_1223	BKA59DRAFT_1223	Pleckstrin homology domain-containing protein	GO:0000003,GO:0000131,GO:0000278,GO:0000281,GO:0000282,GO:0000746,GO:0000747,GO:0000753,GO:0000767,GO:0000902,GO:0000910,GO:0000935,GO:0003006,GO:0003674,GO:0005085,GO:0005088,GO:0005089,GO:0005488,GO:0005515,GO:0005575,GO:0005622,GO:0005623,GO:0005634,GO:0005737,GO:0005819,GO:0005856,GO:0005886,GO:0005933,GO:0005934,GO:0005935,GO:0005937,GO:0005938,GO:0006996,GO:0007010,GO:0007049,GO:0007088,GO:…	K11236-ko04011 MAPK signaling pathway - yeast	KOG2996-Rho guanine nucleotide exchange factor VAV3[T]	KAH7261735	973	Pleckstrin homology domain-containing protein
6500	gnl|WGS:JAGPXF|BKA59DRAFT_mRNA122333	BKA59DRAFT_122333	JAGPXF010000002.1[+]6431403-6432130	BKA59DRAFT_122333	BKA59DRAFT_122333	RmlC-like cupin domain-containing protein	-	-	-	KAH7257981	179	RmlC-like cupin domain-containing protein
5018	gnl|WGS:JAGPXF|BKA59DRAFT_mRNA122355	BKA59DRAFT_122355	JAGPXF010000002.1[+]6467232-6469648	BKA59DRAFT_122355	BKA59DRAFT_122355	hypothetical protein	-	-	-	KAH7257995	640	hypothetical protein BKA59DRAFT_122355
5017	gnl|WGS:JAGPXF|BKA59DRAFT_mRNA122356	BKA59DRAFT_122356	JAGPXF010000002.1[+]6469649-6470710	BKA59DRAFT_122356	BKA59DRAFT_122356	hypothetical protein	-	-	-	KAH7257996	306	hypothetical protein BKA59DRAFT_122356
7103	gnl|WGS:JAGPXF|BKA59DRAFT_mRNA122710	BKA59DRAFT_122710	JAGPXF010000003.1[+]46886-49163	BKA59DRAFT_122710	BKA59DRAFT_122710	hypothetical protein	-	-	-	KAH7250868	518	hypothetical protein BKA59DRAFT_122710
7101	gnl|WGS:JAGPXF|BKA59DRAFT_mRNA122712	BKA59DRAFT_122712	JAGPXF010000003.1[-]48930-49995	BKA59DRAFT_122712	BKA59DRAFT_122712	Alpha/Beta hydrolase protein	-	-	-	KAH7250869	301	Alpha/Beta hydrolase protein
81	gnl|WGS:JAGPXF|BKA59DRAFT_mRNA122726	BKA59DRAFT_122726	JAGPXF010000003.1[+]51978-52903	BKA59DRAFT_122726	BKA59DRAFT_122726	hypothetical protein	-	-	-	KAH7250870	150	hypothetical protein BKA59DRAFT_122726
8112	gnl|WGS:JAGPXF|BKA59DRAFT_mRNA122758	BKA59DRAFT_122758	JAGPXF010000003.1[-]58650-60550	BKA59DRAFT_122758	BKA59DRAFT_122758	major facilitator superfamily domain-containing protein	-	-	KOG2504-Monocarboxylate transporter[G]	KAH7250874	445	major facilitator superfamily domain-containing protein
11264	gnl|WGS:JAGPXF|BKA59DRAFT_mRNA122921	BKA59DRAFT_122921	JAGPXF010000003.1[-]182159-184089	BKA59DRAFT_122921	BKA59DRAFT_122921	hypothetical protein	-	-	-	KAH7250928	560	hypothetical protein BKA59DRAFT_122921
11712	gnl|WGS:JAGPXF|BKA59DRAFT_mRNA12298	BKA59DRAFT_12298	JAGPXF010000001.1[+]1744558-1745642	BKA59DRAFT_12298	BKA59DRAFT_12298	Flavinator of succinate dehydrogenase-domain-containing protein	GO:0000003,GO:0003006,GO:0005575,GO:0005622,GO:0005623,GO:0005737,GO:0005739,GO:0005759,GO:0006082,GO:0006091,GO:0006099,GO:0006101,GO:0006119,GO:0006121,GO:0006139,GO:0006163,GO:0006355,GO:0006357,GO:0006464,GO:0006725,GO:0006753,GO:0006793,GO:0006796,GO:0006807,GO:0006996,GO:0007005,GO:0007049,GO:0008150,GO:0008152,GO:0009060,GO:0009117,GO:0009123,GO:0009126,GO:0009141,GO:0009144,GO:0009150,GO:…	-	KOG3326-Uncharacterized conserved protein[S]	KAH7262078	216	Flavinator of succinate dehydrogenase-domain-containing protein
10203	gnl|WGS:JAGPXF|BKA59DRAFT_mRNA122999	BKA59DRAFT_122999	JAGPXF010000003.1[-]210176-212670	BKA59DRAFT_122999	BKA59DRAFT_122999	hypothetical protein	-	-	-	KAH7250940	763	hypothetical protein BKA59DRAFT_122999
13985	gnl|WGS:JAGPXF|BKA59DRAFT_mRNA123073	BKA59DRAFT_123073	JAGPXF010000003.1[-]244110-247208	BKA59DRAFT_123073	BKA59DRAFT_123073	hypothetical protein	-	-	KOG0773-Transcription factor MEIS1 and related HOX domain proteins[K]	KAH7250951	838	hypothetical protein BKA59DRAFT_123073
9290	gnl|WGS:JAGPXF|BKA59DRAFT_mRNA123148	BKA59DRAFT_123148	JAGPXF010000003.1[+]256611-258796	BKA59DRAFT_123148	BKA59DRAFT_123148	major facilitator superfamily domain-containing protein	-	-	KOG2504-Monocarboxylate transporter[G]	KAH7250956	453	major facilitator superfamily domain-containing protein
5107	gnl|WGS:JAGPXF|BKA59DRAFT_mRNA123559	BKA59DRAFT_123559	JAGPXF010000003.1[+]371029-372893	BKA59DRAFT_123559	BKA59DRAFT_123559	fungal-specific transcription factor domain-containing protein	-	-	-	KAH7250991	534	fungal-specific transcription factor domain-containing protein
11931	gnl|WGS:JAGPXF|BKA59DRAFT_mRNA123566	BKA59DRAFT_123566	JAGPXF010000003.1[+]375642-378285	BKA59DRAFT_123566	BKA59DRAFT_123566	hypothetical protein	-	-	-	KAH7250994	682	hypothetical protein BKA59DRAFT_123566
6891	gnl|WGS:JAGPXF|BKA59DRAFT_mRNA123659	BKA59DRAFT_123659	JAGPXF010000003.1[-]395373-396822	BKA59DRAFT_123659	BKA59DRAFT_123659	hypothetical protein	-	-	KOG1695-Glutathione S-transferase[O]	KAH7251003	202	hypothetical protein BKA59DRAFT_123659
5279	gnl|WGS:JAGPXF|BKA59DRAFT_mRNA123764	BKA59DRAFT_123764	JAGPXF010000003.1[-]461973-464138	BKA59DRAFT_123764	BKA59DRAFT_123764	Reticulon-domain-containing protein	-	-	-	KAH7251031	508	Reticulon-domain-containing protein
1689	gnl|WGS:JAGPXF|BKA59DRAFT_mRNA123780	BKA59DRAFT_123780	JAGPXF010000003.1[-]486758-488159	BKA59DRAFT_123780	BKA59DRAFT_123780	Alpha/Beta hydrolase protein	-	-	KOG1515-Arylacetamide deacetylase[V]	KAH7251038	317	Alpha/Beta hydrolase protein
130	gnl|WGS:JAGPXF|BKA59DRAFT_mRNA123834	BKA59DRAFT_123834	JAGPXF010000003.1[-]530607-532800	BKA59DRAFT_123834	BKA59DRAFT_123834	general substrate transporter	GO:0000322,GO:0000323,GO:0000324,GO:0003674,GO:0005215,GO:0005342,GO:0005351,GO:0005353,GO:0005354,GO:0005355,GO:0005356,GO:0005358,GO:0005402,GO:0005575,GO:0005622,GO:0005623,GO:0005737,GO:0005739,GO:0005773,GO:0005783,GO:0005886,GO:0005887,GO:0005975,GO:0005996,GO:0006012,GO:0006810,GO:0006811,GO:0006812,GO:0006820,GO:0006950,GO:0007154,GO:0008028,GO:0008150,GO:0008152,GO:0008324,GO:0008509,GO:…	-	KOG0254-Predicted transporter (major facilitator superfamily)[R]	KAH7251058	526	general substrate transporter
6222	gnl|WGS:JAGPXF|BKA59DRAFT_mRNA123868	BKA59DRAFT_123868	JAGPXF010000003.1[-]542221-543161	BKA59DRAFT_123868	BKA59DRAFT_123868	phosphatidylethanolamine-binding protein	-	-	KOG3346-Phosphatidylethanolamine binding protein[R]	KAH7251061	191	phosphatidylethanolamine-binding protein
2042	gnl|WGS:JAGPXF|BKA59DRAFT_mRNA123935	BKA59DRAFT_123935	JAGPXF010000003.1[-]571521-573565	BKA59DRAFT_123935	BKA59DRAFT_123935	hypothetical protein	-	-	-	KAH7251072	588	hypothetical protein BKA59DRAFT_123935
10888	gnl|WGS:JAGPXF|BKA59DRAFT_mRNA124438	BKA59DRAFT_124438	JAGPXF010000003.1[-]631575-632187	BKA59DRAFT_124438	BKA59DRAFT_124438	hypothetical protein	-	-	-	KAH7251091	153	hypothetical protein BKA59DRAFT_124438
3480	gnl|WGS:JAGPXF|BKA59DRAFT_mRNA124447	BKA59DRAFT_124447	JAGPXF010000003.1[+]633961-636434	BKA59DRAFT_124447	BKA59DRAFT_124447	hypothetical protein	-	-	-	KAH7251092	727	hypothetical protein BKA59DRAFT_124447
102	gnl|WGS:JAGPXF|BKA59DRAFT_mRNA124546	BKA59DRAFT_124546	JAGPXF010000003.1[+]684824-685940	BKA59DRAFT_124546	BKA59DRAFT_124546	hypothetical protein	-	-	-	KAH7251105	296	hypothetical protein BKA59DRAFT_124546
9899	gnl|WGS:JAGPXF|BKA59DRAFT_mRNA124618	BKA59DRAFT_124618	JAGPXF010000003.1[-]711739-713177	BKA59DRAFT_124618	BKA59DRAFT_124618	hypothetical protein	-	-	-	KAH7251117	355	hypothetical protein BKA59DRAFT_124618
2487	gnl|WGS:JAGPXF|BKA59DRAFT_mRNA124664	BKA59DRAFT_124664	JAGPXF010000003.1[+]728700-730679	BKA59DRAFT_124664	BKA59DRAFT_124664	catalase-like domain-containing protein	-	-	-	KAH7251122	359	catalase-like domain-containing protein
6689	gnl|WGS:JAGPXF|BKA59DRAFT_mRNA124731	BKA59DRAFT_124731	JAGPXF010000003.1[+]752286-754311	BKA59DRAFT_124731	BKA59DRAFT_124731	Alpha/Beta hydrolase protein	-	-	-	KAH7251131	572	Alpha/Beta hydrolase protein
8138	gnl|WGS:JAGPXF|BKA59DRAFT_mRNA124750	BKA59DRAFT_124750	JAGPXF010000003.1[-]759005-760759	BKA59DRAFT_124750	BKA59DRAFT_124750	hypothetical protein	-	-	KOG1231-Proteins containing the FAD binding domain[C]	KAH7251133	501	hypothetical protein BKA59DRAFT_124750
9135	gnl|WGS:JAGPXF|BKA59DRAFT_mRNA124799	BKA59DRAFT_124799	JAGPXF010000003.1[-]788065-789683	BKA59DRAFT_124799	BKA59DRAFT_124799	hypothetical protein	-	-	-	KAH7251145	381	hypothetical protein BKA59DRAFT_124799
3212	gnl|WGS:JAGPXF|BKA59DRAFT_mRNA124851	BKA59DRAFT_124851	JAGPXF010000003.1[+]813613-815492	BKA59DRAFT_124851	BKA59DRAFT_124851	organic solute transporter Ostalpha-domain-containing protein	-	-	KOG2641-Predicted seven transmembrane receptor - rhodopsin family[T]	KAH7251155	381	organic solute transporter Ostalpha-domain-containing protein
5407	gnl|WGS:JAGPXF|BKA59DRAFT_mRNA125121	BKA59DRAFT_125121	JAGPXF010000003.1[+]846868-850273	BKA59DRAFT_125121	BKA59DRAFT_125121	hypothetical protein	-	-	-	KAH7251167	986	hypothetical protein BKA59DRAFT_125121
5199	gnl|WGS:JAGPXF|BKA59DRAFT_mRNA125311	BKA59DRAFT_125311	JAGPXF010000003.1[+]868644-869986	BKA59DRAFT_125311	BKA59DRAFT_125311	hypothetical protein	-	-	KOG0725-Reductases with broad range of substrate specificities[R]	KAH7251176	264	hypothetical protein BKA59DRAFT_125311
3700	gnl|WGS:JAGPXF|BKA59DRAFT_mRNA125375	BKA59DRAFT_125375	JAGPXF010000003.1[-]871511-873261	BKA59DRAFT_125375	BKA59DRAFT_125375	transmembrane amino acid transporter protein-domain-containing protein	-	-	KOG1303-Amino acid transporters[E]	KAH7251178	470	transmembrane amino acid transporter protein-domain-containing protein
1638	gnl|WGS:JAGPXF|BKA59DRAFT_mRNA125475	BKA59DRAFT_125475	JAGPXF010000003.1[+]911846-914504	BKA59DRAFT_125475	BKA59DRAFT_125475	Sodium:solute symporter family-domain-containing protein	GO:0003674,GO:0005215,GO:0005575,GO:0005623,GO:0005886,GO:0005887,GO:0006810,GO:0006811,GO:0006812,GO:0008150,GO:0008324,GO:0008519,GO:0015075,GO:0015101,GO:0015203,GO:0015204,GO:0015291,GO:0015293,GO:0015489,GO:0015606,GO:0015695,GO:0015696,GO:0015840,GO:0015846,GO:0015847,GO:0015848,GO:0016020,GO:0016021,GO:0019755,GO:0022804,GO:0022857,GO:0031224,GO:0031226,GO:0034220,GO:0042886,GO:0042887,GO:…	-	KOG2348-Urea transporter[E]	KAH7251192	674	Sodium:solute symporter family-domain-containing protein
5860	gnl|WGS:JAGPXF|BKA59DRAFT_mRNA125754	BKA59DRAFT_125754	JAGPXF010000003.1[-]942130-944383	BKA59DRAFT_125754	BKA59DRAFT_125754	amino acid permease/ SLC12A domain-containing protein	-	-	KOG1286-Amino acid transporters[E]	KAH7251204	571	amino acid permease/ SLC12A domain-containing protein
4946	gnl|WGS:JAGPXF|BKA59DRAFT_mRNA126101	BKA59DRAFT_126101	JAGPXF010000003.1[+]975703-976410	BKA59DRAFT_126101	BKA59DRAFT_126101	hypothetical protein	-	-	-	KAH7251214	103	hypothetical protein BKA59DRAFT_126101
10208	gnl|WGS:JAGPXF|BKA59DRAFT_mRNA126199	BKA59DRAFT_126199	JAGPXF010000003.1[+]1020493-1022695	BKA59DRAFT_126199	BKA59DRAFT_126199	hypothetical protein	-	-	-	KAH7251229	475	hypothetical protein BKA59DRAFT_126199
12669	gnl|WGS:JAGPXF|BKA59DRAFT_mRNA126309	BKA59DRAFT_126309	JAGPXF010000003.1[-]1076567-1078284	BKA59DRAFT_126309	BKA59DRAFT_126309	hypothetical protein	-	-	-	KAH7251250	453	hypothetical protein BKA59DRAFT_126309
6792	gnl|WGS:JAGPXF|BKA59DRAFT_mRNA126355	BKA59DRAFT_126355	JAGPXF010000003.1[-]1091086-1093345	BKA59DRAFT_126355	BKA59DRAFT_126355	amidase signature domain-containing protein	-	K01426-ko00330 Arginine and proline metabolism;ko00360 Phenylalanine metabolism;ko00380 Tryptophan metabolism;ko00627 Aminobenzoate degradation;ko00643 Styrene degradation	KOG1212-Amidases[JIT]	KAH7251256	539	amidase signature domain-containing protein
14163	gnl|WGS:JAGPXF|BKA59DRAFT_mRNA126367	BKA59DRAFT_126367	JAGPXF010000003.1[+]1094347-1094902	BKA59DRAFT_126367	BKA59DRAFT_126367	hypothetical protein	-	-	-	KAH7251257	92	hypothetical protein BKA59DRAFT_126367
4870	gnl|WGS:JAGPXF|BKA59DRAFT_mRNA126416	BKA59DRAFT_126416	JAGPXF010000003.1[+]1100468-1102206	BKA59DRAFT_126416	BKA59DRAFT_126416	hypothetical protein	-	-	-	KAH7251259	415	hypothetical protein BKA59DRAFT_126416
6459	gnl|WGS:JAGPXF|BKA59DRAFT_mRNA126439	BKA59DRAFT_126439	JAGPXF010000003.1[+]1109457-1110734	BKA59DRAFT_126439	BKA59DRAFT_126439	Alpha/Beta hydrolase protein	-	-	-	KAH7251264	326	Alpha/Beta hydrolase protein
12299	gnl|WGS:JAGPXF|BKA59DRAFT_mRNA126447	BKA59DRAFT_126447	JAGPXF010000003.1[-]1110735-1112758	BKA59DRAFT_126447	BKA59DRAFT_126447	major facilitator superfamily domain-containing protein	-	-	KOG0255-Synaptic vesicle transporter SVOP and related transporters (major facilitator superfamily)[R]	KAH7251265	584	major facilitator superfamily domain-containing protein
4941	gnl|WGS:JAGPXF|BKA59DRAFT_mRNA126454	BKA59DRAFT_126454	JAGPXF010000003.1[+]1114012-1115679	BKA59DRAFT_126454	BKA59DRAFT_126454	hypothetical protein	-	-	-	KAH7251266	353	hypothetical protein BKA59DRAFT_126454
10015	gnl|WGS:JAGPXF|BKA59DRAFT_mRNA126506	BKA59DRAFT_126506	JAGPXF010000003.1[-]1129589-1130673	BKA59DRAFT_126506	BKA59DRAFT_126506	hypothetical protein	-	-	-	KAH7251275	259	hypothetical protein BKA59DRAFT_126506
3962	gnl|WGS:JAGPXF|BKA59DRAFT_mRNA126725	BKA59DRAFT_126725	JAGPXF010000003.1[-]1240624-1242207	BKA59DRAFT_126725	BKA59DRAFT_126725	hypothetical protein	-	-	-	KAH7251313	343	hypothetical protein BKA59DRAFT_126725
9816	gnl|WGS:JAGPXF|BKA59DRAFT_mRNA126754	BKA59DRAFT_126754	JAGPXF010000003.1[+]1255673-1256929	BKA59DRAFT_126754	BKA59DRAFT_126754	hypothetical protein	-	-	-	KAH7251317	351	hypothetical protein BKA59DRAFT_126754
12877	gnl|WGS:JAGPXF|BKA59DRAFT_mRNA126796	BKA59DRAFT_126796	JAGPXF010000003.1[+]1295476-1297631	BKA59DRAFT_126796	BKA59DRAFT_126796	thiamine diphosphate-binding protein	-	K01568-ko00010 Glycolysis / Gluconeogenesis	KOG1184-Thiamine pyrophosphate-requiring enzyme[EH]	KAH7251334	569	thiamine diphosphate-binding protein
11086	gnl|WGS:JAGPXF|BKA59DRAFT_mRNA126817	BKA59DRAFT_126817	JAGPXF010000003.1[+]1325412-1326610	BKA59DRAFT_126817	BKA59DRAFT_126817	hypothetical protein	-	-	-	KAH7251344	290	hypothetical protein BKA59DRAFT_126817
11082	gnl|WGS:JAGPXF|BKA59DRAFT_mRNA126818	BKA59DRAFT_126818	JAGPXF010000003.1[+]1326611-1328023	BKA59DRAFT_126818	BKA59DRAFT_126818	hypothetical protein	-	-	KOG0266-WD40 repeat-containing protein[R]	KAH7251345	345	hypothetical protein BKA59DRAFT_126818
4712	gnl|WGS:JAGPXF|BKA59DRAFT_mRNA126823	BKA59DRAFT_126823	JAGPXF010000003.1[+]1324035-1325411	BKA59DRAFT_126823	BKA59DRAFT_126823	hypothetical protein	-	-	-	KAH7251343	331	hypothetical protein BKA59DRAFT_126823
6877	gnl|WGS:JAGPXF|BKA59DRAFT_mRNA126972	BKA59DRAFT_126972	JAGPXF010000003.1[-]1382376-1383613	BKA59DRAFT_126972	BKA59DRAFT_126972	hypothetical protein	-	-	-	KAH7251365	230	hypothetical protein BKA59DRAFT_126972
326	gnl|WGS:JAGPXF|BKA59DRAFT_mRNA127038	BKA59DRAFT_127038	JAGPXF010000003.1[+]1393272-1394715	BKA59DRAFT_127038	BKA59DRAFT_127038	putative xylanase 34	-	-	-	KAH7251370	341	putative xylanase 34
9565	gnl|WGS:JAGPXF|BKA59DRAFT_mRNA127129	BKA59DRAFT_127129	JAGPXF010000003.1[-]1417883-1419931	BKA59DRAFT_127129	BKA59DRAFT_127129	P-loop containing nucleoside triphosphate hydrolase protein	-	-	KOG1491-Predicted GTP-binding protein (ODN superfamily)[R]	KAH7251378	400	P-loop containing nucleoside triphosphate hydrolase protein
9096	gnl|WGS:JAGPXF|BKA59DRAFT_mRNA127323	BKA59DRAFT_127323	JAGPXF010000003.1[-]1586567-1587645	BKA59DRAFT_127323	BKA59DRAFT_127323	hypothetical protein	-	-	-	KAH7251433	245	hypothetical protein BKA59DRAFT_127323
10598	gnl|WGS:JAGPXF|BKA59DRAFT_mRNA127385	BKA59DRAFT_127385	JAGPXF010000003.1[+]1614446-1616002	BKA59DRAFT_127385	BKA59DRAFT_127385	hypothetical protein	-	-	-	KAH7251445	345	hypothetical protein BKA59DRAFT_127385
10892	gnl|WGS:JAGPXF|BKA59DRAFT_mRNA127442	BKA59DRAFT_127442	JAGPXF010000003.1[+]1623588-1625655	BKA59DRAFT_127442	BKA59DRAFT_127442	general substrate transporter	-	-	KOG0254-Predicted transporter (major facilitator superfamily)[R]	KAH7251448	533	general substrate transporter
4504	gnl|WGS:JAGPXF|BKA59DRAFT_mRNA127471	BKA59DRAFT_127471	JAGPXF010000003.1[+]1638393-1641955	BKA59DRAFT_127471	BKA59DRAFT_127471	hypothetical protein	-	-	KOG1176-Acyl-CoA synthetase[I]	KAH7251454	1083	hypothetical protein BKA59DRAFT_127471
9801	gnl|WGS:JAGPXF|BKA59DRAFT_mRNA127597	BKA59DRAFT_127597	JAGPXF010000003.1[+]1715254-1716010	BKA59DRAFT_127597	BKA59DRAFT_127597	hypothetical protein	-	-	-	KAH7251482	70	hypothetical protein BKA59DRAFT_127597
5243	gnl|WGS:JAGPXF|BKA59DRAFT_mRNA127640	BKA59DRAFT_127640	JAGPXF010000003.1[+]1722092-1724028	BKA59DRAFT_127640	BKA59DRAFT_127640	hypothetical protein	-	-	-	KAH7251486	400	hypothetical protein BKA59DRAFT_127640
10164	gnl|WGS:JAGPXF|BKA59DRAFT_mRNA12767	BKA59DRAFT_12767	JAGPXF010000001.1[+]1766664-1768091	BKA59DRAFT_12767	BKA59DRAFT_12767	formyl transferase	GO:0003674,GO:0003824,GO:0004479,GO:0005575,GO:0005622,GO:0005623,GO:0005737,GO:0005739,GO:0006139,GO:0006396,GO:0006399,GO:0006400,GO:0006412,GO:0006413,GO:0006464,GO:0006518,GO:0006725,GO:0006807,GO:0008033,GO:0008150,GO:0008152,GO:0009058,GO:0009059,GO:0009451,GO:0009987,GO:0010467,GO:0016070,GO:0016740,GO:0016741,GO:0016742,GO:0019538,GO:0019988,GO:0032543,GO:0034470,GO:0034641,GO:0034645,GO:…	K00604-ko00670 One carbon pool by folate;ko00970 Aminoacyl-tRNA biosynthesis	KOG3082-Methionyl-tRNA formyltransferase[J]	KAH7262086	372	formyl transferase
3263	gnl|WGS:JAGPXF|BKA59DRAFT_mRNA12771	BKA59DRAFT_12771	JAGPXF010000001.1[-]1768093-1770586	BKA59DRAFT_12771	BKA59DRAFT_12771	mediator of RNA polymerase II transcription subunit 1-domain-containing protein	GO:0005575,GO:0005622,GO:0005623,GO:0005634,GO:0005654,GO:0016592,GO:0031974,GO:0031981,GO:0032991,GO:0043226,GO:0043227,GO:0043229,GO:0043231,GO:0043233,GO:0044422,GO:0044424,GO:0044428,GO:0044446,GO:0044451,GO:0044464,GO:0070013	-	-	KAH7262087	678	mediator of RNA polymerase II transcription subunit 1-domain-containing protein
8026	gnl|WGS:JAGPXF|BKA59DRAFT_mRNA127725	BKA59DRAFT_127725	JAGPXF010000003.1[-]1766419-1768857	BKA59DRAFT_127725	BKA59DRAFT_127725	hypothetical protein	GO:0000322,GO:0000323,GO:0000324,GO:0003674,GO:0005215,GO:0005342,GO:0005351,GO:0005353,GO:0005354,GO:0005355,GO:0005356,GO:0005358,GO:0005402,GO:0005575,GO:0005622,GO:0005623,GO:0005737,GO:0005739,GO:0005773,GO:0005783,GO:0005886,GO:0005887,GO:0005975,GO:0005996,GO:0006012,GO:0006810,GO:0006811,GO:0006812,GO:0006820,GO:0006950,GO:0007154,GO:0008028,GO:0008150,GO:0008152,GO:0008324,GO:0008509,GO:…	-	KOG0254-Predicted transporter (major facilitator superfamily)[R]	KAH7251497	580	hypothetical protein BKA59DRAFT_127725
6499	gnl|WGS:JAGPXF|BKA59DRAFT_mRNA127746	BKA59DRAFT_127746	JAGPXF010000003.1[-]1770364-1771502	BKA59DRAFT_127746	BKA59DRAFT_127746	transcriptional regulator PAI 2-type	-	-	-	KAH7251498	252	transcriptional regulator PAI 2-type
10716	gnl|WGS:JAGPXF|BKA59DRAFT_mRNA12786	BKA59DRAFT_12786	JAGPXF010000001.1[-]1777401-1778710	BKA59DRAFT_12786	BKA59DRAFT_12786	ORMDL family-domain-containing protein	GO:0002178,GO:0005575,GO:0005622,GO:0005623,GO:0005737,GO:0005783,GO:0005789,GO:0006950,GO:0006986,GO:0008150,GO:0009889,GO:0009890,GO:0009892,GO:0009987,GO:0010033,GO:0010556,GO:0012505,GO:0016020,GO:0016021,GO:0017059,GO:0019216,GO:0019222,GO:0019725,GO:0030176,GO:0031211,GO:0031224,GO:0031227,GO:0031323,GO:0031324,GO:0031326,GO:0031327,GO:0031984,GO:0032991,GO:0033554,GO:0034248,GO:0034249,GO:…	-	KOG3319-Predicted membrane protein[S]	KAH7262092	186	ORMDL family-domain-containing protein
7102	gnl|WGS:JAGPXF|BKA59DRAFT_mRNA127947	BKA59DRAFT_127947	JAGPXF010000003.1[+]1840898-1841688	BKA59DRAFT_127947	BKA59DRAFT_127947	hypothetical protein	-	-	KOG4176-Uncharacterized conserved protein[S]	KAH7251528	228	hypothetical protein BKA59DRAFT_127947
14019	gnl|WGS:JAGPXF|BKA59DRAFT_mRNA127951	BKA59DRAFT_127951	JAGPXF010000003.1[-]1841688-1844529	BKA59DRAFT_127951	BKA59DRAFT_127951	glycoside hydrolase superfamily	-	-	KOG2806-Chitinase[G]	KAH7251529	881	glycoside hydrolase superfamily
13538	gnl|WGS:JAGPXF|BKA59DRAFT_mRNA127974	BKA59DRAFT_127974	JAGPXF010000003.1[-]1851880-1852851	BKA59DRAFT_127974	BKA59DRAFT_127974	putative Rab11	-	K07904-ko04144 Endocytosis;ko04972 Pancreatic secretion;ko04962 Vasopressin-regulated water reabsorption;ko04961 Endocrine and other factor-regulated calcium reabsorption	KOG0087-GTPase Rab11/YPT3, small G protein superfamily[U]	KAH7251533	182	putative Rab11
8124	gnl|WGS:JAGPXF|BKA59DRAFT_mRNA127987	BKA59DRAFT_127987	JAGPXF010000003.1[+]1849607-1851905	BKA59DRAFT_127987	BKA59DRAFT_127987	hypothetical protein	-	-	-	KAH7251532	710	hypothetical protein BKA59DRAFT_127987
5382	gnl|WGS:JAGPXF|BKA59DRAFT_mRNA12804	BKA59DRAFT_12804	JAGPXF010000001.1[+]1770626-1771691	BKA59DRAFT_12804	BKA59DRAFT_12804	hypothetical protein	-	-	-	KAH7262088	246	hypothetical protein BKA59DRAFT_12804
5380	gnl|WGS:JAGPXF|BKA59DRAFT_mRNA12808	BKA59DRAFT_12808	JAGPXF010000001.1[-]1774934-1776783	BKA59DRAFT_12808	BKA59DRAFT_12808	hypothetical protein	-	-	-	KAH7262091	508	hypothetical protein BKA59DRAFT_12808
10128	gnl|WGS:JAGPXF|BKA59DRAFT_mRNA128105	BKA59DRAFT_128105	JAGPXF010000003.1[-]1906481-1907933	BKA59DRAFT_128105	BKA59DRAFT_128105	hypothetical protein	-	-	-	KAH7251549	325	hypothetical protein BKA59DRAFT_128105
3227	gnl|WGS:JAGPXF|BKA59DRAFT_mRNA128118	BKA59DRAFT_128118	JAGPXF010000003.1[-]1916363-1918502	BKA59DRAFT_128118	BKA59DRAFT_128118	glycoside hydrolase superfamily	-	K01209-ko00520 Amino sugar and nucleotide sugar metabolism	-	KAH7251552	507	glycoside hydrolase superfamily
3226	gnl|WGS:JAGPXF|BKA59DRAFT_mRNA128119	BKA59DRAFT_128119	JAGPXF010000003.1[+]1914541-1916362	BKA59DRAFT_128119	BKA59DRAFT_128119	BCS1 N terminal-domain-containing protein	-	-	KOG0743-AAA+-type ATPase[O]	KAH7251551	539	BCS1 N terminal-domain-containing protein
2709	gnl|WGS:JAGPXF|BKA59DRAFT_mRNA128179	BKA59DRAFT_128179	JAGPXF010000003.1[+]1925771-1927949	BKA59DRAFT_128179	BKA59DRAFT_128179	hypothetical protein	GO:0000038,GO:0000322,GO:0000323,GO:0000324,GO:0000329,GO:0003674,GO:0003824,GO:0005215,GO:0005319,GO:0005324,GO:0005575,GO:0005622,GO:0005623,GO:0005737,GO:0005773,GO:0005774,GO:0005777,GO:0005783,GO:0005811,GO:0005886,GO:0006082,GO:0006629,GO:0006631,GO:0006810,GO:0006811,GO:0006820,GO:0006869,GO:0008150,GO:0008152,GO:0009898,GO:0009987,GO:0010876,GO:0012505,GO:0015645,GO:0015711,GO:0015718,GO:…	-	KOG1179-Very long-chain acyl-CoA synthetase/fatty acid transporter[I]	KAH7251556	632	hypothetical protein BKA59DRAFT_128179
1194	gnl|WGS:JAGPXF|BKA59DRAFT_mRNA128334	BKA59DRAFT_128334	JAGPXF010000003.1[+]1960563-1962604	BKA59DRAFT_128334	BKA59DRAFT_128334	amino acid/polyamine transporter I	GO:0000099,GO:0000101,GO:0000322,GO:0000323,GO:0000324,GO:0003333,GO:0003674,GO:0005215,GO:0005342,GO:0005575,GO:0005622,GO:0005623,GO:0005737,GO:0005773,GO:0005886,GO:0005887,GO:0006810,GO:0006811,GO:0006812,GO:0006820,GO:0006855,GO:0006865,GO:0008150,GO:0008324,GO:0008509,GO:0008514,GO:0015075,GO:0015171,GO:0015179,GO:0015191,GO:0015238,GO:0015291,GO:0015297,GO:0015318,GO:0015711,GO:0015807,GO:…	-	KOG1287-Amino acid transporters[E]	KAH7251567	537	amino acid/polyamine transporter I
9740	gnl|WGS:JAGPXF|BKA59DRAFT_mRNA128509	BKA59DRAFT_128509	JAGPXF010000003.1[-]1985823-1988193	BKA59DRAFT_128509	BKA59DRAFT_128509	major facilitator superfamily domain-containing protein	-	-	KOG0255-Synaptic vesicle transporter SVOP and related transporters (major facilitator superfamily)[R]	KAH7251575	570	major facilitator superfamily domain-containing protein
12237	gnl|WGS:JAGPXF|BKA59DRAFT_mRNA128545	BKA59DRAFT_128545	JAGPXF010000003.1[-]1993963-1995612	BKA59DRAFT_128545	BKA59DRAFT_128545	purine nucleoside permease-domain-containing protein	GO:0003674,GO:0005215,GO:0005337,GO:0005575,GO:0006810,GO:0006811,GO:0006812,GO:0008150,GO:0008324,GO:0015075,GO:0015077,GO:0015078,GO:0015211,GO:0015291,GO:0015293,GO:0015294,GO:0015295,GO:0015318,GO:0015506,GO:0015672,GO:0015858,GO:0015860,GO:0015931,GO:0015932,GO:0016020,GO:0016021,GO:0022804,GO:0022857,GO:0022890,GO:0031224,GO:0034220,GO:0044425,GO:0051179,GO:0051234,GO:0055085,GO:0071702,GO:…	-	-	KAH7251578	415	purine nucleoside permease-domain-containing protein
6376	gnl|WGS:JAGPXF|BKA59DRAFT_mRNA128596	BKA59DRAFT_128596	JAGPXF010000003.1[+]1997693-2001979	BKA59DRAFT_128596	BKA59DRAFT_128596	hypothetical protein	-	-	KOG0204-Calcium transporting ATPase[P]	KAH7251579	1276	hypothetical protein BKA59DRAFT_128596
369	gnl|WGS:JAGPXF|BKA59DRAFT_mRNA128654	BKA59DRAFT_128654	JAGPXF010000003.1[+]2015113-2015867	BKA59DRAFT_128654	BKA59DRAFT_128654	RmlC-like cupin domain-containing protein	-	-	-	KAH7251585	154	RmlC-like cupin domain-containing protein
2149	gnl|WGS:JAGPXF|BKA59DRAFT_mRNA128659	BKA59DRAFT_128659	JAGPXF010000003.1[-]2015736-2017517	BKA59DRAFT_128659	BKA59DRAFT_128659	hypothetical protein	-	-	-	KAH7251586	503	hypothetical protein BKA59DRAFT_128659
2499	gnl|WGS:JAGPXF|BKA59DRAFT_mRNA128742	BKA59DRAFT_128742	JAGPXF010000003.1[+]2021140-2023004	BKA59DRAFT_128742	BKA59DRAFT_128742	hypothetical protein	-	-	-	KAH7251588	345	hypothetical protein BKA59DRAFT_128742
2504	gnl|WGS:JAGPXF|BKA59DRAFT_mRNA128744	BKA59DRAFT_128744	JAGPXF010000003.1[+]2023841-2025903	BKA59DRAFT_128744	BKA59DRAFT_128744	major facilitator superfamily domain-containing protein	-	-	KOG0255-Synaptic vesicle transporter SVOP and related transporters (major facilitator superfamily)[R]	KAH7251589	599	major facilitator superfamily domain-containing protein
9309	gnl|WGS:JAGPXF|BKA59DRAFT_mRNA128803	BKA59DRAFT_128803	JAGPXF010000003.1[+]2019258-2020440	BKA59DRAFT_128803	BKA59DRAFT_128803	hypothetical protein	-	-	-	KAH7251587	253	hypothetical protein BKA59DRAFT_128803
870	gnl|WGS:JAGPXF|BKA59DRAFT_mRNA128850	BKA59DRAFT_128850	JAGPXF010000003.1[+]2028512-2029825	BKA59DRAFT_128850	BKA59DRAFT_128850	hypothetical protein	-	-	-	KAH7251591	317	hypothetical protein BKA59DRAFT_128850
7145	gnl|WGS:JAGPXF|BKA59DRAFT_mRNA129090	BKA59DRAFT_129090	JAGPXF010000003.1[-]2041400-2044325	BKA59DRAFT_129090	BKA59DRAFT_129090	amino acid permease-domain-containing protein	-	-	KOG1287-Amino acid transporters[E]	KAH7251595	685	amino acid permease-domain-containing protein
13324	gnl|WGS:JAGPXF|BKA59DRAFT_mRNA129186	BKA59DRAFT_129186	JAGPXF010000003.1[+]2053135-2054550	BKA59DRAFT_129186	BKA59DRAFT_129186	hypothetical protein	-	-	-	KAH7251598	257	hypothetical protein BKA59DRAFT_129186
6350	gnl|WGS:JAGPXF|BKA59DRAFT_mRNA129223	BKA59DRAFT_129223	JAGPXF010000003.1[-]2048315-2050515	BKA59DRAFT_129223	BKA59DRAFT_129223	permease family-domain-containing protein	GO:0000322,GO:0000323,GO:0000324,GO:0002054,GO:0002060,GO:0003674,GO:0005215,GO:0005345,GO:0005488,GO:0005575,GO:0005622,GO:0005623,GO:0005737,GO:0005768,GO:0005773,GO:0005775,GO:0005776,GO:0005886,GO:0005887,GO:0006810,GO:0006811,GO:0006812,GO:0006820,GO:0006863,GO:0008150,GO:0008324,GO:0008509,GO:0008514,GO:0010008,GO:0012505,GO:0015075,GO:0015143,GO:0015205,GO:0015711,GO:0015747,GO:0015851,GO:…	-	KOG1292-Xanthine/uracil transporters[F]	KAH7251597	589	permease family-domain-containing protein
8965	gnl|WGS:JAGPXF|BKA59DRAFT_mRNA12936	BKA59DRAFT_12936	JAGPXF010000001.1[+]1780312-1782431	BKA59DRAFT_12936	BKA59DRAFT_12936	hypothetical protein	-	K12597-ko03018 RNA degradation	-	KAH7262093	633	hypothetical protein BKA59DRAFT_12936
11222	gnl|WGS:JAGPXF|BKA59DRAFT_mRNA129457	BKA59DRAFT_129457	JAGPXF010000003.1[+]2063565-2065214	BKA59DRAFT_129457	BKA59DRAFT_129457	PLC-like phosphodiesterase	-	K01126-ko00564 Glycerophospholipid metabolism	-	KAH7251602	421	PLC-like phosphodiesterase
8139	gnl|WGS:JAGPXF|BKA59DRAFT_mRNA129580	BKA59DRAFT_129580	JAGPXF010000003.1[+]2070203-2070968	BKA59DRAFT_129580	BKA59DRAFT_129580	hypothetical protein	-	-	-	KAH7251604	155	hypothetical protein BKA59DRAFT_129580
11715	gnl|WGS:JAGPXF|BKA59DRAFT_mRNA129615	BKA59DRAFT_129615	JAGPXF010000003.1[+]2073050-2075955	BKA59DRAFT_129615	BKA59DRAFT_129615	hypothetical protein	-	-	-	KAH7251605	869	hypothetical protein BKA59DRAFT_129615
10672	gnl|WGS:JAGPXF|BKA59DRAFT_mRNA129650	BKA59DRAFT_129650	JAGPXF010000003.1[+]2077295-2078420	BKA59DRAFT_129650	BKA59DRAFT_129650	hypothetical protein	-	-	-	KAH7251606	205	hypothetical protein BKA59DRAFT_129650
13001	gnl|WGS:JAGPXF|BKA59DRAFT_mRNA129773	BKA59DRAFT_129773	JAGPXF010000003.1[+]2157432-2158938	BKA59DRAFT_129773	BKA59DRAFT_129773	Alpha/Beta hydrolase protein	GO:0003674,GO:0003824,GO:0006082,GO:0006629,GO:0006631,GO:0008150,GO:0008152,GO:0008474,GO:0009987,GO:0016787,GO:0016788,GO:0016790,GO:0019752,GO:0032787,GO:0043170,GO:0043412,GO:0043436,GO:0044237,GO:0044238,GO:0044255,GO:0044281,GO:0071704,GO:0098599,GO:0098732,GO:0098734,GO:0140096	-	KOG2382-Predicted alpha/beta hydrolase[R]	KAH7251611	303	Alpha/Beta hydrolase protein
4103	gnl|WGS:JAGPXF|BKA59DRAFT_mRNA12982	BKA59DRAFT_12982	JAGPXF010000001.1[-]1787088-1788112	BKA59DRAFT_12982	BKA59DRAFT_12982	thioredoxin-like protein	-	-	-	KAH7262095	225	thioredoxin-like protein
4807	gnl|WGS:JAGPXF|BKA59DRAFT_mRNA130123	BKA59DRAFT_130123	JAGPXF010000003.1[-]2164091-2167404	BKA59DRAFT_130123	BKA59DRAFT_130123	GTP cyclohydrolase N terminal-domain-containing protein	-	-	-	KAH7251614	507	GTP cyclohydrolase N terminal-domain-containing protein
6990	gnl|WGS:JAGPXF|BKA59DRAFT_mRNA13042	BKA59DRAFT_13042	JAGPXF010000001.1[-]1787950-1789573	BKA59DRAFT_13042	BKA59DRAFT_13042	hypothetical protein	GO:0003674,GO:0003676,GO:0003723,GO:0005488,GO:0005575,GO:0005622,GO:0005623,GO:0005634,GO:0005730,GO:0006139,GO:0006364,GO:0006396,GO:0006725,GO:0006807,GO:0008150,GO:0008152,GO:0009987,GO:0010467,GO:0016070,GO:0016072,GO:0022613,GO:0030684,GO:0031974,GO:0031981,GO:0032991,GO:0034470,GO:0034641,GO:0034660,GO:0042254,GO:0043170,GO:0043226,GO:0043227,GO:0043228,GO:0043229,GO:0043231,GO:0043232,GO:…	-	KOG0147-Transcriptional coactivator CAPER (RRM superfamily)[K]	KAH7262096	417	hypothetical protein BKA59DRAFT_13042
4883	gnl|WGS:JAGPXF|BKA59DRAFT_mRNA130690	BKA59DRAFT_130690	JAGPXF010000003.1[-]2180243-2185963	BKA59DRAFT_130690	BKA59DRAFT_130690	P-loop containing nucleoside triphosphate hydrolase protein	GO:0000001,GO:0000003,GO:0000011,GO:0000131,GO:0000132,GO:0000146,GO:0000226,GO:0000278,GO:0000281,GO:0000902,GO:0000910,GO:0003006,GO:0003674,GO:0003774,GO:0003779,GO:0003824,GO:0005488,GO:0005515,GO:0005516,GO:0005575,GO:0005622,GO:0005623,GO:0005737,GO:0005739,GO:0005856,GO:0005884,GO:0005933,GO:0005934,GO:0005935,GO:0005937,GO:0005938,GO:0006403,GO:0006810,GO:0006887,GO:0006904,GO:0006928,GO:…	-	KOG0160-Myosin class V heavy chain[Z]	KAH7251622	1582	P-loop containing nucleoside triphosphate hydrolase protein
14080	gnl|WGS:JAGPXF|BKA59DRAFT_mRNA130741	BKA59DRAFT_130741	JAGPXF010000003.1[-]2190915-2193824	BKA59DRAFT_130741	BKA59DRAFT_130741	kinase-like domain-containing protein	GO:0000075,GO:0000077,GO:0003674,GO:0003824,GO:0004672,GO:0004674,GO:0004683,GO:0005488,GO:0005515,GO:0005516,GO:0005575,GO:0005622,GO:0005623,GO:0005634,GO:0006139,GO:0006259,GO:0006260,GO:0006261,GO:0006275,GO:0006464,GO:0006468,GO:0006725,GO:0006793,GO:0006796,GO:0006807,GO:0006950,GO:0006974,GO:0006979,GO:0007154,GO:0007165,GO:0008150,GO:0008152,GO:0008156,GO:0009058,GO:0009059,GO:0009889,GO:…	K06641-ko04110 Cell cycle;ko04111 Cell cycle - yeast;ko04115 p53 signaling pathway;ko05166 HTLV-I infection	KOG0615-Serine/threonine protein kinase Chk2 and related proteins[D]	KAH7251624	672	kinase-like domain-containing protein
6713	gnl|WGS:JAGPXF|BKA59DRAFT_mRNA130753	BKA59DRAFT_130753	JAGPXF010000003.1[-]2187858-2189903	BKA59DRAFT_130753	BKA59DRAFT_130753	hypothetical protein	GO:0003674,GO:0003824,GO:0004617,GO:0005575,GO:0005622,GO:0005623,GO:0005737,GO:0006082,GO:0006520,GO:0006563,GO:0006564,GO:0006807,GO:0008150,GO:0008152,GO:0008652,GO:0009058,GO:0009069,GO:0009070,GO:0009987,GO:0016053,GO:0016491,GO:0016614,GO:0016616,GO:0019752,GO:0043436,GO:0044237,GO:0044238,GO:0044249,GO:0044281,GO:0044283,GO:0044424,GO:0044464,GO:0046394,GO:0047545,GO:0055114,GO:0061759,GO:…	K00058-ko01200 Carbon metabolism;ko01230 Biosynthesis of amino acids;ko00680 Methane metabolism;ko00260 Glycine, serine and threonine metabolism	KOG0068-D-3-phosphoglycerate dehydrogenase, D-isomer-specific 2-hydroxy acid dehydrogenase superfamily[E]	KAH7251623	481	hypothetical protein BKA59DRAFT_130753
8572	gnl|WGS:JAGPXF|BKA59DRAFT_mRNA1308	BKA59DRAFT_1308	JAGPXF010000001.1[+]725440-725804	BKA59DRAFT_1308	BKA59DRAFT_1308	hypothetical protein	-	-	-	KAH7261745	74	hypothetical protein BKA59DRAFT_1308
3039	gnl|WGS:JAGPXF|BKA59DRAFT_mRNA13093	BKA59DRAFT_13093	JAGPXF010000001.1[+]1797848-1798782	BKA59DRAFT_13093	BKA59DRAFT_13093	cytochrome b5-like heme/steroid binding domain-containing protein	-	-	KOG1110-Putative steroid membrane receptor Hpr6.6/25-Dx[R]	KAH7262101	121	cytochrome b5-like heme/steroid binding domain-containing protein
8406	gnl|WGS:JAGPXF|BKA59DRAFT_mRNA131324	BKA59DRAFT_131324	JAGPXF010000003.1[+]2227591-2229926	BKA59DRAFT_131324	BKA59DRAFT_131324	hypothetical protein	-	-	KOG0381-HMG box-containing protein[R]	KAH7251630	540	hypothetical protein BKA59DRAFT_131324
3330	gnl|WGS:JAGPXF|BKA59DRAFT_mRNA13136	BKA59DRAFT_13136	JAGPXF010000001.1[-]1795886-1797846	BKA59DRAFT_13136	BKA59DRAFT_13136	hypothetical protein	-	-	-	KAH7262100	525	hypothetical protein BKA59DRAFT_13136
12516	gnl|WGS:JAGPXF|BKA59DRAFT_mRNA131456	BKA59DRAFT_131456	JAGPXF010000003.1[+]2225382-2226851	BKA59DRAFT_131456	BKA59DRAFT_131456	hypothetical protein	-	-	-	KAH7251629	288	hypothetical protein BKA59DRAFT_131456
8711	gnl|WGS:JAGPXF|BKA59DRAFT_mRNA131511	BKA59DRAFT_131511	JAGPXF010000003.1[+]2234582-2236479	BKA59DRAFT_131511	BKA59DRAFT_131511	asparaginase-domain-containing protein	-	-	KOG0503-Asparaginase[E]	KAH7251632	532	asparaginase-domain-containing protein
206	gnl|WGS:JAGPXF|BKA59DRAFT_mRNA131548	BKA59DRAFT_131548	JAGPXF010000003.1[+]2245616-2246725	BKA59DRAFT_131548	BKA59DRAFT_131548	IGR protein motif-domain-containing protein	GO:0005575,GO:0005622,GO:0005623,GO:0005737,GO:0005739,GO:0043226,GO:0043227,GO:0043229,GO:0043231,GO:0044424,GO:0044444,GO:0044464	-	-	KAH7251636	245	IGR protein motif-domain-containing protein
3278	gnl|WGS:JAGPXF|BKA59DRAFT_mRNA131586	BKA59DRAFT_131586	JAGPXF010000003.1[+]2250176-2251767	BKA59DRAFT_131586	BKA59DRAFT_131586	hypothetical protein	-	-	-	KAH7251637	262	hypothetical protein BKA59DRAFT_131586
1700	gnl|WGS:JAGPXF|BKA59DRAFT_mRNA1316	BKA59DRAFT_1316	JAGPXF010000001.1[-]738981-741199	BKA59DRAFT_1316	BKA59DRAFT_1316	hypothetical protein	-	-	-	KAH7261749	605	hypothetical protein BKA59DRAFT_1316
11776	gnl|WGS:JAGPXF|BKA59DRAFT_mRNA131629	BKA59DRAFT_131629	JAGPXF010000003.1[+]2255456-2256113	BKA59DRAFT_131629	BKA59DRAFT_131629	hypothetical protein	-	-	-	KAH7251640	104	hypothetical protein BKA59DRAFT_131629
4704	gnl|WGS:JAGPXF|BKA59DRAFT_mRNA132197	BKA59DRAFT_132197	JAGPXF010000003.1[-]2300389-2303875	BKA59DRAFT_132197	BKA59DRAFT_132197	hypothetical protein	GO:0000935,GO:0003674,GO:0005096,GO:0005575,GO:0005622,GO:0005623,GO:0005737,GO:0005933,GO:0005934,GO:0005935,GO:0005938,GO:0006996,GO:0007010,GO:0007154,GO:0007163,GO:0007165,GO:0007264,GO:0008047,GO:0008150,GO:0009987,GO:0016043,GO:0023052,GO:0030029,GO:0030036,GO:0030234,GO:0030427,GO:0030428,GO:0030695,GO:0030950,GO:0030952,GO:0031097,GO:0032153,GO:0032155,GO:0035556,GO:0035838,GO:0043085,GO:…	-	KOG1453-Chimaerin and related Rho GTPase activating proteins[T]	KAH7251656	844	hypothetical protein BKA59DRAFT_132197
11909	gnl|WGS:JAGPXF|BKA59DRAFT_mRNA132218	BKA59DRAFT_132218	JAGPXF010000003.1[+]2297085-2300387	BKA59DRAFT_132218	BKA59DRAFT_132218	adaptin N terminal region-domain-containing protein	GO:0003674,GO:0005488,GO:0005515,GO:0005575,GO:0005622,GO:0005623,GO:0005737,GO:0006605,GO:0006623,GO:0006810,GO:0006886,GO:0006892,GO:0006896,GO:0007034,GO:0008104,GO:0008150,GO:0015031,GO:0015833,GO:0016020,GO:0016192,GO:0030117,GO:0030119,GO:0030123,GO:0032991,GO:0033036,GO:0033365,GO:0034613,GO:0042886,GO:0044424,GO:0044425,GO:0044444,GO:0044464,GO:0045184,GO:0046907,GO:0048193,GO:0048475,GO:…	K12396-ko04142 Lysosome	KOG1059-Vesicle coat complex AP-3, delta subunit[U]	KAH7251655	962	adaptin N terminal region-domain-containing protein
13506	gnl|WGS:JAGPXF|BKA59DRAFT_mRNA132275	BKA59DRAFT_132275	JAGPXF010000003.1[+]2310707-2312600	BKA59DRAFT_132275	BKA59DRAFT_132275	membrane dipeptidase-domain-containing protein	-	-	KOG4127-Renal dipeptidase[O]	KAH7251659	484	membrane dipeptidase-domain-containing protein
14243	gnl|WGS:JAGPXF|BKA59DRAFT_mRNA132337	BKA59DRAFT_132337	JAGPXF010000003.1[+]2314831-2315724	BKA59DRAFT_132337	BKA59DRAFT_132337	hypothetical protein	-	-	KOG1088-Uncharacterized conserved protein[S]	KAH7251662	127	hypothetical protein BKA59DRAFT_132337
8865	gnl|WGS:JAGPXF|BKA59DRAFT_mRNA132343	BKA59DRAFT_132343	JAGPXF010000003.1[+]2319056-2321010	BKA59DRAFT_132343	BKA59DRAFT_132343	hypothetical protein	-	-	-	KAH7251666	438	hypothetical protein BKA59DRAFT_132343
3032	gnl|WGS:JAGPXF|BKA59DRAFT_mRNA132404	BKA59DRAFT_132404	JAGPXF010000003.1[+]2321898-2326056	BKA59DRAFT_132404	BKA59DRAFT_132404	hypothetical protein	GO:0000003,GO:0000122,GO:0000228,GO:0000723,GO:0000785,GO:0000790,GO:0003006,GO:0003674,GO:0003676,GO:0003723,GO:0003824,GO:0005488,GO:0005575,GO:0005622,GO:0005623,GO:0005634,GO:0005654,GO:0005694,GO:0006139,GO:0006259,GO:0006323,GO:0006325,GO:0006333,GO:0006338,GO:0006342,GO:0006348,GO:0006355,GO:0006357,GO:0006464,GO:0006479,GO:0006725,GO:0006807,GO:0006950,GO:0006996,GO:0007049,GO:0008150,GO:…	K11422-ko00310 Lysine degradation	KOG1080-Histone H3 (Lys4) methyltransferase complex, subunit SET1 and related methyltransferases[BK]	KAH7251667	1268	hypothetical protein BKA59DRAFT_132404
1937	gnl|WGS:JAGPXF|BKA59DRAFT_mRNA132425	BKA59DRAFT_132425	JAGPXF010000003.1[-]2326665-2327964	BKA59DRAFT_132425	BKA59DRAFT_132425	hypothetical protein	-	-	-	KAH7251669	212	hypothetical protein BKA59DRAFT_132425
5219	gnl|WGS:JAGPXF|BKA59DRAFT_mRNA132426	BKA59DRAFT_132426	JAGPXF010000003.1[+]2326014-2326664	BKA59DRAFT_132426	BKA59DRAFT_132426	hypothetical protein	-	-	-	KAH7251668	139	hypothetical protein BKA59DRAFT_132426
13627	gnl|WGS:JAGPXF|BKA59DRAFT_mRNA132472	BKA59DRAFT_132472	JAGPXF010000003.1[-]2332456-2333520	BKA59DRAFT_132472	BKA59DRAFT_132472	hypothetical protein	-	-	-	KAH7251670	208	hypothetical protein BKA59DRAFT_132472
2022	gnl|WGS:JAGPXF|BKA59DRAFT_mRNA132535	BKA59DRAFT_132535	JAGPXF010000003.1[-]2336825-2338476	BKA59DRAFT_132535	BKA59DRAFT_132535	14-3-3 domain-containing protein	-	-	-	KAH7251672	306	14-3-3 domain-containing protein
2021	gnl|WGS:JAGPXF|BKA59DRAFT_mRNA132537	BKA59DRAFT_132537	JAGPXF010000003.1[+]2334560-2336137	BKA59DRAFT_132537	BKA59DRAFT_132537	hypothetical protein	-	-	-	KAH7251671	453	hypothetical protein BKA59DRAFT_132537
8517	gnl|WGS:JAGPXF|BKA59DRAFT_mRNA132695	BKA59DRAFT_132695	JAGPXF010000003.1[+]2350424-2351385	BKA59DRAFT_132695	BKA59DRAFT_132695	cyanate lyase C-terminal domain-containing protein	-	K01725-ko00910 Nitrogen metabolism	-	KAH7251676	164	cyanate lyase C-terminal domain-containing protein
11297	gnl|WGS:JAGPXF|BKA59DRAFT_mRNA132796	BKA59DRAFT_132796	JAGPXF010000003.1[-]2355160-2357691	BKA59DRAFT_132796	BKA59DRAFT_132796	hypothetical protein	GO:0000003,GO:0003006,GO:0005575,GO:0005622,GO:0005623,GO:0007049,GO:0007163,GO:0008150,GO:0009653,GO:0009987,GO:0019953,GO:0022402,GO:0022414,GO:0030154,GO:0030435,GO:0032502,GO:0032991,GO:0034293,GO:0043934,GO:0043935,GO:0044424,GO:0044464,GO:0044703,GO:0048646,GO:0048856,GO:0048869,GO:0051321,GO:0051704,GO:1902494,GO:1903046,GO:1990234,GO:1990304	-	-	KAH7251678	651	hypothetical protein BKA59DRAFT_132796
7144	gnl|WGS:JAGPXF|BKA59DRAFT_mRNA132801	BKA59DRAFT_132801	JAGPXF010000003.1[-]2360587-2362168	BKA59DRAFT_132801	BKA59DRAFT_132801	hypothetical protein	-	-	-	KAH7251679	346	hypothetical protein BKA59DRAFT_132801
13550	gnl|WGS:JAGPXF|BKA59DRAFT_mRNA132859	BKA59DRAFT_132859	JAGPXF010000003.1[-]2370325-2371738	BKA59DRAFT_132859	BKA59DRAFT_132859	cupin-like domain-containing protein	-	-	KOG2508-Predicted phospholipase[I]	KAH7251683	304	cupin-like domain-containing protein
6491	gnl|WGS:JAGPXF|BKA59DRAFT_mRNA13300	BKA59DRAFT_13300	JAGPXF010000001.1[-]1812289-1814703	BKA59DRAFT_13300	BKA59DRAFT_13300	hypothetical protein	-	-	-	KAH7262104	696	hypothetical protein BKA59DRAFT_13300
4486	gnl|WGS:JAGPXF|BKA59DRAFT_mRNA133554	BKA59DRAFT_133554	JAGPXF010000003.1[+]2416353-2417296	BKA59DRAFT_133554	BKA59DRAFT_133554	hypothetical protein	-	-	-	KAH7251698	210	hypothetical protein BKA59DRAFT_133554
3001	gnl|WGS:JAGPXF|BKA59DRAFT_mRNA13360	BKA59DRAFT_13360	JAGPXF010000001.1[-]1823359-1824132	BKA59DRAFT_13360	BKA59DRAFT_13360	hypothetical protein	-	-	-	KAH7262106	153	hypothetical protein BKA59DRAFT_13360
3002	gnl|WGS:JAGPXF|BKA59DRAFT_mRNA13361	BKA59DRAFT_13361	JAGPXF010000001.1[+]1824133-1825384	BKA59DRAFT_13361	BKA59DRAFT_13361	hypothetical protein	-	-	-	KAH7262107	293	hypothetical protein BKA59DRAFT_13361
3005	gnl|WGS:JAGPXF|BKA59DRAFT_mRNA13369	BKA59DRAFT_13369	JAGPXF010000001.1[+]1828280-1830739	BKA59DRAFT_13369	BKA59DRAFT_13369	hypothetical protein	GO:0000003,GO:0003006,GO:0005975,GO:0005984,GO:0005991,GO:0005992,GO:0006355,GO:0006357,GO:0008150,GO:0008152,GO:0009058,GO:0009311,GO:0009312,GO:0009653,GO:0009889,GO:0009891,GO:0009893,GO:0009987,GO:0010468,GO:0010556,GO:0010557,GO:0010604,GO:0010628,GO:0010720,GO:0010927,GO:0016043,GO:0016051,GO:0019219,GO:0019222,GO:0019954,GO:0022414,GO:0022607,GO:0030154,GO:0030435,GO:0030436,GO:0031323,GO:…	-	-	KAH7262108	603	hypothetical protein BKA59DRAFT_13369
9913	gnl|WGS:JAGPXF|BKA59DRAFT_mRNA13373	BKA59DRAFT_13373	JAGPXF010000001.1[-]1831775-1834537	BKA59DRAFT_13373	BKA59DRAFT_13373	hypothetical protein	GO:0000322,GO:0000323,GO:0000324,GO:0003674,GO:0005215,GO:0005216,GO:0005261,GO:0005262,GO:0005575,GO:0005622,GO:0005623,GO:0005737,GO:0005739,GO:0005773,GO:0005783,GO:0005886,GO:0005887,GO:0005933,GO:0005935,GO:0006457,GO:0006629,GO:0006643,GO:0006665,GO:0006807,GO:0006810,GO:0006811,GO:0006812,GO:0006816,GO:0006820,GO:0006862,GO:0006873,GO:0006874,GO:0006875,GO:0006950,GO:0006970,GO:0006971,GO:…	-	-	KAH7262109	755	hypothetical protein BKA59DRAFT_13373
2263	gnl|WGS:JAGPXF|BKA59DRAFT_mRNA134026	BKA59DRAFT_134026	JAGPXF010000003.1[-]2424538-2427173	BKA59DRAFT_134026	BKA59DRAFT_134026	cyclin-like protein	GO:0000003,GO:0000079,GO:0000086,GO:0000278,GO:0000280,GO:0001932,GO:0003674,GO:0005575,GO:0005622,GO:0005623,GO:0005634,GO:0005737,GO:0006139,GO:0006259,GO:0006260,GO:0006261,GO:0006279,GO:0006310,GO:0006725,GO:0006807,GO:0006996,GO:0007049,GO:0007088,GO:0007127,GO:0007131,GO:0007135,GO:0007346,GO:0008150,GO:0008152,GO:0009058,GO:0009059,GO:0009987,GO:0010564,GO:0010638,GO:0010695,GO:0010696,GO:…	-	KOG0653-Cyclin B and related kinase-activating proteins[D]	KAH7251701	629	cyclin-like protein
10272	gnl|WGS:JAGPXF|BKA59DRAFT_mRNA13411	BKA59DRAFT_13411	JAGPXF010000001.1[-]1837755-1841053	BKA59DRAFT_13411	BKA59DRAFT_13411	hypothetical protein	-	-	-	KAH7262110	878	hypothetical protein BKA59DRAFT_13411
11499	gnl|WGS:JAGPXF|BKA59DRAFT_mRNA134132	BKA59DRAFT_134132	JAGPXF010000003.1[+]2434224-2436484	BKA59DRAFT_134132	BKA59DRAFT_134132	hypothetical protein	GO:0000976,GO:0000977,GO:0000978,GO:0000981,GO:0000982,GO:0000987,GO:0001012,GO:0001067,GO:0003674,GO:0003676,GO:0003677,GO:0003690,GO:0003700,GO:0005488,GO:0006355,GO:0006357,GO:0008150,GO:0008270,GO:0009889,GO:0010468,GO:0010556,GO:0019219,GO:0019222,GO:0031323,GO:0031326,GO:0043167,GO:0043169,GO:0043565,GO:0044212,GO:0046872,GO:0046914,GO:0050789,GO:0050794,GO:0051171,GO:0051252,GO:0060255,GO:…	-	-	KAH7251702	639	hypothetical protein BKA59DRAFT_134132
5610	gnl|WGS:JAGPXF|BKA59DRAFT_mRNA134160	BKA59DRAFT_134160	JAGPXF010000003.1[+]2443471-2445283	BKA59DRAFT_134160	BKA59DRAFT_134160	hypothetical protein	-	-	-	KAH7251705	412	hypothetical protein BKA59DRAFT_134160
3333	gnl|WGS:JAGPXF|BKA59DRAFT_mRNA13422	BKA59DRAFT_13422	JAGPXF010000001.1[+]1846045-1847360	BKA59DRAFT_13422	BKA59DRAFT_13422	SUR7/PalI family-domain-containing protein	-	-	-	KAH7262112	278	SUR7/PalI family-domain-containing protein
10718	gnl|WGS:JAGPXF|BKA59DRAFT_mRNA13431	BKA59DRAFT_13431	JAGPXF010000001.1[-]1842421-1844432	BKA59DRAFT_13431	BKA59DRAFT_13431	PLC-like phosphodiesterase	-	-	-	KAH7262111	443	PLC-like phosphodiesterase
5642	gnl|WGS:JAGPXF|BKA59DRAFT_mRNA134380	BKA59DRAFT_134380	JAGPXF010000003.1[-]2448484-2449789	BKA59DRAFT_134380	BKA59DRAFT_134380	UreD urease accessory protein-domain-containing protein	GO:0006807,GO:0008150,GO:0008152,GO:0009987,GO:0019627,GO:0034641,GO:0043603,GO:0044237,GO:0044281,GO:0071704,GO:0071941,GO:1901564	-	-	KAH7251707	329	UreD urease accessory protein-domain-containing protein
11227	gnl|WGS:JAGPXF|BKA59DRAFT_mRNA13453	BKA59DRAFT_13453	JAGPXF010000001.1[-]1848798-1850791	BKA59DRAFT_13453	BKA59DRAFT_13453	hypothetical protein	GO:0000003,GO:0000338,GO:0000909,GO:0003006,GO:0005575,GO:0005622,GO:0005623,GO:0005634,GO:0006464,GO:0006508,GO:0006511,GO:0006807,GO:0007275,GO:0008150,GO:0008152,GO:0008180,GO:0009056,GO:0009057,GO:0009987,GO:0019538,GO:0019941,GO:0019953,GO:0022414,GO:0030163,GO:0030582,GO:0030584,GO:0032501,GO:0032502,GO:0032991,GO:0036211,GO:0043170,GO:0043226,GO:0043227,GO:0043229,GO:0043231,GO:0043412,GO:…	-	KOG2582-COP9 signalosome, subunit CSN3[OT]	KAH7262114	490	hypothetical protein BKA59DRAFT_13453
2261	gnl|WGS:JAGPXF|BKA59DRAFT_mRNA134531	BKA59DRAFT_134531	JAGPXF010000003.1[+]2471901-2473307	BKA59DRAFT_134531	BKA59DRAFT_134531	translation initiation factor eIF 4e-like domain-containing protein	-	-	KOG1669-Predicted mRNA cap-binding protein related to eIF-4E[J]	KAH7251716	256	translation initiation factor eIF 4e-like domain-containing protein
11224	gnl|WGS:JAGPXF|BKA59DRAFT_mRNA13454	BKA59DRAFT_13454	JAGPXF010000001.1[+]1847960-1848797	BKA59DRAFT_13454	BKA59DRAFT_13454	hypothetical protein	-	-	-	KAH7262113	203	hypothetical protein BKA59DRAFT_13454
13011	gnl|WGS:JAGPXF|BKA59DRAFT_mRNA134629	BKA59DRAFT_134629	JAGPXF010000003.1[-]2478962-2480571	BKA59DRAFT_134629	BKA59DRAFT_134629	hypothetical protein	-	-	-	KAH7251720	346	hypothetical protein BKA59DRAFT_134629
11745	gnl|WGS:JAGPXF|BKA59DRAFT_mRNA13477	BKA59DRAFT_13477	JAGPXF010000001.1[+]1862030-1863968	BKA59DRAFT_13477	BKA59DRAFT_13477	hypothetical protein	-	-	-	KAH7262118	431	hypothetical protein BKA59DRAFT_13477
8895	gnl|WGS:JAGPXF|BKA59DRAFT_mRNA134778	BKA59DRAFT_134778	JAGPXF010000003.1[+]2496196-2497046	BKA59DRAFT_134778	BKA59DRAFT_134778	glucose-repressible protein Grg1	-	-	-	KAH7251722	69	glucose-repressible protein Grg1
12630	gnl|WGS:JAGPXF|BKA59DRAFT_mRNA134829	BKA59DRAFT_134829	JAGPXF010000003.1[+]2504148-2506976	BKA59DRAFT_134829	BKA59DRAFT_134829	hypothetical protein	-	-	-	KAH7251725	664	hypothetical protein BKA59DRAFT_134829
5716	gnl|WGS:JAGPXF|BKA59DRAFT_mRNA134833	BKA59DRAFT_134833	JAGPXF010000003.1[-]2507009-2508205	BKA59DRAFT_134833	BKA59DRAFT_134833	hypothetical protein	GO:0003674,GO:0003824,GO:0005575,GO:0005622,GO:0005623,GO:0005737,GO:0005783,GO:0005789,GO:0006464,GO:0006486,GO:0006487,GO:0006629,GO:0006807,GO:0008150,GO:0008152,GO:0008610,GO:0009058,GO:0009059,GO:0009100,GO:0009101,GO:0009987,GO:0012505,GO:0016020,GO:0016021,GO:0016462,GO:0016787,GO:0016817,GO:0016818,GO:0019538,GO:0030176,GO:0031224,GO:0031227,GO:0031984,GO:0034645,GO:0036211,GO:0042175,GO:…	K07252-ko00510 N-Glycan biosynthesis	KOG3146-Dolichyl pyrophosphate phosphatase and related acid phosphatases[I]	KAH7251726	237	hypothetical protein BKA59DRAFT_134833
13113	gnl|WGS:JAGPXF|BKA59DRAFT_mRNA134847	BKA59DRAFT_134847	JAGPXF010000003.1[+]2508638-2511060	BKA59DRAFT_134847	BKA59DRAFT_134847	RWD domain-containing protein	GO:0000151,GO:0000209,GO:0003674,GO:0003824,GO:0004842,GO:0005488,GO:0005515,GO:0005575,GO:0005622,GO:0005623,GO:0005737,GO:0006417,GO:0006449,GO:0006464,GO:0006807,GO:0008150,GO:0008152,GO:0008270,GO:0009889,GO:0009893,GO:0009894,GO:0009896,GO:0009987,GO:0010468,GO:0010556,GO:0010604,GO:0010608,GO:0016567,GO:0016740,GO:0019222,GO:0019538,GO:0019787,GO:0019899,GO:0030162,GO:0031323,GO:0031325,GO:…	-	KOG1814-Predicted E3 ubiquitin ligase[O]	KAH7251727	676	RWD domain-containing protein
8207	gnl|WGS:JAGPXF|BKA59DRAFT_mRNA13495	BKA59DRAFT_13495	JAGPXF010000001.1[+]1867256-1868474	BKA59DRAFT_13495	BKA59DRAFT_13495	multi protein bridging factor 1-domain-containing protein	-	-	KOG3398-Transcription factor MBF1[K]	KAH7262121	152	multi protein bridging factor 1-domain-containing protein
1507	gnl|WGS:JAGPXF|BKA59DRAFT_mRNA134966	BKA59DRAFT_134966	JAGPXF010000003.1[+]2524649-2528277	BKA59DRAFT_134966	BKA59DRAFT_134966	hypothetical protein	GO:0000075,GO:0000077,GO:0000138,GO:0000278,GO:0000320,GO:0000321,GO:0000749,GO:0000754,GO:0000910,GO:0005575,GO:0005622,GO:0005623,GO:0005634,GO:0005635,GO:0005737,GO:0005783,GO:0005794,GO:0005795,GO:0005815,GO:0005816,GO:0005829,GO:0005856,GO:0006950,GO:0006974,GO:0007049,GO:0007088,GO:0007093,GO:0007096,GO:0007346,GO:0008104,GO:0008150,GO:0009893,GO:0009894,GO:0009896,GO:0009966,GO:0009968,GO:…	-	KOG3680-Uncharacterized conserved protein[S]	KAH7251730	1021	hypothetical protein BKA59DRAFT_134966
1984	gnl|WGS:JAGPXF|BKA59DRAFT_mRNA135014	BKA59DRAFT_135014	JAGPXF010000003.1[+]2533846-2535670	BKA59DRAFT_135014	BKA59DRAFT_135014	hypothetical protein	-	-	-	KAH7251734	504	hypothetical protein BKA59DRAFT_135014
6152	gnl|WGS:JAGPXF|BKA59DRAFT_mRNA13502	BKA59DRAFT_13502	JAGPXF010000001.1[-]1864028-1865073	BKA59DRAFT_13502	BKA59DRAFT_13502	Mss4-like protein	-	-	-	KAH7262119	136	Mss4-like protein
9930	gnl|WGS:JAGPXF|BKA59DRAFT_mRNA135029	BKA59DRAFT_135029	JAGPXF010000003.1[+]2537909-2539035	BKA59DRAFT_135029	BKA59DRAFT_135029	P-loop containing nucleoside triphosphate hydrolase protein	GO:0000166,GO:0000288,GO:0000289,GO:0000956,GO:0003674,GO:0003824,GO:0005488,GO:0005524,GO:0005575,GO:0005622,GO:0005623,GO:0005737,GO:0006139,GO:0006351,GO:0006352,GO:0006354,GO:0006355,GO:0006357,GO:0006366,GO:0006367,GO:0006368,GO:0006401,GO:0006402,GO:0006725,GO:0006807,GO:0008144,GO:0008150,GO:0008152,GO:0009056,GO:0009057,GO:0009058,GO:0009059,GO:0009889,GO:0009892,GO:0009987,GO:0010467,GO:…	K12608-ko03018 RNA degradation	KOG2355-Predicted ABC-type transport, ATPase component/CCR4 associated factor[RK]	KAH7251736	287	P-loop containing nucleoside triphosphate hydrolase protein
5577	gnl|WGS:JAGPXF|BKA59DRAFT_mRNA135560	BKA59DRAFT_135560	JAGPXF010000003.1[-]2580748-2584735	BKA59DRAFT_135560	BKA59DRAFT_135560	DNA polymerase family B-domain-containing protein	GO:0000228,GO:0000278,GO:0000731,GO:0000781,GO:0000784,GO:0003674,GO:0003676,GO:0003677,GO:0003824,GO:0003887,GO:0004518,GO:0004527,GO:0004529,GO:0004536,GO:0005488,GO:0005575,GO:0005622,GO:0005623,GO:0005634,GO:0005657,GO:0005694,GO:0006139,GO:0006259,GO:0006260,GO:0006261,GO:0006271,GO:0006273,GO:0006278,GO:0006281,GO:0006284,GO:0006287,GO:0006289,GO:0006297,GO:0006401,GO:0006725,GO:0006807,GO:…	K02327-ko00230 Purine metabolism;ko00240 Pyrimidine metabolism;ko03030 DNA replication;ko03410 Base excision repair;ko03420 Nucleotide excision repair;ko03430 Mismatch repair;ko03440 Homologous recombination;ko05166 HTLV-I infection	KOG0969-DNA polymerase delta, catalytic subunit[L]	KAH7251746	1104	DNA polymerase family B-domain-containing protein
5581	gnl|WGS:JAGPXF|BKA59DRAFT_mRNA135567	BKA59DRAFT_135567	JAGPXF010000003.1[-]2573804-2575360	BKA59DRAFT_135567	BKA59DRAFT_135567	CoA-transferase family III domain-containing protein	-	K01796-ko00120 Primary bile acid biosynthesis;ko04146 Peroxisome	KOG3957-Predicted L-carnitine dehydratase/alpha-methylacyl-CoA racemase[I]	KAH7251744	400	CoA-transferase family III domain-containing protein
11884	gnl|WGS:JAGPXF|BKA59DRAFT_mRNA136048	BKA59DRAFT_136048	JAGPXF010000003.1[-]2589567-2590858	BKA59DRAFT_136048	BKA59DRAFT_136048	hypothetical protein	-	-	-	KAH7251748	189	hypothetical protein BKA59DRAFT_136048
8875	gnl|WGS:JAGPXF|BKA59DRAFT_mRNA136086	BKA59DRAFT_136086	JAGPXF010000003.1[-]2601633-2604495	BKA59DRAFT_136086	BKA59DRAFT_136086	hypothetical protein	GO:0000139,GO:0000151,GO:0000209,GO:0000322,GO:0000323,GO:0000324,GO:0003674,GO:0003824,GO:0004842,GO:0005488,GO:0005575,GO:0005622,GO:0005623,GO:0005634,GO:0005737,GO:0005773,GO:0005783,GO:0005789,GO:0005794,GO:0006355,GO:0006357,GO:0006464,GO:0006508,GO:0006511,GO:0006807,GO:0006950,GO:0006984,GO:0006991,GO:0007154,GO:0007165,GO:0008104,GO:0008150,GO:0008152,GO:0008270,GO:0009056,GO:0009057,GO:…	-	KOG0828-Predicted E3 ubiquitin ligase[O]	KAH7251750	832	hypothetical protein BKA59DRAFT_136086
1927	gnl|WGS:JAGPXF|BKA59DRAFT_mRNA136097	BKA59DRAFT_136097	JAGPXF010000003.1[+]2598639-2601632	BKA59DRAFT_136097	BKA59DRAFT_136097	hypothetical protein	-	-	-	KAH7251749	838	hypothetical protein BKA59DRAFT_136097
6843	gnl|WGS:JAGPXF|BKA59DRAFT_mRNA136115	BKA59DRAFT_136115	JAGPXF010000003.1[+]2604546-2605326	BKA59DRAFT_136115	BKA59DRAFT_136115	heat shock factor binding protein 1-domain-containing protein	-	K19765-ko04212 Longevity regulating pathway - worm	KOG4117-Heat shock factor binding protein[KO]	KAH7251751	81	heat shock factor binding protein 1-domain-containing protein
4281	gnl|WGS:JAGPXF|BKA59DRAFT_mRNA136201	BKA59DRAFT_136201	JAGPXF010000003.1[-]2608493-2610530	BKA59DRAFT_136201	BKA59DRAFT_136201	P-loop containing nucleoside triphosphate hydrolase protein	GO:0000049,GO:0000166,GO:0001882,GO:0001883,GO:0003674,GO:0003676,GO:0003723,GO:0003746,GO:0003824,GO:0003924,GO:0005488,GO:0005525,GO:0005575,GO:0005622,GO:0005623,GO:0005737,GO:0005739,GO:0005759,GO:0006412,GO:0006414,GO:0006518,GO:0006807,GO:0008135,GO:0008150,GO:0008152,GO:0009058,GO:0009059,GO:0009987,GO:0010467,GO:0016462,GO:0016787,GO:0016817,GO:0016818,GO:0017076,GO:0017111,GO:0019001,GO:…	-	KOG0460-Mitochondrial translation elongation factor Tu[J]	KAH7251754	445	P-loop containing nucleoside triphosphate hydrolase protein
3668	gnl|WGS:JAGPXF|BKA59DRAFT_mRNA136217	BKA59DRAFT_136217	JAGPXF010000003.1[-]2605325-2606841	BKA59DRAFT_136217	BKA59DRAFT_136217	thioredoxin-like protein	GO:0003674,GO:0003756,GO:0003824,GO:0005488,GO:0005515,GO:0005575,GO:0005622,GO:0005623,GO:0005737,GO:0005783,GO:0006457,GO:0006950,GO:0006979,GO:0008150,GO:0008152,GO:0009987,GO:0012505,GO:0015035,GO:0015036,GO:0016491,GO:0016667,GO:0016853,GO:0016860,GO:0016864,GO:0033554,GO:0034599,GO:0034975,GO:0034976,GO:0042221,GO:0043226,GO:0043227,GO:0043229,GO:0043231,GO:0044424,GO:0044444,GO:0044464,GO:…	K09584-ko04141 Protein processing in endoplasmic reticulum	KOG0191-Thioredoxin/protein disulfide isomerase[O]	KAH7251752	380	thioredoxin-like protein
11161	gnl|WGS:JAGPXF|BKA59DRAFT_mRNA136278	BKA59DRAFT_136278	JAGPXF010000003.1[+]2611019-2612059	BKA59DRAFT_136278	BKA59DRAFT_136278	trafficking PGA2-domain-containing protein	-	-	-	KAH7251755	156	trafficking PGA2-domain-containing protein
3794	gnl|WGS:JAGPXF|BKA59DRAFT_mRNA136481	BKA59DRAFT_136481	JAGPXF010000003.1[-]2621602-2623487	BKA59DRAFT_136481	BKA59DRAFT_136481	hypothetical protein	GO:0003674,GO:0003824,GO:0004497,GO:0004499,GO:0005575,GO:0005622,GO:0005623,GO:0005737,GO:0005783,GO:0005789,GO:0005829,GO:0006457,GO:0008150,GO:0008152,GO:0009987,GO:0012505,GO:0016020,GO:0016491,GO:0016705,GO:0016709,GO:0031984,GO:0042175,GO:0043226,GO:0043227,GO:0043229,GO:0043231,GO:0044422,GO:0044424,GO:0044425,GO:0044432,GO:0044444,GO:0044446,GO:0044464,GO:0055114,GO:0098827	-	KOG1399-Flavin-containing monooxygenase[Q]	KAH7251759	475	hypothetical protein BKA59DRAFT_136481
3793	gnl|WGS:JAGPXF|BKA59DRAFT_mRNA136482	BKA59DRAFT_136482	JAGPXF010000003.1[-]2618952-2621601	BKA59DRAFT_136482	BKA59DRAFT_136482	pyridoxal phosphate-dependent transferase	-	-	KOG0634-Aromatic amino acid aminotransferase and related proteins[E]	KAH7251758	629	pyridoxal phosphate-dependent transferase
11561	gnl|WGS:JAGPXF|BKA59DRAFT_mRNA13715	BKA59DRAFT_13715	JAGPXF010000001.1[-]1890773-1893306	BKA59DRAFT_13715	BKA59DRAFT_13715	Up-regulated during septation-domain-containing protein	-	-	-	KAH7262132	662	Up-regulated during septation-domain-containing protein
8808	gnl|WGS:JAGPXF|BKA59DRAFT_mRNA13741	BKA59DRAFT_13741	JAGPXF010000001.1[+]1899425-1901652	BKA59DRAFT_13741	BKA59DRAFT_13741	peptidase family M1-domain-containing protein	GO:0000322,GO:0000323,GO:0000324,GO:0000328,GO:0003674,GO:0003824,GO:0004177,GO:0004301,GO:0005488,GO:0005575,GO:0005622,GO:0005623,GO:0005634,GO:0005737,GO:0005768,GO:0005770,GO:0005771,GO:0005773,GO:0005775,GO:0006508,GO:0006518,GO:0006629,GO:0006807,GO:0008104,GO:0008150,GO:0008152,GO:0008233,GO:0008235,GO:0008237,GO:0008238,GO:0008270,GO:0009056,GO:0009057,GO:0009987,GO:0012505,GO:0016787,GO:…	K01254-ko00590 Arachidonic acid metabolism	KOG1047-Bifunctional leukotriene A4 hydrolase/aminopeptidase LTA4H[IOVE]	KAH7262133	637	peptidase family M1-domain-containing protein
8495	gnl|WGS:JAGPXF|BKA59DRAFT_mRNA137580	BKA59DRAFT_137580	JAGPXF010000003.1[+]2645738-2649355	BKA59DRAFT_137580	BKA59DRAFT_137580	fungal-specific transcription factor domain-containing protein	-	-	-	KAH7251762	924	fungal-specific transcription factor domain-containing protein
11320	gnl|WGS:JAGPXF|BKA59DRAFT_mRNA137646	BKA59DRAFT_137646	JAGPXF010000003.1[+]2659853-2663013	BKA59DRAFT_137646	BKA59DRAFT_137646	SAC3/GANP/Nin1/mts3/eIF-3 p25 family-domain-containing protein	GO:0000278,GO:0000956,GO:0000972,GO:0000973,GO:0003674,GO:0005488,GO:0005515,GO:0005575,GO:0005622,GO:0005623,GO:0005634,GO:0005635,GO:0005643,GO:0006139,GO:0006259,GO:0006281,GO:0006283,GO:0006289,GO:0006396,GO:0006397,GO:0006401,GO:0006402,GO:0006403,GO:0006405,GO:0006406,GO:0006611,GO:0006725,GO:0006807,GO:0006810,GO:0006886,GO:0006913,GO:0006950,GO:0006974,GO:0006996,GO:0007049,GO:0008104,GO:…	-	KOG1860-Nuclear protein export factor[UD]	KAH7251766	878	SAC3/GANP/Nin1/mts3/eIF-3 p25 family-domain-containing protein
13227	gnl|WGS:JAGPXF|BKA59DRAFT_mRNA137660	BKA59DRAFT_137660	JAGPXF010000003.1[-]2664609-2666351	BKA59DRAFT_137660	BKA59DRAFT_137660	hypothetical protein	-	-	-	KAH7251767	434	hypothetical protein BKA59DRAFT_137660
2079	gnl|WGS:JAGPXF|BKA59DRAFT_mRNA137718	BKA59DRAFT_137718	JAGPXF010000003.1[-]2673199-2675051	BKA59DRAFT_137718	BKA59DRAFT_137718	hypothetical protein	-	-	-	KAH7251770	456	hypothetical protein BKA59DRAFT_137718
1554	gnl|WGS:JAGPXF|BKA59DRAFT_mRNA137736	BKA59DRAFT_137736	JAGPXF010000003.1[-]2677920-2681757	BKA59DRAFT_137736	BKA59DRAFT_137736	hypothetical protein	GO:0003674,GO:0003824,GO:0005575,GO:0005622,GO:0005623,GO:0005737,GO:0005739,GO:0006464,GO:0006807,GO:0008150,GO:0008152,GO:0008418,GO:0009056,GO:0009057,GO:0009987,GO:0016787,GO:0016810,GO:0016811,GO:0019538,GO:0030163,GO:0036211,GO:0043170,GO:0043226,GO:0043227,GO:0043229,GO:0043231,GO:0043412,GO:0044237,GO:0044238,GO:0044248,GO:0044257,GO:0044260,GO:0044265,GO:0044267,GO:0044424,GO:0044444,GO:…	-	-	KAH7251772	1052	hypothetical protein BKA59DRAFT_137736
2608	gnl|WGS:JAGPXF|BKA59DRAFT_mRNA137777	BKA59DRAFT_137777	JAGPXF010000003.1[+]2684750-2686731	BKA59DRAFT_137777	BKA59DRAFT_137777	hypothetical protein	-	-	-	KAH7251773	553	hypothetical protein BKA59DRAFT_137777
11004	gnl|WGS:JAGPXF|BKA59DRAFT_mRNA137786	BKA59DRAFT_137786	JAGPXF010000003.1[+]2688507-2689080	BKA59DRAFT_137786	BKA59DRAFT_137786	hypothetical protein	-	-	-	KAH7251775	109	hypothetical protein BKA59DRAFT_137786
11497	gnl|WGS:JAGPXF|BKA59DRAFT_mRNA138108	BKA59DRAFT_138108	JAGPXF010000003.1[+]2710930-2711996	BKA59DRAFT_138108	BKA59DRAFT_138108	hypothetical protein	-	-	-	KAH7251781	249	hypothetical protein BKA59DRAFT_138108
4092	gnl|WGS:JAGPXF|BKA59DRAFT_mRNA138118	BKA59DRAFT_138118	JAGPXF010000003.1[-]2717528-2718994	BKA59DRAFT_138118	BKA59DRAFT_138118	ERG2/sigma1 receptor-like protein	GO:0000247,GO:0003674,GO:0003824,GO:0005575,GO:0005622,GO:0005623,GO:0005737,GO:0005783,GO:0006066,GO:0006629,GO:0006694,GO:0006696,GO:0008150,GO:0008152,GO:0008202,GO:0008204,GO:0008610,GO:0009058,GO:0009987,GO:0012505,GO:0016125,GO:0016126,GO:0016128,GO:0016129,GO:0016853,GO:0016860,GO:0016863,GO:0043226,GO:0043227,GO:0043229,GO:0043231,GO:0044107,GO:0044108,GO:0044237,GO:0044238,GO:0044249,GO:…	K09829-ko00100 Steroid biosynthesis	KOG4143-Sigma receptor and C-8 sterol isomerase[T]	KAH7251783	236	ERG2/sigma1 receptor-like protein
1040	gnl|WGS:JAGPXF|BKA59DRAFT_mRNA13818	BKA59DRAFT_13818	JAGPXF010000001.1[+]1902341-1903121	BKA59DRAFT_13818	BKA59DRAFT_13818	CST complex subunit Ten1	-	-	-	KAH7262135	131	CST complex subunit Ten1
8403	gnl|WGS:JAGPXF|BKA59DRAFT_mRNA138272	BKA59DRAFT_138272	JAGPXF010000003.1[-]2728939-2729736	BKA59DRAFT_138272	BKA59DRAFT_138272	hypothetical protein	-	-	-	KAH7251788	124	hypothetical protein BKA59DRAFT_138272
3013	gnl|WGS:JAGPXF|BKA59DRAFT_mRNA138403	BKA59DRAFT_138403	JAGPXF010000003.1[+]2740038-2744820	BKA59DRAFT_138403	BKA59DRAFT_138403	P-loop containing nucleoside triphosphate hydrolase protein	GO:0003674,GO:0003824,GO:0005215,GO:0005575,GO:0005623,GO:0005886,GO:0006810,GO:0006811,GO:0006820,GO:0006855,GO:0008150,GO:0008559,GO:0015238,GO:0015399,GO:0015405,GO:0015711,GO:0015893,GO:0016020,GO:0016021,GO:0016462,GO:0016787,GO:0016817,GO:0016818,GO:0016887,GO:0017111,GO:0022804,GO:0022857,GO:0031224,GO:0042221,GO:0042493,GO:0042623,GO:0042626,GO:0042908,GO:0042910,GO:0043492,GO:0044425,GO:…	-	KOG0054-Multidrug resistance-associated protein/mitoxantrone resistance protein, ABC superfamily[Q]	KAH7251793	1455	P-loop containing nucleoside triphosphate hydrolase protein
7275	gnl|WGS:JAGPXF|BKA59DRAFT_mRNA13844	BKA59DRAFT_13844	JAGPXF010000001.1[+]1906532-1912306	BKA59DRAFT_13844	BKA59DRAFT_13844	hypothetical protein	-	-	KOG0245-Kinesin-like protein[Z]	KAH7262137	1773	hypothetical protein BKA59DRAFT_13844
4584	gnl|WGS:JAGPXF|BKA59DRAFT_mRNA138460	BKA59DRAFT_138460	JAGPXF010000003.1[-]2755105-2756980	BKA59DRAFT_138460	BKA59DRAFT_138460	kinase-like domain-containing protein	GO:0000003,GO:0003006,GO:0003674,GO:0003824,GO:0004672,GO:0004674,GO:0004712,GO:0004713,GO:0005575,GO:0005622,GO:0005623,GO:0005737,GO:0006464,GO:0006468,GO:0006508,GO:0006793,GO:0006796,GO:0006807,GO:0006950,GO:0006970,GO:0007049,GO:0007088,GO:0007346,GO:0008150,GO:0008152,GO:0009266,GO:0009408,GO:0009628,GO:0009651,GO:0009653,GO:0009894,GO:0009987,GO:0010564,GO:0016301,GO:0016310,GO:0016740,GO:…	K03083-ko04012 ErbB signaling pathway;ko04310 Wnt signaling pathway;ko04340 Hedgehog signaling pathway;ko04341 Hedgehog signaling pathway - Fly;ko04390 Hippo signaling pathway;ko04151 PI3K-Akt signaling pathway;ko04150 mTOR signaling pathway;ko04110 Cell	KOG0658-Glycogen synthase kinase-3[G]	KAH7251797	394	kinase-like domain-containing protein
2736	gnl|WGS:JAGPXF|BKA59DRAFT_mRNA138616	BKA59DRAFT_138616	JAGPXF010000003.1[+]2769631-2770998	BKA59DRAFT_138616	BKA59DRAFT_138616	eukaryotic porin/Tom40	GO:0003674,GO:0005215,GO:0005575,GO:0005622,GO:0005623,GO:0005737,GO:0005739,GO:0005740,GO:0005741,GO:0005742,GO:0006605,GO:0006626,GO:0006810,GO:0006839,GO:0006886,GO:0006996,GO:0007005,GO:0007006,GO:0007007,GO:0008104,GO:0008150,GO:0008320,GO:0008565,GO:0009987,GO:0015031,GO:0015399,GO:0015405,GO:0015450,GO:0015833,GO:0016020,GO:0016021,GO:0016043,GO:0017038,GO:0019867,GO:0022804,GO:0022857,GO:…	-	KOG3296-Translocase of outer mitochondrial membrane complex, subunit TOM40[U]	KAH7251801	356	eukaryotic porin/Tom40
814	gnl|WGS:JAGPXF|BKA59DRAFT_mRNA13873	BKA59DRAFT_13873	JAGPXF010000001.1[+]1917038-1918699	BKA59DRAFT_13873	BKA59DRAFT_13873	S-adenosyl-L-methionine-dependent methyltransferase	-	-	-	KAH7262138	368	S-adenosyl-L-methionine-dependent methyltransferase
13250	gnl|WGS:JAGPXF|BKA59DRAFT_mRNA139136	BKA59DRAFT_139136	JAGPXF010000003.1[+]2782840-2784495	BKA59DRAFT_139136	BKA59DRAFT_139136	actin family	GO:0000001,GO:0000003,GO:0000011,GO:0000123,GO:0000132,GO:0000142,GO:0000226,GO:0000228,GO:0000278,GO:0000281,GO:0000785,GO:0000790,GO:0000812,GO:0000910,GO:0000912,GO:0000915,GO:0000916,GO:0001300,GO:0001411,GO:0002790,GO:0003006,GO:0003674,GO:0005198,GO:0005200,GO:0005575,GO:0005622,GO:0005623,GO:0005628,GO:0005634,GO:0005654,GO:0005694,GO:0005737,GO:0005826,GO:0005829,GO:0005856,GO:0005884,GO:…	K05692-ko04015 Rap1 signaling pathway;ko04390 Hippo signaling pathway;ko04391 Hippo signaling pathway -fly;ko04145 Phagosome;ko04810 Regulation of actin cytoskeleton;ko04210 Apoptosis;ko04510 Focal adhesion;ko04520 Adherens junction;ko04530 Tight junction	KOG0676-Actin and related proteins[Z]	KAH7251805	360	actin family
350	gnl|WGS:JAGPXF|BKA59DRAFT_mRNA139155	BKA59DRAFT_139155	JAGPXF010000003.1[+]2789773-2790845	BKA59DRAFT_139155	BKA59DRAFT_139155	ubiquitin-related modifier 1	GO:0000003,GO:0001403,GO:0002097,GO:0002098,GO:0002143,GO:0003674,GO:0005575,GO:0005622,GO:0005623,GO:0005634,GO:0005737,GO:0005829,GO:0006139,GO:0006396,GO:0006399,GO:0006400,GO:0006464,GO:0006725,GO:0006807,GO:0006950,GO:0006979,GO:0007114,GO:0008033,GO:0008150,GO:0008152,GO:0009451,GO:0009987,GO:0010467,GO:0016070,GO:0019538,GO:0019954,GO:0030447,GO:0031386,GO:0032446,GO:0032447,GO:0032505,GO:…	K12161-ko04122 Sulfur relay system	KOG4146-Ubiquitin-like protein[O]	KAH7251809	110	ubiquitin-related modifier 1
1129	gnl|WGS:JAGPXF|BKA59DRAFT_mRNA139293	BKA59DRAFT_139293	JAGPXF010000003.1[-]2793200-2795175	BKA59DRAFT_139293	BKA59DRAFT_139293	hypothetical protein	GO:0000976,GO:0000977,GO:0000978,GO:0000981,GO:0000982,GO:0000987,GO:0001012,GO:0001067,GO:0001077,GO:0001228,GO:0003674,GO:0003676,GO:0003677,GO:0003690,GO:0003700,GO:0005488,GO:0005575,GO:0005622,GO:0005623,GO:0005634,GO:0005737,GO:0005829,GO:0006139,GO:0006351,GO:0006355,GO:0006357,GO:0006366,GO:0006725,GO:0006807,GO:0008150,GO:0008152,GO:0009058,GO:0009059,GO:0009743,GO:0009889,GO:0009891,GO:…	-	KOG2462-C2H2-type Zn-finger protein[K]	KAH7251810	503	hypothetical protein BKA59DRAFT_139293
3117	gnl|WGS:JAGPXF|BKA59DRAFT_mRNA13954	BKA59DRAFT_13954	JAGPXF010000001.1[+]1923218-1925245	BKA59DRAFT_13954	BKA59DRAFT_13954	pyridoxal phosphate-dependent transferase	-	-	KOG0628-Aromatic-L-amino-acid/L-histidine decarboxylase[E]	KAH7262142	500	pyridoxal phosphate-dependent transferase
7639	gnl|WGS:JAGPXF|BKA59DRAFT_mRNA139554	BKA59DRAFT_139554	JAGPXF010000003.1[+]2814285-2815705	BKA59DRAFT_139554	BKA59DRAFT_139554	hypothetical protein	GO:0000375,GO:0000377,GO:0000398,GO:0003674,GO:0003676,GO:0003723,GO:0005488,GO:0005575,GO:0005622,GO:0005623,GO:0005634,GO:0005681,GO:0005684,GO:0005686,GO:0006139,GO:0006396,GO:0006397,GO:0006725,GO:0006807,GO:0008150,GO:0008152,GO:0008380,GO:0009987,GO:0010467,GO:0016070,GO:0016071,GO:0030532,GO:0032991,GO:0034641,GO:0043170,GO:0043226,GO:0043227,GO:0043229,GO:0043231,GO:0044237,GO:0044238,GO:…	K12831-ko03040 Spliceosome	KOG0131-Splicing factor 3b, subunit 4[A]	KAH7251814	359	hypothetical protein BKA59DRAFT_139554
6639	gnl|WGS:JAGPXF|BKA59DRAFT_mRNA139595	BKA59DRAFT_139595	JAGPXF010000003.1[-]2829404-2831302	BKA59DRAFT_139595	BKA59DRAFT_139595	RAI1 like PD-XK nuclease-domain-containing protein	GO:0000166,GO:0000291,GO:0000448,GO:0000460,GO:0000463,GO:0000466,GO:0000469,GO:0000470,GO:0000478,GO:0000479,GO:0000956,GO:0001882,GO:0001883,GO:0003674,GO:0003824,GO:0004518,GO:0004519,GO:0004521,GO:0004540,GO:0005488,GO:0005575,GO:0005622,GO:0005623,GO:0005634,GO:0005737,GO:0005829,GO:0006139,GO:0006351,GO:0006353,GO:0006364,GO:0006366,GO:0006369,GO:0006396,GO:0006401,GO:0006402,GO:0006725,GO:…	-	KOG1982-Nuclear 5'-3' exoribonuclease-interacting protein, Rai1p[L]	KAH7251817	375	RAI1 like PD-XK nuclease-domain-containing protein
4291	gnl|WGS:JAGPXF|BKA59DRAFT_mRNA139633	BKA59DRAFT_139633	JAGPXF010000003.1[+]2826722-2829091	BKA59DRAFT_139633	BKA59DRAFT_139633	kinase-like domain-containing protein	GO:0000166,GO:0000910,GO:0001932,GO:0001934,GO:0003674,GO:0003824,GO:0004672,GO:0004674,GO:0005488,GO:0005524,GO:0005575,GO:0005622,GO:0005623,GO:0005737,GO:0005815,GO:0005816,GO:0005856,GO:0006464,GO:0006468,GO:0006793,GO:0006796,GO:0006807,GO:0006950,GO:0007049,GO:0007088,GO:0007096,GO:0007154,GO:0007165,GO:0007264,GO:0007265,GO:0007346,GO:0008144,GO:0008150,GO:0008152,GO:0009893,GO:0009987,GO:…	-	KOG0201-Serine/threonine protein kinase[T]	KAH7251816	625	kinase-like domain-containing protein
12741	gnl|WGS:JAGPXF|BKA59DRAFT_mRNA139662	BKA59DRAFT_139662	JAGPXF010000003.1[+]2832376-2837939	BKA59DRAFT_139662	BKA59DRAFT_139662	hypothetical protein	-	-	-	KAH7251818	1711	hypothetical protein BKA59DRAFT_139662
1824	gnl|WGS:JAGPXF|BKA59DRAFT_mRNA139695	BKA59DRAFT_139695	JAGPXF010000003.1[+]2841668-2843103	BKA59DRAFT_139695	BKA59DRAFT_139695	GNS1/SUR4 family-domain-containing protein	GO:0000038,GO:0003674,GO:0003824,GO:0004312,GO:0005575,GO:0005622,GO:0005623,GO:0005737,GO:0005783,GO:0005789,GO:0006082,GO:0006629,GO:0006631,GO:0006633,GO:0006643,GO:0006665,GO:0006807,GO:0006810,GO:0006892,GO:0007034,GO:0008150,GO:0008152,GO:0008610,GO:0009058,GO:0009922,GO:0009987,GO:0012505,GO:0016020,GO:0016021,GO:0016053,GO:0016192,GO:0016197,GO:0016740,GO:0016746,GO:0016747,GO:0019367,GO:…	K10246-ko01212 Fatty acid metabolism;ko00062 Fatty acid elongation;ko01040 Biosynthesis of unsaturated fatty acids	KOG3071-Fatty acyl-CoA elongase/Polyunsaturated fatty acid specific elongation enzyme[I]	KAH7251820	343	GNS1/SUR4 family-domain-containing protein
766	gnl|WGS:JAGPXF|BKA59DRAFT_mRNA139896	BKA59DRAFT_139896	JAGPXF010000003.1[-]2871880-2875146	BKA59DRAFT_139896	BKA59DRAFT_139896	hypothetical protein	-	-	-	KAH7251825	949	hypothetical protein BKA59DRAFT_139896
1755	gnl|WGS:JAGPXF|BKA59DRAFT_mRNA139926	BKA59DRAFT_139926	JAGPXF010000003.1[-]2876692-2877332	BKA59DRAFT_139926	BKA59DRAFT_139926	hypothetical protein	-	-	-	KAH7251826	120	hypothetical protein BKA59DRAFT_139926
9182	gnl|WGS:JAGPXF|BKA59DRAFT_mRNA139938	BKA59DRAFT_139938	JAGPXF010000003.1[+]2881627-2882808	BKA59DRAFT_139938	BKA59DRAFT_139938	hypothetical protein	GO:0005575,GO:0005622,GO:0005623,GO:0005634,GO:0005730,GO:0006139,GO:0006364,GO:0006396,GO:0006725,GO:0006807,GO:0008150,GO:0008152,GO:0009987,GO:0010467,GO:0016070,GO:0016072,GO:0022613,GO:0030684,GO:0030687,GO:0031974,GO:0031981,GO:0032991,GO:0034470,GO:0034641,GO:0034660,GO:0035690,GO:0042221,GO:0042254,GO:0042493,GO:0043170,GO:0043226,GO:0043227,GO:0043228,GO:0043229,GO:0043231,GO:0043232,GO:…	-	-	KAH7251827	119	hypothetical protein BKA59DRAFT_139938
10025	gnl|WGS:JAGPXF|BKA59DRAFT_mRNA140313	BKA59DRAFT_140313	JAGPXF010000003.1[-]2909589-2914011	BKA59DRAFT_140313	BKA59DRAFT_140313	hypothetical protein	GO:0003674,GO:0003824,GO:0004175,GO:0004843,GO:0005575,GO:0005622,GO:0005623,GO:0005634,GO:0005737,GO:0005777,GO:0005783,GO:0005829,GO:0006282,GO:0006464,GO:0006508,GO:0006807,GO:0008150,GO:0008152,GO:0008233,GO:0008234,GO:0009889,GO:0009890,GO:0009892,GO:0009987,GO:0010556,GO:0010558,GO:0010605,GO:0010992,GO:0010995,GO:0012505,GO:0016043,GO:0016579,GO:0016787,GO:0019219,GO:0019222,GO:0019538,GO:…	K11838-ko04068 FoxO signaling pathway;ko05203 Viral carcinogenesis;ko05168 Herpes simplex infection;ko05169 Epstein-Barr virus infection	KOG1863-Ubiquitin carboxyl-terminal hydrolase[O]	KAH7251836	1183	hypothetical protein BKA59DRAFT_140313
7283	gnl|WGS:JAGPXF|BKA59DRAFT_mRNA140382	BKA59DRAFT_140382	JAGPXF010000003.1[+]2904106-2909155	BKA59DRAFT_140382	BKA59DRAFT_140382	ABC-2 type transporter-domain-containing protein	GO:0003674,GO:0003824,GO:0005215,GO:0005342,GO:0005575,GO:0005622,GO:0005623,GO:0005737,GO:0005739,GO:0005829,GO:0005886,GO:0006810,GO:0006855,GO:0006873,GO:0008150,GO:0008559,GO:0009987,GO:0015238,GO:0015399,GO:0015405,GO:0015849,GO:0015893,GO:0016020,GO:0016021,GO:0016462,GO:0016787,GO:0016817,GO:0016818,GO:0016887,GO:0017111,GO:0019725,GO:0022804,GO:0022857,GO:0030003,GO:0031224,GO:0042221,GO:…	-	KOG0065-Pleiotropic drug resistance proteins (PDR1-15), ABC superfamily[Q]	KAH7251835	1543	ABC-2 type transporter-domain-containing protein
13953	gnl|WGS:JAGPXF|BKA59DRAFT_mRNA140508	BKA59DRAFT_140508	JAGPXF010000003.1[-]2930693-2933439	BKA59DRAFT_140508	BKA59DRAFT_140508	alkaline-phosphatase-like protein	-	-	KOG4126-Alkaline phosphatase[P]	KAH7251844	654	alkaline-phosphatase-like protein
971	gnl|WGS:JAGPXF|BKA59DRAFT_mRNA140549	BKA59DRAFT_140549	JAGPXF010000003.1[-]2936502-2938041	BKA59DRAFT_140549	BKA59DRAFT_140549	hypothetical protein	-	-	-	KAH7251846	294	hypothetical protein BKA59DRAFT_140549
465	gnl|WGS:JAGPXF|BKA59DRAFT_mRNA140569	BKA59DRAFT_140569	JAGPXF010000003.1[+]2943036-2944147	BKA59DRAFT_140569	BKA59DRAFT_140569	hypothetical protein	GO:0002084,GO:0003674,GO:0003824,GO:0005575,GO:0005622,GO:0005623,GO:0005737,GO:0006464,GO:0006807,GO:0008150,GO:0008152,GO:0008474,GO:0009056,GO:0009057,GO:0009987,GO:0016787,GO:0016788,GO:0016790,GO:0019538,GO:0030163,GO:0035601,GO:0036211,GO:0042157,GO:0042159,GO:0043170,GO:0043412,GO:0044237,GO:0044238,GO:0044260,GO:0044267,GO:0044424,GO:0044464,GO:0052689,GO:0071704,GO:0098599,GO:0098732,GO:…	-	-	KAH7251848	252	hypothetical protein BKA59DRAFT_140569
2076	gnl|WGS:JAGPXF|BKA59DRAFT_mRNA140675	BKA59DRAFT_140675	JAGPXF010000003.1[+]2950800-2951633	BKA59DRAFT_140675	BKA59DRAFT_140675	hypothetical protein	-	-	-	KAH7251852	140	hypothetical protein BKA59DRAFT_140675
733	gnl|WGS:JAGPXF|BKA59DRAFT_mRNA14069	BKA59DRAFT_14069	JAGPXF010000001.1[+]1931353-1933329	BKA59DRAFT_14069	BKA59DRAFT_14069	hypothetical protein	-	-	-	KAH7262144	576	hypothetical protein BKA59DRAFT_14069
7544	gnl|WGS:JAGPXF|BKA59DRAFT_mRNA140737	BKA59DRAFT_140737	JAGPXF010000003.1[+]2962689-2963482	BKA59DRAFT_140737	BKA59DRAFT_140737	hypothetical protein	-	-	-	KAH7251855	212	hypothetical protein BKA59DRAFT_140737
12602	gnl|WGS:JAGPXF|BKA59DRAFT_mRNA14082	BKA59DRAFT_14082	JAGPXF010000001.1[-]1945907-1946401	BKA59DRAFT_14082	BKA59DRAFT_14082	hypothetical protein	GO:0005575,GO:0005622,GO:0005623,GO:0005634,GO:0006950,GO:0008150,GO:0009987,GO:0010033,GO:0033554,GO:0035966,GO:0035967,GO:0042221,GO:0043226,GO:0043227,GO:0043229,GO:0043231,GO:0044424,GO:0044464,GO:0046685,GO:0050896,GO:0051716,GO:0051788,GO:0070887,GO:0071218,GO:0071243,GO:0071310	-	-	KAH7262148	72	hypothetical protein BKA59DRAFT_14082
4211	gnl|WGS:JAGPXF|BKA59DRAFT_mRNA140946	BKA59DRAFT_140946	JAGPXF010000003.1[+]3006845-3007832	BKA59DRAFT_140946	BKA59DRAFT_140946	hypothetical protein	-	-	-	KAH7251869	172	hypothetical protein BKA59DRAFT_140946
7253	gnl|WGS:JAGPXF|BKA59DRAFT_mRNA140989	BKA59DRAFT_140989	JAGPXF010000003.1[+]3008864-3010164	BKA59DRAFT_140989	BKA59DRAFT_140989	hypothetical protein	-	-	-	KAH7251870	371	hypothetical protein BKA59DRAFT_140989
1062	gnl|WGS:JAGPXF|BKA59DRAFT_mRNA141145	BKA59DRAFT_141145	JAGPXF010000003.1[+]3024185-3025918	BKA59DRAFT_141145	BKA59DRAFT_141145	hypothetical protein	-	-	-	KAH7251877	368	hypothetical protein BKA59DRAFT_141145
1065	gnl|WGS:JAGPXF|BKA59DRAFT_mRNA141146	BKA59DRAFT_141146	JAGPXF010000003.1[+]3025919-3026681	BKA59DRAFT_141146	BKA59DRAFT_141146	hypothetical protein	-	-	-	KAH7251878	159	hypothetical protein BKA59DRAFT_141146
7532	gnl|WGS:JAGPXF|BKA59DRAFT_mRNA141174	BKA59DRAFT_141174	JAGPXF010000003.1[-]3033288-3034616	BKA59DRAFT_141174	BKA59DRAFT_141174	hypothetical protein	GO:0000749,GO:0000754,GO:0003674,GO:0005488,GO:0005509,GO:0005575,GO:0005622,GO:0005623,GO:0005737,GO:0005955,GO:0006139,GO:0006401,GO:0006402,GO:0006725,GO:0006807,GO:0006873,GO:0006950,GO:0008150,GO:0008152,GO:0008287,GO:0008597,GO:0009056,GO:0009057,GO:0009266,GO:0009405,GO:0009408,GO:0009628,GO:0009892,GO:0009966,GO:0009987,GO:0010033,GO:0010286,GO:0010468,GO:0010605,GO:0010629,GO:0010646,GO:…	K06268-ko04010 MAPK signaling pathway;ko04310 Wnt signaling pathway;ko04370 VEGF signaling pathway;ko04020 Calcium signaling pathway;ko04022 cGMP - PKG signaling pathway;ko04114 Oocyte meiosis;ko04650 Natural killer cell mediated cytotoxicity;ko04660 T ce	KOG0034-Ca2+/calmodulin-dependent protein phosphatase (calcineurin subunit B), EF-Hand superfamily protein[T]	KAH7251880	174	hypothetical protein BKA59DRAFT_141174
10763	gnl|WGS:JAGPXF|BKA59DRAFT_mRNA141212	BKA59DRAFT_141212	JAGPXF010000003.1[+]3035150-3037399	BKA59DRAFT_141212	BKA59DRAFT_141212	enhancer of polycomb-like protein 1	GO:0000123,GO:0000228,GO:0000785,GO:0000790,GO:0005575,GO:0005622,GO:0005623,GO:0005634,GO:0005654,GO:0005694,GO:0006139,GO:0006259,GO:0006281,GO:0006325,GO:0006355,GO:0006357,GO:0006464,GO:0006473,GO:0006475,GO:0006725,GO:0006807,GO:0006950,GO:0006974,GO:0006996,GO:0008150,GO:0008152,GO:0009889,GO:0009893,GO:0009894,GO:0009896,GO:0009987,GO:0010468,GO:0010506,GO:0010508,GO:0010556,GO:0016043,GO:…	-	KOG2261-Polycomb enhancer protein, EPC[K]	KAH7251881	588	enhancer of polycomb-like protein 1
2830	gnl|WGS:JAGPXF|BKA59DRAFT_mRNA141225	BKA59DRAFT_141225	JAGPXF010000003.1[-]3040115-3042121	BKA59DRAFT_141225	BKA59DRAFT_141225	5'-AMP-activated protein kinase beta subunit, interation domain-containing protein	GO:0001302,GO:0001403,GO:0001932,GO:0003674,GO:0005575,GO:0005622,GO:0005623,GO:0005634,GO:0005635,GO:0005641,GO:0005737,GO:0005886,GO:0006464,GO:0006468,GO:0006793,GO:0006796,GO:0006807,GO:0006950,GO:0007154,GO:0007155,GO:0007165,GO:0007568,GO:0007569,GO:0008150,GO:0008152,GO:0009267,GO:0009605,GO:0009987,GO:0009991,GO:0012505,GO:0016020,GO:0016310,GO:0019207,GO:0019220,GO:0019222,GO:0019538,GO:…	-	KOG1616-Protein involved in Snf1 protein kinase complex assembly[G]	KAH7251883	481	5\\'-AMP-activated protein kinase beta subunit, interation domain-containing protein
13454	gnl|WGS:JAGPXF|BKA59DRAFT_mRNA141327	BKA59DRAFT_141327	JAGPXF010000003.1[+]3042875-3043813	BKA59DRAFT_141327	BKA59DRAFT_141327	hypothetical protein	-	-	-	KAH7251884	201	hypothetical protein BKA59DRAFT_141327
6027	gnl|WGS:JAGPXF|BKA59DRAFT_mRNA141336	BKA59DRAFT_141336	JAGPXF010000003.1[-]3043674-3045212	BKA59DRAFT_141336	BKA59DRAFT_141336	Alpha/Beta hydrolase protein	-	-	-	KAH7251885	304	Alpha/Beta hydrolase protein
4843	gnl|WGS:JAGPXF|BKA59DRAFT_mRNA141500	BKA59DRAFT_141500	JAGPXF010000003.1[+]3071157-3072657	BKA59DRAFT_141500	BKA59DRAFT_141500	pyrroline-5-carboxylate reductase dimerization-domain-containing protein	-	K00286-ko01230 Biosynthesis of amino acids;ko00330 Arginine and proline metabolism	KOG3124-Pyrroline-5-carboxylate reductase[E]	KAH7251894	343	pyrroline-5-carboxylate reductase dimerization-domain-containing protein
1538	gnl|WGS:JAGPXF|BKA59DRAFT_mRNA141615	BKA59DRAFT_141615	JAGPXF010000003.1[-]3080671-3082765	BKA59DRAFT_141615	BKA59DRAFT_141615	camp-dependent protein kinase catalytic subunit	GO:0000166,GO:0000228,GO:0000322,GO:0000323,GO:0000324,GO:0000785,GO:0000790,GO:0001403,GO:0001678,GO:0003674,GO:0003824,GO:0004672,GO:0004674,GO:0004690,GO:0004691,GO:0005488,GO:0005524,GO:0005575,GO:0005622,GO:0005623,GO:0005634,GO:0005694,GO:0005737,GO:0005773,GO:0005829,GO:0005952,GO:0006355,GO:0006464,GO:0006468,GO:0006793,GO:0006796,GO:0006807,GO:0006996,GO:0007005,GO:0007154,GO:0007165,GO:…	K04345-ko04014 Ras signaling pathway;ko04010 MAPK signaling pathway;ko04310 Wnt signaling pathway;ko04340 Hedgehog signaling pathway;ko04341 Hedgehog signaling pathway - Fly;ko04020 Calcium signaling pathway;ko04024 cAMP signaling pathway;ko04113 Meiosis	KOG0616-cAMP-dependent protein kinase catalytic subunit (PKA)[T]	KAH7251898	587	camp-dependent protein kinase catalytic subunit
12816	gnl|WGS:JAGPXF|BKA59DRAFT_mRNA14168	BKA59DRAFT_14168	JAGPXF010000001.1[+]1941466-1943161	BKA59DRAFT_14168	BKA59DRAFT_14168	chaperonin 10-like protein	GO:0000947,GO:0000955,GO:0003674,GO:0003824,GO:0004022,GO:0005575,GO:0005622,GO:0005623,GO:0005737,GO:0005739,GO:0006066,GO:0006081,GO:0006082,GO:0006520,GO:0006807,GO:0008150,GO:0008152,GO:0009056,GO:0009058,GO:0009063,GO:0009636,GO:0009987,GO:0010033,GO:0016054,GO:0016491,GO:0016614,GO:0016616,GO:0016999,GO:0017001,GO:0017144,GO:0019752,GO:0033833,GO:0033859,GO:0042221,GO:0043226,GO:0043227,GO:…	K00121-ko01200 Carbon metabolism;ko01220 Degradation of aromatic compounds;ko00010 Glycolysis / Gluconeogenesis;ko00680 Methane metabolism;ko00071 Fatty acid degradation;ko00350 Tyrosine metabolism;ko00830 Retinol metabolism;ko00625 Chloroalkane and chlor	KOG0022-Alcohol dehydrogenase, class III[Q]	KAH7262146	384	chaperonin 10-like protein
12450	gnl|WGS:JAGPXF|BKA59DRAFT_mRNA141980	BKA59DRAFT_141980	JAGPXF010000003.1[-]3115267-3120445	BKA59DRAFT_141980	BKA59DRAFT_141980	hypothetical protein	-	-	KOG4177-Ankyrin[M]	KAH7251908	1554	hypothetical protein BKA59DRAFT_141980
9356	gnl|WGS:JAGPXF|BKA59DRAFT_mRNA142029	BKA59DRAFT_142029	JAGPXF010000003.1[-]3124770-3127476	BKA59DRAFT_142029	BKA59DRAFT_142029	WSC domain-containing protein	-	-	KOG4157-beta-1,6-N-acetylglucosaminyltransferase, contains WSC domain[GO]	KAH7251911	706	WSC domain-containing protein
3768	gnl|WGS:JAGPXF|BKA59DRAFT_mRNA142266	BKA59DRAFT_142266	JAGPXF010000003.1[+]3136702-3137418	BKA59DRAFT_142266	BKA59DRAFT_142266	GGL domain-containing protein	-	K07973-ko04011 MAPK signaling pathway - yeast	-	KAH7251913	93	GGL domain-containing protein
11437	gnl|WGS:JAGPXF|BKA59DRAFT_mRNA142712	BKA59DRAFT_142712	JAGPXF010000003.1[+]3168870-3171103	BKA59DRAFT_142712	BKA59DRAFT_142712	fungal-specific transcription factor domain-containing protein	GO:0006355,GO:0006357,GO:0006950,GO:0007154,GO:0008150,GO:0009267,GO:0009605,GO:0009607,GO:0009889,GO:0009987,GO:0009991,GO:0010468,GO:0010556,GO:0010810,GO:0010811,GO:0019219,GO:0019222,GO:0030155,GO:0030447,GO:0031323,GO:0031326,GO:0031667,GO:0031668,GO:0031669,GO:0033554,GO:0036170,GO:0036180,GO:0040007,GO:0042594,GO:0042710,GO:0043900,GO:0043902,GO:0044010,GO:0044011,GO:0044182,GO:0044764,GO:…	-	-	KAH7251920	413	fungal-specific transcription factor domain-containing protein
11433	gnl|WGS:JAGPXF|BKA59DRAFT_mRNA142719	BKA59DRAFT_142719	JAGPXF010000003.1[+]3170579-3171912	BKA59DRAFT_142719	BKA59DRAFT_142719	hypothetical protein	GO:0006355,GO:0006357,GO:0006950,GO:0007154,GO:0008150,GO:0009267,GO:0009605,GO:0009607,GO:0009889,GO:0009987,GO:0009991,GO:0010468,GO:0010556,GO:0010810,GO:0010811,GO:0019219,GO:0019222,GO:0030155,GO:0030447,GO:0031323,GO:0031326,GO:0031667,GO:0031668,GO:0031669,GO:0033554,GO:0036170,GO:0036180,GO:0040007,GO:0042594,GO:0042710,GO:0043900,GO:0043902,GO:0044010,GO:0044011,GO:0044182,GO:0044764,GO:…	-	-	KAH7251921	272	hypothetical protein BKA59DRAFT_142719
6062	gnl|WGS:JAGPXF|BKA59DRAFT_mRNA142786	BKA59DRAFT_142786	JAGPXF010000003.1[-]3179262-3180176	BKA59DRAFT_142786	BKA59DRAFT_142786	dihydrofolate reductase-like domain-containing protein	-	K00287-ko00790 Folate biosynthesis;ko00670 One carbon pool by folate	KOG1324-Dihydrofolate reductase[H]	KAH7251925	201	dihydrofolate reductase-like domain-containing protein
13971	gnl|WGS:JAGPXF|BKA59DRAFT_mRNA142807	BKA59DRAFT_142807	JAGPXF010000003.1[+]3181418-3182766	BKA59DRAFT_142807	BKA59DRAFT_142807	hypothetical protein	-	-	KOG1205-Predicted dehydrogenase[Q]	KAH7251927	309	hypothetical protein BKA59DRAFT_142807
32	gnl|WGS:JAGPXF|BKA59DRAFT_mRNA142869	BKA59DRAFT_142869	JAGPXF010000003.1[-]3194413-3196901	BKA59DRAFT_142869	BKA59DRAFT_142869	C6 zinc finger domain protein	-	-	-	KAH7251930	501	C6 zinc finger domain protein
4719	gnl|WGS:JAGPXF|BKA59DRAFT_mRNA142955	BKA59DRAFT_142955	JAGPXF010000003.1[+]3202137-3205074	BKA59DRAFT_142955	BKA59DRAFT_142955	hypothetical protein	GO:0000131,GO:0000278,GO:0000281,GO:0000399,GO:0000910,GO:0000917,GO:0003674,GO:0005488,GO:0005515,GO:0005575,GO:0005622,GO:0005623,GO:0005737,GO:0005856,GO:0005933,GO:0005935,GO:0005938,GO:0005940,GO:0006022,GO:0006023,GO:0006030,GO:0006031,GO:0006040,GO:0006807,GO:0007049,GO:0008150,GO:0008152,GO:0009058,GO:0009059,GO:0009987,GO:0016043,GO:0017144,GO:0022402,GO:0022607,GO:0030427,GO:0032153,GO:…	-	-	KAH7251931	742	hypothetical protein BKA59DRAFT_142955
1682	gnl|WGS:JAGPXF|BKA59DRAFT_mRNA142993	BKA59DRAFT_142993	JAGPXF010000003.1[+]3208242-3209398	BKA59DRAFT_142993	BKA59DRAFT_142993	nucleoside phosphorylase domain-containing protein	-	-	-	KAH7251933	170	nucleoside phosphorylase domain-containing protein
2976	gnl|WGS:JAGPXF|BKA59DRAFT_mRNA143028	BKA59DRAFT_143028	JAGPXF010000003.1[+]3219131-3221531	BKA59DRAFT_143028	BKA59DRAFT_143028	FYVE zinc finger-domain-containing protein	GO:0000322,GO:0000323,GO:0000324,GO:0000329,GO:0003674,GO:0003824,GO:0004842,GO:0005488,GO:0005543,GO:0005575,GO:0005622,GO:0005623,GO:0005737,GO:0005768,GO:0005770,GO:0005773,GO:0005774,GO:0006464,GO:0006508,GO:0006511,GO:0006515,GO:0006807,GO:0006950,GO:0008150,GO:0008152,GO:0008289,GO:0009056,GO:0009057,GO:0009987,GO:0010033,GO:0010498,GO:0012505,GO:0016020,GO:0016567,GO:0016740,GO:0019538,GO:…	-	KOG1842-FYVE finger-containing protein[R]	KAH7251936	621	FYVE zinc finger-domain-containing protein
3045	gnl|WGS:JAGPXF|BKA59DRAFT_mRNA14326	BKA59DRAFT_14326	JAGPXF010000001.1[-]1959115-1960137	BKA59DRAFT_14326	BKA59DRAFT_14326	hypothetical protein	-	-	-	KAH7262151	161	hypothetical protein BKA59DRAFT_14326
2546	gnl|WGS:JAGPXF|BKA59DRAFT_mRNA143304	BKA59DRAFT_143304	JAGPXF010000003.1[-]3262494-3263681	BKA59DRAFT_143304	BKA59DRAFT_143304	SBDS protein C-terminal domain-containing protein	GO:0003674,GO:0003676,GO:0003723,GO:0005085,GO:0005488,GO:0005515,GO:0005575,GO:0005622,GO:0005623,GO:0005634,GO:0005737,GO:0006139,GO:0006364,GO:0006396,GO:0006725,GO:0006807,GO:0006996,GO:0008150,GO:0008152,GO:0009987,GO:0010467,GO:0016043,GO:0016070,GO:0016072,GO:0019899,GO:0022607,GO:0022613,GO:0022618,GO:0030684,GO:0030687,GO:0032991,GO:0034470,GO:0034622,GO:0034641,GO:0034660,GO:0042254,GO:…	K14574-ko03008 Ribosome biogenesis in eukaryotes	KOG2917-Predicted exosome subunit[J]	KAH7251949	308	SBDS protein C-terminal domain-containing protein
4349	gnl|WGS:JAGPXF|BKA59DRAFT_mRNA143371	BKA59DRAFT_143371	JAGPXF010000003.1[+]3269965-3271786	BKA59DRAFT_143371	BKA59DRAFT_143371	GNS1/SUR4 family-domain-containing protein	-	-	KOG3071-Fatty acyl-CoA elongase/Polyunsaturated fatty acid specific elongation enzyme[I]	KAH7251952	478	GNS1/SUR4 family-domain-containing protein
11507	gnl|WGS:JAGPXF|BKA59DRAFT_mRNA143396	BKA59DRAFT_143396	JAGPXF010000003.1[-]3272914-3274549	BKA59DRAFT_143396	BKA59DRAFT_143396	hypothetical protein	GO:0005575,GO:0005622,GO:0005623,GO:0005737,GO:0005739,GO:0043226,GO:0043227,GO:0043229,GO:0043231,GO:0044424,GO:0044444,GO:0044464	-	KOG1819-FYVE finger-containing proteins[R]	KAH7251953	287	hypothetical protein BKA59DRAFT_143396
191	gnl|WGS:JAGPXF|BKA59DRAFT_mRNA143428	BKA59DRAFT_143428	JAGPXF010000003.1[-]3269060-3269963	BKA59DRAFT_143428	BKA59DRAFT_143428	hypothetical protein	-	-	-	KAH7251951	173	hypothetical protein BKA59DRAFT_143428
6723	gnl|WGS:JAGPXF|BKA59DRAFT_mRNA143474	BKA59DRAFT_143474	JAGPXF010000003.1[+]3265595-3267670	BKA59DRAFT_143474	BKA59DRAFT_143474	Alpha/Beta hydrolase protein	GO:0000322,GO:0000323,GO:0000324,GO:0000328,GO:0003674,GO:0003824,GO:0004180,GO:0004185,GO:0005575,GO:0005576,GO:0005622,GO:0005623,GO:0005737,GO:0005773,GO:0005775,GO:0005783,GO:0006508,GO:0006518,GO:0006807,GO:0007039,GO:0008150,GO:0008152,GO:0008233,GO:0008236,GO:0008238,GO:0009056,GO:0009057,GO:0009058,GO:0009987,GO:0012505,GO:0016787,GO:0017171,GO:0019538,GO:0019748,GO:0030163,GO:0031974,GO:…	K13289-ko04142 Lysosome;ko04614 Renin-angiotensin system	KOG1282-Serine carboxypeptidases (lysosomal cathepsin A)[OE]	KAH7251950	542	Alpha/Beta hydrolase protein
4377	gnl|WGS:JAGPXF|BKA59DRAFT_mRNA143573	BKA59DRAFT_143573	JAGPXF010000003.1[-]3280963-3283466	BKA59DRAFT_143573	BKA59DRAFT_143573	hypothetical protein	-	K03639-ko00790 Folate biosynthesis;ko04122 Sulfur relay system	KOG2876-Molybdenum cofactor biosynthesis pathway protein[H]	KAH7251954	663	hypothetical protein BKA59DRAFT_143573
4908	gnl|WGS:JAGPXF|BKA59DRAFT_mRNA143596	BKA59DRAFT_143596	JAGPXF010000003.1[+]3284624-3286589	BKA59DRAFT_143596	BKA59DRAFT_143596	hypothetical protein	GO:0000070,GO:0000226,GO:0000278,GO:0000280,GO:0000819,GO:0005575,GO:0005622,GO:0005623,GO:0005634,GO:0005815,GO:0005816,GO:0005819,GO:0005856,GO:0006996,GO:0007010,GO:0007017,GO:0007049,GO:0007051,GO:0007052,GO:0007059,GO:0008104,GO:0008150,GO:0009987,GO:0015630,GO:0016043,GO:0022402,GO:0022607,GO:0032991,GO:0033036,GO:0033365,GO:0034453,GO:0034613,GO:0034631,GO:0043226,GO:0043227,GO:0043228,GO:…	-	KOG4497-Uncharacterized conserved protein WDR8, contains WD repeats[R]	KAH7251955	511	hypothetical protein BKA59DRAFT_143596
8490	gnl|WGS:JAGPXF|BKA59DRAFT_mRNA143603	BKA59DRAFT_143603	JAGPXF010000003.1[+]3287885-3289622	BKA59DRAFT_143603	BKA59DRAFT_143603	hypothetical protein	-	-	-	KAH7251956	450	hypothetical protein BKA59DRAFT_143603
8488	gnl|WGS:JAGPXF|BKA59DRAFT_mRNA143609	BKA59DRAFT_143609	JAGPXF010000003.1[-]3291156-3297546	BKA59DRAFT_143609	BKA59DRAFT_143609	armadillo-type protein	GO:0005575,GO:0005622,GO:0005623,GO:0005634,GO:0005737,GO:0006810,GO:0006886,GO:0006897,GO:0008104,GO:0008150,GO:0015031,GO:0015833,GO:0016192,GO:0016197,GO:0016482,GO:0030139,GO:0031410,GO:0031982,GO:0033036,GO:0034613,GO:0042147,GO:0042886,GO:0043226,GO:0043227,GO:0043229,GO:0043231,GO:0044424,GO:0044444,GO:0044464,GO:0045184,GO:0046907,GO:0051179,GO:0051234,GO:0051641,GO:0051649,GO:0070727,GO:…	-	KOG1822-Uncharacterized conserved protein[S]	KAH7251957	2055	armadillo-type protein
8974	gnl|WGS:JAGPXF|BKA59DRAFT_mRNA143620	BKA59DRAFT_143620	JAGPXF010000003.1[-]3304074-3305120	BKA59DRAFT_143620	BKA59DRAFT_143620	hypothetical protein	-	-	KOG3267-Uncharacterized conserved protein[S]	KAH7251962	212	hypothetical protein BKA59DRAFT_143620
8968	gnl|WGS:JAGPXF|BKA59DRAFT_mRNA143628	BKA59DRAFT_143628	JAGPXF010000003.1[+]3297653-3298992	BKA59DRAFT_143628	BKA59DRAFT_143628	transcriptional regulator-domain-containing protein	GO:0005575,GO:0005622,GO:0005623,GO:0005737,GO:0005739,GO:0006417,GO:0008150,GO:0009889,GO:0009891,GO:0009893,GO:0010468,GO:0010556,GO:0010557,GO:0010604,GO:0010608,GO:0010628,GO:0019222,GO:0031323,GO:0031325,GO:0031326,GO:0031328,GO:0032268,GO:0032270,GO:0034248,GO:0034250,GO:0043226,GO:0043227,GO:0043229,GO:0043231,GO:0044424,GO:0044444,GO:0044464,GO:0045727,GO:0048518,GO:0048522,GO:0050789,GO:…	-	KOG2972-Uncharacterized conserved protein[S]	KAH7251958	302	transcriptional regulator-domain-containing protein
2028	gnl|WGS:JAGPXF|BKA59DRAFT_mRNA14369	BKA59DRAFT_14369	JAGPXF010000001.1[+]1969634-1970843	BKA59DRAFT_14369	BKA59DRAFT_14369	hypothetical protein	-	-	-	KAH7262155	164	hypothetical protein BKA59DRAFT_14369
4361	gnl|WGS:JAGPXF|BKA59DRAFT_mRNA143711	BKA59DRAFT_143711	JAGPXF010000003.1[+]3303180-3304351	BKA59DRAFT_143711	BKA59DRAFT_143711	nucleotide hydrolase-domain-containing protein	-	K14397-ko03015 mRNA surveillance pathway	KOG1689-mRNA cleavage factor I subunit[A]	KAH7251961	264	nucleotide hydrolase-domain-containing protein
1052	gnl|WGS:JAGPXF|BKA59DRAFT_mRNA14386	BKA59DRAFT_14386	JAGPXF010000001.1[+]1971534-1973143	BKA59DRAFT_14386	BKA59DRAFT_14386	integral membrane protein DUF92-domain-containing protein	-	-	KOG4491-Predicted membrane protein[S]	KAH7262156	386	integral membrane protein DUF92-domain-containing protein
13100	gnl|WGS:JAGPXF|BKA59DRAFT_mRNA143939	BKA59DRAFT_143939	JAGPXF010000003.1[+]3326160-3327045	BKA59DRAFT_143939	BKA59DRAFT_143939	hypothetical protein	-	-	-	KAH7251967	150	hypothetical protein BKA59DRAFT_143939
13093	gnl|WGS:JAGPXF|BKA59DRAFT_mRNA144215	BKA59DRAFT_144215	JAGPXF010000003.1[-]3350765-3352263	BKA59DRAFT_144215	BKA59DRAFT_144215	ADP-ribosylation factor 1	GO:0000045,GO:0003674,GO:0003824,GO:0003924,GO:0005575,GO:0005622,GO:0005623,GO:0005737,GO:0005794,GO:0005802,GO:0005829,GO:0006605,GO:0006623,GO:0006810,GO:0006886,GO:0006892,GO:0006893,GO:0006897,GO:0006914,GO:0006950,GO:0006996,GO:0007033,GO:0007034,GO:0008104,GO:0008150,GO:0008152,GO:0009056,GO:0009987,GO:0012505,GO:0015031,GO:0015833,GO:0016043,GO:0016192,GO:0016236,GO:0016462,GO:0016787,GO:…	-	KOG0072-GTP-binding ADP-ribosylation factor-like protein ARL1[U]	KAH7251974	180	ADP-ribosylation factor 1
4046	gnl|WGS:JAGPXF|BKA59DRAFT_mRNA144852	BKA59DRAFT_144852	JAGPXF010000003.1[-]3395817-3396877	BKA59DRAFT_144852	BKA59DRAFT_144852	G10 protein	GO:0000278,GO:0000281,GO:0000282,GO:0000375,GO:0000377,GO:0000398,GO:0000910,GO:0005575,GO:0005622,GO:0005623,GO:0005634,GO:0005681,GO:0005684,GO:0005686,GO:0006139,GO:0006396,GO:0006397,GO:0006725,GO:0006807,GO:0007049,GO:0007163,GO:0008150,GO:0008152,GO:0008380,GO:0009987,GO:0010467,GO:0016070,GO:0016071,GO:0022402,GO:0030010,GO:0030532,GO:0032991,GO:0034641,GO:0043170,GO:0043226,GO:0043227,GO:…	K12873-ko03040 Spliceosome	KOG3404-G10 protein/predicted nuclear transcription regulator[K]	KAH7251989	148	G10 protein
38	gnl|WGS:JAGPXF|BKA59DRAFT_mRNA144960	BKA59DRAFT_144960	JAGPXF010000003.1[-]3390252-3393610	BKA59DRAFT_144960	BKA59DRAFT_144960	hypothetical protein	-	-	-	KAH7251987	943	hypothetical protein BKA59DRAFT_144960
11858	gnl|WGS:JAGPXF|BKA59DRAFT_mRNA145288	BKA59DRAFT_145288	JAGPXF010000003.1[-]3409026-3411181	BKA59DRAFT_145288	BKA59DRAFT_145288	kinase domain-containing protein	GO:0000082,GO:0000166,GO:0000278,GO:0003674,GO:0003824,GO:0004672,GO:0004674,GO:0005488,GO:0005524,GO:0005575,GO:0005622,GO:0005623,GO:0005634,GO:0005737,GO:0005739,GO:0006464,GO:0006468,GO:0006470,GO:0006793,GO:0006796,GO:0006807,GO:0006873,GO:0006875,GO:0007049,GO:0007154,GO:0007165,GO:0008104,GO:0008144,GO:0008150,GO:0008152,GO:0009249,GO:0009987,GO:0010467,GO:0016301,GO:0016310,GO:0016311,GO:…	-	KOG0590-Checkpoint kinase and related serine/threonine protein kinases[D]	KAH7251994	502	kinase domain-containing protein
8354	gnl|WGS:JAGPXF|BKA59DRAFT_mRNA145511	BKA59DRAFT_145511	JAGPXF010000003.1[-]3426432-3429193	BKA59DRAFT_145511	BKA59DRAFT_145511	hypothetical protein	GO:0000122,GO:0000228,GO:0000785,GO:0000790,GO:0000976,GO:0000977,GO:0000978,GO:0000981,GO:0000982,GO:0000987,GO:0001012,GO:0001067,GO:0001077,GO:0001228,GO:0003674,GO:0003676,GO:0003677,GO:0003690,GO:0003700,GO:0005488,GO:0005575,GO:0005622,GO:0005623,GO:0005634,GO:0005667,GO:0005694,GO:0006139,GO:0006351,GO:0006355,GO:0006357,GO:0006366,GO:0006725,GO:0006807,GO:0008150,GO:0008152,GO:0009058,GO:…	-	KOG3563-Forkhead/HNF-3-related transcription factor[K]	KAH7252000	767	hypothetical protein BKA59DRAFT_145511
12143	gnl|WGS:JAGPXF|BKA59DRAFT_mRNA145614	BKA59DRAFT_145614	JAGPXF010000003.1[-]3436163-3441053	BKA59DRAFT_145614	BKA59DRAFT_145614	hypothetical protein	GO:0000902,GO:0005575,GO:0005623,GO:0006810,GO:0006897,GO:0008150,GO:0009653,GO:0009826,GO:0009987,GO:0016043,GO:0016049,GO:0016192,GO:0030427,GO:0032502,GO:0032989,GO:0040007,GO:0044464,GO:0048589,GO:0048856,GO:0048869,GO:0051179,GO:0051234,GO:0060560,GO:0071840,GO:0098657	-	KOG1029-Endocytic adaptor protein intersectin[TU]	KAH7252003	1457	hypothetical protein BKA59DRAFT_145614
3774	gnl|WGS:JAGPXF|BKA59DRAFT_mRNA145640	BKA59DRAFT_145640	JAGPXF010000003.1[-]3441737-3445619	BKA59DRAFT_145640	BKA59DRAFT_145640	hypothetical protein	-	-	-	KAH7252004	1200	hypothetical protein BKA59DRAFT_145640
11608	gnl|WGS:JAGPXF|BKA59DRAFT_mRNA145981	BKA59DRAFT_145981	JAGPXF010000003.1[-]3509193-3510123	BKA59DRAFT_145981	BKA59DRAFT_145981	hypothetical protein	GO:0000463,GO:0000470,GO:0003674,GO:0003676,GO:0003723,GO:0005488,GO:0005575,GO:0005622,GO:0005623,GO:0005634,GO:0005730,GO:0005737,GO:0006139,GO:0006364,GO:0006396,GO:0006725,GO:0006807,GO:0008150,GO:0008152,GO:0009987,GO:0010467,GO:0016043,GO:0016070,GO:0016072,GO:0022607,GO:0022613,GO:0022618,GO:0030684,GO:0030687,GO:0031974,GO:0031981,GO:0032991,GO:0034470,GO:0034622,GO:0034641,GO:0034660,GO:…	-	KOG3492-Ribosome biogenesis protein NIP7[J]	KAH7252021	188	hypothetical protein BKA59DRAFT_145981
8946	gnl|WGS:JAGPXF|BKA59DRAFT_mRNA145991	BKA59DRAFT_145991	JAGPXF010000003.1[+]3507385-3509192	BKA59DRAFT_145991	BKA59DRAFT_145991	Aspartate/glutamate/uridylate kinase	GO:0003674,GO:0003824,GO:0004349,GO:0005575,GO:0005622,GO:0005623,GO:0005737,GO:0005829,GO:0006082,GO:0006520,GO:0006536,GO:0006560,GO:0006561,GO:0006793,GO:0006796,GO:0006807,GO:0006914,GO:0008150,GO:0008152,GO:0008652,GO:0009056,GO:0009058,GO:0009064,GO:0009084,GO:0009987,GO:0016053,GO:0016236,GO:0016301,GO:0016310,GO:0016740,GO:0016772,GO:0016774,GO:0018130,GO:0019202,GO:0019752,GO:0034517,GO:…	K00931-ko01230 Biosynthesis of amino acids;ko00330 Arginine and proline metabolism;ko00332 Carbapenem biosynthesis	KOG1154-Gamma-glutamyl kinase[E]	KAH7252020	444	Aspartate/glutamate/uridylate kinase
9588	gnl|WGS:JAGPXF|BKA59DRAFT_mRNA146039	BKA59DRAFT_146039	JAGPXF010000003.1[+]3511564-3512742	BKA59DRAFT_146039	BKA59DRAFT_146039	TIP41-like family-domain-containing protein	GO:0005575,GO:0005622,GO:0005623,GO:0005634,GO:0005737,GO:0007154,GO:0007165,GO:0008150,GO:0009893,GO:0009987,GO:0010562,GO:0010604,GO:0010921,GO:0010922,GO:0019220,GO:0019222,GO:0023052,GO:0031323,GO:0031325,GO:0031399,GO:0031401,GO:0032268,GO:0032270,GO:0032516,GO:0035303,GO:0035304,GO:0035306,GO:0035307,GO:0043085,GO:0043226,GO:0043227,GO:0043229,GO:0043231,GO:0043666,GO:0044093,GO:0044424,GO:…	-	KOG3224-Uncharacterized conserved protein[S]	KAH7252022	279	TIP41-like family-domain-containing protein
6624	gnl|WGS:JAGPXF|BKA59DRAFT_mRNA146111	BKA59DRAFT_146111	JAGPXF010000003.1[-]3534216-3536629	BKA59DRAFT_146111	BKA59DRAFT_146111	hypothetical protein	-	-	KOG4341-F-box protein containing LRR[R]	KAH7252028	690	hypothetical protein BKA59DRAFT_146111
406	gnl|WGS:JAGPXF|BKA59DRAFT_mRNA146236	BKA59DRAFT_146236	JAGPXF010000003.1[-]3524154-3526014	BKA59DRAFT_146236	BKA59DRAFT_146236	hypothetical protein	-	-	-	KAH7252025	351	hypothetical protein BKA59DRAFT_146236
12546	gnl|WGS:JAGPXF|BKA59DRAFT_mRNA14624	BKA59DRAFT_14624	JAGPXF010000001.1[+]1989284-1991008	BKA59DRAFT_14624	BKA59DRAFT_14624	WD40-repeat-containing domain protein	GO:0001732,GO:0002181,GO:0002183,GO:0002188,GO:0003674,GO:0003676,GO:0003723,GO:0003743,GO:0005488,GO:0005575,GO:0005622,GO:0005623,GO:0005634,GO:0005737,GO:0005852,GO:0006412,GO:0006413,GO:0006518,GO:0006807,GO:0006950,GO:0006970,GO:0008135,GO:0008150,GO:0008152,GO:0009058,GO:0009059,GO:0009628,GO:0009987,GO:0010467,GO:0010494,GO:0016043,GO:0016282,GO:0019538,GO:0022607,GO:0022613,GO:0022618,GO:…	K03246-ko03013 RNA transport	KOG0643-Translation initiation factor 3, subunit i (eIF-3i)/TGF-beta receptor-interacting protein (TRIP-1)[JT]	KAH7262160	337	WD40-repeat-containing domain protein
5383	gnl|WGS:JAGPXF|BKA59DRAFT_mRNA146505	BKA59DRAFT_146505	JAGPXF010000003.1[+]3551262-3552400	BKA59DRAFT_146505	BKA59DRAFT_146505	hypothetical protein	-	-	-	KAH7252032	304	hypothetical protein BKA59DRAFT_146505
10909	gnl|WGS:JAGPXF|BKA59DRAFT_mRNA146601	BKA59DRAFT_146601	JAGPXF010000003.1[+]3567733-3570682	BKA59DRAFT_146601	BKA59DRAFT_146601	hypothetical protein	GO:0000003,GO:0000165,GO:0000188,GO:0000196,GO:0000200,GO:0000746,GO:0000747,GO:0000749,GO:0000754,GO:0001402,GO:0001932,GO:0001933,GO:0002831,GO:0002832,GO:0003674,GO:0003824,GO:0004721,GO:0004725,GO:0005575,GO:0005622,GO:0005623,GO:0005634,GO:0005737,GO:0006464,GO:0006468,GO:0006469,GO:0006470,GO:0006793,GO:0006796,GO:0006807,GO:0006950,GO:0007154,GO:0007165,GO:0008138,GO:0008150,GO:0008152,GO:…	K11240-ko04011 MAPK signaling pathway - yeast	KOG1716-Dual specificity phosphatase[V]	KAH7252035	794	hypothetical protein BKA59DRAFT_146601
12300	gnl|WGS:JAGPXF|BKA59DRAFT_mRNA146654	BKA59DRAFT_146654	JAGPXF010000003.1[-]3573755-3575581	BKA59DRAFT_146654	BKA59DRAFT_146654	hypothetical protein	GO:0000228,GO:0000723,GO:0000781,GO:0000784,GO:0000932,GO:0001932,GO:0001933,GO:0003674,GO:0003676,GO:0003723,GO:0003729,GO:0003730,GO:0005488,GO:0005575,GO:0005622,GO:0005623,GO:0005634,GO:0005694,GO:0005737,GO:0006139,GO:0006259,GO:0006278,GO:0006403,GO:0006725,GO:0006807,GO:0006996,GO:0007004,GO:0008150,GO:0008152,GO:0008298,GO:0009058,GO:0009059,GO:0009892,GO:0009893,GO:0009894,GO:0009895,GO:…	-	KOG2190-PolyC-binding proteins alphaCP-1 and related KH domain proteins[AR]	KAH7252037	372	hypothetical protein BKA59DRAFT_146654
12984	gnl|WGS:JAGPXF|BKA59DRAFT_mRNA146684	BKA59DRAFT_146684	JAGPXF010000003.1[+]3582992-3586250	BKA59DRAFT_146684	BKA59DRAFT_146684	hypothetical protein	-	-	-	KAH7252040	942	hypothetical protein BKA59DRAFT_146684
5586	gnl|WGS:JAGPXF|BKA59DRAFT_mRNA146692	BKA59DRAFT_146692	JAGPXF010000003.1[+]3580239-3582991	BKA59DRAFT_146692	BKA59DRAFT_146692	rab-GTPase-TBC domain-containing protein	-	-	KOG1091-Ypt/Rab-specific GTPase-activating protein GYP6[U]	KAH7252039	723	rab-GTPase-TBC domain-containing protein
4570	gnl|WGS:JAGPXF|BKA59DRAFT_mRNA146735	BKA59DRAFT_146735	JAGPXF010000003.1[-]3592844-3594123	BKA59DRAFT_146735	BKA59DRAFT_146735	hypothetical protein	-	-	-	KAH7252043	261	hypothetical protein BKA59DRAFT_146735
4964	gnl|WGS:JAGPXF|BKA59DRAFT_mRNA146764	BKA59DRAFT_146764	JAGPXF010000003.1[+]3597053-3598080	BKA59DRAFT_146764	BKA59DRAFT_146764	hypothetical protein	-	-	-	KAH7252044	223	hypothetical protein BKA59DRAFT_146764
9921	gnl|WGS:JAGPXF|BKA59DRAFT_mRNA146783	BKA59DRAFT_146783	JAGPXF010000003.1[+]3601032-3605184	BKA59DRAFT_146783	BKA59DRAFT_146783	hypothetical protein	-	-	-	KAH7252046	1223	hypothetical protein BKA59DRAFT_146783
1472	gnl|WGS:JAGPXF|BKA59DRAFT_mRNA146880	BKA59DRAFT_146880	JAGPXF010000003.1[-]3620974-3623154	BKA59DRAFT_146880	BKA59DRAFT_146880	hypothetical protein	-	-	-	KAH7252052	604	hypothetical protein BKA59DRAFT_146880
11995	gnl|WGS:JAGPXF|BKA59DRAFT_mRNA147070	BKA59DRAFT_147070	JAGPXF010000003.1[-]3663361-3665027	BKA59DRAFT_147070	BKA59DRAFT_147070	ACT domain-containing protein	-	-	-	KAH7252061	391	ACT domain-containing protein
12517	gnl|WGS:JAGPXF|BKA59DRAFT_mRNA147135	BKA59DRAFT_147135	JAGPXF010000003.1[-]3671758-3673724	BKA59DRAFT_147135	BKA59DRAFT_147135	GLE1-like protein-domain-containing protein	-	-	KOG2412-Nuclear-export-signal (NES)-containing protein/polyadenylated-RNA export factor[A]	KAH7252064	537	GLE1-like protein-domain-containing protein
13015	gnl|WGS:JAGPXF|BKA59DRAFT_mRNA147152	BKA59DRAFT_147152	JAGPXF010000003.1[+]3676773-3681820	BKA59DRAFT_147152	BKA59DRAFT_147152	hypothetical protein	GO:0000175,GO:0000178,GO:0000291,GO:0000900,GO:0000932,GO:0000956,GO:0003674,GO:0003676,GO:0003723,GO:0003729,GO:0003730,GO:0003824,GO:0004518,GO:0004527,GO:0004532,GO:0004540,GO:0005488,GO:0005575,GO:0005622,GO:0005623,GO:0005634,GO:0005737,GO:0005933,GO:0005935,GO:0006139,GO:0006364,GO:0006396,GO:0006401,GO:0006402,GO:0006403,GO:0006417,GO:0006725,GO:0006807,GO:0008150,GO:0008152,GO:0008298,GO:…	-	KOG2102-Exosomal 3'-5' exoribonuclease complex, subunit Rrp44/Dis3[J]	KAH7252065	1360	hypothetical protein BKA59DRAFT_147152
6677	gnl|WGS:JAGPXF|BKA59DRAFT_mRNA147165	BKA59DRAFT_147165	JAGPXF010000003.1[+]3682536-3683884	BKA59DRAFT_147165	BKA59DRAFT_147165	ferritin-like domain-containing protein	-	-	-	KAH7252066	320	ferritin-like domain-containing protein
7134	gnl|WGS:JAGPXF|BKA59DRAFT_mRNA147184	BKA59DRAFT_147184	JAGPXF010000003.1[+]3687705-3689419	BKA59DRAFT_147184	BKA59DRAFT_147184	hypothetical protein	-	-	KOG0143-Iron/ascorbate family oxidoreductases[QR]	KAH7252067	364	hypothetical protein BKA59DRAFT_147184
972	gnl|WGS:JAGPXF|BKA59DRAFT_mRNA147266	BKA59DRAFT_147266	JAGPXF010000003.1[+]3698651-3699744	BKA59DRAFT_147266	BKA59DRAFT_147266	hypothetical protein	GO:0006082,GO:0008150,GO:0008152,GO:0009058,GO:0009987,GO:0016053,GO:0016999,GO:0017000,GO:0017144,GO:0018130,GO:0018904,GO:0019748,GO:0019752,GO:0043436,GO:0044237,GO:0044249,GO:0044281,GO:0044283,GO:0046394,GO:0046483,GO:0071704,GO:0097176,GO:1901360,GO:1901362,GO:1901503,GO:1901576,GO:1902084,GO:1902086	-	-	KAH7252070	284	hypothetical protein BKA59DRAFT_147266
3007	gnl|WGS:JAGPXF|BKA59DRAFT_mRNA147545	BKA59DRAFT_147545	JAGPXF010000003.1[-]3721737-3722084	BKA59DRAFT_147545	BKA59DRAFT_147545	hypothetical protein	-	-	-	KAH7252079	82	hypothetical protein BKA59DRAFT_147545
9857	gnl|WGS:JAGPXF|BKA59DRAFT_mRNA147555	BKA59DRAFT_147555	JAGPXF010000003.1[-]3725998-3727078	BKA59DRAFT_147555	BKA59DRAFT_147555	AMMECR1 domain-containing protein	GO:0005575,GO:0005622,GO:0005623,GO:0005634,GO:0005737,GO:0043226,GO:0043227,GO:0043229,GO:0043231,GO:0044424,GO:0044464	-	KOG3274-Uncharacterized conserved protein, AMMECR1[S]	KAH7252081	252	AMMECR1 domain-containing protein
8408	gnl|WGS:JAGPXF|BKA59DRAFT_mRNA147606	BKA59DRAFT_147606	JAGPXF010000003.1[+]3730833-3732560	BKA59DRAFT_147606	BKA59DRAFT_147606	hypothetical protein	-	-	-	KAH7252083	345	hypothetical protein BKA59DRAFT_147606
12457	gnl|WGS:JAGPXF|BKA59DRAFT_mRNA147700	BKA59DRAFT_147700	JAGPXF010000003.1[-]3753571-3755756	BKA59DRAFT_147700	BKA59DRAFT_147700	hypothetical protein	-	-	-	KAH7252091	554	hypothetical protein BKA59DRAFT_147700
3816	gnl|WGS:JAGPXF|BKA59DRAFT_mRNA147736	BKA59DRAFT_147736	JAGPXF010000003.1[+]3758613-3760242	BKA59DRAFT_147736	BKA59DRAFT_147736	glucosamine-6-phosphate isomerases/6-phosphogluconolactonase-domain-containing protein	GO:0003674,GO:0003824,GO:0005575,GO:0005622,GO:0005623,GO:0005634,GO:0005737,GO:0005829,GO:0006081,GO:0006098,GO:0006139,GO:0006403,GO:0006405,GO:0006409,GO:0006611,GO:0006725,GO:0006732,GO:0006733,GO:0006739,GO:0006753,GO:0006793,GO:0006796,GO:0006807,GO:0006810,GO:0006886,GO:0006913,GO:0008104,GO:0008150,GO:0008152,GO:0009051,GO:0009117,GO:0009987,GO:0015031,GO:0015833,GO:0015931,GO:0016787,GO:…	K01057-ko01200 Carbon metabolism;ko00030 Pentose phosphate pathway	KOG3147-6-phosphogluconolactonase - like protein[G]	KAH7252092	260	glucosamine-6-phosphate isomerases/6-phosphogluconolactonase-domain-containing protein
6057	gnl|WGS:JAGPXF|BKA59DRAFT_mRNA148086	BKA59DRAFT_148086	JAGPXF010000003.1[-]3787404-3788288	BKA59DRAFT_148086	BKA59DRAFT_148086	translation machinery-associated protein 16	GO:0005575,GO:0005622,GO:0005623,GO:0005634,GO:0043226,GO:0043227,GO:0043229,GO:0043231,GO:0044424,GO:0044464	-	-	KAH7252099	183	translation machinery-associated protein 16
6913	gnl|WGS:JAGPXF|BKA59DRAFT_mRNA148196	BKA59DRAFT_148196	JAGPXF010000003.1[+]3780169-3781703	BKA59DRAFT_148196	BKA59DRAFT_148196	hypothetical protein	-	-	-	KAH7252096	368	hypothetical protein BKA59DRAFT_148196
10188	gnl|WGS:JAGPXF|BKA59DRAFT_mRNA148265	BKA59DRAFT_148265	JAGPXF010000003.1[+]3789286-3791998	BKA59DRAFT_148265	BKA59DRAFT_148265	PIN domain-like protein	GO:0000003,GO:0000278,GO:0000706,GO:0000710,GO:0000723,GO:0000729,GO:0003006,GO:0003674,GO:0003676,GO:0003677,GO:0003690,GO:0003824,GO:0004518,GO:0004519,GO:0004520,GO:0004527,GO:0004529,GO:0004536,GO:0005488,GO:0005575,GO:0005622,GO:0005623,GO:0005634,GO:0005694,GO:0005737,GO:0005739,GO:0006139,GO:0006259,GO:0006260,GO:0006261,GO:0006281,GO:0006298,GO:0006302,GO:0006310,GO:0006312,GO:0006725,GO:…	K10746-ko03430 Mismatch repair	KOG2518-5'-3' exonuclease[L]	KAH7252100	745	PIN domain-like protein
13069	gnl|WGS:JAGPXF|BKA59DRAFT_mRNA148336	BKA59DRAFT_148336	JAGPXF010000003.1[-]3802722-3805594	BKA59DRAFT_148336	BKA59DRAFT_148336	VRR-NUC domain-containing protein	GO:0000724,GO:0000725,GO:0003674,GO:0003676,GO:0003677,GO:0003824,GO:0004518,GO:0004519,GO:0004520,GO:0004527,GO:0004536,GO:0005488,GO:0006139,GO:0006259,GO:0006281,GO:0006302,GO:0006310,GO:0006725,GO:0006807,GO:0006950,GO:0006974,GO:0008150,GO:0008152,GO:0008409,GO:0009987,GO:0016787,GO:0016788,GO:0016888,GO:0016893,GO:0017108,GO:0033554,GO:0034641,GO:0036297,GO:0043170,GO:0044237,GO:0044238,GO:…	K15363-ko03460 Fanconi anemia pathway	KOG2143-Uncharacterized conserved protein[S]	KAH7252103	854	VRR-NUC domain-containing protein
7755	gnl|WGS:JAGPXF|BKA59DRAFT_mRNA148345	BKA59DRAFT_148345	JAGPXF010000003.1[-]3806471-3807551	BKA59DRAFT_148345	BKA59DRAFT_148345	ribosomal S13/S15 N-terminal domain-containing protein	GO:0000462,GO:0002181,GO:0003674,GO:0003676,GO:0003723,GO:0003735,GO:0005198,GO:0005488,GO:0005575,GO:0005622,GO:0005623,GO:0005634,GO:0005730,GO:0005737,GO:0005829,GO:0005840,GO:0006139,GO:0006364,GO:0006396,GO:0006412,GO:0006518,GO:0006725,GO:0006807,GO:0008150,GO:0008152,GO:0009058,GO:0009059,GO:0009987,GO:0010467,GO:0015935,GO:0016070,GO:0016072,GO:0019538,GO:0019843,GO:0022613,GO:0022626,GO:…	K02953-ko03010 Ribosome	KOG0400-40S ribosomal protein S13[J]	KAH7252105	151	ribosomal S13/S15 N-terminal domain-containing protein
8069	gnl|WGS:JAGPXF|BKA59DRAFT_mRNA148442	BKA59DRAFT_148442	JAGPXF010000003.1[+]3812718-3816497	BKA59DRAFT_148442	BKA59DRAFT_148442	armadillo-type protein	GO:0000245,GO:0000375,GO:0000377,GO:0000398,GO:0003674,GO:0003676,GO:0003723,GO:0003729,GO:0005488,GO:0005575,GO:0005622,GO:0005623,GO:0005634,GO:0005681,GO:0005684,GO:0005686,GO:0006139,GO:0006396,GO:0006397,GO:0006725,GO:0006807,GO:0008150,GO:0008152,GO:0008380,GO:0009987,GO:0010467,GO:0016043,GO:0016070,GO:0016071,GO:0022607,GO:0022613,GO:0022618,GO:0030532,GO:0032991,GO:0034622,GO:0034641,GO:…	K12828-ko03040 Spliceosome	KOG0213-Splicing factor 3b, subunit 1[A]	KAH7252108	1216	armadillo-type protein
4066	gnl|WGS:JAGPXF|BKA59DRAFT_mRNA148835	BKA59DRAFT_148835	JAGPXF010000003.1[-]3836330-3840462	BKA59DRAFT_148835	BKA59DRAFT_148835	cortical protein marker for cell polarity-domain-containing protein	GO:0000278,GO:0000281,GO:0000282,GO:0000910,GO:0005575,GO:0005618,GO:0005621,GO:0005622,GO:0005623,GO:0005737,GO:0005739,GO:0005783,GO:0005886,GO:0005933,GO:0005935,GO:0006996,GO:0007010,GO:0007015,GO:0007049,GO:0007163,GO:0008150,GO:0008360,GO:0009277,GO:0009898,GO:0009987,GO:0012505,GO:0016020,GO:0016043,GO:0022402,GO:0022603,GO:0022604,GO:0030010,GO:0030029,GO:0030036,GO:0030312,GO:0030427,GO:…	-	-	KAH7252111	1233	cortical protein marker for cell polarity-domain-containing protein
3790	gnl|WGS:JAGPXF|BKA59DRAFT_mRNA149169	BKA59DRAFT_149169	JAGPXF010000003.1[-]3873831-3875610	BKA59DRAFT_149169	BKA59DRAFT_149169	hypothetical protein	-	-	-	KAH7252125	426	hypothetical protein BKA59DRAFT_149169
4617	gnl|WGS:JAGPXF|BKA59DRAFT_mRNA149184	BKA59DRAFT_149184	JAGPXF010000003.1[+]3862949-3864036	BKA59DRAFT_149184	BKA59DRAFT_149184	hypothetical protein	-	-	-	KAH7252122	226	hypothetical protein BKA59DRAFT_149184
4903	gnl|WGS:JAGPXF|BKA59DRAFT_mRNA149242	BKA59DRAFT_149242	JAGPXF010000003.1[-]3863929-3864953	BKA59DRAFT_149242	BKA59DRAFT_149242	hypothetical protein	-	-	-	KAH7252123	161	hypothetical protein BKA59DRAFT_149242
10502	gnl|WGS:JAGPXF|BKA59DRAFT_mRNA149625	BKA59DRAFT_149625	JAGPXF010000003.1[+]3882301-3882710	BKA59DRAFT_149625	BKA59DRAFT_149625	hypothetical protein	-	-	-	KAH7252127	88	hypothetical protein BKA59DRAFT_149625
13032	gnl|WGS:JAGPXF|BKA59DRAFT_mRNA149935	BKA59DRAFT_149935	JAGPXF010000003.1[-]3918587-3919650	BKA59DRAFT_149935	BKA59DRAFT_149935	hypothetical protein	-	-	KOG1590-Uncharacterized conserved protein[S]	KAH7252136	138	hypothetical protein BKA59DRAFT_149935
3928	gnl|WGS:JAGPXF|BKA59DRAFT_mRNA150030	BKA59DRAFT_150030	JAGPXF010000003.1[-]3913307-3914157	BKA59DRAFT_150030	BKA59DRAFT_150030	hypothetical protein	GO:0003674,GO:0003824,GO:0004736,GO:0005575,GO:0005622,GO:0005623,GO:0005737,GO:0005829,GO:0005975,GO:0005996,GO:0006006,GO:0006091,GO:0006094,GO:0008150,GO:0008152,GO:0009058,GO:0009987,GO:0016051,GO:0016874,GO:0016885,GO:0019318,GO:0019319,GO:0044237,GO:0044238,GO:0044281,GO:0044283,GO:0044424,GO:0044444,GO:0044464,GO:0046364,GO:0071704,GO:1901576	K01958-ko01200 Carbon metabolism;ko01230 Biosynthesis of amino acids;ko00020 Citrate cycle (TCA cycle);ko00620 Pyruvate metabolism;ko00720 Carbon fixation pathways in prokaryotes	-	KAH7252135	72	hypothetical protein BKA59DRAFT_150030
816	gnl|WGS:JAGPXF|BKA59DRAFT_mRNA15089	BKA59DRAFT_15089	JAGPXF010000001.1[-]2007363-2008454	BKA59DRAFT_15089	BKA59DRAFT_15089	hypothetical protein	-	K14411-ko03015 mRNA surveillance pathway	-	KAH7262166	171	hypothetical protein BKA59DRAFT_15089
8293	gnl|WGS:JAGPXF|BKA59DRAFT_mRNA15098	BKA59DRAFT_15098	JAGPXF010000001.1[-]2011757-2014037	BKA59DRAFT_15098	BKA59DRAFT_15098	hypothetical protein	-	-	-	KAH7262168	614	hypothetical protein BKA59DRAFT_15098
10698	gnl|WGS:JAGPXF|BKA59DRAFT_mRNA151081	BKA59DRAFT_151081	JAGPXF010000003.1[+]3950546-3951456	BKA59DRAFT_151081	BKA59DRAFT_151081	hypothetical protein	-	-	-	KAH7252144	180	hypothetical protein BKA59DRAFT_151081
374	gnl|WGS:JAGPXF|BKA59DRAFT_mRNA151119	BKA59DRAFT_151119	JAGPXF010000003.1[-]3951218-3953542	BKA59DRAFT_151119	BKA59DRAFT_151119	trafficking protein Mon1-domain-containing protein	GO:0000322,GO:0000323,GO:0000324,GO:0000329,GO:0001786,GO:0003674,GO:0005488,GO:0005543,GO:0005575,GO:0005622,GO:0005623,GO:0005737,GO:0005768,GO:0005770,GO:0005773,GO:0005774,GO:0005829,GO:0006605,GO:0006612,GO:0006623,GO:0006810,GO:0006886,GO:0006914,GO:0007034,GO:0008104,GO:0008150,GO:0008152,GO:0008289,GO:0009056,GO:0009987,GO:0010314,GO:0012505,GO:0015031,GO:0015833,GO:0016020,GO:0016192,GO:…	-	KOG0997-Uncharacterized conserved protein Sand[S]	KAH7252145	601	trafficking protein Mon1-domain-containing protein
4840	gnl|WGS:JAGPXF|BKA59DRAFT_mRNA151234	BKA59DRAFT_151234	JAGPXF010000003.1[-]3965688-3966788	BKA59DRAFT_151234	BKA59DRAFT_151234	histone-fold-containing protein	GO:0000228,GO:0000429,GO:0000436,GO:0000785,GO:0000790,GO:0000981,GO:0000982,GO:0001077,GO:0001228,GO:0003674,GO:0003676,GO:0003677,GO:0003700,GO:0005488,GO:0005515,GO:0005575,GO:0005622,GO:0005623,GO:0005634,GO:0005654,GO:0005667,GO:0005694,GO:0006109,GO:0006139,GO:0006351,GO:0006355,GO:0006357,GO:0006366,GO:0006725,GO:0006807,GO:0007154,GO:0007584,GO:0008134,GO:0008150,GO:0008152,GO:0009058,GO:…	K08065-ko04612 Antigen processing and presentation;ko05152 Tuberculosis;ko05166 HTLV-I infection	KOG0869-CCAAT-binding factor, subunit A (HAP3)[K]	KAH7252150	202	histone-fold-containing protein
2790	gnl|WGS:JAGPXF|BKA59DRAFT_mRNA151256	BKA59DRAFT_151256	JAGPXF010000003.1[+]3965151-3965688	BKA59DRAFT_151256	BKA59DRAFT_151256	hypothetical protein	-	-	-	KAH7252149	106	hypothetical protein BKA59DRAFT_151256
13303	gnl|WGS:JAGPXF|BKA59DRAFT_mRNA151285	BKA59DRAFT_151285	JAGPXF010000003.1[-]3972243-3973027	BKA59DRAFT_151285	BKA59DRAFT_151285	hypothetical protein	-	-	-	KAH7252153	142	hypothetical protein BKA59DRAFT_151285
460	gnl|WGS:JAGPXF|BKA59DRAFT_mRNA151330	BKA59DRAFT_151330	JAGPXF010000003.1[+]3973894-3974770	BKA59DRAFT_151330	BKA59DRAFT_151330	DAD family-domain-containing protein	GO:0005575,GO:0005622,GO:0005623,GO:0005737,GO:0005783,GO:0005789,GO:0006464,GO:0006486,GO:0006487,GO:0006807,GO:0008150,GO:0008152,GO:0008250,GO:0009058,GO:0009059,GO:0009100,GO:0009101,GO:0009987,GO:0012505,GO:0016020,GO:0016021,GO:0019538,GO:0031224,GO:0031984,GO:0032991,GO:0034645,GO:0036211,GO:0042175,GO:0043170,GO:0043226,GO:0043227,GO:0043229,GO:0043231,GO:0043412,GO:0043413,GO:0044237,GO:…	K12668-ko00510 N-Glycan biosynthesis;ko00513 Various types of N-glycan biosynthesis;ko04141 Protein processing in endoplasmic reticulum	KOG1746-Defender against cell death protein/oligosaccharyltransferase, epsilon subunit[DO]	KAH7252155	162	DAD family-domain-containing protein
458	gnl|WGS:JAGPXF|BKA59DRAFT_mRNA151333	BKA59DRAFT_151333	JAGPXF010000003.1[-]3974757-3976086	BKA59DRAFT_151333	BKA59DRAFT_151333	GRASP55/65 PDZ-like domain-containing protein	GO:0000139,GO:0002790,GO:0005575,GO:0005622,GO:0005623,GO:0005737,GO:0005794,GO:0005801,GO:0005829,GO:0006810,GO:0006888,GO:0006996,GO:0007030,GO:0008104,GO:0008150,GO:0009306,GO:0009987,GO:0010256,GO:0012505,GO:0015031,GO:0015833,GO:0016020,GO:0016043,GO:0016192,GO:0031090,GO:0031984,GO:0032940,GO:0033036,GO:0042886,GO:0043226,GO:0043227,GO:0043229,GO:0043231,GO:0044422,GO:0044424,GO:0044431,GO:…	-	KOG3834-Golgi reassembly stacking protein GRASP65, contains PDZ domain[U]	KAH7252156	337	GRASP55/65 PDZ-like domain-containing protein
1488	gnl|WGS:JAGPXF|BKA59DRAFT_mRNA151374	BKA59DRAFT_151374	JAGPXF010000003.1[-]3984605-3985362	BKA59DRAFT_151374	BKA59DRAFT_151374	hypothetical protein	-	-	-	KAH7252161	134	hypothetical protein BKA59DRAFT_151374
11011	gnl|WGS:JAGPXF|BKA59DRAFT_mRNA151407	BKA59DRAFT_151407	JAGPXF010000003.1[+]3982363-3984038	BKA59DRAFT_151407	BKA59DRAFT_151407	HAD-like domain-containing protein	GO:0000121,GO:0003674,GO:0003824,GO:0005575,GO:0005622,GO:0005623,GO:0005634,GO:0005737,GO:0005975,GO:0006066,GO:0006071,GO:0006114,GO:0006793,GO:0006796,GO:0006950,GO:0006970,GO:0008150,GO:0008152,GO:0009058,GO:0009628,GO:0009987,GO:0016051,GO:0016311,GO:0016787,GO:0016788,GO:0016791,GO:0019400,GO:0019401,GO:0019751,GO:0034637,GO:0042578,GO:0043226,GO:0043227,GO:0043229,GO:0043231,GO:0044237,GO:…	K06116-ko00561 Glycerolipid metabolism	KOG2914-Predicted haloacid-halidohydrolase and related hydrolases[R]	KAH7252160	240	HAD-like domain-containing protein
4154	gnl|WGS:JAGPXF|BKA59DRAFT_mRNA151533	BKA59DRAFT_151533	JAGPXF010000003.1[+]3993637-3995733	BKA59DRAFT_151533	BKA59DRAFT_151533	hypothetical protein	-	-	KOG0486-Transcription factor PTX1, contains HOX domain[K]	KAH7252162	529	hypothetical protein BKA59DRAFT_151533
1569	gnl|WGS:JAGPXF|BKA59DRAFT_mRNA15168	BKA59DRAFT_15168	JAGPXF010000001.1[+]2018873-2021135	BKA59DRAFT_15168	BKA59DRAFT_15168	hypothetical protein	-	-	-	KAH7262170	609	hypothetical protein BKA59DRAFT_15168
9381	gnl|WGS:JAGPXF|BKA59DRAFT_mRNA1517	BKA59DRAFT_1517	JAGPXF010000001.1[-]755582-756647	BKA59DRAFT_1517	BKA59DRAFT_1517	hypothetical protein	-	-	-	KAH7261752	138	hypothetical protein BKA59DRAFT_1517
6950	gnl|WGS:JAGPXF|BKA59DRAFT_mRNA151791	BKA59DRAFT_151791	JAGPXF010000003.1[+]4023217-4026390	BKA59DRAFT_151791	BKA59DRAFT_151791	MCM2/3/5 family-domain-containing protein	GO:0000166,GO:0000228,GO:0000278,GO:0000724,GO:0000725,GO:0000727,GO:0000785,GO:0000790,GO:0003674,GO:0003676,GO:0003677,GO:0003682,GO:0003688,GO:0003690,GO:0003824,GO:0005488,GO:0005524,GO:0005575,GO:0005622,GO:0005623,GO:0005634,GO:0005654,GO:0005656,GO:0005657,GO:0005694,GO:0005737,GO:0006139,GO:0006259,GO:0006260,GO:0006261,GO:0006267,GO:0006268,GO:0006270,GO:0006271,GO:0006281,GO:0006302,GO:…	K02210-ko03030 DNA replication;ko04110 Cell cycle;ko04111 Cell cycle - yeast;ko04113 Meiosis - yeast	KOG0482-DNA replication licensing factor, MCM7 component[L]	KAH7252171	814	MCM2/3/5 family-domain-containing protein
2483	gnl|WGS:JAGPXF|BKA59DRAFT_mRNA151845	BKA59DRAFT_151845	JAGPXF010000003.1[+]4033773-4035093	BKA59DRAFT_151845	BKA59DRAFT_151845	CTD kinase subunit gamma CTK3-domain-containing protein	GO:0000307,GO:0003674,GO:0005488,GO:0005509,GO:0005575,GO:0005622,GO:0005623,GO:0005634,GO:0005654,GO:0006355,GO:0006356,GO:0006357,GO:0006464,GO:0006468,GO:0006793,GO:0006796,GO:0006807,GO:0008023,GO:0008024,GO:0008150,GO:0008152,GO:0009889,GO:0009891,GO:0009893,GO:0009987,GO:0010468,GO:0010556,GO:0010557,GO:0010604,GO:0010628,GO:0016310,GO:0019219,GO:0019222,GO:0019538,GO:0019908,GO:0031136,GO:…	-	-	KAH7252175	258	CTD kinase subunit gamma CTK3-domain-containing protein
11765	gnl|WGS:JAGPXF|BKA59DRAFT_mRNA151956	BKA59DRAFT_151956	JAGPXF010000003.1[-]4053348-4055763	BKA59DRAFT_151956	BKA59DRAFT_151956	hypothetical protein	-	-	-	KAH7252178	623	hypothetical protein BKA59DRAFT_151956
6909	gnl|WGS:JAGPXF|BKA59DRAFT_mRNA152175	BKA59DRAFT_152175	JAGPXF010000003.1[+]4067265-4069405	BKA59DRAFT_152175	BKA59DRAFT_152175	Hydroxyethylthiazole kinase family-domain-containing protein	GO:0003674,GO:0003824,GO:0004417,GO:0004789,GO:0005575,GO:0005622,GO:0005623,GO:0005737,GO:0005829,GO:0006725,GO:0006766,GO:0006767,GO:0006772,GO:0006790,GO:0006793,GO:0006796,GO:0006807,GO:0008150,GO:0008152,GO:0009058,GO:0009110,GO:0009228,GO:0009987,GO:0016301,GO:0016310,GO:0016740,GO:0016765,GO:0016772,GO:0016773,GO:0017144,GO:0018130,GO:0019438,GO:0034641,GO:0042364,GO:0042723,GO:0042724,GO:…	K14154-ko00730 Thiamine metabolism	-	KAH7252182	508	Hydroxyethylthiazole kinase family-domain-containing protein
4587	gnl|WGS:JAGPXF|BKA59DRAFT_mRNA152198	BKA59DRAFT_152198	JAGPXF010000003.1[-]4075559-4082080	BKA59DRAFT_152198	BKA59DRAFT_152198	hypothetical protein	-	-	KOG1016-Predicted DNA helicase, DEAD-box superfamily[R]	KAH7252185	1895	hypothetical protein BKA59DRAFT_152198
13912	gnl|WGS:JAGPXF|BKA59DRAFT_mRNA152207	BKA59DRAFT_152207	JAGPXF010000003.1[+]4082936-4085330	BKA59DRAFT_152207	BKA59DRAFT_152207	hypothetical protein	-	-	KOG0021-Glutathione synthetase[Q]	KAH7252186	516	hypothetical protein BKA59DRAFT_152207
591	gnl|WGS:JAGPXF|BKA59DRAFT_mRNA152314	BKA59DRAFT_152314	JAGPXF010000003.1[-]4106661-4108734	BKA59DRAFT_152314	BKA59DRAFT_152314	glycoside hydrolase superfamily	-	K01188-ko00500 Starch and sucrose metabolism;ko00460 Cyanoamino acid metabolism;ko00940 Phenylpropanoid biosynthesis	KOG0626-Beta-glucosidase, lactase phlorizinhydrolase, and related proteins[G]	KAH7252193	491	glycoside hydrolase superfamily
8409	gnl|WGS:JAGPXF|BKA59DRAFT_mRNA152442	BKA59DRAFT_152442	JAGPXF010000003.1[-]4112957-4115255	BKA59DRAFT_152442	BKA59DRAFT_152442	hypothetical protein	-	-	KOG1176-Acyl-CoA synthetase[I]	KAH7252196	558	hypothetical protein BKA59DRAFT_152442
1459	gnl|WGS:JAGPXF|BKA59DRAFT_mRNA1526	BKA59DRAFT_1526	JAGPXF010000001.1[+]754182-755636	BKA59DRAFT_1526	BKA59DRAFT_1526	beta-lactamase-like protein	-	-	-	KAH7261751	306	beta-lactamase-like protein
12976	gnl|WGS:JAGPXF|BKA59DRAFT_mRNA152647	BKA59DRAFT_152647	JAGPXF010000003.1[+]4111681-4113035	BKA59DRAFT_152647	BKA59DRAFT_152647	NADP-dependent oxidoreductase domain-containing protein	-	-	KOG1577-Aldo/keto reductase family proteins[R]	KAH7252195	281	NADP-dependent oxidoreductase domain-containing protein
3503	gnl|WGS:JAGPXF|BKA59DRAFT_mRNA15272	BKA59DRAFT_15272	JAGPXF010000001.1[+]2035256-2038000	BKA59DRAFT_15272	BKA59DRAFT_15272	hypothetical protein	GO:0000003,GO:0000905,GO:0001896,GO:0003006,GO:0005575,GO:0005622,GO:0005623,GO:0005737,GO:0006725,GO:0007275,GO:0008150,GO:0008152,GO:0008219,GO:0009058,GO:0009403,GO:0009404,GO:0009889,GO:0009891,GO:0009893,GO:0009987,GO:0010720,GO:0010913,GO:0010914,GO:0012501,GO:0018130,GO:0019222,GO:0019438,GO:0019748,GO:0019954,GO:0022414,GO:0030154,GO:0030436,GO:0030582,GO:0030584,GO:0031323,GO:0031325,GO:…	-	-	KAH7262174	861	hypothetical protein BKA59DRAFT_15272
9470	gnl|WGS:JAGPXF|BKA59DRAFT_mRNA152728	BKA59DRAFT_152728	JAGPXF010000003.1[-]4125702-4128433	BKA59DRAFT_152728	BKA59DRAFT_152728	P-loop containing nucleoside triphosphate hydrolase protein	GO:0000018,GO:0000019,GO:0000109,GO:0000112,GO:0000166,GO:0000428,GO:0000439,GO:0000988,GO:0000990,GO:0000991,GO:0001109,GO:0001111,GO:0001112,GO:0001113,GO:0001120,GO:0003674,GO:0003676,GO:0003677,GO:0003678,GO:0003824,GO:0004003,GO:0004386,GO:0005488,GO:0005524,GO:0005575,GO:0005622,GO:0005623,GO:0005634,GO:0005654,GO:0005667,GO:0005675,GO:0005737,GO:0005829,GO:0006139,GO:0006259,GO:0006281,GO:…	K10843-ko03022 Basal transcription factors;ko03420 Nucleotide excision repair	KOG1123-RNA polymerase II transcription initiation/nucleotide excision repair factor TFIIH, 3'-5' helicase subunit SSL2[KL]	KAH7252199	825	P-loop containing nucleoside triphosphate hydrolase protein
10158	gnl|WGS:JAGPXF|BKA59DRAFT_mRNA152748	BKA59DRAFT_152748	JAGPXF010000003.1[-]4129287-4130604	BKA59DRAFT_152748	BKA59DRAFT_152748	nucleophile aminohydrolase	GO:0000502,GO:0005575,GO:0005622,GO:0005623,GO:0005634,GO:0005737,GO:0005739,GO:0005829,GO:0005839,GO:0006508,GO:0006511,GO:0006807,GO:0007088,GO:0007346,GO:0008150,GO:0008152,GO:0009056,GO:0009057,GO:0009896,GO:0009987,GO:0010498,GO:0010499,GO:0010564,GO:0010638,GO:0010965,GO:0012505,GO:0016020,GO:0019538,GO:0019773,GO:0019941,GO:0030071,GO:0030163,GO:0031331,GO:0031597,GO:0031974,GO:0031981,GO:…	K02731-ko03050 Proteasome	KOG0183-20S proteasome, regulatory subunit alpha type PSMA7/PRE6[O]	KAH7252201	269	nucleophile aminohydrolase
1596	gnl|WGS:JAGPXF|BKA59DRAFT_mRNA152869	BKA59DRAFT_152869	JAGPXF010000003.1[+]4150513-4152187	BKA59DRAFT_152869	BKA59DRAFT_152869	retrieval of early ER protein Rer1	-	-	KOG1688-Golgi proteins involved in ER retention (RER)[U]	KAH7252209	190	retrieval of early ER protein Rer1
10921	gnl|WGS:JAGPXF|BKA59DRAFT_mRNA152976	BKA59DRAFT_152976	JAGPXF010000003.1[-]4159110-4159814	BKA59DRAFT_152976	BKA59DRAFT_152976	peptidyl-prolyl cis-trans isomerase PIN4	-	-	KOG3258-Parvulin-like peptidyl-prolyl cis-trans isomerase[O]	KAH7252214	130	peptidyl-prolyl cis-trans isomerase PIN4
6032	gnl|WGS:JAGPXF|BKA59DRAFT_mRNA153074	BKA59DRAFT_153074	JAGPXF010000003.1[-]4166169-4168207	BKA59DRAFT_153074	BKA59DRAFT_153074	kinase-like domain-containing protein	GO:0000165,GO:0000187,GO:0000935,GO:0001932,GO:0001934,GO:0003674,GO:0003824,GO:0004672,GO:0004674,GO:0004708,GO:0004712,GO:0005575,GO:0005622,GO:0005623,GO:0005737,GO:0005829,GO:0005933,GO:0005934,GO:0005935,GO:0005937,GO:0006464,GO:0006468,GO:0006793,GO:0006796,GO:0006807,GO:0006914,GO:0006950,GO:0007154,GO:0007165,GO:0007346,GO:0008150,GO:0008152,GO:0009056,GO:0009893,GO:0009966,GO:0009967,GO:…	K08294-ko04011 MAPK signaling pathway - yeast;ko04139 Regulation of mitophagy - yeast	KOG0581-Mitogen-activated protein kinase kinase (MAP2K)[T]	KAH7252217	526	kinase-like domain-containing protein
13756	gnl|WGS:JAGPXF|BKA59DRAFT_mRNA15324	BKA59DRAFT_15324	JAGPXF010000001.1[+]2046018-2047907	BKA59DRAFT_15324	BKA59DRAFT_15324	ligand-effect modulator 3 family	GO:0003674,GO:0003824,GO:0004012,GO:0005215,GO:0005319,GO:0005548,GO:0005575,GO:0005622,GO:0005623,GO:0005737,GO:0005768,GO:0005770,GO:0005783,GO:0005794,GO:0005802,GO:0005886,GO:0006810,GO:0006811,GO:0006820,GO:0006869,GO:0006886,GO:0006897,GO:0007154,GO:0007165,GO:0007166,GO:0008104,GO:0008150,GO:0009987,GO:0010008,GO:0010570,GO:0010876,GO:0012505,GO:0015031,GO:0015711,GO:0015748,GO:0015833,GO:…	-	KOG2952-Cell cycle control protein[DKT]	KAH7262176	426	ligand-effect modulator 3 family
11409	gnl|WGS:JAGPXF|BKA59DRAFT_mRNA153310	BKA59DRAFT_153310	JAGPXF010000003.1[+]4179406-4180511	BKA59DRAFT_153310	BKA59DRAFT_153310	hypothetical protein	-	-	-	KAH7252219	253	hypothetical protein BKA59DRAFT_153310
10715	gnl|WGS:JAGPXF|BKA59DRAFT_mRNA153314	BKA59DRAFT_153314	JAGPXF010000003.1[+]4183482-4185475	BKA59DRAFT_153314	BKA59DRAFT_153314	hypothetical protein	GO:0005575,GO:0005622,GO:0005623,GO:0005737,GO:0005739,GO:0005759,GO:0006790,GO:0008150,GO:0008152,GO:0009987,GO:0016043,GO:0016226,GO:0022607,GO:0031163,GO:0031974,GO:0043226,GO:0043227,GO:0043229,GO:0043231,GO:0043233,GO:0044085,GO:0044237,GO:0044422,GO:0044424,GO:0044429,GO:0044444,GO:0044446,GO:0044464,GO:0044572,GO:0051186,GO:0070013,GO:0071840	-	KOG2929-Transcription factor, component of CCR4 transcriptional complex[K]	KAH7252220	392	hypothetical protein BKA59DRAFT_153314
12445	gnl|WGS:JAGPXF|BKA59DRAFT_mRNA153533	BKA59DRAFT_153533	JAGPXF010000003.1[+]4188543-4189701	BKA59DRAFT_153533	BKA59DRAFT_153533	hypothetical protein	-	-	KOG0691-Molecular chaperone (DnaJ superfamily)[O]	KAH7252222	285	hypothetical protein BKA59DRAFT_153533
10875	gnl|WGS:JAGPXF|BKA59DRAFT_mRNA153592	BKA59DRAFT_153592	JAGPXF010000003.1[-]4207413-4210098	BKA59DRAFT_153592	BKA59DRAFT_153592	STE like transcription factor-domain-containing protein	GO:0000003,GO:0000122,GO:0000909,GO:0003006,GO:0003674,GO:0003676,GO:0003677,GO:0003700,GO:0005488,GO:0005575,GO:0005622,GO:0005623,GO:0005634,GO:0006355,GO:0006357,GO:0007275,GO:0008150,GO:0009889,GO:0009890,GO:0009892,GO:0010468,GO:0010556,GO:0010558,GO:0010605,GO:0010629,GO:0019219,GO:0019222,GO:0019953,GO:0022414,GO:0030582,GO:0030584,GO:0031323,GO:0031324,GO:0031326,GO:0031327,GO:0032501,GO:…	K11215-ko04011 MAPK signaling pathway - yeast	KOG2462-C2H2-type Zn-finger protein[K]	KAH7252230	698	STE like transcription factor-domain-containing protein
4054	gnl|WGS:JAGPXF|BKA59DRAFT_mRNA15365	BKA59DRAFT_15365	JAGPXF010000001.1[+]2053166-2054085	BKA59DRAFT_15365	BKA59DRAFT_15365	AhpD-like protein	-	-	-	KAH7262178	190	AhpD-like protein
5308	gnl|WGS:JAGPXF|BKA59DRAFT_mRNA15375	BKA59DRAFT_15375	JAGPXF010000001.1[+]2056575-2057638	BKA59DRAFT_15375	BKA59DRAFT_15375	Serine/threonine-protein kinase BUD32	GO:0000003,GO:0000166,GO:0000278,GO:0000281,GO:0000282,GO:0000408,GO:0000722,GO:0000723,GO:0000910,GO:0002949,GO:0003674,GO:0003824,GO:0004672,GO:0004674,GO:0005488,GO:0005524,GO:0005575,GO:0005622,GO:0005623,GO:0005634,GO:0005737,GO:0005829,GO:0006139,GO:0006259,GO:0006310,GO:0006312,GO:0006355,GO:0006357,GO:0006396,GO:0006399,GO:0006400,GO:0006464,GO:0006468,GO:0006725,GO:0006793,GO:0006796,GO:…	-	KOG3087-Serine/threonine protein kinase[R]	KAH7262180	262	Serine/threonine-protein kinase BUD32
7838	gnl|WGS:JAGPXF|BKA59DRAFT_mRNA153771	BKA59DRAFT_153771	JAGPXF010000003.1[-]4228563-4229774	BKA59DRAFT_153771	BKA59DRAFT_153771	beta-lactamase-like protein	-	-	KOG3798-Predicted Zn-dependent hydrolase (beta-lactamase superfamily)[R]	KAH7252236	339	beta-lactamase-like protein
7429	gnl|WGS:JAGPXF|BKA59DRAFT_mRNA153778	BKA59DRAFT_153778	JAGPXF010000003.1[+]4235783-4238366	-	-	-	-	-	-	KAH7252238	713	catalase-like domain-containing protein
4299	gnl|WGS:JAGPXF|BKA59DRAFT_mRNA153798	BKA59DRAFT_153798	JAGPXF010000003.1[+]4239204-4240955	BKA59DRAFT_153798	BKA59DRAFT_153798	nucleoside transporter-domain-containing protein	GO:0000322,GO:0000323,GO:0000324,GO:0000329,GO:0003674,GO:0005215,GO:0005337,GO:0005575,GO:0005622,GO:0005623,GO:0005737,GO:0005773,GO:0005774,GO:0006810,GO:0008150,GO:0015205,GO:0015851,GO:0015858,GO:0015931,GO:0015932,GO:0016020,GO:0016021,GO:0022857,GO:0031090,GO:0031224,GO:0034257,GO:0034258,GO:0043226,GO:0043227,GO:0043229,GO:0043231,GO:0044422,GO:0044424,GO:0044425,GO:0044437,GO:0044444,GO:…	-	KOG1479-Nucleoside transporter[F]	KAH7252239	458	nucleoside transporter-domain-containing protein
11914	gnl|WGS:JAGPXF|BKA59DRAFT_mRNA153883	BKA59DRAFT_153883	JAGPXF010000003.1[-]4242850-4243851	BKA59DRAFT_153883	BKA59DRAFT_153883	hypothetical protein	-	-	-	KAH7252241	152	hypothetical protein BKA59DRAFT_153883
11919	gnl|WGS:JAGPXF|BKA59DRAFT_mRNA153884	BKA59DRAFT_153884	JAGPXF010000003.1[-]4240904-4242849	BKA59DRAFT_153884	BKA59DRAFT_153884	inositol-pentakisphosphate 2-kinase-domain-containing protein	GO:0003674,GO:0003824,GO:0005575,GO:0005622,GO:0005623,GO:0005634,GO:0005975,GO:0006020,GO:0006066,GO:0006793,GO:0006796,GO:0008150,GO:0008152,GO:0009058,GO:0009987,GO:0016301,GO:0016310,GO:0016740,GO:0016772,GO:0016773,GO:0019637,GO:0019751,GO:0032958,GO:0035299,GO:0043226,GO:0043227,GO:0043229,GO:0043231,GO:0043647,GO:0044237,GO:0044238,GO:0044262,GO:0044281,GO:0044283,GO:0044424,GO:0044464,GO:…	K19786-ko00562 Inositol phosphate metabolism;ko04070 Phosphatidylinositol signaling system	-	KAH7252240	476	inositol-pentakisphosphate 2-kinase-domain-containing protein
14053	gnl|WGS:JAGPXF|BKA59DRAFT_mRNA153912	BKA59DRAFT_153912	JAGPXF010000003.1[+]4255335-4257294	BKA59DRAFT_153912	BKA59DRAFT_153912	hypothetical protein	-	-	-	KAH7252246	490	hypothetical protein BKA59DRAFT_153912
11797	gnl|WGS:JAGPXF|BKA59DRAFT_mRNA154058	BKA59DRAFT_154058	JAGPXF010000003.1[+]4269353-4270979	BKA59DRAFT_154058	BKA59DRAFT_154058	hypothetical protein	-	-	-	KAH7252248	261	hypothetical protein BKA59DRAFT_154058
3920	gnl|WGS:JAGPXF|BKA59DRAFT_mRNA154069	BKA59DRAFT_154069	JAGPXF010000003.1[-]4273213-4277927	BKA59DRAFT_154069	BKA59DRAFT_154069	hypothetical protein	GO:0000028,GO:0000749,GO:0003674,GO:0003824,GO:0004012,GO:0005215,GO:0005319,GO:0005548,GO:0005575,GO:0005622,GO:0005623,GO:0005737,GO:0005783,GO:0005794,GO:0005802,GO:0005886,GO:0006810,GO:0006811,GO:0006820,GO:0006869,GO:0006886,GO:0006892,GO:0006897,GO:0006900,GO:0006996,GO:0008104,GO:0008150,GO:0009987,GO:0010033,GO:0010876,GO:0012505,GO:0015031,GO:0015711,GO:0015748,GO:0015833,GO:0015914,GO:…	-	KOG0206-P-type ATPase[R]	KAH7252249	1361	hypothetical protein BKA59DRAFT_154069
6467	gnl|WGS:JAGPXF|BKA59DRAFT_mRNA154590	BKA59DRAFT_154590	JAGPXF010000003.1[-]4329255-4330191	BKA59DRAFT_154590	BKA59DRAFT_154590	ribosomal protein L37ae	GO:0002181,GO:0003674,GO:0003735,GO:0005198,GO:0005575,GO:0005622,GO:0005623,GO:0005737,GO:0005829,GO:0005840,GO:0006412,GO:0006518,GO:0006807,GO:0008150,GO:0008152,GO:0009058,GO:0009059,GO:0009987,GO:0010467,GO:0015934,GO:0019538,GO:0022625,GO:0022626,GO:0032991,GO:0034641,GO:0034645,GO:0043043,GO:0043170,GO:0043226,GO:0043228,GO:0043229,GO:0043232,GO:0043603,GO:0043604,GO:0044237,GO:0044238,GO:…	K02921-ko03010 Ribosome	KOG0402-60S ribosomal protein L37[J]	KAH7252264	92	ribosomal protein L37ae
2758	gnl|WGS:JAGPXF|BKA59DRAFT_mRNA15460	BKA59DRAFT_15460	JAGPXF010000001.1[-]2057639-2059027	BKA59DRAFT_15460	BKA59DRAFT_15460	hypothetical protein	GO:0003674,GO:0005488,GO:0005515,GO:0005575,GO:0005622,GO:0005623,GO:0005737,GO:0006518,GO:0006575,GO:0006749,GO:0006750,GO:0006790,GO:0006807,GO:0008150,GO:0008152,GO:0009058,GO:0009636,GO:0009987,GO:0017109,GO:0019184,GO:0019899,GO:0030234,GO:0032991,GO:0034641,GO:0035226,GO:0035227,GO:0035229,GO:0042221,GO:0042398,GO:0043043,GO:0043085,GO:0043603,GO:0043604,GO:0044093,GO:0044237,GO:0044249,GO:…	K11205-ko00270 Cysteine and methionine metabolism;ko00480 Glutathione metabolism	KOG3023-Glutamate-cysteine ligase regulatory subunit[E]	KAH7262181	312	hypothetical protein BKA59DRAFT_15460
1088	gnl|WGS:JAGPXF|BKA59DRAFT_mRNA154690	BKA59DRAFT_154690	JAGPXF010000003.1[+]4330345-4332536	BKA59DRAFT_154690	BKA59DRAFT_154690	Saccharopine dehydrogenase-domain-containing protein	-	-	KOG2733-Uncharacterized membrane protein[S]	KAH7252265	422	Saccharopine dehydrogenase-domain-containing protein
1305	gnl|WGS:JAGPXF|BKA59DRAFT_mRNA154736	BKA59DRAFT_154736	JAGPXF010000003.1[+]4343981-4344641	BKA59DRAFT_154736	BKA59DRAFT_154736	hypothetical protein	-	-	-	KAH7252270	116	hypothetical protein BKA59DRAFT_154736
8940	gnl|WGS:JAGPXF|BKA59DRAFT_mRNA155118	BKA59DRAFT_155118	JAGPXF010000003.1[+]4389085-4390992	BKA59DRAFT_155118	BKA59DRAFT_155118	hypothetical protein	-	-	-	KAH7252282	363	hypothetical protein BKA59DRAFT_155118
9384	gnl|WGS:JAGPXF|BKA59DRAFT_mRNA155136	BKA59DRAFT_155136	JAGPXF010000003.1[+]4396097-4398019	BKA59DRAFT_155136	BKA59DRAFT_155136	velvet factor-domain-containing protein	-	-	-	KAH7252283	474	velvet factor-domain-containing protein
2518	gnl|WGS:JAGPXF|BKA59DRAFT_mRNA155147	BKA59DRAFT_155147	JAGPXF010000003.1[+]4404503-4406433	BKA59DRAFT_155147	BKA59DRAFT_155147	hypothetical protein	-	-	-	KAH7252284	527	hypothetical protein BKA59DRAFT_155147
3470	gnl|WGS:JAGPXF|BKA59DRAFT_mRNA155163	BKA59DRAFT_155163	JAGPXF010000003.1[+]4410207-4412341	BKA59DRAFT_155163	BKA59DRAFT_155163	major facilitator superfamily domain-containing protein	-	-	KOG0255-Synaptic vesicle transporter SVOP and related transporters (major facilitator superfamily)[R]	KAH7252286	575	major facilitator superfamily domain-containing protein
8132	gnl|WGS:JAGPXF|BKA59DRAFT_mRNA15526	BKA59DRAFT_15526	JAGPXF010000001.1[+]2062634-2064062	BKA59DRAFT_15526	BKA59DRAFT_15526	Maf1 regulator-domain-containing protein	GO:0000122,GO:0000994,GO:0003674,GO:0005488,GO:0005515,GO:0005575,GO:0005622,GO:0005623,GO:0005634,GO:0005730,GO:0005737,GO:0006325,GO:0006342,GO:0006355,GO:0006357,GO:0006359,GO:0006996,GO:0008150,GO:0009889,GO:0009890,GO:0009892,GO:0009987,GO:0010468,GO:0010556,GO:0010558,GO:0010605,GO:0010629,GO:0016043,GO:0016458,GO:0016480,GO:0019219,GO:0019222,GO:0019899,GO:0031323,GO:0031324,GO:0031326,GO:…	-	KOG3104-Mod5 protein sorting/negative effector of RNA Pol III synthesis[K]	KAH7262183	332	Maf1 regulator-domain-containing protein
381	gnl|WGS:JAGPXF|BKA59DRAFT_mRNA155418	BKA59DRAFT_155418	JAGPXF010000003.1[-]4422768-4423627	BKA59DRAFT_155418	BKA59DRAFT_155418	hypothetical protein	-	-	-	KAH7252290	167	hypothetical protein BKA59DRAFT_155418
8945	gnl|WGS:JAGPXF|BKA59DRAFT_mRNA155443	BKA59DRAFT_155443	JAGPXF010000003.1[-]4420827-4421909	BKA59DRAFT_155443	BKA59DRAFT_155443	hypothetical protein	-	-	-	KAH7252289	165	hypothetical protein BKA59DRAFT_155443
4547	gnl|WGS:JAGPXF|BKA59DRAFT_mRNA155497	BKA59DRAFT_155497	JAGPXF010000003.1[-]4435657-4439481	BKA59DRAFT_155497	BKA59DRAFT_155497	hypothetical protein	-	-	KOG3751-Growth factor receptor-bound proteins (GRB7, GRB10, GRB14)[T]	KAH7252295	1076	hypothetical protein BKA59DRAFT_155497
6696	gnl|WGS:JAGPXF|BKA59DRAFT_mRNA155500	BKA59DRAFT_155500	JAGPXF010000003.1[+]4433913-4435657	BKA59DRAFT_155500	BKA59DRAFT_155500	isoprenoid synthase domain-containing protein	GO:0003674,GO:0003824,GO:0004161,GO:0004337,GO:0004659,GO:0005575,GO:0005622,GO:0005623,GO:0005737,GO:0006629,GO:0006644,GO:0006720,GO:0006721,GO:0006793,GO:0006796,GO:0008150,GO:0008152,GO:0008299,GO:0008610,GO:0008654,GO:0009058,GO:0009987,GO:0016114,GO:0016740,GO:0016765,GO:0019637,GO:0044237,GO:0044238,GO:0044249,GO:0044255,GO:0044424,GO:0044464,GO:0045337,GO:0045338,GO:0071704,GO:0090407,GO:…	K00787-ko00900 Terpenoid backbone biosynthesis;ko05166 HTLV-I infection;ko05164 Influenza A	KOG0711-Polyprenyl synthetase[H]	KAH7252294	347	isoprenoid synthase domain-containing protein
8145	gnl|WGS:JAGPXF|BKA59DRAFT_mRNA155652	BKA59DRAFT_155652	JAGPXF010000003.1[+]4455738-4457741	BKA59DRAFT_155652	BKA59DRAFT_155652	hypothetical protein	GO:0000245,GO:0000375,GO:0000377,GO:0000398,GO:0003674,GO:0003824,GO:0004843,GO:0005575,GO:0005622,GO:0005623,GO:0005634,GO:0006139,GO:0006396,GO:0006397,GO:0006508,GO:0006725,GO:0006807,GO:0008150,GO:0008152,GO:0008233,GO:0008234,GO:0008380,GO:0009987,GO:0010467,GO:0016043,GO:0016070,GO:0016071,GO:0016787,GO:0019538,GO:0019783,GO:0022607,GO:0022613,GO:0022618,GO:0034622,GO:0034641,GO:0036459,GO:…	K12847-ko03040 Spliceosome	KOG2026-Spindle pole body protein - Sad1p[Z]	KAH7252300	540	hypothetical protein BKA59DRAFT_155652
13786	gnl|WGS:JAGPXF|BKA59DRAFT_mRNA155765	BKA59DRAFT_155765	JAGPXF010000003.1[+]4466061-4469696	BKA59DRAFT_155765	BKA59DRAFT_155765	hypothetical protein	GO:0000307,GO:0001067,GO:0003674,GO:0003676,GO:0003677,GO:0003824,GO:0004672,GO:0004674,GO:0004693,GO:0005488,GO:0005515,GO:0005575,GO:0005622,GO:0005623,GO:0005634,GO:0005654,GO:0005694,GO:0005730,GO:0006139,GO:0006351,GO:0006354,GO:0006355,GO:0006356,GO:0006357,GO:0006366,GO:0006368,GO:0006396,GO:0006397,GO:0006412,GO:0006413,GO:0006417,GO:0006450,GO:0006464,GO:0006468,GO:0006518,GO:0006725,GO:…	-	KOG0600-Cdc2-related protein kinase[D]	KAH7252304	1019	hypothetical protein BKA59DRAFT_155765
6901	gnl|WGS:JAGPXF|BKA59DRAFT_mRNA155775	BKA59DRAFT_155775	JAGPXF010000003.1[-]4470231-4472161	BKA59DRAFT_155775	BKA59DRAFT_155775	hypothetical protein	-	-	-	KAH7252305	506	hypothetical protein BKA59DRAFT_155775
236	gnl|WGS:JAGPXF|BKA59DRAFT_mRNA155826	BKA59DRAFT_155826	JAGPXF010000003.1[-]4474079-4474700	BKA59DRAFT_155826	BKA59DRAFT_155826	hypothetical protein	-	-	KOG1773-Stress responsive protein[R]	KAH7252306	95	hypothetical protein BKA59DRAFT_155826
13379	gnl|WGS:JAGPXF|BKA59DRAFT_mRNA155967	BKA59DRAFT_155967	JAGPXF010000003.1[+]4493239-4497160	BKA59DRAFT_155967	BKA59DRAFT_155967	hypothetical protein	GO:0000075,GO:0000278,GO:0003674,GO:0003824,GO:0005575,GO:0005622,GO:0005623,GO:0005634,GO:0006276,GO:0006323,GO:0006464,GO:0006508,GO:0006807,GO:0006996,GO:0007049,GO:0007088,GO:0007093,GO:0007094,GO:0007346,GO:0008150,GO:0008152,GO:0008233,GO:0008234,GO:0009987,GO:0010564,GO:0010639,GO:0010948,GO:0010965,GO:0016043,GO:0016787,GO:0016926,GO:0016929,GO:0018193,GO:0018205,GO:0019538,GO:0019783,GO:…	-	KOG0778-Protease, Ulp1 family[O]	KAH7252312	1070	hypothetical protein BKA59DRAFT_155967
2682	gnl|WGS:JAGPXF|BKA59DRAFT_mRNA156055	BKA59DRAFT_156055	JAGPXF010000003.1[+]4507218-4509509	BKA59DRAFT_156055	BKA59DRAFT_156055	hypothetical protein	-	-	KOG1256-Long-chain acyl-CoA synthetases (AMP-forming)[I]	KAH7252316	561	hypothetical protein BKA59DRAFT_156055
8807	gnl|WGS:JAGPXF|BKA59DRAFT_mRNA156586	BKA59DRAFT_156586	JAGPXF010000003.1[-]4543064-4545118	BKA59DRAFT_156586	BKA59DRAFT_156586	hypothetical protein	-	-	KOG0490-Transcription factor, contains HOX domain[R]	KAH7252325	501	hypothetical protein BKA59DRAFT_156586
6047	gnl|WGS:JAGPXF|BKA59DRAFT_mRNA156606	BKA59DRAFT_156606	JAGPXF010000003.1[-]4544687-4545343	BKA59DRAFT_156606	BKA59DRAFT_156606	hypothetical protein	-	-	-	KAH7252326	114	hypothetical protein BKA59DRAFT_156606
12404	gnl|WGS:JAGPXF|BKA59DRAFT_mRNA15664	BKA59DRAFT_15664	JAGPXF010000001.1[-]2067751-2069814	BKA59DRAFT_15664	BKA59DRAFT_15664	hypothetical protein	GO:0000123,GO:0000228,GO:0000785,GO:0000790,GO:0003674,GO:0005488,GO:0005515,GO:0005575,GO:0005622,GO:0005623,GO:0005634,GO:0005654,GO:0005694,GO:0006323,GO:0006325,GO:0006333,GO:0006334,GO:0006336,GO:0006338,GO:0006342,GO:0006348,GO:0006355,GO:0006464,GO:0006473,GO:0006475,GO:0006807,GO:0006996,GO:0008150,GO:0008152,GO:0009889,GO:0009890,GO:0009892,GO:0009987,GO:0010468,GO:0010556,GO:0010558,GO:…	-	-	KAH7262185	506	hypothetical protein BKA59DRAFT_15664
1078	gnl|WGS:JAGPXF|BKA59DRAFT_mRNA156923	BKA59DRAFT_156923	JAGPXF010000003.1[-]4571880-4573590	BKA59DRAFT_156923	BKA59DRAFT_156923	WD40-repeat-containing domain protein	GO:0000460,GO:0000470,GO:0005575,GO:0005622,GO:0005623,GO:0005634,GO:0005730,GO:0006139,GO:0006364,GO:0006396,GO:0006725,GO:0006807,GO:0006950,GO:0006996,GO:0007154,GO:0008150,GO:0008152,GO:0009267,GO:0009605,GO:0009607,GO:0009987,GO:0009991,GO:0010467,GO:0016043,GO:0016070,GO:0016072,GO:0022613,GO:0030447,GO:0030684,GO:0030686,GO:0030687,GO:0031667,GO:0031668,GO:0031669,GO:0031974,GO:0031981,GO:…	-	KOG0313-Microtubule binding protein YTM1 (contains WD40 repeats)[Z]	KAH7252335	475	WD40-repeat-containing domain protein
9027	gnl|WGS:JAGPXF|BKA59DRAFT_mRNA156976	BKA59DRAFT_156976	JAGPXF010000003.1[+]4576849-4579349	BKA59DRAFT_156976	BKA59DRAFT_156976	glycogen synthase	GO:0000271,GO:0003674,GO:0003824,GO:0004373,GO:0005575,GO:0005622,GO:0005623,GO:0005634,GO:0005737,GO:0005739,GO:0005975,GO:0005976,GO:0005977,GO:0005978,GO:0006073,GO:0006091,GO:0006112,GO:0008150,GO:0008152,GO:0008194,GO:0009058,GO:0009059,GO:0009250,GO:0009987,GO:0015980,GO:0016051,GO:0016740,GO:0016757,GO:0016758,GO:0033692,GO:0034637,GO:0034645,GO:0035251,GO:0043170,GO:0043226,GO:0043227,GO:…	K00693-ko00500 Starch and sucrose metabolism;ko04151 PI3K-Akt signaling pathway;ko04152 AMPK signaling pathway;ko04910 Insulin signaling pathway;ko04922 Glucagon signaling pathway;ko04931 Insulin resistance	KOG3742-Glycogen synthase[G]	KAH7252336	694	glycogen synthase
9837	gnl|WGS:JAGPXF|BKA59DRAFT_mRNA156994	BKA59DRAFT_156994	JAGPXF010000003.1[+]4588159-4590422	BKA59DRAFT_156994	BKA59DRAFT_156994	hypothetical protein	GO:0001671,GO:0003674,GO:0005488,GO:0005515,GO:0005575,GO:0005622,GO:0005623,GO:0005737,GO:0005829,GO:0006403,GO:0006404,GO:0006457,GO:0006458,GO:0006508,GO:0006511,GO:0006605,GO:0006626,GO:0006807,GO:0006810,GO:0006839,GO:0006886,GO:0006913,GO:0006950,GO:0006996,GO:0007005,GO:0008047,GO:0008104,GO:0008150,GO:0008152,GO:0009056,GO:0009057,GO:0009987,GO:0010033,GO:0010243,GO:0010498,GO:0015031,GO:…	K09503-ko04141 Protein processing in endoplasmic reticulum	KOG0712-Molecular chaperone (DnaJ superfamily)[O]	KAH7252339	416	hypothetical protein BKA59DRAFT_156994
6608	gnl|WGS:JAGPXF|BKA59DRAFT_mRNA157057	BKA59DRAFT_157057	JAGPXF010000003.1[+]4582285-4585272	BKA59DRAFT_157057	BKA59DRAFT_157057	hypothetical protein	GO:0000003,GO:0000022,GO:0000070,GO:0000226,GO:0000228,GO:0000235,GO:0000278,GO:0000280,GO:0000741,GO:0000742,GO:0000743,GO:0000746,GO:0000747,GO:0000775,GO:0000776,GO:0000777,GO:0000778,GO:0000779,GO:0000780,GO:0000793,GO:0000794,GO:0000819,GO:0003674,GO:0005488,GO:0005515,GO:0005575,GO:0005622,GO:0005623,GO:0005634,GO:0005694,GO:0005737,GO:0005815,GO:0005816,GO:0005818,GO:0005819,GO:0005856,GO:…	-	KOG0971-Microtubule-associated protein dynactin DCTN1/Glued[DZ]	KAH7252337	809	hypothetical protein BKA59DRAFT_157057
9033	gnl|WGS:JAGPXF|BKA59DRAFT_mRNA157257	BKA59DRAFT_157257	JAGPXF010000003.1[+]4592663-4593977	BKA59DRAFT_157257	BKA59DRAFT_157257	ribosomal protein L10-domain-containing protein	GO:0000027,GO:0002181,GO:0002182,GO:0003674,GO:0003676,GO:0003723,GO:0003735,GO:0005198,GO:0005488,GO:0005575,GO:0005622,GO:0005623,GO:0005737,GO:0005829,GO:0005840,GO:0006412,GO:0006414,GO:0006518,GO:0006807,GO:0006996,GO:0008150,GO:0008152,GO:0009058,GO:0009059,GO:0009987,GO:0010467,GO:0015934,GO:0016043,GO:0019538,GO:0019843,GO:0022607,GO:0022613,GO:0022618,GO:0022625,GO:0022626,GO:0030684,GO:…	K02941-ko03010 Ribosome	KOG0815-60S acidic ribosomal protein P0[J]	KAH7252341	312	ribosomal protein L10-domain-containing protein
8068	gnl|WGS:JAGPXF|BKA59DRAFT_mRNA157333	BKA59DRAFT_157333	JAGPXF010000003.1[+]4600376-4601699	BKA59DRAFT_157333	BKA59DRAFT_157333	hypothetical protein	-	-	-	KAH7252343	341	hypothetical protein BKA59DRAFT_157333
8573	gnl|WGS:JAGPXF|BKA59DRAFT_mRNA157356	BKA59DRAFT_157356	JAGPXF010000003.1[+]4603606-4607383	BKA59DRAFT_157356	BKA59DRAFT_157356	glycosyl hydrolases family 38 N-terminal domain-containing protein	GO:0000322,GO:0000323,GO:0000324,GO:0000329,GO:0003674,GO:0003824,GO:0004553,GO:0004559,GO:0005575,GO:0005622,GO:0005623,GO:0005737,GO:0005773,GO:0005774,GO:0005975,GO:0005996,GO:0006013,GO:0006464,GO:0006517,GO:0006807,GO:0008150,GO:0008152,GO:0009056,GO:0009100,GO:0009311,GO:0009313,GO:0009987,GO:0015923,GO:0016020,GO:0016052,GO:0016787,GO:0016798,GO:0019318,GO:0019538,GO:0031090,GO:0036211,GO:…	K01191-ko00511 Other glycan degradation	KOG4342-Alpha-mannosidase[G]	KAH7252344	1080	glycosyl hydrolases family 38 N-terminal domain-containing protein
14187	gnl|WGS:JAGPXF|BKA59DRAFT_mRNA157440	BKA59DRAFT_157440	JAGPXF010000003.1[-]4625480-4627179	BKA59DRAFT_157440	BKA59DRAFT_157440	Alpha/Beta hydrolase protein	-	-	-	KAH7252349	481	Alpha/Beta hydrolase protein
14185	gnl|WGS:JAGPXF|BKA59DRAFT_mRNA157444	BKA59DRAFT_157444	JAGPXF010000003.1[+]4623751-4625479	BKA59DRAFT_157444	BKA59DRAFT_157444	hypothetical protein	-	-	-	KAH7252348	429	hypothetical protein BKA59DRAFT_157444
11853	gnl|WGS:JAGPXF|BKA59DRAFT_mRNA157507	BKA59DRAFT_157507	JAGPXF010000003.1[-]4636221-4638279	BKA59DRAFT_157507	BKA59DRAFT_157507	hypothetical protein	-	-	KOG2130-Phosphatidylserine-specific receptor PtdSerR, contains JmjC domain[BT]	KAH7252353	497	hypothetical protein BKA59DRAFT_157507
11355	gnl|WGS:JAGPXF|BKA59DRAFT_mRNA157527	BKA59DRAFT_157527	JAGPXF010000003.1[+]4627864-4630026	BKA59DRAFT_157527	BKA59DRAFT_157527	hypothetical protein	-	-	-	KAH7252350	497	hypothetical protein BKA59DRAFT_157527
7539	gnl|WGS:JAGPXF|BKA59DRAFT_mRNA157868	BKA59DRAFT_157868	JAGPXF010000003.1[-]4658597-4659649	BKA59DRAFT_157868	BKA59DRAFT_157868	Diphthamide biosynthesis protein 4	GO:0003674,GO:0005488,GO:0005506,GO:0005575,GO:0005622,GO:0005623,GO:0005634,GO:0005737,GO:0006417,GO:0006448,GO:0006464,GO:0006807,GO:0008150,GO:0008152,GO:0008198,GO:0009058,GO:0009889,GO:0009987,GO:0010468,GO:0010556,GO:0010608,GO:0017182,GO:0017183,GO:0018193,GO:0018202,GO:0019222,GO:0019538,GO:0031323,GO:0031326,GO:0032268,GO:0034248,GO:0036211,GO:0043167,GO:0043169,GO:0043170,GO:0043226,GO:…	-	-	KAH7252361	187	Diphthamide biosynthesis protein 4
8744	gnl|WGS:JAGPXF|BKA59DRAFT_mRNA157981	BKA59DRAFT_157981	JAGPXF010000003.1[+]4661264-4663705	BKA59DRAFT_157981	BKA59DRAFT_157981	P-loop containing nucleoside triphosphate hydrolase protein	GO:0000245,GO:0000354,GO:0000375,GO:0000377,GO:0000384,GO:0000395,GO:0000398,GO:0003674,GO:0003676,GO:0003723,GO:0003724,GO:0003824,GO:0004004,GO:0004386,GO:0005488,GO:0005575,GO:0005622,GO:0005623,GO:0005634,GO:0005681,GO:0005682,GO:0005730,GO:0005737,GO:0006139,GO:0006376,GO:0006396,GO:0006397,GO:0006725,GO:0006807,GO:0008026,GO:0008150,GO:0008152,GO:0008186,GO:0008380,GO:0009987,GO:0010467,GO:…	K12858-ko03040 Spliceosome	KOG0333-U5 snRNP-like RNA helicase subunit[A]	KAH7252363	730	P-loop containing nucleoside triphosphate hydrolase protein
8742	gnl|WGS:JAGPXF|BKA59DRAFT_mRNA157984	BKA59DRAFT_157984	JAGPXF010000003.1[-]4663706-4667076	BKA59DRAFT_157984	BKA59DRAFT_157984	tRNA synthetases class I-domain-containing protein	GO:0000166,GO:0002181,GO:0003674,GO:0003824,GO:0004812,GO:0004832,GO:0005488,GO:0005524,GO:0005575,GO:0005622,GO:0005623,GO:0005737,GO:0005739,GO:0006082,GO:0006139,GO:0006399,GO:0006412,GO:0006418,GO:0006438,GO:0006518,GO:0006520,GO:0006725,GO:0006807,GO:0008144,GO:0008150,GO:0008152,GO:0009058,GO:0009059,GO:0009987,GO:0010467,GO:0016070,GO:0016874,GO:0016875,GO:0017076,GO:0019538,GO:0019752,GO:…	K01873-ko00970 Aminoacyl-tRNA biosynthesis	KOG0432-Valyl-tRNA synthetase[J]	KAH7252364	908	tRNA synthetases class I-domain-containing protein
2825	gnl|WGS:JAGPXF|BKA59DRAFT_mRNA15801	BKA59DRAFT_15801	JAGPXF010000001.1[-]2089186-2091725	BKA59DRAFT_15801	BKA59DRAFT_15801	major facilitator superfamily domain-containing protein	-	-	-	KAH7262188	600	major facilitator superfamily domain-containing protein
2911	gnl|WGS:JAGPXF|BKA59DRAFT_mRNA158254	BKA59DRAFT_158254	JAGPXF010000003.1[-]4676642-4677840	BKA59DRAFT_158254	BKA59DRAFT_158254	ubiquitin-conjugating enzyme/RWD-like protein	-	-	KOG0417-Ubiquitin-protein ligase[O]	KAH7252370	172	ubiquitin-conjugating enzyme/RWD-like protein
10364	gnl|WGS:JAGPXF|BKA59DRAFT_mRNA158266	BKA59DRAFT_158266	JAGPXF010000003.1[+]4671642-4672686	BKA59DRAFT_158266	BKA59DRAFT_158266	hypothetical protein	-	-	-	KAH7252367	233	hypothetical protein BKA59DRAFT_158266
12123	gnl|WGS:JAGPXF|BKA59DRAFT_mRNA158304	BKA59DRAFT_158304	JAGPXF010000003.1[-]4682665-4685098	BKA59DRAFT_158304	BKA59DRAFT_158304	ELMO/CED-12 family-domain-containing protein	-	-	KOG2999-Regulator of Rac1, required for phagocytosis and cell migration[T]	KAH7252372	715	ELMO/CED-12 family-domain-containing protein
4706	gnl|WGS:JAGPXF|BKA59DRAFT_mRNA158319	BKA59DRAFT_158319	JAGPXF010000003.1[+]4685600-4686636	BKA59DRAFT_158319	BKA59DRAFT_158319	hypothetical protein	GO:0000243,GO:0000375,GO:0000377,GO:0000398,GO:0003674,GO:0003676,GO:0003723,GO:0005488,GO:0005575,GO:0005622,GO:0005623,GO:0005634,GO:0005681,GO:0005684,GO:0006139,GO:0006355,GO:0006357,GO:0006396,GO:0006397,GO:0006725,GO:0006807,GO:0008150,GO:0008152,GO:0008380,GO:0009889,GO:0009987,GO:0010467,GO:0010468,GO:0010556,GO:0010810,GO:0010811,GO:0016070,GO:0016071,GO:0019219,GO:0019222,GO:0030155,GO:…	K12836-ko03040 Spliceosome;ko05131 Shigellosis	KOG2202-U2 snRNP splicing factor, small subunit, and related proteins[A]	KAH7252373	209	hypothetical protein BKA59DRAFT_158319
9734	gnl|WGS:JAGPXF|BKA59DRAFT_mRNA15839	BKA59DRAFT_15839	JAGPXF010000001.1[-]2101779-2103069	BKA59DRAFT_15839	BKA59DRAFT_15839	hypothetical protein	-	-	KOG1205-Predicted dehydrogenase[Q]	KAH7262191	310	hypothetical protein BKA59DRAFT_15839
787	gnl|WGS:JAGPXF|BKA59DRAFT_mRNA15882	BKA59DRAFT_15882	JAGPXF010000001.1[-]2112143-2113911	BKA59DRAFT_15882	BKA59DRAFT_15882	RTA1 like protein-domain-containing protein	-	-	-	KAH7262195	395	RTA1 like protein-domain-containing protein
10900	gnl|WGS:JAGPXF|BKA59DRAFT_mRNA158824	BKA59DRAFT_158824	JAGPXF010000003.1[-]4691023-4695214	BKA59DRAFT_158824	BKA59DRAFT_158824	hypothetical protein	-	-	-	KAH7252375	1173	hypothetical protein BKA59DRAFT_158824
9877	gnl|WGS:JAGPXF|BKA59DRAFT_mRNA158862	BKA59DRAFT_158862	JAGPXF010000003.1[-]4704227-4707025	BKA59DRAFT_158862	BKA59DRAFT_158862	hypothetical protein	-	-	-	KAH7252379	685	hypothetical protein BKA59DRAFT_158862
9875	gnl|WGS:JAGPXF|BKA59DRAFT_mRNA158865	BKA59DRAFT_158865	JAGPXF010000003.1[+]4701433-4704226	BKA59DRAFT_158865	BKA59DRAFT_158865	hypothetical protein	GO:0003674,GO:0003824,GO:0004175,GO:0004222,GO:0005575,GO:0005622,GO:0005623,GO:0005737,GO:0005739,GO:0005759,GO:0006508,GO:0006518,GO:0006605,GO:0006626,GO:0006627,GO:0006807,GO:0006810,GO:0006839,GO:0006873,GO:0006875,GO:0006879,GO:0006886,GO:0006996,GO:0007005,GO:0008104,GO:0008150,GO:0008152,GO:0008233,GO:0008237,GO:0009987,GO:0010467,GO:0015031,GO:0015833,GO:0016043,GO:0016485,GO:0016787,GO:…	-	KOG2090-Metalloendopeptidase family - mitochondrial intermediate peptidase[O]	KAH7252378	785	hypothetical protein BKA59DRAFT_158865
7328	gnl|WGS:JAGPXF|BKA59DRAFT_mRNA158915	BKA59DRAFT_158915	JAGPXF010000003.1[-]4711998-4712850	BKA59DRAFT_158915	BKA59DRAFT_158915	hypothetical protein	GO:0000228,GO:0000278,GO:0003674,GO:0003678,GO:0003824,GO:0004003,GO:0004386,GO:0005575,GO:0005622,GO:0005623,GO:0005634,GO:0005657,GO:0005694,GO:0005737,GO:0006139,GO:0006259,GO:0006260,GO:0006261,GO:0006271,GO:0006273,GO:0006725,GO:0006807,GO:0006996,GO:0007049,GO:0008026,GO:0008094,GO:0008150,GO:0008152,GO:0009058,GO:0009059,GO:0009987,GO:0016043,GO:0016070,GO:0016462,GO:0016787,GO:0016817,GO:…	-	KOG1803-DNA helicase[L]	KAH7252380	162	hypothetical protein BKA59DRAFT_158915
10973	gnl|WGS:JAGPXF|BKA59DRAFT_mRNA158969	BKA59DRAFT_158969	JAGPXF010000003.1[-]4717089-4719942	BKA59DRAFT_158969	BKA59DRAFT_158969	hypothetical protein	GO:0003674,GO:0003824,GO:0005575,GO:0005622,GO:0005623,GO:0005737,GO:0006417,GO:0006448,GO:0006464,GO:0006807,GO:0008150,GO:0008152,GO:0009058,GO:0009889,GO:0009987,GO:0010468,GO:0010556,GO:0010608,GO:0016874,GO:0016879,GO:0016880,GO:0017178,GO:0017182,GO:0017183,GO:0018193,GO:0018202,GO:0019222,GO:0019538,GO:0031323,GO:0031326,GO:0032268,GO:0034248,GO:0036211,GO:0043170,GO:0043412,GO:0044237,GO:…	-	KOG2316-Predicted ATPase (PP-loop superfamily)[R]	KAH7252383	850	hypothetical protein BKA59DRAFT_158969
12397	gnl|WGS:JAGPXF|BKA59DRAFT_mRNA158988	BKA59DRAFT_158988	JAGPXF010000003.1[-]4721807-4723851	BKA59DRAFT_158988	BKA59DRAFT_158988	hypothetical protein	GO:0003674,GO:0003676,GO:0003677,GO:0005488,GO:0005575,GO:0005622,GO:0005623,GO:0005634,GO:0005737,GO:0005829,GO:0006950,GO:0006979,GO:0008150,GO:0009266,GO:0009408,GO:0009628,GO:0009987,GO:0010035,GO:0010038,GO:0033554,GO:0034599,GO:0034605,GO:0042221,GO:0043226,GO:0043227,GO:0043229,GO:0043231,GO:0043565,GO:0044424,GO:0044444,GO:0044464,GO:0048518,GO:0048522,GO:0048583,GO:0048584,GO:0050789,GO:…	-	KOG3623-Homeobox transcription factor SIP1[K]	KAH7252384	531	hypothetical protein BKA59DRAFT_158988
12824	gnl|WGS:JAGPXF|BKA59DRAFT_mRNA159030	BKA59DRAFT_159030	JAGPXF010000003.1[+]4725169-4726118	BKA59DRAFT_159030	BKA59DRAFT_159030	hypothetical protein	-	-	-	KAH7252385	212	hypothetical protein BKA59DRAFT_159030
11513	gnl|WGS:JAGPXF|BKA59DRAFT_mRNA159047	BKA59DRAFT_159047	JAGPXF010000003.1[-]4730365-4730999	BKA59DRAFT_159047	BKA59DRAFT_159047	hypothetical protein	-	-	-	KAH7252386	127	hypothetical protein BKA59DRAFT_159047
13096	gnl|WGS:JAGPXF|BKA59DRAFT_mRNA15912	BKA59DRAFT_15912	JAGPXF010000001.1[+]2115844-2117970	BKA59DRAFT_15912	BKA59DRAFT_15912	hypothetical protein	-	-	-	KAH7262196	553	hypothetical protein BKA59DRAFT_15912
13095	gnl|WGS:JAGPXF|BKA59DRAFT_mRNA15913	BKA59DRAFT_15913	JAGPXF010000001.1[+]2117971-2119435	BKA59DRAFT_15913	BKA59DRAFT_15913	Alpha/Beta hydrolase protein	GO:0003674,GO:0003824,GO:0004806,GO:0005575,GO:0005622,GO:0005623,GO:0005737,GO:0005739,GO:0006629,GO:0006638,GO:0006639,GO:0006641,GO:0008150,GO:0008152,GO:0009056,GO:0009987,GO:0016042,GO:0016298,GO:0016787,GO:0016788,GO:0019433,GO:0043226,GO:0043227,GO:0043229,GO:0043231,GO:0044237,GO:0044238,GO:0044242,GO:0044248,GO:0044255,GO:0044424,GO:0044444,GO:0044464,GO:0046461,GO:0046464,GO:0046486,GO:…	K01046-ko00561 Glycerolipid metabolism	-	KAH7262197	334	Alpha/Beta hydrolase protein
1563	gnl|WGS:JAGPXF|BKA59DRAFT_mRNA159504	BKA59DRAFT_159504	JAGPXF010000003.1[+]4779642-4782296	BKA59DRAFT_159504	BKA59DRAFT_159504	kinase-like domain-containing protein	GO:0000079,GO:0000429,GO:0000430,GO:0000433,GO:0000920,GO:0001932,GO:0001933,GO:0003674,GO:0003824,GO:0004672,GO:0004674,GO:0004713,GO:0005575,GO:0005622,GO:0005623,GO:0005634,GO:0005737,GO:0006355,GO:0006357,GO:0006359,GO:0006464,GO:0006468,GO:0006469,GO:0006793,GO:0006796,GO:0006807,GO:0006950,GO:0006979,GO:0007154,GO:0007346,GO:0007584,GO:0008150,GO:0008152,GO:0009605,GO:0009889,GO:0009890,GO:…	-	KOG0671-LAMMER dual specificity kinases[T]	KAH7252399	707	kinase-like domain-containing protein
6603	gnl|WGS:JAGPXF|BKA59DRAFT_mRNA159641	BKA59DRAFT_159641	JAGPXF010000003.1[+]4782838-4784977	BKA59DRAFT_159641	BKA59DRAFT_159641	hypothetical protein	-	-	-	KAH7252400	593	hypothetical protein BKA59DRAFT_159641
4976	gnl|WGS:JAGPXF|BKA59DRAFT_mRNA159788	BKA59DRAFT_159788	JAGPXF010000003.1[-]4795385-4796556	BKA59DRAFT_159788	BKA59DRAFT_159788	hypothetical protein	GO:0003674,GO:0003824,GO:0003841,GO:0005575,GO:0005622,GO:0005623,GO:0005737,GO:0005783,GO:0005811,GO:0006629,GO:0006644,GO:0006650,GO:0006793,GO:0006796,GO:0008150,GO:0008152,GO:0008374,GO:0008610,GO:0008654,GO:0009058,GO:0009987,GO:0012505,GO:0016411,GO:0016740,GO:0016746,GO:0016747,GO:0019637,GO:0042171,GO:0043226,GO:0043227,GO:0043228,GO:0043229,GO:0043231,GO:0043232,GO:0044237,GO:0044238,GO:…	K13509-ko00561 Glycerolipid metabolism;ko00564 Glycerophospholipid metabolism;ko04072 Phospholipase D signaling pathway;ko04975 Fat digestion and absorption	KOG2848-1-acyl-sn-glycerol-3-phosphate acyltransferase[I]	KAH7252403	304	hypothetical protein BKA59DRAFT_159788
11324	gnl|WGS:JAGPXF|BKA59DRAFT_mRNA160128	BKA59DRAFT_160128	JAGPXF010000003.1[-]4827292-4828610	BKA59DRAFT_160128	BKA59DRAFT_160128	hypothetical protein	-	-	KOG4499-Ca2+-binding protein Regucalcin/SMP30[PT]	KAH7252411	303	hypothetical protein BKA59DRAFT_160128
2249	gnl|WGS:JAGPXF|BKA59DRAFT_mRNA16025	BKA59DRAFT_16025	JAGPXF010000001.1[+]2124544-2126474	BKA59DRAFT_16025	BKA59DRAFT_16025	hypothetical protein	-	-	-	KAH7262199	440	hypothetical protein BKA59DRAFT_16025
10018	gnl|WGS:JAGPXF|BKA59DRAFT_mRNA160333	BKA59DRAFT_160333	JAGPXF010000003.1[+]4853411-4858529	BKA59DRAFT_160333	BKA59DRAFT_160333	hypothetical protein	-	-	-	KAH7252415	1476	hypothetical protein BKA59DRAFT_160333
3412	gnl|WGS:JAGPXF|BKA59DRAFT_mRNA160461	BKA59DRAFT_160461	JAGPXF010000003.1[-]4871544-4873206	BKA59DRAFT_160461	BKA59DRAFT_160461	hypothetical protein	-	-	-	KAH7252420	432	hypothetical protein BKA59DRAFT_160461
10177	gnl|WGS:JAGPXF|BKA59DRAFT_mRNA16076	BKA59DRAFT_16076	JAGPXF010000001.1[+]2127321-2131530	BKA59DRAFT_16076	BKA59DRAFT_16076	hypothetical protein	-	-	-	KAH7262200	1319	hypothetical protein BKA59DRAFT_16076
6720	gnl|WGS:JAGPXF|BKA59DRAFT_mRNA16094	BKA59DRAFT_16094	JAGPXF010000001.1[+]2148467-2150271	BKA59DRAFT_16094	BKA59DRAFT_16094	60S ribosomal protein L5	GO:0000027,GO:0002181,GO:0003674,GO:0003676,GO:0003723,GO:0003735,GO:0005198,GO:0005488,GO:0005575,GO:0005622,GO:0005623,GO:0005737,GO:0005829,GO:0005840,GO:0006412,GO:0006518,GO:0006807,GO:0006996,GO:0008097,GO:0008150,GO:0008152,GO:0009058,GO:0009059,GO:0009987,GO:0010467,GO:0015934,GO:0016043,GO:0019538,GO:0019843,GO:0022607,GO:0022613,GO:0022618,GO:0022625,GO:0022626,GO:0032991,GO:0034622,GO:…	K02932-ko03010 Ribosome	KOG0875-60S ribosomal protein L5[J]	KAH7262206	301	60S ribosomal protein L5
5322	gnl|WGS:JAGPXF|BKA59DRAFT_mRNA161036	BKA59DRAFT_161036	JAGPXF010000003.1[+]4915892-4917848	BKA59DRAFT_161036	BKA59DRAFT_161036	hypothetical protein	-	-	-	KAH7252431	432	hypothetical protein BKA59DRAFT_161036
6304	gnl|WGS:JAGPXF|BKA59DRAFT_mRNA161252	BKA59DRAFT_161252	JAGPXF010000003.1[+]4940434-4942401	BKA59DRAFT_161252	BKA59DRAFT_161252	hypothetical protein	-	-	-	KAH7252435	481	hypothetical protein BKA59DRAFT_161252
11486	gnl|WGS:JAGPXF|BKA59DRAFT_mRNA161275	BKA59DRAFT_161275	JAGPXF010000003.1[-]4949555-4952113	BKA59DRAFT_161275	BKA59DRAFT_161275	hypothetical protein	GO:0003674,GO:0005488,GO:0005515,GO:0006457,GO:0006458,GO:0008150,GO:0009987,GO:0030544,GO:0031072,GO:0051084,GO:0051085,GO:0061077	-	KOG0550-Molecular chaperone (DnaJ superfamily)[O]	KAH7252438	692	hypothetical protein BKA59DRAFT_161275
2636	gnl|WGS:JAGPXF|BKA59DRAFT_mRNA161328	BKA59DRAFT_161328	JAGPXF010000003.1[-]4954357-4955754	BKA59DRAFT_161328	BKA59DRAFT_161328	hypothetical protein	-	-	KOG0031-Myosin regulatory light chain, EF-Hand protein superfamily[Z]	KAH7252439	283	hypothetical protein BKA59DRAFT_161328
8731	gnl|WGS:JAGPXF|BKA59DRAFT_mRNA161476	BKA59DRAFT_161476	JAGPXF010000003.1[+]4956897-4959827	BKA59DRAFT_161476	BKA59DRAFT_161476	docking domain of Afi1 for Arf3 in vesicle trafficking-domain-containing protein	GO:0000278,GO:0000281,GO:0000282,GO:0000910,GO:0005575,GO:0005622,GO:0005623,GO:0005634,GO:0005737,GO:0005886,GO:0005933,GO:0005935,GO:0007049,GO:0007163,GO:0008150,GO:0009987,GO:0016020,GO:0022402,GO:0030010,GO:0030427,GO:0030447,GO:0030448,GO:0040007,GO:0043226,GO:0043227,GO:0043229,GO:0043231,GO:0044424,GO:0044464,GO:0051179,GO:0051301,GO:0051641,GO:0051666,GO:0061640,GO:0071944,GO:1903047	-	-	KAH7252440	844	docking domain of Afi1 for Arf3 in vesicle trafficking-domain-containing protein
9576	gnl|WGS:JAGPXF|BKA59DRAFT_mRNA161486	BKA59DRAFT_161486	JAGPXF010000003.1[-]4961564-4962367	BKA59DRAFT_161486	BKA59DRAFT_161486	hypothetical protein	-	-	-	KAH7252442	132	hypothetical protein BKA59DRAFT_161486
1393	gnl|WGS:JAGPXF|BKA59DRAFT_mRNA161595	BKA59DRAFT_161595	JAGPXF010000003.1[+]4969501-4971126	BKA59DRAFT_161595	BKA59DRAFT_161595	hypothetical protein	GO:0000014,GO:0000737,GO:0003674,GO:0003824,GO:0004518,GO:0004519,GO:0004520,GO:0004521,GO:0004527,GO:0004529,GO:0004536,GO:0004540,GO:0005575,GO:0005622,GO:0005623,GO:0005634,GO:0005737,GO:0005739,GO:0005740,GO:0005743,GO:0006139,GO:0006259,GO:0006308,GO:0006309,GO:0006310,GO:0006401,GO:0006725,GO:0006807,GO:0006915,GO:0006921,GO:0008150,GO:0008152,GO:0008219,GO:0009056,GO:0009057,GO:0009987,GO:…	K01173-ko04210 Apoptosis	KOG3721-Mitochondrial endonuclease[F]	KAH7252446	347	hypothetical protein BKA59DRAFT_161595
894	gnl|WGS:JAGPXF|BKA59DRAFT_mRNA161602	BKA59DRAFT_161602	JAGPXF010000003.1[-]4971127-4973685	BKA59DRAFT_161602	BKA59DRAFT_161602	WD40-repeat-containing domain protein	GO:0000228,GO:0000785,GO:0000790,GO:0005575,GO:0005622,GO:0005623,GO:0005634,GO:0005654,GO:0005694,GO:0005847,GO:0005849,GO:0006139,GO:0006378,GO:0006379,GO:0006396,GO:0006397,GO:0006725,GO:0006807,GO:0008150,GO:0008152,GO:0009987,GO:0010467,GO:0016070,GO:0016071,GO:0031123,GO:0031124,GO:0031974,GO:0031981,GO:0032991,GO:0034641,GO:0043170,GO:0043226,GO:0043227,GO:0043228,GO:0043229,GO:0043231,GO:…	K15542-ko03015 mRNA surveillance pathway	KOG0284-Polyadenylation factor I complex, subunit PFS2[A]	KAH7252447	613	WD40-repeat-containing domain protein
9342	gnl|WGS:JAGPXF|BKA59DRAFT_mRNA161655	BKA59DRAFT_161655	JAGPXF010000003.1[-]4976731-4977870	BKA59DRAFT_161655	BKA59DRAFT_161655	Isoprenylcysteine carboxyl methyltransferase family-domain-containing protein	GO:0003674,GO:0003824,GO:0003880,GO:0004671,GO:0005575,GO:0005622,GO:0005623,GO:0005634,GO:0005635,GO:0005637,GO:0005737,GO:0005783,GO:0005789,GO:0006464,GO:0006479,GO:0006481,GO:0006807,GO:0007323,GO:0008150,GO:0008152,GO:0008168,GO:0008171,GO:0008213,GO:0008276,GO:0008757,GO:0009987,GO:0010340,GO:0010467,GO:0012505,GO:0016020,GO:0016021,GO:0016740,GO:0016741,GO:0018410,GO:0019538,GO:0019866,GO:…	K00587-ko00900 Terpenoid backbone biosynthesis	KOG2628-Farnesyl cysteine-carboxyl methyltransferase[O]	KAH7252449	282	Isoprenylcysteine carboxyl methyltransferase family-domain-containing protein
9888	gnl|WGS:JAGPXF|BKA59DRAFT_mRNA161676	BKA59DRAFT_161676	JAGPXF010000003.1[+]4979533-4982028	BKA59DRAFT_161676	BKA59DRAFT_161676	hypothetical protein	-	-	-	KAH7252451	685	hypothetical protein BKA59DRAFT_161676
10790	gnl|WGS:JAGPXF|BKA59DRAFT_mRNA161859	BKA59DRAFT_161859	JAGPXF010000003.1[+]4998001-4998583	BKA59DRAFT_161859	BKA59DRAFT_161859	hypothetical protein	GO:0005575,GO:0005622,GO:0005623,GO:0005737,GO:0005739,GO:0005740,GO:0005743,GO:0006996,GO:0007005,GO:0007006,GO:0007007,GO:0008150,GO:0009987,GO:0016020,GO:0016021,GO:0016043,GO:0019866,GO:0031090,GO:0031224,GO:0031300,GO:0031301,GO:0031304,GO:0031305,GO:0031966,GO:0031967,GO:0031975,GO:0032592,GO:0032991,GO:0042407,GO:0043226,GO:0043227,GO:0043229,GO:0043231,GO:0044284,GO:0044422,GO:0044424,GO:…	-	KOG4604-Uncharacterized conserved protein[S]	KAH7252457	91	hypothetical protein BKA59DRAFT_161859
12551	gnl|WGS:JAGPXF|BKA59DRAFT_mRNA1624	BKA59DRAFT_1624	JAGPXF010000001.1[+]751700-754180	BKA59DRAFT_1624	BKA59DRAFT_1624	hypothetical protein	-	-	-	KAH7261750	660	hypothetical protein BKA59DRAFT_1624
7875	gnl|WGS:JAGPXF|BKA59DRAFT_mRNA162546	BKA59DRAFT_162546	JAGPXF010000003.1[-]5048020-5048811	BKA59DRAFT_162546	BKA59DRAFT_162546	hypothetical protein	-	-	-	KAH7252473	160	hypothetical protein BKA59DRAFT_162546
6381	gnl|WGS:JAGPXF|BKA59DRAFT_mRNA162567	BKA59DRAFT_162567	JAGPXF010000003.1[-]5061332-5063053	BKA59DRAFT_162567	BKA59DRAFT_162567	putative Sin3 binding protein-domain-containing protein	GO:0000429,GO:0000430,GO:0000432,GO:0000436,GO:0003674,GO:0003676,GO:0003677,GO:0005488,GO:0005575,GO:0005622,GO:0005623,GO:0005634,GO:0005737,GO:0006355,GO:0006357,GO:0007154,GO:0007584,GO:0008150,GO:0009605,GO:0009889,GO:0009891,GO:0009893,GO:0009987,GO:0009991,GO:0010468,GO:0010556,GO:0010557,GO:0010604,GO:0010628,GO:0019219,GO:0019222,GO:0031323,GO:0031325,GO:0031326,GO:0031328,GO:0031667,GO:…	-	-	KAH7252477	348	putative Sin3 binding protein-domain-containing protein
13066	gnl|WGS:JAGPXF|BKA59DRAFT_mRNA163091	BKA59DRAFT_163091	JAGPXF010000003.1[-]5066613-5069141	BKA59DRAFT_163091	BKA59DRAFT_163091	DNA topoisomerase	GO:0000003,GO:0000018,GO:0000070,GO:0000278,GO:0000280,GO:0000712,GO:0000723,GO:0000819,GO:0003674,GO:0003676,GO:0003677,GO:0003824,GO:0003916,GO:0003917,GO:0005488,GO:0005575,GO:0005622,GO:0005623,GO:0005634,GO:0005694,GO:0006139,GO:0006259,GO:0006260,GO:0006261,GO:0006265,GO:0006278,GO:0006281,GO:0006301,GO:0006310,GO:0006725,GO:0006807,GO:0006950,GO:0006974,GO:0006996,GO:0007004,GO:0007049,GO:…	K03165-ko03440 Homologous recombination;ko03460 Fanconi anemia pathway	KOG1956-DNA topoisomerase III alpha[L]	KAH7252478	676	DNA topoisomerase
6410	gnl|WGS:JAGPXF|BKA59DRAFT_mRNA163120	BKA59DRAFT_163120	JAGPXF010000003.1[-]5070836-5072351	BKA59DRAFT_163120	BKA59DRAFT_163120	HAD-like domain-containing protein	GO:0003674,GO:0003824,GO:0004035,GO:0004721,GO:0005575,GO:0005622,GO:0005623,GO:0005634,GO:0005737,GO:0005829,GO:0005975,GO:0006464,GO:0006470,GO:0006725,GO:0006793,GO:0006796,GO:0006805,GO:0006807,GO:0008150,GO:0008152,GO:0008967,GO:0009056,GO:0009410,GO:0009636,GO:0009987,GO:0016311,GO:0016787,GO:0016788,GO:0016791,GO:0018958,GO:0018960,GO:0019336,GO:0019439,GO:0019538,GO:0036211,GO:0042178,GO:…	K01101-ko00627 Aminobenzoate degradation	KOG2882-p-Nitrophenyl phosphatase[P]	KAH7252480	308	HAD-like domain-containing protein
6408	gnl|WGS:JAGPXF|BKA59DRAFT_mRNA163123	BKA59DRAFT_163123	JAGPXF010000003.1[-]5073975-5074961	BKA59DRAFT_163123	BKA59DRAFT_163123	hypothetical protein	-	-	-	KAH7252482	190	hypothetical protein BKA59DRAFT_163123
10403	gnl|WGS:JAGPXF|BKA59DRAFT_mRNA163438	BKA59DRAFT_163438	JAGPXF010000003.1[+]5095624-5097063	BKA59DRAFT_163438	BKA59DRAFT_163438	hypothetical protein	-	-	-	KAH7252490	340	hypothetical protein BKA59DRAFT_163438
12179	gnl|WGS:JAGPXF|BKA59DRAFT_mRNA163531	BKA59DRAFT_163531	JAGPXF010000003.1[+]5107111-5111041	BKA59DRAFT_163531	BKA59DRAFT_163531	hypothetical protein	-	-	-	KAH7252494	1125	hypothetical protein BKA59DRAFT_163531
11213	gnl|WGS:JAGPXF|BKA59DRAFT_mRNA163716	BKA59DRAFT_163716	JAGPXF010000003.1[+]5141226-5143511	BKA59DRAFT_163716	BKA59DRAFT_163716	hypothetical protein	GO:0003674,GO:0003824,GO:0003852,GO:0005488,GO:0005515,GO:0005575,GO:0005622,GO:0005623,GO:0005737,GO:0005739,GO:0006082,GO:0006520,GO:0006551,GO:0006807,GO:0008150,GO:0008152,GO:0008652,GO:0009058,GO:0009081,GO:0009082,GO:0009098,GO:0009987,GO:0016053,GO:0016740,GO:0016746,GO:0019752,GO:0043226,GO:0043227,GO:0043229,GO:0043231,GO:0043436,GO:0044237,GO:0044238,GO:0044249,GO:0044281,GO:0044283,GO:…	K01649-ko01210 2-Oxocarboxylic acid metabolism;ko01230 Biosynthesis of amino acids;ko00620 Pyruvate metabolism;ko00290 Valine, leucine and isoleucine biosynthesis	KOG2367-Alpha-isopropylmalate synthase/homocitrate synthase[E]	KAH7252506	616	hypothetical protein BKA59DRAFT_163716
5621	gnl|WGS:JAGPXF|BKA59DRAFT_mRNA163884	BKA59DRAFT_163884	JAGPXF010000003.1[+]5162039-5162866	BKA59DRAFT_163884	BKA59DRAFT_163884	thioredoxin-like protein	-	-	KOG0907-Thioredoxin[O]	KAH7252512	162	thioredoxin-like protein
5622	gnl|WGS:JAGPXF|BKA59DRAFT_mRNA163885	BKA59DRAFT_163885	JAGPXF010000003.1[-]5162867-5164141	BKA59DRAFT_163885	BKA59DRAFT_163885	chaperonin 10-like protein	-	-	KOG1198-Zinc-binding oxidoreductase[CR]	KAH7252513	335	chaperonin 10-like protein
11915	gnl|WGS:JAGPXF|BKA59DRAFT_mRNA163948	BKA59DRAFT_163948	JAGPXF010000003.1[+]5167332-5168791	BKA59DRAFT_163948	BKA59DRAFT_163948	hypothetical protein	-	-	-	KAH7252515	362	hypothetical protein BKA59DRAFT_163948
10822	gnl|WGS:JAGPXF|BKA59DRAFT_mRNA163967	BKA59DRAFT_163967	JAGPXF010000003.1[-]5185461-5186905	BKA59DRAFT_163967	BKA59DRAFT_163967	chaperonin 10-like protein	-	K00002-ko01220 Degradation of aromatic compounds;ko00010 Glycolysis / Gluconeogenesis;ko00040 Pentose and glucuronate interconversions;ko00561 Glycerolipid metabolism;ko00930 Caprolactam degradation	KOG0023-Alcohol dehydrogenase, class V[Q]	KAH7252526	360	chaperonin 10-like protein
11435	gnl|WGS:JAGPXF|BKA59DRAFT_mRNA163969	BKA59DRAFT_163969	JAGPXF010000003.1[-]5183483-5184865	BKA59DRAFT_163969	BKA59DRAFT_163969	Quino protein amine dehydrogenase	-	-	KOG0266-WD40 repeat-containing protein[R]	KAH7252525	334	Quino protein amine dehydrogenase
8919	gnl|WGS:JAGPXF|BKA59DRAFT_mRNA163983	BKA59DRAFT_163983	JAGPXF010000003.1[-]5187465-5188359	BKA59DRAFT_163983	BKA59DRAFT_163983	hypothetical protein	-	-	-	KAH7252527	165	hypothetical protein BKA59DRAFT_163983
11268	gnl|WGS:JAGPXF|BKA59DRAFT_mRNA164046	BKA59DRAFT_164046	JAGPXF010000003.1[-]5208604-5209653	BKA59DRAFT_164046	BKA59DRAFT_164046	hypothetical protein	-	-	-	KAH7252531	201	hypothetical protein BKA59DRAFT_164046
5728	gnl|WGS:JAGPXF|BKA59DRAFT_mRNA164143	BKA59DRAFT_164143	JAGPXF010000003.1[-]5219152-5222117	BKA59DRAFT_164143	BKA59DRAFT_164143	PhoD-like phosphatase-domain-containing protein	-	K01113-ko00790 Folate biosynthesis;ko00627 Aminobenzoate degradation;ko02020 Two-component system	-	KAH7252535	626	PhoD-like phosphatase-domain-containing protein
2901	gnl|WGS:JAGPXF|BKA59DRAFT_mRNA164300	BKA59DRAFT_164300	JAGPXF010000003.1[+]5266328-5267805	BKA59DRAFT_164300	BKA59DRAFT_164300	hypothetical protein	GO:0003674,GO:0003824,GO:0004022,GO:0006066,GO:0006091,GO:0008150,GO:0008152,GO:0009987,GO:0016491,GO:0016614,GO:0016616,GO:0044237,GO:0044281,GO:0055114,GO:0071704,GO:1901615	-	KOG0023-Alcohol dehydrogenase, class V[Q]	KAH7252547	353	hypothetical protein BKA59DRAFT_164300
2900	gnl|WGS:JAGPXF|BKA59DRAFT_mRNA164303	BKA59DRAFT_164303	JAGPXF010000003.1[-]5267805-5268818	BKA59DRAFT_164303	BKA59DRAFT_164303	hypothetical protein	-	-	-	KAH7252548	200	hypothetical protein BKA59DRAFT_164303
10355	gnl|WGS:JAGPXF|BKA59DRAFT_mRNA164315	BKA59DRAFT_164315	JAGPXF010000003.1[-]5263749-5265583	BKA59DRAFT_164315	BKA59DRAFT_164315	hypothetical protein	-	-	-	KAH7252546	494	hypothetical protein BKA59DRAFT_164315
9822	gnl|WGS:JAGPXF|BKA59DRAFT_mRNA164336	BKA59DRAFT_164336	JAGPXF010000003.1[-]5269533-5270940	BKA59DRAFT_164336	BKA59DRAFT_164336	hypothetical protein	-	-	-	KAH7252549	313	hypothetical protein BKA59DRAFT_164336
856	gnl|WGS:JAGPXF|BKA59DRAFT_mRNA164434	BKA59DRAFT_164434	JAGPXF010000003.1[+]5282155-5283693	BKA59DRAFT_164434	BKA59DRAFT_164434	FAS1 domain-containing protein	-	-	KOG1437-Fasciclin and related adhesion glycoproteins[MW]	KAH7252554	425	FAS1 domain-containing protein
858	gnl|WGS:JAGPXF|BKA59DRAFT_mRNA164436	BKA59DRAFT_164436	JAGPXF010000003.1[+]5284019-5285266	BKA59DRAFT_164436	BKA59DRAFT_164436	hypothetical protein	-	-	-	KAH7252555	344	hypothetical protein BKA59DRAFT_164436
4717	gnl|WGS:JAGPXF|BKA59DRAFT_mRNA164614	BKA59DRAFT_164614	JAGPXF010000003.1[+]5279545-5281721	BKA59DRAFT_164614	BKA59DRAFT_164614	hypothetical protein	-	-	-	KAH7252553	553	hypothetical protein BKA59DRAFT_164614
9329	gnl|WGS:JAGPXF|BKA59DRAFT_mRNA164753	BKA59DRAFT_164753	JAGPXF010000003.1[-]5286794-5289771	BKA59DRAFT_164753	BKA59DRAFT_164753	hypothetical protein	-	-	-	KAH7252557	799	hypothetical protein BKA59DRAFT_164753
7797	gnl|WGS:JAGPXF|BKA59DRAFT_mRNA164910	BKA59DRAFT_164910	JAGPXF010000003.1[-]5319734-5320101	BKA59DRAFT_164910	BKA59DRAFT_164910	hypothetical protein	-	-	-	KAH7252567	70	hypothetical protein BKA59DRAFT_164910
7281	gnl|WGS:JAGPXF|BKA59DRAFT_mRNA164977	BKA59DRAFT_164977	JAGPXF010000003.1[+]5326529-5334115	BKA59DRAFT_164977	BKA59DRAFT_164977	acetyl-CoA carboxylase	GO:0000166,GO:0001676,GO:0003674,GO:0003824,GO:0003989,GO:0004075,GO:0005488,GO:0005524,GO:0005575,GO:0005622,GO:0005623,GO:0005737,GO:0005739,GO:0005783,GO:0005789,GO:0005829,GO:0006082,GO:0006606,GO:0006629,GO:0006631,GO:0006633,GO:0006810,GO:0006886,GO:0006913,GO:0006996,GO:0006997,GO:0006998,GO:0008104,GO:0008144,GO:0008150,GO:0008152,GO:0008610,GO:0009058,GO:0009987,GO:0010256,GO:0012505,GO:…	K11262-ko01212 Fatty acid metabolism;ko00620 Pyruvate metabolism;ko00640 Propanoate metabolism;ko00061 Fatty acid biosynthesis;ko00254 Aflatoxin biosynthesis;ko04152 AMPK signaling pathway;ko04910 Insulin signaling pathway;ko04922 Glucagon signaling pathw	KOG0368-Acetyl-CoA carboxylase[I]	KAH7252568	2281	acetyl-CoA carboxylase
12731	gnl|WGS:JAGPXF|BKA59DRAFT_mRNA165056	BKA59DRAFT_165056	JAGPXF010000003.1[-]5342517-5343405	BKA59DRAFT_165056	BKA59DRAFT_165056	hypothetical protein	-	-	-	KAH7252571	151	hypothetical protein BKA59DRAFT_165056
2905	gnl|WGS:JAGPXF|BKA59DRAFT_mRNA165124	BKA59DRAFT_165124	JAGPXF010000003.1[+]5357440-5358637	BKA59DRAFT_165124	BKA59DRAFT_165124	bola protein	GO:0005575,GO:0005622,GO:0005623,GO:0005737,GO:0005739,GO:0005759,GO:0006807,GO:0008150,GO:0008152,GO:0010467,GO:0019538,GO:0031974,GO:0043170,GO:0043226,GO:0043227,GO:0043229,GO:0043231,GO:0043233,GO:0044238,GO:0044422,GO:0044424,GO:0044429,GO:0044444,GO:0044446,GO:0044464,GO:0051604,GO:0070013,GO:0071704,GO:0097428,GO:0106035,GO:1901564	-	KOG3348-BolA (bacterial stress-induced morphogen)-related protein[T]	KAH7252576	141	bola protein
7632	gnl|WGS:JAGPXF|BKA59DRAFT_mRNA165182	BKA59DRAFT_165182	JAGPXF010000003.1[-]5350158-5353447	BKA59DRAFT_165182	BKA59DRAFT_165182	peptidase S8/S53 domain-containing protein	-	-	KOG4266-Subtilisin kexin isozyme-1/site 1 protease, subtilase superfamily[O]	KAH7252573	881	peptidase S8/S53 domain-containing protein
7631	gnl|WGS:JAGPXF|BKA59DRAFT_mRNA165183	BKA59DRAFT_165183	JAGPXF010000003.1[+]5347971-5350156	BKA59DRAFT_165183	BKA59DRAFT_165183	major facilitator superfamily domain-containing protein	-	-	KOG2615-Permease of the major facilitator superfamily[R]	KAH7252572	521	major facilitator superfamily domain-containing protein
6886	gnl|WGS:JAGPXF|BKA59DRAFT_mRNA16526	BKA59DRAFT_16526	JAGPXF010000001.1[+]2158324-2161159	BKA59DRAFT_16526	BKA59DRAFT_16526	hypothetical protein	-	-	-	KAH7262208	687	hypothetical protein BKA59DRAFT_16526
1864	gnl|WGS:JAGPXF|BKA59DRAFT_mRNA165874	BKA59DRAFT_165874	JAGPXF010000003.1[-]5356430-5357565	BKA59DRAFT_165874	BKA59DRAFT_165874	hypothetical protein	-	-	-	KAH7252575	254	hypothetical protein BKA59DRAFT_165874
5644	gnl|WGS:JAGPXF|BKA59DRAFT_mRNA166103	BKA59DRAFT_166103	JAGPXF010000003.1[-]5364941-5366336	BKA59DRAFT_166103	BKA59DRAFT_166103	hypothetical protein	GO:0003674,GO:0005488,GO:0005575,GO:0005618,GO:0005623,GO:0005886,GO:0007155,GO:0008150,GO:0009897,GO:0009986,GO:0010339,GO:0016020,GO:0022610,GO:0030312,GO:0031224,GO:0031225,GO:0031226,GO:0031233,GO:0031362,GO:0044425,GO:0044426,GO:0044459,GO:0044462,GO:0044464,GO:0046658,GO:0071944,GO:0098552,GO:0098631	-	-	KAH7252579	274	hypothetical protein BKA59DRAFT_166103
8715	gnl|WGS:JAGPXF|BKA59DRAFT_mRNA166234	BKA59DRAFT_166234	JAGPXF010000003.1[+]5397817-5399287	BKA59DRAFT_166234	BKA59DRAFT_166234	hypothetical protein	-	-	-	KAH7252589	319	hypothetical protein BKA59DRAFT_166234
9263	gnl|WGS:JAGPXF|BKA59DRAFT_mRNA166319	BKA59DRAFT_166319	JAGPXF010000003.1[+]5436314-5438104	BKA59DRAFT_166319	BKA59DRAFT_166319	cyclin-domain-containing protein	-	-	KOG1674-Cyclin[R]	KAH7252602	340	cyclin-domain-containing protein
6975	gnl|WGS:JAGPXF|BKA59DRAFT_mRNA166337	BKA59DRAFT_166337	JAGPXF010000003.1[+]5432142-5434729	BKA59DRAFT_166337	BKA59DRAFT_166337	thiamine pyrophosphate enzyme, N-terminal TPP binding domain-containing protein	-	-	KOG1185-Thiamine pyrophosphate-requiring enzyme[EH]	KAH7252601	664	thiamine pyrophosphate enzyme, N-terminal TPP binding domain-containing protein
8154	gnl|WGS:JAGPXF|BKA59DRAFT_mRNA16635	BKA59DRAFT_16635	JAGPXF010000001.1[-]2170775-2174369	BKA59DRAFT_16635	BKA59DRAFT_16635	hypothetical protein	-	-	-	KAH7262210	957	hypothetical protein BKA59DRAFT_16635
8448	gnl|WGS:JAGPXF|BKA59DRAFT_mRNA166390	BKA59DRAFT_166390	JAGPXF010000003.1[+]5451322-5453953	BKA59DRAFT_166390	BKA59DRAFT_166390	Palmitoyltransferase AKR1	GO:0000322,GO:0000323,GO:0000324,GO:0000329,GO:0003674,GO:0003824,GO:0005575,GO:0005622,GO:0005623,GO:0005737,GO:0005773,GO:0005774,GO:0005794,GO:0006464,GO:0006497,GO:0006605,GO:0006612,GO:0006807,GO:0006810,GO:0006886,GO:0008104,GO:0008150,GO:0008152,GO:0008277,GO:0009058,GO:0009059,GO:0009966,GO:0009987,GO:0010646,GO:0010969,GO:0012505,GO:0015031,GO:0015833,GO:0016020,GO:0016021,GO:0016409,GO:…	-	KOG0509-Ankyrin repeat and DHHC-type Zn-finger domain containing proteins[R]	KAH7252609	725	Palmitoyltransferase AKR1
11549	gnl|WGS:JAGPXF|BKA59DRAFT_mRNA166466	BKA59DRAFT_166466	JAGPXF010000003.1[+]5457582-5459453	BKA59DRAFT_166466	BKA59DRAFT_166466	hypothetical protein	-	-	-	KAH7252610	418	hypothetical protein BKA59DRAFT_166466
4141	gnl|WGS:JAGPXF|BKA59DRAFT_mRNA166474	BKA59DRAFT_166474	JAGPXF010000003.1[+]5460873-5462845	BKA59DRAFT_166474	BKA59DRAFT_166474	hypothetical protein	-	-	KOG1399-Flavin-containing monooxygenase[Q]	KAH7252612	515	hypothetical protein BKA59DRAFT_166474
2481	gnl|WGS:JAGPXF|BKA59DRAFT_mRNA166509	BKA59DRAFT_166509	JAGPXF010000003.1[+]5467762-5470361	BKA59DRAFT_166509	BKA59DRAFT_166509	hypothetical protein	-	-	-	KAH7252615	660	hypothetical protein BKA59DRAFT_166509
7912	gnl|WGS:JAGPXF|BKA59DRAFT_mRNA166513	BKA59DRAFT_166513	JAGPXF010000003.1[+]5463904-5465971	BKA59DRAFT_166513	BKA59DRAFT_166513	transmembrane amino acid transporter protein-domain-containing protein	-	-	KOG1303-Amino acid transporters[E]	KAH7252613	485	transmembrane amino acid transporter protein-domain-containing protein
7913	gnl|WGS:JAGPXF|BKA59DRAFT_mRNA166517	BKA59DRAFT_166517	JAGPXF010000003.1[-]5470175-5472335	BKA59DRAFT_166517	BKA59DRAFT_166517	hypothetical protein	-	-	-	KAH7252616	536	hypothetical protein BKA59DRAFT_166517
7414	gnl|WGS:JAGPXF|BKA59DRAFT_mRNA166532	BKA59DRAFT_166532	JAGPXF010000003.1[-]5465996-5467720	BKA59DRAFT_166532	BKA59DRAFT_166532	FAD dependent oxidoreductase	-	K00306-ko00260 Glycine, serine and threonine metabolism;ko00310 Lysine degradation;ko04146 Peroxisome	KOG2820-FAD-dependent oxidoreductase[R]	KAH7252614	430	FAD dependent oxidoreductase
12792	gnl|WGS:JAGPXF|BKA59DRAFT_mRNA166583	BKA59DRAFT_166583	JAGPXF010000003.1[+]5480531-5481391	BKA59DRAFT_166583	BKA59DRAFT_166583	hypothetical protein	-	K03017-ko00230 Purine metabolism;ko00240 Pyrimidine metabolism;ko03020 RNA polymerase;ko05016 Huntington's disease;ko05169 Epstein-Barr virus infection	KOG2691-RNA polymerase II subunit 9[K]	KAH7252619	180	hypothetical protein BKA59DRAFT_166583
4094	gnl|WGS:JAGPXF|BKA59DRAFT_mRNA166618	BKA59DRAFT_166618	JAGPXF010000003.1[+]5483237-5485683	BKA59DRAFT_166618	BKA59DRAFT_166618	hypothetical protein	GO:0000075,GO:0000077,GO:0000228,GO:0000278,GO:0000785,GO:0000790,GO:0003674,GO:0003682,GO:0003824,GO:0005488,GO:0005575,GO:0005622,GO:0005623,GO:0005634,GO:0005694,GO:0006325,GO:0006342,GO:0006355,GO:0006464,GO:0006479,GO:0006807,GO:0006950,GO:0006974,GO:0006996,GO:0007049,GO:0007093,GO:0007095,GO:0007346,GO:0008104,GO:0008150,GO:0008152,GO:0008168,GO:0008170,GO:0008213,GO:0008276,GO:0008757,GO:…	K11429-ko00310 Lysine degradation	KOG2589-Histone tail methylase[B]	KAH7252621	667	hypothetical protein BKA59DRAFT_166618
6212	gnl|WGS:JAGPXF|BKA59DRAFT_mRNA166787	BKA59DRAFT_166787	JAGPXF010000003.1[+]5497619-5498768	BKA59DRAFT_166787	BKA59DRAFT_166787	hypothetical protein	-	-	-	KAH7252628	289	hypothetical protein BKA59DRAFT_166787
11804	gnl|WGS:JAGPXF|BKA59DRAFT_mRNA166813	BKA59DRAFT_166813	JAGPXF010000003.1[+]5504054-5504860	BKA59DRAFT_166813	BKA59DRAFT_166813	hypothetical protein	-	-	-	KAH7252632	171	hypothetical protein BKA59DRAFT_166813
5427	gnl|WGS:JAGPXF|BKA59DRAFT_mRNA166823	BKA59DRAFT_166823	JAGPXF010000003.1[-]5509343-5511374	BKA59DRAFT_166823	BKA59DRAFT_166823	dihydroxy-acid/6-phosphogluconate dehydratase	-	K01687-ko01210 2-Oxocarboxylic acid metabolism;ko01230 Biosynthesis of amino acids;ko00290 Valine, leucine and isoleucine biosynthesis;ko00770 Pantothenate and CoA biosynthesis	KOG2448-Dihydroxy-acid dehydratase[E]	KAH7252636	603	dihydroxy-acid/6-phosphogluconate dehydratase
6977	gnl|WGS:JAGPXF|BKA59DRAFT_mRNA166889	BKA59DRAFT_166889	JAGPXF010000003.1[+]5518576-5521887	BKA59DRAFT_166889	BKA59DRAFT_166889	hypothetical protein	-	-	KOG0045-Cytosolic Ca2+-dependent cysteine protease (calpain), large subunit (EF-Hand protein superfamily)[OT]	KAH7252641	969	hypothetical protein BKA59DRAFT_166889
11163	gnl|WGS:JAGPXF|BKA59DRAFT_mRNA167058	BKA59DRAFT_167058	JAGPXF010000003.1[+]5535949-5540155	BKA59DRAFT_167058	BKA59DRAFT_167058	hypothetical protein	-	-	KOG1205-Predicted dehydrogenase[Q]	KAH7252645	1283	hypothetical protein BKA59DRAFT_167058
9431	gnl|WGS:JAGPXF|BKA59DRAFT_mRNA167083	BKA59DRAFT_167083	JAGPXF010000003.1[+]5546335-5546799	BKA59DRAFT_167083	BKA59DRAFT_167083	hypothetical protein	-	-	-	KAH7252647	79	hypothetical protein BKA59DRAFT_167083
10769	gnl|WGS:JAGPXF|BKA59DRAFT_mRNA167106	BKA59DRAFT_167106	JAGPXF010000003.1[-]5552646-5554268	BKA59DRAFT_167106	BKA59DRAFT_167106	hypothetical protein	-	-	-	KAH7252651	391	hypothetical protein BKA59DRAFT_167106
6747	gnl|WGS:JAGPXF|BKA59DRAFT_mRNA167236	BKA59DRAFT_167236	JAGPXF010000003.1[+]5570044-5572480	BKA59DRAFT_167236	BKA59DRAFT_167236	aspartic peptidase domain-containing protein	-	-	KOG1339-Aspartyl protease[O]	KAH7252657	501	aspartic peptidase domain-containing protein
5606	gnl|WGS:JAGPXF|BKA59DRAFT_mRNA16727	BKA59DRAFT_16727	JAGPXF010000001.1[+]2181759-2183329	BKA59DRAFT_16727	BKA59DRAFT_16727	pectate lyase-domain-containing protein	-	-	-	KAH7262212	385	pectate lyase-domain-containing protein
1729	gnl|WGS:JAGPXF|BKA59DRAFT_mRNA167527	BKA59DRAFT_167527	JAGPXF010000003.1[+]5583828-5586131	BKA59DRAFT_167527	BKA59DRAFT_167527	hypothetical protein	-	-	KOG3110-Riboflavin kinase[H]	KAH7252662	617	hypothetical protein BKA59DRAFT_167527
5184	gnl|WGS:JAGPXF|BKA59DRAFT_mRNA167529	BKA59DRAFT_167529	JAGPXF010000003.1[-]5587148-5589362	BKA59DRAFT_167529	BKA59DRAFT_167529	hypothetical protein	-	-	-	KAH7252663	602	hypothetical protein BKA59DRAFT_167529
2014	gnl|WGS:JAGPXF|BKA59DRAFT_mRNA167610	BKA59DRAFT_167610	JAGPXF010000003.1[+]5604937-5605462	BKA59DRAFT_167610	BKA59DRAFT_167610	hypothetical protein	-	-	-	KAH7252666	101	hypothetical protein BKA59DRAFT_167610
11657	gnl|WGS:JAGPXF|BKA59DRAFT_mRNA168017	BKA59DRAFT_168017	JAGPXF010000003.1[+]5614902-5616009	BKA59DRAFT_168017	BKA59DRAFT_168017	hypothetical protein	-	-	KOG3655-Drebrins and related actin binding proteins[Z]	KAH7252667	146	hypothetical protein BKA59DRAFT_168017
335	gnl|WGS:JAGPXF|BKA59DRAFT_mRNA168068	BKA59DRAFT_168068	JAGPXF010000003.1[+]5617182-5619469	BKA59DRAFT_168068	BKA59DRAFT_168068	amino acid/polyamine transporter I	-	-	KOG1289-Amino acid transporters[E]	KAH7252668	530	amino acid/polyamine transporter I
1553	gnl|WGS:JAGPXF|BKA59DRAFT_mRNA168241	BKA59DRAFT_168241	JAGPXF010000003.1[-]5626261-5627982	BKA59DRAFT_168241	BKA59DRAFT_168241	hypothetical protein	-	-	-	KAH7252672	399	hypothetical protein BKA59DRAFT_168241
2670	gnl|WGS:JAGPXF|BKA59DRAFT_mRNA168321	BKA59DRAFT_168321	JAGPXF010000003.1[-]5671456-5672798	BKA59DRAFT_168321	BKA59DRAFT_168321	hypothetical protein	-	-	-	KAH7252690	305	hypothetical protein BKA59DRAFT_168321
9217	gnl|WGS:JAGPXF|BKA59DRAFT_mRNA168334	BKA59DRAFT_168334	JAGPXF010000003.1[+]5687523-5689904	BKA59DRAFT_168334	BKA59DRAFT_168334	heterokaryon incompatibility protein-domain-containing protein	-	-	-	KAH7252695	690	heterokaryon incompatibility protein-domain-containing protein
8862	gnl|WGS:JAGPXF|BKA59DRAFT_mRNA16837	BKA59DRAFT_16837	JAGPXF010000001.1[-]2192443-2197069	BKA59DRAFT_16837	BKA59DRAFT_16837	hypothetical protein	-	-	-	KAH7262216	1256	hypothetical protein BKA59DRAFT_16837
12664	gnl|WGS:JAGPXF|BKA59DRAFT_mRNA168390	BKA59DRAFT_168390	JAGPXF010000003.1[+]5715503-5716061	BKA59DRAFT_168390	BKA59DRAFT_168390	hypothetical protein	-	-	-	KAH7252703	91	hypothetical protein BKA59DRAFT_168390
12665	gnl|WGS:JAGPXF|BKA59DRAFT_mRNA168397	BKA59DRAFT_168397	JAGPXF010000003.1[-]5717998-5718949	BKA59DRAFT_168397	BKA59DRAFT_168397	hypothetical protein	-	-	-	KAH7252705	197	hypothetical protein BKA59DRAFT_168397
5722	gnl|WGS:JAGPXF|BKA59DRAFT_mRNA168415	BKA59DRAFT_168415	JAGPXF010000003.1[-]5729716-5731652	BKA59DRAFT_168415	BKA59DRAFT_168415	putative sugar transporter	-	-	KOG0254-Predicted transporter (major facilitator superfamily)[R]	KAH7252710	517	putative sugar transporter
468	gnl|WGS:JAGPXF|BKA59DRAFT_mRNA168423	BKA59DRAFT_168423	JAGPXF010000003.1[-]5743176-5744964	BKA59DRAFT_168423	BKA59DRAFT_168423	FAD dependent oxidoreductase superfamily	-	-	-	KAH7252714	476	FAD dependent oxidoreductase superfamily
4845	gnl|WGS:JAGPXF|BKA59DRAFT_mRNA168434	BKA59DRAFT_168434	JAGPXF010000003.1[-]5748831-5751602	BKA59DRAFT_168434	BKA59DRAFT_168434	fungal-specific transcription factor	-	-	-	KAH7252717	756	fungal-specific transcription factor
4846	gnl|WGS:JAGPXF|BKA59DRAFT_mRNA168435	BKA59DRAFT_168435	JAGPXF010000003.1[+]5747905-5748830	BKA59DRAFT_168435	BKA59DRAFT_168435	putative 2-haloalkanoic acid dehalogenase	-	K01560-ko00625 Chloroalkane and chloroalkene degradation;ko00361 Chlorocyclohexane and chlorobenzene degradation	-	KAH7252716	240	putative 2-haloalkanoic acid dehalogenase
4195	gnl|WGS:JAGPXF|BKA59DRAFT_mRNA168476	BKA59DRAFT_168476	JAGPXF010000003.1[+]5759011-5760446	BKA59DRAFT_168476	BKA59DRAFT_168476	Alpha/Beta hydrolase protein	-	-	KOG2029-Uncharacterized conserved protein[S]	KAH7252722	245	Alpha/Beta hydrolase protein
12104	gnl|WGS:JAGPXF|BKA59DRAFT_mRNA168625	BKA59DRAFT_168625	JAGPXF010000003.1[+]5853873-5854517	BKA59DRAFT_168625	BKA59DRAFT_168625	hypothetical protein	-	-	-	KAH7252755	193	hypothetical protein BKA59DRAFT_168625
12106	gnl|WGS:JAGPXF|BKA59DRAFT_mRNA168627	BKA59DRAFT_168627	JAGPXF010000003.1[-]5854518-5855947	BKA59DRAFT_168627	BKA59DRAFT_168627	aspartic peptidase domain-containing protein	-	-	-	KAH7252756	408	aspartic peptidase domain-containing protein
3512	gnl|WGS:JAGPXF|BKA59DRAFT_mRNA168722	BKA59DRAFT_168722	JAGPXF010000003.1[+]5927440-5929408	BKA59DRAFT_168722	BKA59DRAFT_168722	hypothetical protein	-	-	-	KAH7252784	556	hypothetical protein BKA59DRAFT_168722
3495	gnl|WGS:JAGPXF|BKA59DRAFT_mRNA168724	BKA59DRAFT_168724	JAGPXF010000003.1[-]5929483-5930764	BKA59DRAFT_168724	BKA59DRAFT_168724	thioesterase-like superfamily-domain-containing protein	-	-	-	KAH7252785	330	thioesterase-like superfamily-domain-containing protein
10896	gnl|WGS:JAGPXF|BKA59DRAFT_mRNA168887	BKA59DRAFT_168887	JAGPXF010000004.1[-]11866-13550	BKA59DRAFT_168887	BKA59DRAFT_168887	hypothetical protein	-	-	-	KAH7245005	326	hypothetical protein BKA59DRAFT_168887
8218	gnl|WGS:JAGPXF|BKA59DRAFT_mRNA169005	BKA59DRAFT_169005	JAGPXF010000004.1[+]45544-46895	BKA59DRAFT_169005	BKA59DRAFT_169005	C6 zinc finger domain-containing protein	-	-	-	KAH7245009	354	C6 zinc finger domain-containing protein
6652	gnl|WGS:JAGPXF|BKA59DRAFT_mRNA169135	BKA59DRAFT_169135	JAGPXF010000004.1[-]131750-133743	BKA59DRAFT_169135	BKA59DRAFT_169135	hypothetical protein	-	-	-	KAH7245033	495	hypothetical protein BKA59DRAFT_169135
12496	gnl|WGS:JAGPXF|BKA59DRAFT_mRNA169143	BKA59DRAFT_169143	JAGPXF010000004.1[+]142416-144192	BKA59DRAFT_169143	BKA59DRAFT_169143	hypothetical protein	-	-	-	KAH7245038	542	hypothetical protein BKA59DRAFT_169143
9807	gnl|WGS:JAGPXF|BKA59DRAFT_mRNA169183	BKA59DRAFT_169183	JAGPXF010000004.1[-]178394-179379	BKA59DRAFT_169183	BKA59DRAFT_169183	hypothetical protein	-	-	-	KAH7245053	259	hypothetical protein BKA59DRAFT_169183
2552	gnl|WGS:JAGPXF|BKA59DRAFT_mRNA169246	BKA59DRAFT_169246	JAGPXF010000004.1[-]266531-267559	BKA59DRAFT_169246	BKA59DRAFT_169246	hypothetical protein	-	-	-	KAH7245087	237	hypothetical protein BKA59DRAFT_169246
3029	gnl|WGS:JAGPXF|BKA59DRAFT_mRNA169361	BKA59DRAFT_169361	JAGPXF010000004.1[-]337271-339317	BKA59DRAFT_169361	BKA59DRAFT_169361	Alpha/Beta hydrolase protein	-	-	-	KAH7245109	566	Alpha/Beta hydrolase protein
10931	gnl|WGS:JAGPXF|BKA59DRAFT_mRNA169473	BKA59DRAFT_169473	JAGPXF010000004.1[+]356555-359148	BKA59DRAFT_169473	BKA59DRAFT_169473	hypothetical protein	-	-	-	KAH7245117	689	hypothetical protein BKA59DRAFT_169473
10447	gnl|WGS:JAGPXF|BKA59DRAFT_mRNA169492	BKA59DRAFT_169492	JAGPXF010000004.1[-]384512-385356	BKA59DRAFT_169492	BKA59DRAFT_169492	hypothetical protein	-	-	-	KAH7245127	147	hypothetical protein BKA59DRAFT_169492
720	gnl|WGS:JAGPXF|BKA59DRAFT_mRNA169524	BKA59DRAFT_169524	JAGPXF010000004.1[-]402156-403795	BKA59DRAFT_169524	BKA59DRAFT_169524	S-adenosyl-L-methionine-dependent methyltransferase	-	-	-	KAH7245133	352	S-adenosyl-L-methionine-dependent methyltransferase
1113	gnl|WGS:JAGPXF|BKA59DRAFT_mRNA169596	BKA59DRAFT_169596	JAGPXF010000004.1[+]406824-407693	BKA59DRAFT_169596	BKA59DRAFT_169596	hypothetical protein	-	-	-	KAH7245135	135	hypothetical protein BKA59DRAFT_169596
5894	gnl|WGS:JAGPXF|BKA59DRAFT_mRNA169618	BKA59DRAFT_169618	JAGPXF010000004.1[-]412934-414952	BKA59DRAFT_169618	BKA59DRAFT_169618	cytochrome P450	-	K05917-ko00100 Steroid biosynthesis	KOG0684-Cytochrome P450[Q]	KAH7245139	499	cytochrome P450
13311	gnl|WGS:JAGPXF|BKA59DRAFT_mRNA169622	BKA59DRAFT_169622	JAGPXF010000004.1[+]415124-416550	BKA59DRAFT_169622	BKA59DRAFT_169622	hypothetical protein	-	-	-	KAH7245140	405	hypothetical protein BKA59DRAFT_169622
6925	gnl|WGS:JAGPXF|BKA59DRAFT_mRNA169657	BKA59DRAFT_169657	JAGPXF010000004.1[-]418042-419666	BKA59DRAFT_169657	BKA59DRAFT_169657	hypothetical protein	-	-	KOG1208-Dehydrogenases with different specificities (related to short-chain alcohol dehydrogenases)[Q]	KAH7245142	335	hypothetical protein BKA59DRAFT_169657
8958	gnl|WGS:JAGPXF|BKA59DRAFT_mRNA169962	BKA59DRAFT_169962	JAGPXF010000004.1[-]471120-472073	BKA59DRAFT_169962	BKA59DRAFT_169962	hypothetical protein	-	-	-	KAH7245159	199	hypothetical protein BKA59DRAFT_169962
4074	gnl|WGS:JAGPXF|BKA59DRAFT_mRNA169991	BKA59DRAFT_169991	JAGPXF010000004.1[-]477907-479067	BKA59DRAFT_169991	BKA59DRAFT_169991	hypothetical protein	-	-	-	KAH7245162	288	hypothetical protein BKA59DRAFT_169991
4923	gnl|WGS:JAGPXF|BKA59DRAFT_mRNA170412	BKA59DRAFT_170412	JAGPXF010000004.1[-]648881-650720	BKA59DRAFT_170412	BKA59DRAFT_170412	hypothetical protein	-	-	-	KAH7245229	319	hypothetical protein BKA59DRAFT_170412
9754	gnl|WGS:JAGPXF|BKA59DRAFT_mRNA170481	BKA59DRAFT_170481	JAGPXF010000004.1[-]680587-681987	BKA59DRAFT_170481	BKA59DRAFT_170481	PAP2 superfamily-domain-containing protein	-	-	-	KAH7245241	374	PAP2 superfamily-domain-containing protein
734	gnl|WGS:JAGPXF|BKA59DRAFT_mRNA170507	BKA59DRAFT_170507	JAGPXF010000004.1[+]678344-679076	BKA59DRAFT_170507	BKA59DRAFT_170507	hypothetical protein	-	-	-	KAH7245240	151	hypothetical protein BKA59DRAFT_170507
224	gnl|WGS:JAGPXF|BKA59DRAFT_mRNA170529	BKA59DRAFT_170529	JAGPXF010000004.1[-]684902-686315	BKA59DRAFT_170529	BKA59DRAFT_170529	C2H2 type zinc-finger-domain-containing protein	-	-	KOG2785-C2H2-type Zn-finger protein[R]	KAH7245243	372	C2H2 type zinc-finger-domain-containing protein
5024	gnl|WGS:JAGPXF|BKA59DRAFT_mRNA170596	BKA59DRAFT_170596	JAGPXF010000004.1[+]710007-710459	BKA59DRAFT_170596	BKA59DRAFT_170596	hypothetical protein	-	-	-	KAH7245252	110	hypothetical protein BKA59DRAFT_170596
5707	gnl|WGS:JAGPXF|BKA59DRAFT_mRNA170597	BKA59DRAFT_170597	JAGPXF010000004.1[+]710660-712119	BKA59DRAFT_170597	BKA59DRAFT_170597	ABC transporter	-	-	-	KAH7245253	359	ABC transporter
3428	gnl|WGS:JAGPXF|BKA59DRAFT_mRNA170613	BKA59DRAFT_170613	JAGPXF010000004.1[-]716170-717242	BKA59DRAFT_170613	BKA59DRAFT_170613	hypothetical protein	-	-	KOG0725-Reductases with broad range of substrate specificities[R]	KAH7245256	282	hypothetical protein BKA59DRAFT_170613
9799	gnl|WGS:JAGPXF|BKA59DRAFT_mRNA170621	BKA59DRAFT_170621	JAGPXF010000004.1[+]721121-722915	BKA59DRAFT_170621	BKA59DRAFT_170621	hypothetical protein	-	-	-	KAH7245258	446	hypothetical protein BKA59DRAFT_170621
9795	gnl|WGS:JAGPXF|BKA59DRAFT_mRNA170624	BKA59DRAFT_170624	JAGPXF010000004.1[+]717773-721120	BKA59DRAFT_170624	BKA59DRAFT_170624	hypothetical protein	-	-	-	KAH7245257	996	hypothetical protein BKA59DRAFT_170624
14146	gnl|WGS:JAGPXF|BKA59DRAFT_mRNA170726	BKA59DRAFT_170726	JAGPXF010000004.1[+]780830-783736	BKA59DRAFT_170726	BKA59DRAFT_170726	heme peroxidase	-	K03782-ko00360 Phenylalanine metabolism;ko00380 Tryptophan metabolism;ko00940 Phenylpropanoid biosynthesis	-	KAH7245281	780	heme peroxidase
6784	gnl|WGS:JAGPXF|BKA59DRAFT_mRNA170735	BKA59DRAFT_170735	JAGPXF010000004.1[-]784739-789825	BKA59DRAFT_170735	BKA59DRAFT_170735	hypothetical protein	-	-	KOG4177-Ankyrin[M]	KAH7245282	1399	hypothetical protein BKA59DRAFT_170735
520	gnl|WGS:JAGPXF|BKA59DRAFT_mRNA170883	BKA59DRAFT_170883	JAGPXF010000004.1[-]811007-813643	BKA59DRAFT_170883	BKA59DRAFT_170883	glycoside hydrolase superfamily	-	K05349-ko00500 Starch and sucrose metabolism;ko00460 Cyanoamino acid metabolism;ko00940 Phenylpropanoid biosynthesis	-	KAH7245291	758	glycoside hydrolase superfamily
7931	gnl|WGS:JAGPXF|BKA59DRAFT_mRNA170974	BKA59DRAFT_170974	JAGPXF010000004.1[-]832817-835137	BKA59DRAFT_170974	BKA59DRAFT_170974	cytochrome P450	-	-	KOG0684-Cytochrome P450[Q]	KAH7245298	531	cytochrome P450
3927	gnl|WGS:JAGPXF|BKA59DRAFT_mRNA170987	BKA59DRAFT_170987	JAGPXF010000004.1[+]831113-832430	BKA59DRAFT_170987	BKA59DRAFT_170987	Alpha/Beta hydrolase protein	-	-	KOG4178-Soluble epoxide hydrolase[I]	KAH7245297	328	Alpha/Beta hydrolase protein
6992	gnl|WGS:JAGPXF|BKA59DRAFT_mRNA171018	BKA59DRAFT_171018	JAGPXF010000004.1[+]855486-857743	BKA59DRAFT_171018	BKA59DRAFT_171018	fungal-specific transcription factor domain-containing protein	-	-	-	KAH7245307	564	fungal-specific transcription factor domain-containing protein
6993	gnl|WGS:JAGPXF|BKA59DRAFT_mRNA171019	BKA59DRAFT_171019	JAGPXF010000004.1[-]857106-858446	BKA59DRAFT_171019	BKA59DRAFT_171019	hypothetical protein	-	-	KOG1208-Dehydrogenases with different specificities (related to short-chain alcohol dehydrogenases)[Q]	KAH7245308	250	hypothetical protein BKA59DRAFT_171019
7505	gnl|WGS:JAGPXF|BKA59DRAFT_mRNA171030	BKA59DRAFT_171030	JAGPXF010000004.1[+]874285-876099	BKA59DRAFT_171030	BKA59DRAFT_171030	hypothetical protein	-	-	-	KAH7245311	468	hypothetical protein BKA59DRAFT_171030
1486	gnl|WGS:JAGPXF|BKA59DRAFT_mRNA171064	BKA59DRAFT_171064	JAGPXF010000004.1[-]894691-896670	BKA59DRAFT_171064	BKA59DRAFT_171064	hypothetical protein	-	-	-	KAH7245320	564	hypothetical protein BKA59DRAFT_171064
7007	gnl|WGS:JAGPXF|BKA59DRAFT_mRNA171134	BKA59DRAFT_171134	JAGPXF010000004.1[+]932138-933979	BKA59DRAFT_171134	BKA59DRAFT_171134	general substrate transporter	-	-	KOG0254-Predicted transporter (major facilitator superfamily)[R]	KAH7245337	545	general substrate transporter
2598	gnl|WGS:JAGPXF|BKA59DRAFT_mRNA171175	BKA59DRAFT_171175	JAGPXF010000004.1[-]952427-953723	BKA59DRAFT_171175	BKA59DRAFT_171175	hypothetical protein	-	-	-	KAH7245343	252	hypothetical protein BKA59DRAFT_171175
14161	gnl|WGS:JAGPXF|BKA59DRAFT_mRNA171235	BKA59DRAFT_171235	JAGPXF010000004.1[+]999956-1001583	BKA59DRAFT_171235	BKA59DRAFT_171235	hypothetical protein	-	-	-	KAH7245365	339	hypothetical protein BKA59DRAFT_171235
8774	gnl|WGS:JAGPXF|BKA59DRAFT_mRNA171247	BKA59DRAFT_171247	JAGPXF010000004.1[-]1011051-1012767	BKA59DRAFT_171247	BKA59DRAFT_171247	S-adenosyl-L-methionine-dependent methyltransferase	-	-	KOG3178-Hydroxyindole-O-methyltransferase and related SAM-dependent methyltransferases[R]	KAH7245369	422	S-adenosyl-L-methionine-dependent methyltransferase
12336	gnl|WGS:JAGPXF|BKA59DRAFT_mRNA171330	BKA59DRAFT_171330	JAGPXF010000004.1[+]1056533-1058639	BKA59DRAFT_171330	BKA59DRAFT_171330	hypothetical protein	-	-	KOG0254-Predicted transporter (major facilitator superfamily)[R]	KAH7245390	571	hypothetical protein BKA59DRAFT_171330
12589	gnl|WGS:JAGPXF|BKA59DRAFT_mRNA171430	BKA59DRAFT_171430	JAGPXF010000004.1[-]1129967-1132269	BKA59DRAFT_171430	BKA59DRAFT_171430	ankyrin repeat-containing domain protein	-	-	KOG4177-Ankyrin[M]	KAH7245415	687	ankyrin repeat-containing domain protein
1303	gnl|WGS:JAGPXF|BKA59DRAFT_mRNA171528	BKA59DRAFT_171528	JAGPXF010000004.1[+]1157079-1158852	BKA59DRAFT_171528	BKA59DRAFT_171528	transmembrane amino acid transporter protein-domain-containing protein	-	-	KOG1303-Amino acid transporters[E]	KAH7245424	465	transmembrane amino acid transporter protein-domain-containing protein
8779	gnl|WGS:JAGPXF|BKA59DRAFT_mRNA171539	BKA59DRAFT_171539	JAGPXF010000004.1[-]1152834-1153810	BKA59DRAFT_171539	BKA59DRAFT_171539	P-loop containing nucleoside triphosphate hydrolase protein	-	K00851-ko01200 Carbon metabolism;ko00030 Pentose phosphate pathway	KOG3354-Gluconate kinase[G]	KAH7245423	199	P-loop containing nucleoside triphosphate hydrolase protein
10263	gnl|WGS:JAGPXF|BKA59DRAFT_mRNA171774	BKA59DRAFT_171774	JAGPXF010000004.1[-]1179418-1180850	BKA59DRAFT_171774	BKA59DRAFT_171774	hypothetical protein	-	-	-	KAH7245435	297	hypothetical protein BKA59DRAFT_171774
8732	gnl|WGS:JAGPXF|BKA59DRAFT_mRNA171793	BKA59DRAFT_171793	JAGPXF010000004.1[-]1188021-1188767	BKA59DRAFT_171793	BKA59DRAFT_171793	hypothetical protein	-	-	-	KAH7245439	102	hypothetical protein BKA59DRAFT_171793
3904	gnl|WGS:JAGPXF|BKA59DRAFT_mRNA171851	BKA59DRAFT_171851	JAGPXF010000004.1[-]1195183-1196912	BKA59DRAFT_171851	BKA59DRAFT_171851	Metallo-dependent phosphatase-like protein	-	-	KOG1432-Predicted DNA repair exonuclease SIA1[R]	KAH7245443	437	Metallo-dependent phosphatase-like protein
687	gnl|WGS:JAGPXF|BKA59DRAFT_mRNA171905	BKA59DRAFT_171905	JAGPXF010000004.1[+]1213792-1216014	BKA59DRAFT_171905	BKA59DRAFT_171905	hypothetical protein	-	-	-	KAH7245452	525	hypothetical protein BKA59DRAFT_171905
685	gnl|WGS:JAGPXF|BKA59DRAFT_mRNA171908	BKA59DRAFT_171908	JAGPXF010000004.1[-]1211657-1213790	BKA59DRAFT_171908	BKA59DRAFT_171908	major facilitator superfamily domain-containing protein	-	-	KOG2615-Permease of the major facilitator superfamily[R]	KAH7245451	570	major facilitator superfamily domain-containing protein
7689	gnl|WGS:JAGPXF|BKA59DRAFT_mRNA171934	BKA59DRAFT_171934	JAGPXF010000004.1[-]1217444-1220079	BKA59DRAFT_171934	BKA59DRAFT_171934	hypothetical protein	GO:0001676,GO:0003674,GO:0003824,GO:0004467,GO:0005575,GO:0005622,GO:0005623,GO:0005737,GO:0005739,GO:0005740,GO:0005741,GO:0005783,GO:0005811,GO:0005886,GO:0006082,GO:0006139,GO:0006163,GO:0006629,GO:0006631,GO:0006637,GO:0006725,GO:0006732,GO:0006753,GO:0006790,GO:0006793,GO:0006796,GO:0006807,GO:0006810,GO:0006811,GO:0006812,GO:0006820,GO:0006869,GO:0008150,GO:0008152,GO:0009117,GO:0009150,GO:…	K01897-ko01212 Fatty acid metabolism;ko00061 Fatty acid biosynthesis;ko00071 Fatty acid degradation;ko04146 Peroxisome;ko02024 Quorum sensing;ko04920 Adipocytokine signaling pathway;ko03320 PPAR signaling pathway	KOG1180-Acyl-CoA synthetase[I]	KAH7245454	690	hypothetical protein BKA59DRAFT_171934
13576	gnl|WGS:JAGPXF|BKA59DRAFT_mRNA171962	BKA59DRAFT_171962	JAGPXF010000004.1[+]1233527-1235876	BKA59DRAFT_171962	BKA59DRAFT_171962	hypothetical protein	-	-	-	KAH7245461	569	hypothetical protein BKA59DRAFT_171962
13573	gnl|WGS:JAGPXF|BKA59DRAFT_mRNA171965	BKA59DRAFT_171965	JAGPXF010000004.1[-]1235973-1237998	BKA59DRAFT_171965	BKA59DRAFT_171965	amino acid permease/ SLC12A domain-containing protein	-	-	KOG1286-Amino acid transporters[E]	KAH7245462	537	amino acid permease/ SLC12A domain-containing protein
7309	gnl|WGS:JAGPXF|BKA59DRAFT_mRNA172072	BKA59DRAFT_172072	JAGPXF010000004.1[-]1270267-1272181	BKA59DRAFT_172072	BKA59DRAFT_172072	FAD dependent oxidoreductase-domain-containing protein	-	-	-	KAH7245474	587	FAD dependent oxidoreductase-domain-containing protein
1261	gnl|WGS:JAGPXF|BKA59DRAFT_mRNA172073	BKA59DRAFT_172073	JAGPXF010000004.1[+]1268618-1270266	BKA59DRAFT_172073	BKA59DRAFT_172073	hypothetical protein	-	-	-	KAH7245473	534	hypothetical protein BKA59DRAFT_172073
9975	gnl|WGS:JAGPXF|BKA59DRAFT_mRNA172144	BKA59DRAFT_172144	JAGPXF010000004.1[+]1305100-1306737	BKA59DRAFT_172144	BKA59DRAFT_172144	hypothetical protein	-	-	-	KAH7245485	360	hypothetical protein BKA59DRAFT_172144
5269	gnl|WGS:JAGPXF|BKA59DRAFT_mRNA172163	BKA59DRAFT_172163	JAGPXF010000004.1[-]1311910-1313550	BKA59DRAFT_172163	BKA59DRAFT_172163	hypothetical protein	-	-	-	KAH7245487	362	hypothetical protein BKA59DRAFT_172163
5761	gnl|WGS:JAGPXF|BKA59DRAFT_mRNA172235	BKA59DRAFT_172235	JAGPXF010000004.1[+]1317298-1318391	BKA59DRAFT_172235	BKA59DRAFT_172235	hypothetical protein	-	-	-	KAH7245489	295	hypothetical protein BKA59DRAFT_172235
1803	gnl|WGS:JAGPXF|BKA59DRAFT_mRNA172236	BKA59DRAFT_172236	JAGPXF010000004.1[-]1321538-1322597	BKA59DRAFT_172236	BKA59DRAFT_172236	hypothetical protein	-	-	KOG1205-Predicted dehydrogenase[Q]	KAH7245492	304	hypothetical protein BKA59DRAFT_172236
1723	gnl|WGS:JAGPXF|BKA59DRAFT_mRNA172273	BKA59DRAFT_172273	JAGPXF010000004.1[+]1366628-1371035	BKA59DRAFT_172273	BKA59DRAFT_172273	hypothetical protein	-	-	-	KAH7245510	1334	hypothetical protein BKA59DRAFT_172273
3017	gnl|WGS:JAGPXF|BKA59DRAFT_mRNA172393	BKA59DRAFT_172393	JAGPXF010000004.1[+]1407661-1409224	BKA59DRAFT_172393	BKA59DRAFT_172393	S-adenosyl-L-methionine-dependent methyltransferase	-	-	-	KAH7245525	355	S-adenosyl-L-methionine-dependent methyltransferase
628	gnl|WGS:JAGPXF|BKA59DRAFT_mRNA172401	BKA59DRAFT_172401	JAGPXF010000004.1[-]1409224-1410548	BKA59DRAFT_172401	BKA59DRAFT_172401	FAD dependent oxidoreductase	-	-	-	KAH7245526	362	FAD dependent oxidoreductase
12799	gnl|WGS:JAGPXF|BKA59DRAFT_mRNA172514	BKA59DRAFT_172514	JAGPXF010000004.1[+]1510277-1511795	BKA59DRAFT_172514	BKA59DRAFT_172514	S-adenosyl-L-methionine-dependent methyltransferase	-	-	-	KAH7245549	328	S-adenosyl-L-methionine-dependent methyltransferase
10760	gnl|WGS:JAGPXF|BKA59DRAFT_mRNA172627	BKA59DRAFT_172627	JAGPXF010000004.1[-]1581352-1582544	BKA59DRAFT_172627	BKA59DRAFT_172627	Intradiol ring-cleavage dioxygenase	-	-	-	KAH7245573	326	Intradiol ring-cleavage dioxygenase
3911	gnl|WGS:JAGPXF|BKA59DRAFT_mRNA172630	BKA59DRAFT_172630	JAGPXF010000004.1[+]1578838-1581495	BKA59DRAFT_172630	BKA59DRAFT_172630	fungal-specific transcription factor domain-containing protein	-	-	-	KAH7245572	764	fungal-specific transcription factor domain-containing protein
1774	gnl|WGS:JAGPXF|BKA59DRAFT_mRNA172685	BKA59DRAFT_172685	JAGPXF010000004.1[+]1626386-1628562	BKA59DRAFT_172685	BKA59DRAFT_172685	general substrate transporter	-	-	KOG0254-Predicted transporter (major facilitator superfamily)[R]	KAH7245590	540	general substrate transporter
13094	gnl|WGS:JAGPXF|BKA59DRAFT_mRNA172728	BKA59DRAFT_172728	JAGPXF010000004.1[+]1649788-1650147	BKA59DRAFT_172728	BKA59DRAFT_172728	hypothetical protein	-	-	-	KAH7245597	82	hypothetical protein BKA59DRAFT_172728
12184	gnl|WGS:JAGPXF|BKA59DRAFT_mRNA172866	BKA59DRAFT_172866	JAGPXF010000004.1[-]1700462-1701011	BKA59DRAFT_172866	BKA59DRAFT_172866	hypothetical protein	-	-	-	KAH7245618	108	hypothetical protein BKA59DRAFT_172866
9468	gnl|WGS:JAGPXF|BKA59DRAFT_mRNA172880	BKA59DRAFT_172880	JAGPXF010000004.1[-]1702707-1703645	BKA59DRAFT_172880	BKA59DRAFT_172880	hypothetical protein	-	-	-	KAH7245620	224	hypothetical protein BKA59DRAFT_172880
250	gnl|WGS:JAGPXF|BKA59DRAFT_mRNA172887	BKA59DRAFT_172887	JAGPXF010000004.1[+]1701553-1702705	BKA59DRAFT_172887	BKA59DRAFT_172887	hypothetical protein	-	-	-	KAH7245619	262	hypothetical protein BKA59DRAFT_172887
1168	gnl|WGS:JAGPXF|BKA59DRAFT_mRNA172926	BKA59DRAFT_172926	JAGPXF010000004.1[-]1714293-1715115	BKA59DRAFT_172926	BKA59DRAFT_172926	hypothetical protein	-	-	-	KAH7245625	198	hypothetical protein BKA59DRAFT_172926
14041	gnl|WGS:JAGPXF|BKA59DRAFT_mRNA172943	BKA59DRAFT_172943	JAGPXF010000004.1[-]1718155-1719059	BKA59DRAFT_172943	BKA59DRAFT_172943	hypothetical protein	-	-	-	KAH7245627	155	hypothetical protein BKA59DRAFT_172943
4183	gnl|WGS:JAGPXF|BKA59DRAFT_mRNA173008	BKA59DRAFT_173008	JAGPXF010000004.1[-]1719069-1720466	BKA59DRAFT_173008	BKA59DRAFT_173008	Alpha/beta hydrolase fold-1	-	-	-	KAH7245628	254	Alpha/beta hydrolase fold-1
9650	gnl|WGS:JAGPXF|BKA59DRAFT_mRNA173281	BKA59DRAFT_173281	JAGPXF010000004.1[+]1760564-1762722	BKA59DRAFT_173281	BKA59DRAFT_173281	lysophospholipase catalytic domain-containing protein	GO:0000003,GO:0000322,GO:0000323,GO:0000324,GO:0000746,GO:0000747,GO:0003674,GO:0003824,GO:0004620,GO:0004622,GO:0005575,GO:0005576,GO:0005618,GO:0005622,GO:0005623,GO:0005737,GO:0005773,GO:0005783,GO:0005886,GO:0006575,GO:0006629,GO:0006644,GO:0006650,GO:0006658,GO:0006660,GO:0006793,GO:0006796,GO:0006807,GO:0006950,GO:0006970,GO:0008150,GO:0008152,GO:0009056,GO:0009277,GO:0009395,GO:0009405,GO:…	K13333-ko00564 Glycerophospholipid metabolism	KOG1325-Lysophospholipase[I]	KAH7245644	651	lysophospholipase catalytic domain-containing protein
12475	gnl|WGS:JAGPXF|BKA59DRAFT_mRNA173304	BKA59DRAFT_173304	JAGPXF010000004.1[-]1763696-1765489	BKA59DRAFT_173304	BKA59DRAFT_173304	hypothetical protein	-	-	-	KAH7245645	397	hypothetical protein BKA59DRAFT_173304
3307	gnl|WGS:JAGPXF|BKA59DRAFT_mRNA17339	BKA59DRAFT_17339	JAGPXF010000001.1[+]2208485-2210149	BKA59DRAFT_17339	BKA59DRAFT_17339	WD40-repeat-containing domain protein	GO:0000109,GO:0005575,GO:0005622,GO:0005623,GO:0005634,GO:0006139,GO:0006259,GO:0006281,GO:0006283,GO:0006289,GO:0006725,GO:0006807,GO:0006950,GO:0006974,GO:0008150,GO:0008152,GO:0009987,GO:0032991,GO:0033554,GO:0034641,GO:0043170,GO:0043226,GO:0043227,GO:0043229,GO:0043231,GO:0044237,GO:0044238,GO:0044260,GO:0044422,GO:0044424,GO:0044428,GO:0044446,GO:0044464,GO:0046483,GO:0050896,GO:0051716,GO:…	K10570-ko04120 Ubiquitin mediated proteolysis;ko03420 Nucleotide excision repair	KOG4283-Transcription-coupled repair protein CSA, contains WD40 domain[KL]	KAH7262218	480	WD40-repeat-containing domain protein
11234	gnl|WGS:JAGPXF|BKA59DRAFT_mRNA17343	BKA59DRAFT_17343	JAGPXF010000001.1[-]2210149-2211300	BKA59DRAFT_17343	BKA59DRAFT_17343	autophagy protein Apg5-domain-containing protein	GO:0000045,GO:0000407,GO:0000422,GO:0005575,GO:0005622,GO:0005623,GO:0005737,GO:0006464,GO:0006497,GO:0006501,GO:0006807,GO:0006914,GO:0006950,GO:0006995,GO:0006996,GO:0007005,GO:0007033,GO:0007154,GO:0008150,GO:0008152,GO:0009056,GO:0009058,GO:0009059,GO:0009267,GO:0009605,GO:0009987,GO:0009991,GO:0016020,GO:0016043,GO:0016236,GO:0018410,GO:0019538,GO:0022411,GO:0022607,GO:0031667,GO:0031668,GO:…	K08339-ko04140 Regulation of autophagy;ko04622 RIG-I-like receptor signaling pathway;ko04211 Longevity regulating pathway - mammal;ko04213 Longevity regulating pathway - multiple species;ko05131 Shigellosis	KOG2976-Protein involved in autophagy and nutrient starvation[O]	KAH7262219	254	autophagy protein Apg5-domain-containing protein
3884	gnl|WGS:JAGPXF|BKA59DRAFT_mRNA17351	BKA59DRAFT_17351	JAGPXF010000001.1[+]2212522-2213196	BKA59DRAFT_17351	BKA59DRAFT_17351	membrane-associating domain-containing protein	-	-	-	KAH7262220	169	membrane-associating domain-containing protein
11754	gnl|WGS:JAGPXF|BKA59DRAFT_mRNA17365	BKA59DRAFT_17365	JAGPXF010000001.1[+]2215096-2216632	BKA59DRAFT_17365	BKA59DRAFT_17365	hypothetical protein	-	-	-	KAH7262221	423	hypothetical protein BKA59DRAFT_17365
7093	gnl|WGS:JAGPXF|BKA59DRAFT_mRNA173669	BKA59DRAFT_173669	JAGPXF010000004.1[+]1818414-1820496	BKA59DRAFT_173669	BKA59DRAFT_173669	hypothetical protein	-	-	-	KAH7245662	532	hypothetical protein BKA59DRAFT_173669
7320	gnl|WGS:JAGPXF|BKA59DRAFT_mRNA173745	BKA59DRAFT_173745	JAGPXF010000004.1[-]1830129-1831802	BKA59DRAFT_173745	BKA59DRAFT_173745	hypothetical protein	-	-	-	KAH7245667	419	hypothetical protein BKA59DRAFT_173745
4244	gnl|WGS:JAGPXF|BKA59DRAFT_mRNA173746	BKA59DRAFT_173746	JAGPXF010000004.1[+]1829060-1830127	BKA59DRAFT_173746	BKA59DRAFT_173746	esterase/lipase/thioesterase domain-containing protein	-	-	-	KAH7245666	234	esterase/lipase/thioesterase domain-containing protein
11135	gnl|WGS:JAGPXF|BKA59DRAFT_mRNA173779	BKA59DRAFT_173779	JAGPXF010000004.1[-]1861035-1863056	BKA59DRAFT_173779	BKA59DRAFT_173779	major facilitator superfamily domain-containing protein	-	-	KOG1330-Sugar transporter/spinster transmembrane protein[G]	KAH7245681	546	major facilitator superfamily domain-containing protein
6158	gnl|WGS:JAGPXF|BKA59DRAFT_mRNA173847	BKA59DRAFT_173847	JAGPXF010000004.1[-]1902924-1904560	BKA59DRAFT_173847	BKA59DRAFT_173847	major facilitator superfamily domain-containing protein	-	-	KOG3098-Uncharacterized conserved protein[S]	KAH7245700	462	major facilitator superfamily domain-containing protein
10253	gnl|WGS:JAGPXF|BKA59DRAFT_mRNA173950	BKA59DRAFT_173950	JAGPXF010000004.1[-]1965419-1966177	BKA59DRAFT_173950	BKA59DRAFT_173950	hypothetical protein	-	-	-	KAH7245721	183	hypothetical protein BKA59DRAFT_173950
5244	gnl|WGS:JAGPXF|BKA59DRAFT_mRNA173963	BKA59DRAFT_173963	JAGPXF010000004.1[-]1972293-1973411	BKA59DRAFT_173963	BKA59DRAFT_173963	VIT family-domain-containing protein	GO:0000041,GO:0000322,GO:0000323,GO:0000324,GO:0000329,GO:0003674,GO:0005215,GO:0005381,GO:0005384,GO:0005575,GO:0005622,GO:0005623,GO:0005737,GO:0005773,GO:0005774,GO:0005794,GO:0006810,GO:0006811,GO:0006812,GO:0006826,GO:0006828,GO:0006873,GO:0006874,GO:0006875,GO:0006879,GO:0006880,GO:0008150,GO:0008324,GO:0009987,GO:0010035,GO:0010038,GO:0010039,GO:0012505,GO:0015075,GO:0015093,GO:0015318,GO:…	-	KOG4473-Uncharacterized membrane protein[S]	KAH7245723	273	VIT family-domain-containing protein
5288	gnl|WGS:JAGPXF|BKA59DRAFT_mRNA174121	BKA59DRAFT_174121	JAGPXF010000004.1[+]1992616-1994780	BKA59DRAFT_174121	BKA59DRAFT_174121	hypothetical protein	-	-	-	KAH7245729	568	hypothetical protein BKA59DRAFT_174121
4742	gnl|WGS:JAGPXF|BKA59DRAFT_mRNA174148	BKA59DRAFT_174148	JAGPXF010000004.1[+]2002474-2003955	BKA59DRAFT_174148	BKA59DRAFT_174148	hypothetical protein	-	-	-	KAH7245733	368	hypothetical protein BKA59DRAFT_174148
14027	gnl|WGS:JAGPXF|BKA59DRAFT_mRNA174194	BKA59DRAFT_174194	JAGPXF010000004.1[+]2010112-2011692	BKA59DRAFT_174194	BKA59DRAFT_174194	hypothetical protein	-	-	KOG0134-NADH:flavin oxidoreductase/12-oxophytodienoate reductase[CR]	KAH7245735	408	hypothetical protein BKA59DRAFT_174194
11019	gnl|WGS:JAGPXF|BKA59DRAFT_mRNA174209	BKA59DRAFT_174209	JAGPXF010000004.1[-]2007063-2008568	BKA59DRAFT_174209	BKA59DRAFT_174209	hypothetical protein	-	-	-	KAH7245734	364	hypothetical protein BKA59DRAFT_174209
1655	gnl|WGS:JAGPXF|BKA59DRAFT_mRNA174235	BKA59DRAFT_174235	JAGPXF010000004.1[+]2023139-2028327	BKA59DRAFT_174235	BKA59DRAFT_174235	hypothetical protein	GO:0000003,GO:0003006,GO:0003674,GO:0003824,GO:0005575,GO:0005622,GO:0005623,GO:0005737,GO:0006629,GO:0007049,GO:0008150,GO:0008152,GO:0008194,GO:0008202,GO:0009653,GO:0009987,GO:0010927,GO:0015020,GO:0016043,GO:0016125,GO:0016740,GO:0016757,GO:0016758,GO:0016906,GO:0019953,GO:0022402,GO:0022413,GO:0022414,GO:0022607,GO:0030154,GO:0030435,GO:0030437,GO:0031321,GO:0032120,GO:0032502,GO:0032505,GO:…	-	-	KAH7245739	1440	hypothetical protein BKA59DRAFT_174235
322	gnl|WGS:JAGPXF|BKA59DRAFT_mRNA174296	BKA59DRAFT_174296	JAGPXF010000004.1[-]2035456-2038054	BKA59DRAFT_174296	BKA59DRAFT_174296	hypothetical protein	GO:0000428,GO:0003674,GO:0003824,GO:0004721,GO:0004722,GO:0005575,GO:0005622,GO:0005623,GO:0005634,GO:0005654,GO:0005737,GO:0005829,GO:0006355,GO:0006357,GO:0006464,GO:0006470,GO:0006793,GO:0006796,GO:0006807,GO:0008150,GO:0008152,GO:0008420,GO:0009889,GO:0009987,GO:0010468,GO:0010556,GO:0016311,GO:0016591,GO:0016787,GO:0016788,GO:0016791,GO:0019219,GO:0019222,GO:0019538,GO:0030880,GO:0031323,GO:…	-	KOG0323-TFIIF-interacting CTD phosphatases, including NLI-interacting factor[K]	KAH7245743	769	hypothetical protein BKA59DRAFT_174296
4466	gnl|WGS:JAGPXF|BKA59DRAFT_mRNA174379	BKA59DRAFT_174379	JAGPXF010000004.1[+]2047440-2050798	BKA59DRAFT_174379	BKA59DRAFT_174379	helicase C-terminal domain-containing protein	GO:0000070,GO:0000228,GO:0000278,GO:0000280,GO:0000785,GO:0000790,GO:0000819,GO:0003674,GO:0003678,GO:0003824,GO:0004003,GO:0004386,GO:0005575,GO:0005622,GO:0005623,GO:0005634,GO:0005694,GO:0006139,GO:0006259,GO:0006260,GO:0006261,GO:0006281,GO:0006725,GO:0006807,GO:0006950,GO:0006974,GO:0006996,GO:0007049,GO:0007059,GO:0007062,GO:0007064,GO:0008026,GO:0008094,GO:0008150,GO:0008152,GO:0009058,GO:…	-	KOG1133-Helicase of the DEAD superfamily[L]	KAH7245747	868	helicase C-terminal domain-containing protein
605	gnl|WGS:JAGPXF|BKA59DRAFT_mRNA174506	BKA59DRAFT_174506	JAGPXF010000004.1[-]2061714-2062606	BKA59DRAFT_174506	BKA59DRAFT_174506	acyl-CoA N-acyltransferase	-	-	-	KAH7245753	176	acyl-CoA N-acyltransferase
7597	gnl|WGS:JAGPXF|BKA59DRAFT_mRNA174510	BKA59DRAFT_174510	JAGPXF010000004.1[-]2058823-2059788	BKA59DRAFT_174510	BKA59DRAFT_174510	hypothetical protein	-	-	-	KAH7245752	221	hypothetical protein BKA59DRAFT_174510
6156	gnl|WGS:JAGPXF|BKA59DRAFT_mRNA17470	BKA59DRAFT_17470	JAGPXF010000001.1[+]2218390-2220303	BKA59DRAFT_17470	BKA59DRAFT_17470	hypothetical protein	-	-	-	KAH7262222	544	hypothetical protein BKA59DRAFT_17470
629	gnl|WGS:JAGPXF|BKA59DRAFT_mRNA174761	BKA59DRAFT_174761	JAGPXF010000004.1[+]2072523-2074885	BKA59DRAFT_174761	BKA59DRAFT_174761	hypothetical protein	-	-	KOG1039-Predicted E3 ubiquitin ligase[O]	KAH7245755	570	hypothetical protein BKA59DRAFT_174761
3394	gnl|WGS:JAGPXF|BKA59DRAFT_mRNA175067	BKA59DRAFT_175067	JAGPXF010000004.1[-]2091523-2092948	BKA59DRAFT_175067	BKA59DRAFT_175067	hypothetical protein	GO:0000322,GO:0000323,GO:0000324,GO:0000329,GO:0003674,GO:0005488,GO:0005515,GO:0005575,GO:0005622,GO:0005623,GO:0005737,GO:0005773,GO:0005774,GO:0005783,GO:0005789,GO:0006508,GO:0006511,GO:0006605,GO:0006623,GO:0006807,GO:0006810,GO:0006811,GO:0006812,GO:0006886,GO:0007034,GO:0008104,GO:0008150,GO:0008152,GO:0009056,GO:0009057,GO:0009987,GO:0012505,GO:0015031,GO:0015833,GO:0016020,GO:0016021,GO:…	-	KOG4812-Golgi-associated protein/Nedd4 WW domain-binding protein[R]	KAH7245765	332	hypothetical protein BKA59DRAFT_175067
6007	gnl|WGS:JAGPXF|BKA59DRAFT_mRNA175194	BKA59DRAFT_175194	JAGPXF010000004.1[-]2114764-2116024	BKA59DRAFT_175194	BKA59DRAFT_175194	NAD binding domain of 6-phosphogluconate dehydrogenase-domain-containing protein	-	-	KOG0409-Predicted dehydrogenase[R]	KAH7245774	325	NAD binding domain of 6-phosphogluconate dehydrogenase-domain-containing protein
3879	gnl|WGS:JAGPXF|BKA59DRAFT_mRNA1753	BKA59DRAFT_1753	JAGPXF010000001.1[+]782578-784339	BKA59DRAFT_1753	BKA59DRAFT_1753	polynucleotide kinase 3 phosphatase-domain-containing protein	GO:0000012,GO:0003674,GO:0003676,GO:0003677,GO:0003690,GO:0003824,GO:0005488,GO:0005575,GO:0005622,GO:0005623,GO:0005634,GO:0006139,GO:0006259,GO:0006281,GO:0006284,GO:0006302,GO:0006725,GO:0006793,GO:0006796,GO:0006807,GO:0006950,GO:0006974,GO:0008150,GO:0008152,GO:0009987,GO:0016301,GO:0016310,GO:0016311,GO:0016740,GO:0016772,GO:0016773,GO:0016787,GO:0016788,GO:0016791,GO:0019205,GO:0033554,GO:…	-	KOG2134-Polynucleotide kinase 3' phosphatase[L]	KAH7261760	462	polynucleotide kinase 3 phosphatase-domain-containing protein
1351	gnl|WGS:JAGPXF|BKA59DRAFT_mRNA175318	BKA59DRAFT_175318	JAGPXF010000004.1[-]2123275-2124772	BKA59DRAFT_175318	BKA59DRAFT_175318	hypothetical protein	-	K18384-ko00330 Arginine and proline metabolism	-	KAH7245777	340	hypothetical protein BKA59DRAFT_175318
7312	gnl|WGS:JAGPXF|BKA59DRAFT_mRNA175346	BKA59DRAFT_175346	JAGPXF010000004.1[+]2141381-2143016	BKA59DRAFT_175346	BKA59DRAFT_175346	concanavalin A-like lectin/glucanase domain-containing protein	-	-	-	KAH7245784	329	concanavalin A-like lectin/glucanase domain-containing protein
3430	gnl|WGS:JAGPXF|BKA59DRAFT_mRNA175390	BKA59DRAFT_175390	JAGPXF010000004.1[-]2134630-2136561	BKA59DRAFT_175390	BKA59DRAFT_175390	fatty acid desaturase-domain-containing protein	-	-	-	KAH7245782	402	fatty acid desaturase-domain-containing protein
2622	gnl|WGS:JAGPXF|BKA59DRAFT_mRNA175516	BKA59DRAFT_175516	JAGPXF010000004.1[-]2146871-2148010	BKA59DRAFT_175516	BKA59DRAFT_175516	hypothetical protein	-	-	-	KAH7245785	226	hypothetical protein BKA59DRAFT_175516
5057	gnl|WGS:JAGPXF|BKA59DRAFT_mRNA175952	BKA59DRAFT_175952	JAGPXF010000004.1[+]2164163-2165203	BKA59DRAFT_175952	BKA59DRAFT_175952	hypothetical protein	-	-	-	KAH7245792	289	hypothetical protein BKA59DRAFT_175952
11414	gnl|WGS:JAGPXF|BKA59DRAFT_mRNA175968	BKA59DRAFT_175968	JAGPXF010000004.1[+]2174105-2176225	BKA59DRAFT_175968	BKA59DRAFT_175968	hypothetical protein	-	-	-	KAH7245797	490	hypothetical protein BKA59DRAFT_175968
8712	gnl|WGS:JAGPXF|BKA59DRAFT_mRNA176013	BKA59DRAFT_176013	JAGPXF010000004.1[+]2193954-2195452	BKA59DRAFT_176013	BKA59DRAFT_176013	hypothetical protein	-	-	-	KAH7245801	292	hypothetical protein BKA59DRAFT_176013
6397	gnl|WGS:JAGPXF|BKA59DRAFT_mRNA176092	BKA59DRAFT_176092	JAGPXF010000004.1[-]2202914-2204815	BKA59DRAFT_176092	BKA59DRAFT_176092	HAD-like domain-containing protein	-	-	KOG1618-Predicted phosphatase[R]	KAH7245805	486	HAD-like domain-containing protein
5153	gnl|WGS:JAGPXF|BKA59DRAFT_mRNA176120	BKA59DRAFT_176120	JAGPXF010000004.1[+]2206401-2207788	BKA59DRAFT_176120	BKA59DRAFT_176120	NADP-dependent oxidoreductase domain-containing protein	-	-	KOG1577-Aldo/keto reductase family proteins[R]	KAH7245806	329	NADP-dependent oxidoreductase domain-containing protein
10226	gnl|WGS:JAGPXF|BKA59DRAFT_mRNA176282	BKA59DRAFT_176282	JAGPXF010000004.1[-]2226310-2227251	BKA59DRAFT_176282	BKA59DRAFT_176282	hypothetical protein	-	-	-	KAH7245815	153	hypothetical protein BKA59DRAFT_176282
5930	gnl|WGS:JAGPXF|BKA59DRAFT_mRNA176353	BKA59DRAFT_176353	JAGPXF010000004.1[+]2241384-2242523	BKA59DRAFT_176353	BKA59DRAFT_176353	hypothetical protein	-	-	-	KAH7245822	213	hypothetical protein BKA59DRAFT_176353
12825	gnl|WGS:JAGPXF|BKA59DRAFT_mRNA176369	BKA59DRAFT_176369	JAGPXF010000004.1[+]2246463-2247990	BKA59DRAFT_176369	BKA59DRAFT_176369	Protoglobin-domain-containing protein	-	-	-	KAH7245824	268	Protoglobin-domain-containing protein
1469	gnl|WGS:JAGPXF|BKA59DRAFT_mRNA176490	BKA59DRAFT_176490	JAGPXF010000004.1[-]2255598-2258253	BKA59DRAFT_176490	BKA59DRAFT_176490	hypothetical protein	-	-	-	KAH7245826	708	hypothetical protein BKA59DRAFT_176490
9887	gnl|WGS:JAGPXF|BKA59DRAFT_mRNA17650	BKA59DRAFT_17650	JAGPXF010000001.1[-]2246960-2248614	BKA59DRAFT_17650	BKA59DRAFT_17650	2-nitropropane dioxygenase	GO:0003674,GO:0003700,GO:0005575,GO:0005622,GO:0005623,GO:0005634,GO:0006355,GO:0008150,GO:0009410,GO:0009889,GO:0010468,GO:0010556,GO:0019219,GO:0019222,GO:0031323,GO:0031326,GO:0042221,GO:0043226,GO:0043227,GO:0043229,GO:0043231,GO:0044424,GO:0044464,GO:0050789,GO:0050794,GO:0050896,GO:0051171,GO:0051252,GO:0060255,GO:0065007,GO:0080090,GO:0140110,GO:1903506,GO:2000112,GO:2001141	K00459-ko00910 Nitrogen metabolism	-	KAH7262232	354	2-nitropropane dioxygenase
6943	gnl|WGS:JAGPXF|BKA59DRAFT_mRNA176643	BKA59DRAFT_176643	JAGPXF010000004.1[+]2272633-2274492	BKA59DRAFT_176643	BKA59DRAFT_176643	Golgi transport complex subunit 5-domain-containing protein	GO:0005575,GO:0005622,GO:0005623,GO:0005737,GO:0005794,GO:0005829,GO:0006810,GO:0006891,GO:0008104,GO:0008150,GO:0009987,GO:0012505,GO:0016192,GO:0017119,GO:0032258,GO:0032991,GO:0033036,GO:0033365,GO:0034613,GO:0043226,GO:0043227,GO:0043229,GO:0043231,GO:0044422,GO:0044424,GO:0044431,GO:0044444,GO:0044446,GO:0044464,GO:0048193,GO:0051179,GO:0051234,GO:0051641,GO:0061919,GO:0070727,GO:0072665,GO:…	-	-	KAH7245829	440	Golgi transport complex subunit 5-domain-containing protein
5911	gnl|WGS:JAGPXF|BKA59DRAFT_mRNA176685	BKA59DRAFT_176685	JAGPXF010000004.1[+]2274583-2276114	BKA59DRAFT_176685	BKA59DRAFT_176685	hypothetical protein	-	K05768-ko04810 Regulation of actin cytoskeleton;ko04666 Fc gamma R-mediated phagocytosis;ko05203 Viral carcinogenesis	KOG0443-Actin regulatory proteins (gelsolin/villin family)[Z]	KAH7245830	396	hypothetical protein BKA59DRAFT_176685
13332	gnl|WGS:JAGPXF|BKA59DRAFT_mRNA176695	BKA59DRAFT_176695	JAGPXF010000004.1[+]2277403-2278795	BKA59DRAFT_176695	BKA59DRAFT_176695	Endonuclease/exonuclease/phosphatase	-	-	-	KAH7245831	311	Endonuclease/exonuclease/phosphatase
13331	gnl|WGS:JAGPXF|BKA59DRAFT_mRNA176696	BKA59DRAFT_176696	JAGPXF010000004.1[-]2278796-2279298	BKA59DRAFT_176696	BKA59DRAFT_176696	hypothetical protein	-	-	-	KAH7245832	93	hypothetical protein BKA59DRAFT_176696
3846	gnl|WGS:JAGPXF|BKA59DRAFT_mRNA176713	BKA59DRAFT_176713	JAGPXF010000004.1[-]2286352-2286976	BKA59DRAFT_176713	BKA59DRAFT_176713	hypothetical protein	-	-	-	KAH7245833	118	hypothetical protein BKA59DRAFT_176713
5332	gnl|WGS:JAGPXF|BKA59DRAFT_mRNA176803	BKA59DRAFT_176803	JAGPXF010000004.1[+]2308172-2309668	BKA59DRAFT_176803	BKA59DRAFT_176803	hypothetical protein	-	-	KOG1198-Zinc-binding oxidoreductase[CR]	KAH7245838	349	hypothetical protein BKA59DRAFT_176803
13774	gnl|WGS:JAGPXF|BKA59DRAFT_mRNA176873	BKA59DRAFT_176873	JAGPXF010000004.1[-]2314390-2315327	BKA59DRAFT_176873	BKA59DRAFT_176873	hypothetical protein	-	-	-	KAH7245840	163	hypothetical protein BKA59DRAFT_176873
4764	gnl|WGS:JAGPXF|BKA59DRAFT_mRNA17701	BKA59DRAFT_17701	JAGPXF010000001.1[+]2255352-2257123	BKA59DRAFT_17701	BKA59DRAFT_17701	kinase-like domain-containing protein	GO:0000166,GO:0000287,GO:0000322,GO:0000323,GO:0000324,GO:0000902,GO:0001678,GO:0003674,GO:0003824,GO:0004672,GO:0004674,GO:0004713,GO:0005488,GO:0005524,GO:0005575,GO:0005622,GO:0005623,GO:0005634,GO:0005737,GO:0005739,GO:0005773,GO:0005783,GO:0005886,GO:0005933,GO:0005935,GO:0005937,GO:0006464,GO:0006468,GO:0006793,GO:0006796,GO:0006807,GO:0006810,GO:0006897,GO:0007154,GO:0007165,GO:0008144,GO:…	K02218-ko04011 MAPK signaling pathway - yeast;ko04392 Hippo signaling pathway - multiple species	KOG1165-Casein kinase (serine/threonine/tyrosine protein kinase)[T]	KAH7262234	453	kinase-like domain-containing protein
11390	gnl|WGS:JAGPXF|BKA59DRAFT_mRNA177034	BKA59DRAFT_177034	JAGPXF010000004.1[-]2334719-2338434	BKA59DRAFT_177034	BKA59DRAFT_177034	armadillo-type protein	GO:0000060,GO:0000166,GO:0001882,GO:0001883,GO:0003674,GO:0005048,GO:0005215,GO:0005488,GO:0005525,GO:0005575,GO:0005622,GO:0005623,GO:0005634,GO:0005635,GO:0005643,GO:0005737,GO:0006403,GO:0006405,GO:0006406,GO:0006606,GO:0006607,GO:0006610,GO:0006611,GO:0006810,GO:0006886,GO:0006913,GO:0007088,GO:0007346,GO:0008104,GO:0008139,GO:0008150,GO:0008152,GO:0008565,GO:0010389,GO:0010467,GO:0010564,GO:…	-	KOG2171-Karyopherin (importin) beta 3[YU]	KAH7245845	1096	armadillo-type protein
14274	gnl|WGS:JAGPXF|BKA59DRAFT_mRNA177127	BKA59DRAFT_177127	JAGPXF010000004.1[+]2340232-2342332	BKA59DRAFT_177127	BKA59DRAFT_177127	hypothetical protein	GO:0000920,GO:0003674,GO:0004857,GO:0004864,GO:0004865,GO:0005575,GO:0005622,GO:0005623,GO:0005634,GO:0005737,GO:0005829,GO:0006810,GO:0006897,GO:0006950,GO:0007088,GO:0007154,GO:0007346,GO:0008150,GO:0009267,GO:0009605,GO:0009892,GO:0009896,GO:0009987,GO:0009991,GO:0010563,GO:0010564,GO:0010605,GO:0010638,GO:0010921,GO:0010923,GO:0010965,GO:0016192,GO:0019208,GO:0019212,GO:0019220,GO:0019222,GO:…	-	KOG1764-5'-AMP-activated protein kinase, gamma subunit[C]	KAH7245846	523	hypothetical protein BKA59DRAFT_177127
13264	gnl|WGS:JAGPXF|BKA59DRAFT_mRNA177161	BKA59DRAFT_177161	JAGPXF010000004.1[-]2345776-2347580	BKA59DRAFT_177161	BKA59DRAFT_177161	glycoside hydrolase superfamily	GO:0000003,GO:0000322,GO:0000323,GO:0000324,GO:0000746,GO:0000747,GO:0003674,GO:0003676,GO:0003723,GO:0003729,GO:0003824,GO:0004553,GO:0005488,GO:0005575,GO:0005576,GO:0005618,GO:0005622,GO:0005623,GO:0005737,GO:0005773,GO:0005783,GO:0006950,GO:0007154,GO:0007155,GO:0008150,GO:0009267,GO:0009268,GO:0009277,GO:0009405,GO:0009605,GO:0009607,GO:0009628,GO:0009986,GO:0009987,GO:0009991,GO:0012505,GO:…	-	-	KAH7245848	375	glycoside hydrolase superfamily
7629	gnl|WGS:JAGPXF|BKA59DRAFT_mRNA177344	BKA59DRAFT_177344	JAGPXF010000004.1[+]2361513-2364130	BKA59DRAFT_177344	BKA59DRAFT_177344	SprT-like family-domain-containing protein	GO:0003674,GO:0003676,GO:0003677,GO:0003824,GO:0005488,GO:0006139,GO:0006259,GO:0006281,GO:0006304,GO:0006508,GO:0006725,GO:0006807,GO:0006950,GO:0006974,GO:0008150,GO:0008152,GO:0008233,GO:0009987,GO:0016787,GO:0019538,GO:0033554,GO:0034641,GO:0035510,GO:0036297,GO:0043170,GO:0043412,GO:0044237,GO:0044238,GO:0044260,GO:0044728,GO:0046483,GO:0050896,GO:0051716,GO:0070988,GO:0071704,GO:0080111,GO:…	-	KOG3854-SPRT-like metalloprotease[S]	KAH7245851	700	SprT-like family-domain-containing protein
3556	gnl|WGS:JAGPXF|BKA59DRAFT_mRNA177438	BKA59DRAFT_177438	JAGPXF010000004.1[+]2365968-2366903	BKA59DRAFT_177438	BKA59DRAFT_177438	HIT-like domain-containing protein	GO:0000166,GO:0003674,GO:0003824,GO:0005488,GO:0005575,GO:0005622,GO:0005623,GO:0005634,GO:0005737,GO:0006139,GO:0006725,GO:0006753,GO:0006793,GO:0006796,GO:0006807,GO:0008150,GO:0008152,GO:0009117,GO:0009987,GO:0016787,GO:0016810,GO:0016811,GO:0019637,GO:0034641,GO:0036094,GO:0043226,GO:0043227,GO:0043229,GO:0043231,GO:0043530,GO:0044237,GO:0044238,GO:0044281,GO:0044424,GO:0044464,GO:0046483,GO:…	-	KOG3275-Zinc-binding protein of the histidine triad (HIT) family[T]	KAH7245853	133	HIT-like domain-containing protein
4358	gnl|WGS:JAGPXF|BKA59DRAFT_mRNA1775	BKA59DRAFT_1775	JAGPXF010000001.1[+]784111-784842	BKA59DRAFT_1775	BKA59DRAFT_1775	hypothetical protein	-	-	-	KAH7261761	94	hypothetical protein BKA59DRAFT_1775
7958	gnl|WGS:JAGPXF|BKA59DRAFT_mRNA177512	BKA59DRAFT_177512	JAGPXF010000004.1[-]2370610-2371566	BKA59DRAFT_177512	BKA59DRAFT_177512	hypothetical protein	-	-	KOG3408-U1-like Zn-finger-containing protein, probabl erole in RNA processing/splicing[A]	KAH7245856	119	hypothetical protein BKA59DRAFT_177512
9145	gnl|WGS:JAGPXF|BKA59DRAFT_mRNA177785	BKA59DRAFT_177785	JAGPXF010000004.1[-]2381954-2383489	BKA59DRAFT_177785	BKA59DRAFT_177785	hypothetical protein	GO:0000502,GO:0003674,GO:0005198,GO:0005575,GO:0005622,GO:0005623,GO:0005634,GO:0005737,GO:0005829,GO:0005838,GO:0006508,GO:0006511,GO:0006807,GO:0007088,GO:0007346,GO:0008150,GO:0008152,GO:0008541,GO:0009056,GO:0009057,GO:0009896,GO:0009987,GO:0010498,GO:0010564,GO:0010638,GO:0010965,GO:0016043,GO:0019538,GO:0019941,GO:0022607,GO:0022624,GO:0030071,GO:0030163,GO:0031331,GO:0031597,GO:0032270,GO:…	K03039-ko03050 Proteasome;ko05169 Epstein-Barr virus infection	KOG2908-26S proteasome regulatory complex, subunit RPN9/PSMD13[O]	KAH7245860	381	hypothetical protein BKA59DRAFT_177785
9143	gnl|WGS:JAGPXF|BKA59DRAFT_mRNA177788	BKA59DRAFT_177788	JAGPXF010000004.1[+]2379728-2381969	BKA59DRAFT_177788	BKA59DRAFT_177788	Gaa1-like protein	GO:0005575,GO:0005622,GO:0005623,GO:0005737,GO:0005783,GO:0005789,GO:0006464,GO:0006497,GO:0006505,GO:0006506,GO:0006629,GO:0006643,GO:0006644,GO:0006650,GO:0006661,GO:0006664,GO:0006793,GO:0006796,GO:0006807,GO:0008150,GO:0008152,GO:0008610,GO:0008654,GO:0009058,GO:0009059,GO:0009247,GO:0009987,GO:0012505,GO:0016020,GO:0016021,GO:0016255,GO:0019538,GO:0019637,GO:0030176,GO:0031224,GO:0031227,GO:…	K05289-ko00563 Glycosylphosphatidylinositol(GPI)-anchor biosynthesis	KOG3566-Glycosylphosphatidylinositol anchor attachment protein GAA1[O]	KAH7245859	593	Gaa1-like protein
4738	gnl|WGS:JAGPXF|BKA59DRAFT_mRNA177934	BKA59DRAFT_177934	JAGPXF010000004.1[-]2387383-2389540	BKA59DRAFT_177934	BKA59DRAFT_177934	hypothetical protein	GO:0000123,GO:0000124,GO:0003674,GO:0003824,GO:0004843,GO:0005198,GO:0005488,GO:0005515,GO:0005575,GO:0005622,GO:0005623,GO:0005634,GO:0005654,GO:0006139,GO:0006325,GO:0006338,GO:0006355,GO:0006357,GO:0006396,GO:0006464,GO:0006473,GO:0006475,GO:0006479,GO:0006508,GO:0006725,GO:0006807,GO:0006996,GO:0008150,GO:0008152,GO:0008213,GO:0008233,GO:0008234,GO:0008380,GO:0009889,GO:0009987,GO:0010467,GO:…	-	KOG1867-Ubiquitin-specific protease[O]	KAH7245862	514	hypothetical protein BKA59DRAFT_177934
9452	gnl|WGS:JAGPXF|BKA59DRAFT_mRNA178247	BKA59DRAFT_178247	JAGPXF010000004.1[+]2405824-2407365	BKA59DRAFT_178247	BKA59DRAFT_178247	hypothetical protein	GO:0003674,GO:0003824,GO:0004843,GO:0005575,GO:0005622,GO:0005623,GO:0005634,GO:0005737,GO:0005829,GO:0006355,GO:0006464,GO:0006508,GO:0006511,GO:0006807,GO:0006950,GO:0006986,GO:0007154,GO:0007165,GO:0008150,GO:0008152,GO:0008233,GO:0008234,GO:0009056,GO:0009057,GO:0009889,GO:0009987,GO:0010033,GO:0010243,GO:0010468,GO:0010498,GO:0010556,GO:0016579,GO:0016787,GO:0019219,GO:0019222,GO:0019538,GO:…	K13719-ko04141 Protein processing in endoplasmic reticulum	KOG3288-OTU-like cysteine protease[TO]	KAH7245868	367	hypothetical protein BKA59DRAFT_178247
8075	gnl|WGS:JAGPXF|BKA59DRAFT_mRNA178276	BKA59DRAFT_178276	JAGPXF010000004.1[+]2413441-2414865	BKA59DRAFT_178276	BKA59DRAFT_178276	hypothetical protein	-	-	-	KAH7245871	341	hypothetical protein BKA59DRAFT_178276
1661	gnl|WGS:JAGPXF|BKA59DRAFT_mRNA17836	BKA59DRAFT_17836	JAGPXF010000001.1[+]2259179-2261404	BKA59DRAFT_17836	BKA59DRAFT_17836	hypothetical protein	GO:0000123,GO:0000228,GO:0000785,GO:0000790,GO:0000812,GO:0003674,GO:0003676,GO:0003677,GO:0003712,GO:0003714,GO:0005488,GO:0005575,GO:0005622,GO:0005623,GO:0005634,GO:0005654,GO:0005694,GO:0006139,GO:0006259,GO:0006281,GO:0006325,GO:0006338,GO:0006464,GO:0006473,GO:0006475,GO:0006725,GO:0006807,GO:0006950,GO:0006974,GO:0006996,GO:0008150,GO:0008152,GO:0009889,GO:0009890,GO:0009892,GO:0009987,GO:…	-	KOG2656-DNA methyltransferase 1-associated protein-1[BK]	KAH7262236	624	hypothetical protein BKA59DRAFT_17836
8420	gnl|WGS:JAGPXF|BKA59DRAFT_mRNA178889	BKA59DRAFT_178889	JAGPXF010000004.1[-]2485534-2487591	BKA59DRAFT_178889	BKA59DRAFT_178889	hypothetical protein	GO:0000054,GO:0000055,GO:0001671,GO:0003674,GO:0005488,GO:0005515,GO:0005575,GO:0005622,GO:0005623,GO:0005634,GO:0005730,GO:0005737,GO:0005739,GO:0005829,GO:0006139,GO:0006364,GO:0006396,GO:0006403,GO:0006405,GO:0006611,GO:0006725,GO:0006807,GO:0006810,GO:0006886,GO:0006897,GO:0006913,GO:0008047,GO:0008104,GO:0008150,GO:0008152,GO:0008361,GO:0009987,GO:0010467,GO:0015031,GO:0015833,GO:0015931,GO:…	-	KOG0717-Molecular chaperone (DnaJ superfamily)[O]	KAH7245879	528	hypothetical protein BKA59DRAFT_178889
13513	gnl|WGS:JAGPXF|BKA59DRAFT_mRNA17898	BKA59DRAFT_17898	JAGPXF010000001.1[-]2272989-2275549	BKA59DRAFT_17898	BKA59DRAFT_17898	fungal-specific transcription factor domain-containing protein	-	-	-	KAH7262237	690	fungal-specific transcription factor domain-containing protein
12692	gnl|WGS:JAGPXF|BKA59DRAFT_mRNA179095	BKA59DRAFT_179095	JAGPXF010000004.1[+]2514904-2516877	BKA59DRAFT_179095	BKA59DRAFT_179095	mitochondrial carrier domain-containing protein	GO:0000041,GO:0003674,GO:0005215,GO:0005381,GO:0005575,GO:0005622,GO:0005623,GO:0005737,GO:0005739,GO:0005740,GO:0005743,GO:0006139,GO:0006396,GO:0006725,GO:0006807,GO:0006810,GO:0006811,GO:0006812,GO:0006826,GO:0006839,GO:0008150,GO:0008152,GO:0008324,GO:0008380,GO:0009987,GO:0010467,GO:0015075,GO:0015318,GO:0016020,GO:0016021,GO:0016070,GO:0019866,GO:0022857,GO:0022890,GO:0030001,GO:0031090,GO:…	-	KOG0760-Mitochondrial carrier protein MRS3/4[C]	KAH7245887	310	mitochondrial carrier domain-containing protein
4714	gnl|WGS:JAGPXF|BKA59DRAFT_mRNA179223	BKA59DRAFT_179223	JAGPXF010000004.1[+]2509250-2512436	BKA59DRAFT_179223	BKA59DRAFT_179223	autophagy protein Apg9-domain-containing protein	GO:0000045,GO:0000322,GO:0000323,GO:0000324,GO:0000329,GO:0000407,GO:0000422,GO:0005575,GO:0005622,GO:0005623,GO:0005737,GO:0005739,GO:0005773,GO:0005774,GO:0005776,GO:0006914,GO:0006996,GO:0007005,GO:0007033,GO:0008104,GO:0008150,GO:0008152,GO:0009056,GO:0009987,GO:0012506,GO:0016020,GO:0016021,GO:0016043,GO:0016236,GO:0016237,GO:0022411,GO:0022607,GO:0030659,GO:0031090,GO:0031224,GO:0031410,GO:…	-	KOG2173-Integral membrane protein[R]	KAH7245886	900	autophagy protein Apg9-domain-containing protein
10338	gnl|WGS:JAGPXF|BKA59DRAFT_mRNA179352	BKA59DRAFT_179352	JAGPXF010000004.1[+]2519571-2520851	BKA59DRAFT_179352	BKA59DRAFT_179352	hypothetical protein	-	-	-	KAH7245889	305	hypothetical protein BKA59DRAFT_179352
3472	gnl|WGS:JAGPXF|BKA59DRAFT_mRNA17939	BKA59DRAFT_17939	JAGPXF010000001.1[+]2278808-2279660	BKA59DRAFT_17939	BKA59DRAFT_17939	cwf18 pre-mRNA splicing factor-domain-containing protein	GO:0000375,GO:0000377,GO:0000398,GO:0005575,GO:0005622,GO:0005623,GO:0005634,GO:0005681,GO:0005684,GO:0006139,GO:0006396,GO:0006397,GO:0006725,GO:0006807,GO:0008150,GO:0008152,GO:0008380,GO:0009987,GO:0010467,GO:0016070,GO:0016071,GO:0032991,GO:0034641,GO:0043170,GO:0043226,GO:0043227,GO:0043229,GO:0043231,GO:0044237,GO:0044238,GO:0044422,GO:0044424,GO:0044428,GO:0044446,GO:0044464,GO:0045292,GO:…	K12871-ko03040 Spliceosome	KOG3407-Uncharacterized conserved protein[S]	KAH7262239	207	cwf18 pre-mRNA splicing factor-domain-containing protein
12436	gnl|WGS:JAGPXF|BKA59DRAFT_mRNA17942	BKA59DRAFT_17942	JAGPXF010000001.1[-]2279632-2280844	BKA59DRAFT_17942	BKA59DRAFT_17942	zinc knuckle-domain-containing protein	-	-	KOG3116-Predicted C3H1-type Zn-finger protein[R]	KAH7262240	299	zinc knuckle-domain-containing protein
283	gnl|WGS:JAGPXF|BKA59DRAFT_mRNA179543	BKA59DRAFT_179543	JAGPXF010000004.1[-]2538846-2540822	BKA59DRAFT_179543	BKA59DRAFT_179543	hypothetical protein	GO:0000723,GO:0000956,GO:0003674,GO:0003676,GO:0003677,GO:0003697,GO:0003723,GO:0003729,GO:0005488,GO:0005575,GO:0005622,GO:0005623,GO:0005634,GO:0005737,GO:0005829,GO:0006139,GO:0006259,GO:0006401,GO:0006402,GO:0006403,GO:0006405,GO:0006406,GO:0006611,GO:0006725,GO:0006807,GO:0006810,GO:0006886,GO:0006913,GO:0006996,GO:0008104,GO:0008150,GO:0008152,GO:0009056,GO:0009057,GO:0009892,GO:0009987,GO:…	-	KOG4212-RNA-binding protein hnRNP-M[A]	KAH7245896	433	hypothetical protein BKA59DRAFT_179543
3128	gnl|WGS:JAGPXF|BKA59DRAFT_mRNA179755	BKA59DRAFT_179755	JAGPXF010000004.1[-]2553238-2555467	BKA59DRAFT_179755	BKA59DRAFT_179755	hypothetical protein	-	-	-	KAH7245900	545	hypothetical protein BKA59DRAFT_179755
1897	gnl|WGS:JAGPXF|BKA59DRAFT_mRNA179876	BKA59DRAFT_179876	JAGPXF010000004.1[-]2565316-2566361	BKA59DRAFT_179876	BKA59DRAFT_179876	ERV/ALR sulfhydryl oxidase domain-containing protein	GO:0000166,GO:0003674,GO:0003756,GO:0003824,GO:0005488,GO:0005575,GO:0005622,GO:0005623,GO:0005737,GO:0005739,GO:0005740,GO:0005758,GO:0006605,GO:0006626,GO:0006810,GO:0006839,GO:0006873,GO:0006875,GO:0006879,GO:0006886,GO:0006950,GO:0006979,GO:0006996,GO:0007005,GO:0008104,GO:0008150,GO:0008152,GO:0009987,GO:0015031,GO:0015035,GO:0015036,GO:0015833,GO:0016043,GO:0016491,GO:0016667,GO:0016670,GO:…	-	KOG3355-Mitochondrial sulfhydryl oxidase involved in the biogenesis of cytosolic Fe/S proteins[O]	KAH7245904	196	ERV/ALR sulfhydryl oxidase domain-containing protein
4884	gnl|WGS:JAGPXF|BKA59DRAFT_mRNA1799	BKA59DRAFT_1799	JAGPXF010000001.1[+]798267-800592	BKA59DRAFT_1799	BKA59DRAFT_1799	hypothetical protein	-	-	KOG0254-Predicted transporter (major facilitator superfamily)[R]	KAH7261768	650	hypothetical protein BKA59DRAFT_1799
3188	gnl|WGS:JAGPXF|BKA59DRAFT_mRNA18	BKA59DRAFT_18	JAGPXF010000001.1[-]30805-32249	BKA59DRAFT_18	BKA59DRAFT_18	heterokaryon incompatibility protein-domain-containing protein	-	-	-	KAH7261545	418	heterokaryon incompatibility protein-domain-containing protein
7086	gnl|WGS:JAGPXF|BKA59DRAFT_mRNA180069	BKA59DRAFT_180069	JAGPXF010000004.1[-]2582021-2584751	BKA59DRAFT_180069	BKA59DRAFT_180069	hypothetical protein	-	-	-	KAH7245910	597	hypothetical protein BKA59DRAFT_180069
11150	gnl|WGS:JAGPXF|BKA59DRAFT_mRNA180133	BKA59DRAFT_180133	JAGPXF010000004.1[-]2592636-2597227	BKA59DRAFT_180133	BKA59DRAFT_180133	armadillo-type protein	GO:0000166,GO:0001882,GO:0001883,GO:0003674,GO:0003676,GO:0003723,GO:0005049,GO:0005488,GO:0005515,GO:0005525,GO:0005575,GO:0005622,GO:0005623,GO:0005634,GO:0005635,GO:0005643,GO:0005737,GO:0006403,GO:0006405,GO:0006409,GO:0006611,GO:0006810,GO:0006886,GO:0006913,GO:0008104,GO:0008150,GO:0012505,GO:0015031,GO:0015833,GO:0015931,GO:0016020,GO:0016021,GO:0017076,GO:0019001,GO:0031074,GO:0031224,GO:…	K14289-ko03013 RNA transport	KOG2020-Nuclear transport receptor CRM1/MSN5 (importin beta superfamily)[YU]	KAH7245913	1274	armadillo-type protein
885	gnl|WGS:JAGPXF|BKA59DRAFT_mRNA180178	BKA59DRAFT_180178	JAGPXF010000004.1[+]2606223-2608189	BKA59DRAFT_180178	BKA59DRAFT_180178	hypothetical protein	GO:0000147,GO:0005575,GO:0005622,GO:0005623,GO:0005737,GO:0005856,GO:0005933,GO:0005935,GO:0005937,GO:0005938,GO:0006810,GO:0006897,GO:0006996,GO:0007010,GO:0008104,GO:0008150,GO:0009987,GO:0015629,GO:0016043,GO:0016192,GO:0022607,GO:0030029,GO:0030036,GO:0030427,GO:0030479,GO:0030863,GO:0030864,GO:0030865,GO:0030866,GO:0033036,GO:0033365,GO:0034613,GO:0042995,GO:0043226,GO:0043228,GO:0043229,GO:…	-	KOG4035-Coeffector of mDia Rho GTPase, regulates actin polymerization and cell adhesion turnover[TZ]	KAH7245918	499	hypothetical protein BKA59DRAFT_180178
8547	gnl|WGS:JAGPXF|BKA59DRAFT_mRNA180225	BKA59DRAFT_180225	JAGPXF010000004.1[+]2600045-2601515	BKA59DRAFT_180225	BKA59DRAFT_180225	hypothetical protein	-	-	-	KAH7245915	300	hypothetical protein BKA59DRAFT_180225
3233	gnl|WGS:JAGPXF|BKA59DRAFT_mRNA180258	BKA59DRAFT_180258	JAGPXF010000004.1[-]2601323-2602725	BKA59DRAFT_180258	BKA59DRAFT_180258	acyl-CoA N-acyltransferase	GO:0003674,GO:0003824,GO:0004596,GO:0005575,GO:0005622,GO:0005623,GO:0005737,GO:0006464,GO:0006473,GO:0006474,GO:0006807,GO:0008080,GO:0008150,GO:0008152,GO:0009987,GO:0010467,GO:0016407,GO:0016410,GO:0016740,GO:0016746,GO:0016747,GO:0017196,GO:0018193,GO:0018206,GO:0019538,GO:0031248,GO:0031365,GO:0031414,GO:0031417,GO:0032879,GO:0032880,GO:0032991,GO:0034212,GO:0036211,GO:0043170,GO:0043412,GO:…	-	KOG3139-N-acetyltransferase[R]	KAH7245916	186	acyl-CoA N-acyltransferase
12682	gnl|WGS:JAGPXF|BKA59DRAFT_mRNA180378	BKA59DRAFT_180378	JAGPXF010000004.1[+]2609812-2613249	BKA59DRAFT_180378	BKA59DRAFT_180378	hypothetical protein	-	-	-	KAH7245919	906	hypothetical protein BKA59DRAFT_180378
10129	gnl|WGS:JAGPXF|BKA59DRAFT_mRNA18052	BKA59DRAFT_18052	JAGPXF010000001.1[-]2290153-2291190	BKA59DRAFT_18052	BKA59DRAFT_18052	ribosomal protein L17	GO:0000002,GO:0000313,GO:0000315,GO:0003674,GO:0003735,GO:0005198,GO:0005575,GO:0005622,GO:0005623,GO:0005737,GO:0005739,GO:0005759,GO:0005761,GO:0005762,GO:0005840,GO:0006412,GO:0006518,GO:0006807,GO:0006996,GO:0007005,GO:0008150,GO:0008152,GO:0009058,GO:0009059,GO:0009987,GO:0010467,GO:0015934,GO:0016043,GO:0019538,GO:0031974,GO:0032543,GO:0032991,GO:0034641,GO:0034645,GO:0043043,GO:0043170,GO:…	-	KOG3280-Mitochondrial/chloroplast ribosomal protein L17[J]	KAH7262244	227	ribosomal protein L17
2706	gnl|WGS:JAGPXF|BKA59DRAFT_mRNA18067	BKA59DRAFT_18067	JAGPXF010000001.1[+]2292176-2293208	BKA59DRAFT_18067	BKA59DRAFT_18067	hypothetical protein	-	-	-	KAH7262246	199	hypothetical protein BKA59DRAFT_18067
8381	gnl|WGS:JAGPXF|BKA59DRAFT_mRNA18111	BKA59DRAFT_18111	JAGPXF010000001.1[+]2296293-2297890	BKA59DRAFT_18111	BKA59DRAFT_18111	hypothetical protein	GO:0003674,GO:0003824,GO:0004655,GO:0005488,GO:0005575,GO:0005622,GO:0005623,GO:0005634,GO:0005737,GO:0005829,GO:0006725,GO:0006778,GO:0006779,GO:0006783,GO:0006807,GO:0008150,GO:0008152,GO:0008270,GO:0009058,GO:0009987,GO:0016829,GO:0016835,GO:0016836,GO:0018130,GO:0019438,GO:0033013,GO:0033014,GO:0034641,GO:0042168,GO:0042440,GO:0043167,GO:0043169,GO:0043226,GO:0043227,GO:0043229,GO:0043231,GO:…	K01698-ko00860 Porphyrin and chlorophyll metabolism	KOG2794-Delta-aminolevulinic acid dehydratase[H]	KAH7262247	386	hypothetical protein BKA59DRAFT_18111
2669	gnl|WGS:JAGPXF|BKA59DRAFT_mRNA181124	BKA59DRAFT_181124	JAGPXF010000004.1[+]2637602-2639927	BKA59DRAFT_181124	BKA59DRAFT_181124	hypothetical protein	-	-	-	KAH7245925	550	hypothetical protein BKA59DRAFT_181124
7359	gnl|WGS:JAGPXF|BKA59DRAFT_mRNA18159	BKA59DRAFT_18159	JAGPXF010000001.1[-]2302653-2304898	BKA59DRAFT_18159	BKA59DRAFT_18159	amidohydrolase 3	-	-	-	KAH7262250	598	amidohydrolase 3
7872	gnl|WGS:JAGPXF|BKA59DRAFT_mRNA18170	BKA59DRAFT_18170	JAGPXF010000001.1[+]2300475-2302679	BKA59DRAFT_18170	BKA59DRAFT_18170	acyltransferase family-domain-containing protein	-	-	-	KAH7262249	521	acyltransferase family-domain-containing protein
5059	gnl|WGS:JAGPXF|BKA59DRAFT_mRNA181778	BKA59DRAFT_181778	JAGPXF010000004.1[+]2681878-2684750	BKA59DRAFT_181778	BKA59DRAFT_181778	CP2 transcription factor-domain-containing protein	-	-	KOG4091-Transcription factor[K]	KAH7245934	790	CP2 transcription factor-domain-containing protein
10102	gnl|WGS:JAGPXF|BKA59DRAFT_mRNA181809	BKA59DRAFT_181809	JAGPXF010000004.1[-]2679028-2680281	BKA59DRAFT_181809	BKA59DRAFT_181809	hypothetical protein	-	-	-	KAH7245933	210	hypothetical protein BKA59DRAFT_181809
9603	gnl|WGS:JAGPXF|BKA59DRAFT_mRNA181861	BKA59DRAFT_181861	JAGPXF010000004.1[-]2678747-2679185	BKA59DRAFT_181861	BKA59DRAFT_181861	hypothetical protein	-	-	-	KAH7245932	85	hypothetical protein BKA59DRAFT_181861
2945	gnl|WGS:JAGPXF|BKA59DRAFT_mRNA18189	BKA59DRAFT_18189	JAGPXF010000001.1[+]2307547-2308332	BKA59DRAFT_18189	BKA59DRAFT_18189	hypothetical protein	-	-	-	KAH7262252	116	hypothetical protein BKA59DRAFT_18189
8221	gnl|WGS:JAGPXF|BKA59DRAFT_mRNA182051	BKA59DRAFT_182051	JAGPXF010000004.1[-]2689688-2690506	BKA59DRAFT_182051	BKA59DRAFT_182051	hypothetical protein	-	-	KOG3276-Uncharacterized conserved protein, contains YggU domain[S]	KAH7245935	117	hypothetical protein BKA59DRAFT_182051
2885	gnl|WGS:JAGPXF|BKA59DRAFT_mRNA182068	BKA59DRAFT_182068	JAGPXF010000004.1[-]2700800-2702591	BKA59DRAFT_182068	BKA59DRAFT_182068	RPAP1-like protein	GO:0000428,GO:0005575,GO:0005622,GO:0005623,GO:0005634,GO:0005654,GO:0005665,GO:0005737,GO:0006139,GO:0006351,GO:0006366,GO:0006725,GO:0006807,GO:0008150,GO:0008152,GO:0009058,GO:0009059,GO:0009987,GO:0010467,GO:0016070,GO:0016591,GO:0018130,GO:0019438,GO:0030880,GO:0031974,GO:0031981,GO:0032774,GO:0032991,GO:0034641,GO:0034645,GO:0034654,GO:0043170,GO:0043226,GO:0043227,GO:0043229,GO:0043231,GO:…	-	KOG1894-Uncharacterized conserved protein[S]	KAH7245939	427	RPAP1-like protein
12315	gnl|WGS:JAGPXF|BKA59DRAFT_mRNA182143	BKA59DRAFT_182143	JAGPXF010000004.1[+]2705013-2707587	BKA59DRAFT_182143	BKA59DRAFT_182143	hypothetical protein	GO:0000082,GO:0000083,GO:0000228,GO:0000278,GO:0000417,GO:0000785,GO:0000790,GO:0005575,GO:0005622,GO:0005623,GO:0005634,GO:0005694,GO:0006139,GO:0006323,GO:0006325,GO:0006333,GO:0006334,GO:0006336,GO:0006342,GO:0006351,GO:0006354,GO:0006355,GO:0006366,GO:0006368,GO:0006725,GO:0006807,GO:0006996,GO:0007049,GO:0008150,GO:0008152,GO:0009058,GO:0009059,GO:0009889,GO:0009890,GO:0009892,GO:0009987,GO:…	-	-	KAH7245940	665	hypothetical protein BKA59DRAFT_182143
4396	gnl|WGS:JAGPXF|BKA59DRAFT_mRNA1822	BKA59DRAFT_1822	JAGPXF010000001.1[-]806721-811524	BKA59DRAFT_1822	BKA59DRAFT_1822	hypothetical protein	-	-	KOG4306-Glycosylphosphatidylinositol-specific phospholipase C[T]	KAH7261771	1489	hypothetical protein BKA59DRAFT_1822
4204	gnl|WGS:JAGPXF|BKA59DRAFT_mRNA182243	BKA59DRAFT_182243	JAGPXF010000004.1[+]2716325-2718249	BKA59DRAFT_182243	BKA59DRAFT_182243	hypothetical protein	-	-	-	KAH7245944	342	hypothetical protein BKA59DRAFT_182243
11024	gnl|WGS:JAGPXF|BKA59DRAFT_mRNA182504	BKA59DRAFT_182504	JAGPXF010000004.1[-]2743066-2744653	BKA59DRAFT_182504	BKA59DRAFT_182504	hypothetical protein	GO:0001510,GO:0002939,GO:0003674,GO:0003824,GO:0005575,GO:0005622,GO:0005623,GO:0005634,GO:0005737,GO:0006139,GO:0006396,GO:0006399,GO:0006400,GO:0006725,GO:0006807,GO:0008033,GO:0008150,GO:0008152,GO:0008168,GO:0008173,GO:0008175,GO:0008757,GO:0009019,GO:0009451,GO:0009987,GO:0010467,GO:0016070,GO:0016423,GO:0016740,GO:0016741,GO:0030488,GO:0032259,GO:0034470,GO:0034641,GO:0034660,GO:0043170,GO:…	-	KOG2967-Uncharacterized conserved protein[S]	KAH7245954	462	hypothetical protein BKA59DRAFT_182504
1282	gnl|WGS:JAGPXF|BKA59DRAFT_mRNA182510	BKA59DRAFT_182510	JAGPXF010000004.1[-]2736009-2736501	BKA59DRAFT_182510	BKA59DRAFT_182510	hypothetical protein	-	-	-	KAH7245951	101	hypothetical protein BKA59DRAFT_182510
1281	gnl|WGS:JAGPXF|BKA59DRAFT_mRNA182511	BKA59DRAFT_182511	JAGPXF010000004.1[-]2735095-2736008	BKA59DRAFT_182511	BKA59DRAFT_182511	hypothetical protein	-	-	-	KAH7245950	267	hypothetical protein BKA59DRAFT_182511
1800	gnl|WGS:JAGPXF|BKA59DRAFT_mRNA182535	BKA59DRAFT_182535	JAGPXF010000004.1[+]2741112-2743065	BKA59DRAFT_182535	BKA59DRAFT_182535	hypothetical protein	GO:0000228,GO:0000278,GO:0000428,GO:0000785,GO:0000790,GO:0003674,GO:0003676,GO:0003677,GO:0003697,GO:0003824,GO:0003896,GO:0003899,GO:0005488,GO:0005575,GO:0005622,GO:0005623,GO:0005634,GO:0005657,GO:0005658,GO:0005694,GO:0005737,GO:0006139,GO:0006259,GO:0006260,GO:0006261,GO:0006269,GO:0006270,GO:0006271,GO:0006273,GO:0006725,GO:0006807,GO:0007049,GO:0008150,GO:0008152,GO:0009058,GO:0009059,GO:…	K02684-ko00230 Purine metabolism;ko00240 Pyrimidine metabolism;ko03030 DNA replication	KOG2851-Eukaryotic-type DNA primase, catalytic (small) subunit[L]	KAH7245953	499	hypothetical protein BKA59DRAFT_182535
10363	gnl|WGS:JAGPXF|BKA59DRAFT_mRNA18265	BKA59DRAFT_18265	JAGPXF010000001.1[+]2318065-2318748	BKA59DRAFT_18265	BKA59DRAFT_18265	hypothetical protein	-	-	-	KAH7262256	129	hypothetical protein BKA59DRAFT_18265
12823	gnl|WGS:JAGPXF|BKA59DRAFT_mRNA182789	BKA59DRAFT_182789	JAGPXF010000004.1[-]2746948-2748976	BKA59DRAFT_182789	BKA59DRAFT_182789	major facilitator superfamily domain-containing protein	-	-	KOG2504-Monocarboxylate transporter[G]	KAH7245956	478	major facilitator superfamily domain-containing protein
13352	gnl|WGS:JAGPXF|BKA59DRAFT_mRNA182812	BKA59DRAFT_182812	JAGPXF010000004.1[+]2751625-2754462	BKA59DRAFT_182812	BKA59DRAFT_182812	P-loop containing nucleoside triphosphate hydrolase protein	-	-	KOG4280-Kinesin-like protein[Z]	KAH7245958	712	P-loop containing nucleoside triphosphate hydrolase protein
5929	gnl|WGS:JAGPXF|BKA59DRAFT_mRNA182827	BKA59DRAFT_182827	JAGPXF010000004.1[-]2755799-2756890	BKA59DRAFT_182827	BKA59DRAFT_182827	hypothetical protein	-	-	-	KAH7245959	138	hypothetical protein BKA59DRAFT_182827
7661	gnl|WGS:JAGPXF|BKA59DRAFT_mRNA182889	BKA59DRAFT_182889	JAGPXF010000004.1[-]2763521-2765759	BKA59DRAFT_182889	BKA59DRAFT_182889	hypothetical protein	-	-	KOG1558-Fe2+/Zn2+ regulated transporter[P]	KAH7245961	525	hypothetical protein BKA59DRAFT_182889
7524	gnl|WGS:JAGPXF|BKA59DRAFT_mRNA183066	BKA59DRAFT_183066	JAGPXF010000004.1[+]2778585-2779720	BKA59DRAFT_183066	BKA59DRAFT_183066	ankyrin repeat-containing domain protein	-	-	KOG0195-Integrin-linked kinase[T]	KAH7245965	156	ankyrin repeat-containing domain protein
9770	gnl|WGS:JAGPXF|BKA59DRAFT_mRNA183213	BKA59DRAFT_183213	JAGPXF010000004.1[-]2786940-2789559	BKA59DRAFT_183213	BKA59DRAFT_183213	glycoside hydrolase superfamily	GO:0000322,GO:0000323,GO:0000324,GO:0000329,GO:0003674,GO:0003824,GO:0004553,GO:0005575,GO:0005622,GO:0005623,GO:0005737,GO:0005773,GO:0005774,GO:0005829,GO:0006629,GO:0006706,GO:0008150,GO:0008152,GO:0008202,GO:0008422,GO:0009056,GO:0015926,GO:0016020,GO:0016042,GO:0016134,GO:0016136,GO:0016137,GO:0016139,GO:0016787,GO:0016798,GO:0031090,GO:0043226,GO:0043227,GO:0043229,GO:0043231,GO:0044238,GO:…	-	-	KAH7245967	768	glycoside hydrolase superfamily
7810	gnl|WGS:JAGPXF|BKA59DRAFT_mRNA183296	BKA59DRAFT_183296	JAGPXF010000004.1[+]2794989-2796248	BKA59DRAFT_183296	BKA59DRAFT_183296	hypothetical protein	-	-	-	KAH7245970	314	hypothetical protein BKA59DRAFT_183296
12062	gnl|WGS:JAGPXF|BKA59DRAFT_mRNA183330	BKA59DRAFT_183330	JAGPXF010000004.1[-]2805590-2808245	BKA59DRAFT_183330	BKA59DRAFT_183330	adaptin N terminal region-domain-containing protein	GO:0003674,GO:0005488,GO:0005515,GO:0005575,GO:0005622,GO:0005623,GO:0005737,GO:0005768,GO:0005794,GO:0005798,GO:0005829,GO:0006810,GO:0006886,GO:0006892,GO:0006896,GO:0007034,GO:0008104,GO:0008150,GO:0012505,GO:0012506,GO:0012510,GO:0015031,GO:0015833,GO:0016020,GO:0016192,GO:0016197,GO:0030117,GO:0030118,GO:0030119,GO:0030120,GO:0030121,GO:0030125,GO:0030130,GO:0030131,GO:0030133,GO:0030135,GO:…	-	KOG1061-Vesicle coat complex AP-1/AP-2/AP-4, beta subunit[U]	KAH7245976	747	adaptin N terminal region-domain-containing protein
3420	gnl|WGS:JAGPXF|BKA59DRAFT_mRNA183353	BKA59DRAFT_183353	JAGPXF010000004.1[-]2813479-2814965	BKA59DRAFT_183353	BKA59DRAFT_183353	programmed cell death protein 2	GO:0005575,GO:0005622,GO:0005623,GO:0005737,GO:0006139,GO:0006364,GO:0006396,GO:0006725,GO:0006807,GO:0008150,GO:0008152,GO:0009987,GO:0010467,GO:0016070,GO:0016072,GO:0022613,GO:0030490,GO:0034470,GO:0034641,GO:0034660,GO:0042254,GO:0042274,GO:0043170,GO:0044085,GO:0044237,GO:0044238,GO:0044424,GO:0044464,GO:0046483,GO:0071704,GO:0071840,GO:0090304,GO:1901360	-	KOG2061-Uncharacterized MYND Zn-finger protein[R]	KAH7245980	400	programmed cell death protein 2
8211	gnl|WGS:JAGPXF|BKA59DRAFT_mRNA183452	BKA59DRAFT_183452	JAGPXF010000004.1[-]2822254-2824998	BKA59DRAFT_183452	BKA59DRAFT_183452	hypothetical protein	GO:0000082,GO:0000083,GO:0000278,GO:0000280,GO:0000976,GO:0000977,GO:0000978,GO:0000981,GO:0000982,GO:0000987,GO:0001012,GO:0001067,GO:0001077,GO:0001228,GO:0003674,GO:0003676,GO:0003677,GO:0003690,GO:0003700,GO:0005488,GO:0005575,GO:0005622,GO:0005623,GO:0005634,GO:0005737,GO:0006139,GO:0006351,GO:0006355,GO:0006357,GO:0006366,GO:0006725,GO:0006807,GO:0006996,GO:0007049,GO:0007072,GO:0007074,GO:…	-	KOG3576-Ovo and related transcription factors[K]	KAH7245982	821	hypothetical protein BKA59DRAFT_183452
14364	gnl|WGS:JAGPXF|BKA59DRAFT_mRNA183521	BKA59DRAFT_183521	JAGPXF010000004.1[-]2836297-2838704	BKA59DRAFT_183521	BKA59DRAFT_183521	chaperonin Cpn60/TCP-1 family	GO:0003674,GO:0005488,GO:0005515,GO:0005575,GO:0005622,GO:0005623,GO:0005737,GO:0005829,GO:0005832,GO:0005856,GO:0006457,GO:0006458,GO:0008150,GO:0009987,GO:0032991,GO:0043226,GO:0043228,GO:0043229,GO:0043232,GO:0044183,GO:0044424,GO:0044444,GO:0044445,GO:0044464,GO:0051082,GO:0061077,GO:0101031	-	KOG0361-Chaperonin complex component, TCP-1 eta subunit (CCT7)[O]	KAH7245987	556	chaperonin Cpn60/TCP-1 family
9352	gnl|WGS:JAGPXF|BKA59DRAFT_mRNA183553	BKA59DRAFT_183553	JAGPXF010000004.1[+]2834149-2836297	BKA59DRAFT_183553	BKA59DRAFT_183553	hypothetical protein	GO:0000122,GO:0000183,GO:0003674,GO:0003676,GO:0003677,GO:0003682,GO:0003824,GO:0004402,GO:0005488,GO:0005575,GO:0005622,GO:0005623,GO:0005634,GO:0006139,GO:0006259,GO:0006281,GO:0006325,GO:0006342,GO:0006348,GO:0006355,GO:0006357,GO:0006464,GO:0006473,GO:0006475,GO:0006725,GO:0006807,GO:0006950,GO:0006974,GO:0006996,GO:0008080,GO:0008150,GO:0008152,GO:0009889,GO:0009890,GO:0009892,GO:0009987,GO:…	-	-	KAH7245986	561	hypothetical protein BKA59DRAFT_183553
9446	gnl|WGS:JAGPXF|BKA59DRAFT_mRNA183577	BKA59DRAFT_183577	JAGPXF010000004.1[-]2852546-2853785	BKA59DRAFT_183577	BKA59DRAFT_183577	Ca2+ regulator and membrane fusion protein Fig1-domain-containing protein	GO:0000003,GO:0000322,GO:0000323,GO:0000324,GO:0000746,GO:0000747,GO:0000753,GO:0000755,GO:0000767,GO:0000902,GO:0003006,GO:0005575,GO:0005618,GO:0005622,GO:0005623,GO:0005737,GO:0005773,GO:0005937,GO:0008150,GO:0009277,GO:0009653,GO:0009987,GO:0016020,GO:0016021,GO:0016043,GO:0019953,GO:0022413,GO:0022414,GO:0030312,GO:0030427,GO:0031224,GO:0032220,GO:0032502,GO:0032505,GO:0032989,GO:0042995,GO:…	-	-	KAH7245991	278	Ca2+ regulator and membrane fusion protein Fig1-domain-containing protein
1008	gnl|WGS:JAGPXF|BKA59DRAFT_mRNA183587	BKA59DRAFT_183587	JAGPXF010000004.1[+]2841237-2844999	BKA59DRAFT_183587	BKA59DRAFT_183587	glycosyl hydrolase family 47-domain-containing protein	GO:0000139,GO:0003674,GO:0003824,GO:0004553,GO:0004559,GO:0004571,GO:0005575,GO:0005622,GO:0005623,GO:0005737,GO:0005783,GO:0005794,GO:0006491,GO:0006508,GO:0006511,GO:0006807,GO:0006950,GO:0008150,GO:0008152,GO:0009056,GO:0009057,GO:0009100,GO:0009987,GO:0010033,GO:0010243,GO:0010498,GO:0012505,GO:0015923,GO:0015924,GO:0016020,GO:0016787,GO:0016798,GO:0019538,GO:0019941,GO:0030163,GO:0030433,GO:…	K01230-ko00510 N-Glycan biosynthesis;ko00513 Various types of N-glycan biosynthesis;ko04141 Protein processing in endoplasmic reticulum	KOG2431-1, 2-alpha-mannosidase[G]	KAH7245988	1037	glycosyl hydrolase family 47-domain-containing protein
512	gnl|WGS:JAGPXF|BKA59DRAFT_mRNA183613	BKA59DRAFT_183613	JAGPXF010000004.1[-]2845000-2847459	BKA59DRAFT_183613	BKA59DRAFT_183613	hypothetical protein	-	-	-	KAH7245989	605	hypothetical protein BKA59DRAFT_183613
14417	gnl|WGS:JAGPXF|BKA59DRAFT_mRNA183673	BKA59DRAFT_183673	JAGPXF010000004.1[-]2858243-2859991	BKA59DRAFT_183673	BKA59DRAFT_183673	mitochondrial carrier domain-containing protein	-	-	KOG0758-Mitochondrial carnitine-acylcarnitine carrier protein[C]	KAH7245993	300	mitochondrial carrier domain-containing protein
9518	gnl|WGS:JAGPXF|BKA59DRAFT_mRNA183689	BKA59DRAFT_183689	JAGPXF010000004.1[+]2855657-2858412	BKA59DRAFT_183689	BKA59DRAFT_183689	TIP-1 family-domain-containing protein	GO:0000724,GO:0000725,GO:0005575,GO:0005622,GO:0005623,GO:0005634,GO:0006139,GO:0006259,GO:0006281,GO:0006302,GO:0006310,GO:0006725,GO:0006807,GO:0006950,GO:0006974,GO:0008150,GO:0008152,GO:0009987,GO:0033554,GO:0034641,GO:0043170,GO:0043226,GO:0043227,GO:0043229,GO:0043231,GO:0044237,GO:0044238,GO:0044260,GO:0044424,GO:0044464,GO:0046483,GO:0050896,GO:0051716,GO:0071704,GO:0090304,GO:1901360	-	KOG2218-ER to golgi transport protein/RAD50-interacting protein 1[UD]	KAH7245992	787	TIP-1 family-domain-containing protein
12439	gnl|WGS:JAGPXF|BKA59DRAFT_mRNA183818	BKA59DRAFT_183818	JAGPXF010000004.1[-]2880142-2881319	BKA59DRAFT_183818	BKA59DRAFT_183818	hypothetical protein	-	-	-	KAH7246000	204	hypothetical protein BKA59DRAFT_183818
9244	gnl|WGS:JAGPXF|BKA59DRAFT_mRNA183946	BKA59DRAFT_183946	JAGPXF010000004.1[+]2882393-2886342	BKA59DRAFT_183946	BKA59DRAFT_183946	hypothetical protein	GO:0000003,GO:0000123,GO:0000124,GO:0000228,GO:0000746,GO:0000747,GO:0000785,GO:0000790,GO:0003674,GO:0005198,GO:0005575,GO:0005622,GO:0005623,GO:0005634,GO:0005654,GO:0005694,GO:0005737,GO:0005739,GO:0006325,GO:0006338,GO:0006355,GO:0006357,GO:0006464,GO:0006473,GO:0006475,GO:0006807,GO:0006996,GO:0008150,GO:0008152,GO:0009889,GO:0009987,GO:0010468,GO:0010556,GO:0016043,GO:0016569,GO:0016570,GO:…	-	KOG1472-Histone acetyltransferase SAGA/ADA, catalytic subunit PCAF/GCN5 and related proteins[BK]	KAH7246002	1144	hypothetical protein BKA59DRAFT_183946
13478	gnl|WGS:JAGPXF|BKA59DRAFT_mRNA18406	BKA59DRAFT_18406	JAGPXF010000001.1[+]2328149-2328948	BKA59DRAFT_18406	BKA59DRAFT_18406	marvel domain-containing protein	GO:0001932,GO:0001933,GO:0002790,GO:0005575,GO:0005622,GO:0005623,GO:0005737,GO:0005739,GO:0005783,GO:0005886,GO:0005933,GO:0005937,GO:0006810,GO:0006996,GO:0007009,GO:0007010,GO:0007015,GO:0008104,GO:0008150,GO:0009306,GO:0009405,GO:0009892,GO:0009987,GO:0010256,GO:0010563,GO:0010605,GO:0012505,GO:0015031,GO:0015833,GO:0016020,GO:0016021,GO:0016043,GO:0019220,GO:0019222,GO:0022607,GO:0030029,GO:…	-	-	KAH7262258	177	marvel domain-containing protein
10058	gnl|WGS:JAGPXF|BKA59DRAFT_mRNA184189	BKA59DRAFT_184189	JAGPXF010000004.1[-]2907783-2909565	BKA59DRAFT_184189	BKA59DRAFT_184189	hypothetical protein	-	-	-	KAH7246008	464	hypothetical protein BKA59DRAFT_184189
1331	gnl|WGS:JAGPXF|BKA59DRAFT_mRNA184215	BKA59DRAFT_184215	JAGPXF010000004.1[-]2917767-2921652	BKA59DRAFT_184215	BKA59DRAFT_184215	AEX-3 domain-containing protein	-	-	KOG3569-RAS signaling inhibitor ST5[T]	KAH7246011	1155	AEX-3 domain-containing protein
9765	gnl|WGS:JAGPXF|BKA59DRAFT_mRNA184248	BKA59DRAFT_184248	JAGPXF010000004.1[-]2927349-2928918	BKA59DRAFT_184248	BKA59DRAFT_184248	hypothetical protein	-	-	KOG2625-Uncharacterized conserved protein[S]	KAH7246012	316	hypothetical protein BKA59DRAFT_184248
6650	gnl|WGS:JAGPXF|BKA59DRAFT_mRNA184414	BKA59DRAFT_184414	JAGPXF010000004.1[-]2933336-2934843	BKA59DRAFT_184414	BKA59DRAFT_184414	Aspartate/ornithine carbamoyltransferase	GO:0000050,GO:0003674,GO:0003824,GO:0004585,GO:0005575,GO:0005622,GO:0005623,GO:0005737,GO:0005739,GO:0005759,GO:0005829,GO:0006082,GO:0006520,GO:0006525,GO:0006526,GO:0006591,GO:0006807,GO:0008150,GO:0008152,GO:0008652,GO:0009058,GO:0009064,GO:0009084,GO:0009987,GO:0016053,GO:0016740,GO:0016741,GO:0016743,GO:0019627,GO:0019752,GO:0031974,GO:0034641,GO:0042450,GO:0043226,GO:0043227,GO:0043229,GO:…	K00611-ko01230 Biosynthesis of amino acids;ko00220 Arginine biosynthesis	KOG1504-Ornithine carbamoyltransferase OTC/ARG3[E]	KAH7246015	352	Aspartate/ornithine carbamoyltransferase
6657	gnl|WGS:JAGPXF|BKA59DRAFT_mRNA184417	BKA59DRAFT_184417	JAGPXF010000004.1[+]2931959-2933449	BKA59DRAFT_184417	BKA59DRAFT_184417	small subunit of acetolactate synthase-domain-containing protein	GO:0003674,GO:0005575,GO:0005622,GO:0005623,GO:0005737,GO:0005739,GO:0005759,GO:0005948,GO:0006082,GO:0006520,GO:0006549,GO:0006551,GO:0006573,GO:0006807,GO:0008150,GO:0008152,GO:0008652,GO:0009058,GO:0009081,GO:0009082,GO:0009097,GO:0009098,GO:0009099,GO:0009295,GO:0009987,GO:0016053,GO:0019752,GO:0030234,GO:0031974,GO:0032991,GO:0042645,GO:0043226,GO:0043227,GO:0043228,GO:0043229,GO:0043231,GO:…	K01653-ko01210 2-Oxocarboxylic acid metabolism;ko01230 Biosynthesis of amino acids;ko00650 Butanoate metabolism;ko00660 C5-Branched dibasic acid metabolism;ko00290 Valine, leucine and isoleucine biosynthesis;ko00770 Pantothenate and CoA biosynthesis	KOG2663-Acetolactate synthase, small subunit[E]	KAH7246014	312	small subunit of acetolactate synthase-domain-containing protein
9771	gnl|WGS:JAGPXF|BKA59DRAFT_mRNA184532	BKA59DRAFT_184532	JAGPXF010000004.1[+]2935779-2938764	BKA59DRAFT_184532	BKA59DRAFT_184532	hypothetical protein	-	-	-	KAH7246016	877	hypothetical protein BKA59DRAFT_184532
6560	gnl|WGS:JAGPXF|BKA59DRAFT_mRNA18477	BKA59DRAFT_18477	JAGPXF010000001.1[-]2329293-2329940	BKA59DRAFT_18477	BKA59DRAFT_18477	hypothetical protein	-	-	-	KAH7262259	110	hypothetical protein BKA59DRAFT_18477
11410	gnl|WGS:JAGPXF|BKA59DRAFT_mRNA18486	BKA59DRAFT_18486	JAGPXF010000001.1[-]2341698-2343625	BKA59DRAFT_18486	BKA59DRAFT_18486	acyl transferase/acyl hydrolase/lysophospholipase	-	K00645-ko01212 Fatty acid metabolism;ko00061 Fatty acid biosynthesis	KOG2926-Malonyl-CoA:ACP transacylase[I]	KAH7262264	433	acyl transferase/acyl hydrolase/lysophospholipase
11411	gnl|WGS:JAGPXF|BKA59DRAFT_mRNA18487	BKA59DRAFT_18487	JAGPXF010000001.1[-]2340563-2341697	BKA59DRAFT_18487	BKA59DRAFT_18487	Longin-like domain-containing protein	-	-	KOG3444-Uncharacterized conserved protein[S]	KAH7262263	232	Longin-like domain-containing protein
575	gnl|WGS:JAGPXF|BKA59DRAFT_mRNA185044	BKA59DRAFT_185044	JAGPXF010000004.1[-]2965922-2966899	BKA59DRAFT_185044	BKA59DRAFT_185044	hypothetical protein	-	-	KOG0111-Cyclophilin-type peptidyl-prolyl cis-trans isomerase[O]	KAH7246030	145	hypothetical protein BKA59DRAFT_185044
10132	gnl|WGS:JAGPXF|BKA59DRAFT_mRNA18506	BKA59DRAFT_18506	JAGPXF010000001.1[-]2343741-2345950	BKA59DRAFT_18506	BKA59DRAFT_18506	adaptor complexes medium subunit family protein	GO:0003674,GO:0005488,GO:0005515,GO:0005575,GO:0005622,GO:0005623,GO:0005737,GO:0006810,GO:0006892,GO:0006896,GO:0007034,GO:0008150,GO:0016020,GO:0016192,GO:0030117,GO:0030119,GO:0030123,GO:0030276,GO:0032991,GO:0044424,GO:0044425,GO:0044444,GO:0044464,GO:0046907,GO:0048193,GO:0048475,GO:0051179,GO:0051234,GO:0051641,GO:0051649,GO:0098796	K12398-ko04142 Lysosome	KOG2740-Clathrin-associated protein medium chain[U]	KAH7262265	538	adaptor complexes medium subunit family protein
4637	gnl|WGS:JAGPXF|BKA59DRAFT_mRNA18511	BKA59DRAFT_18511	JAGPXF010000001.1[+]2338116-2340636	BKA59DRAFT_18511	BKA59DRAFT_18511	AFG1-like ATPase-domain-containing protein	-	-	KOG2383-Predicted ATPase[R]	KAH7262262	636	AFG1-like ATPase-domain-containing protein
3449	gnl|WGS:JAGPXF|BKA59DRAFT_mRNA185164	BKA59DRAFT_185164	JAGPXF010000004.1[+]2981629-2982835	BKA59DRAFT_185164	BKA59DRAFT_185164	class I glutamine amidotransferase-like protein	-	-	-	KAH7246035	274	class I glutamine amidotransferase-like protein
10088	gnl|WGS:JAGPXF|BKA59DRAFT_mRNA185203	BKA59DRAFT_185203	JAGPXF010000004.1[+]2989715-2992642	BKA59DRAFT_185203	BKA59DRAFT_185203	hypothetical protein	-	-	-	KAH7246038	768	hypothetical protein BKA59DRAFT_185203
13156	gnl|WGS:JAGPXF|BKA59DRAFT_mRNA185234	BKA59DRAFT_185234	JAGPXF010000004.1[-]2998800-3000757	BKA59DRAFT_185234	BKA59DRAFT_185234	hypothetical protein	GO:0000244,GO:0000375,GO:0000377,GO:0000387,GO:0000398,GO:0000785,GO:0003674,GO:0005488,GO:0005515,GO:0005575,GO:0005622,GO:0005623,GO:0005634,GO:0005682,GO:0005694,GO:0006139,GO:0006396,GO:0006397,GO:0006725,GO:0006807,GO:0008150,GO:0008152,GO:0008380,GO:0009987,GO:0010467,GO:0016043,GO:0016070,GO:0016071,GO:0022607,GO:0022613,GO:0022618,GO:0030532,GO:0032991,GO:0034622,GO:0034641,GO:0043170,GO:…	-	KOG2950-Uncharacterized protein involved in protein-protein interaction, contains polyproline-binding GYF domain[R]	KAH7246040	471	hypothetical protein BKA59DRAFT_185234
11640	gnl|WGS:JAGPXF|BKA59DRAFT_mRNA185295	BKA59DRAFT_185295	JAGPXF010000004.1[+]3011584-3012874	BKA59DRAFT_185295	BKA59DRAFT_185295	hypothetical protein	-	-	-	KAH7246045	246	hypothetical protein BKA59DRAFT_185295
9776	gnl|WGS:JAGPXF|BKA59DRAFT_mRNA1854	BKA59DRAFT_1854	JAGPXF010000001.1[+]825287-827312	BKA59DRAFT_1854	BKA59DRAFT_1854	hypothetical protein	-	-	-	KAH7261775	489	hypothetical protein BKA59DRAFT_1854
3811	gnl|WGS:JAGPXF|BKA59DRAFT_mRNA185449	BKA59DRAFT_185449	JAGPXF010000004.1[+]3035107-3036583	BKA59DRAFT_185449	BKA59DRAFT_185449	hypothetical protein	-	-	-	KAH7246054	359	hypothetical protein BKA59DRAFT_185449
11149	gnl|WGS:JAGPXF|BKA59DRAFT_mRNA185455	BKA59DRAFT_185455	JAGPXF010000004.1[-]3036606-3037919	BKA59DRAFT_185455	BKA59DRAFT_185455	NADP-dependent oxidoreductase domain-containing protein	GO:0003674,GO:0003824,GO:0004032,GO:0004033,GO:0005575,GO:0005622,GO:0005623,GO:0005634,GO:0005737,GO:0005886,GO:0006725,GO:0006807,GO:0006950,GO:0006979,GO:0008106,GO:0008150,GO:0008152,GO:0009987,GO:0016020,GO:0016491,GO:0016614,GO:0016616,GO:0016651,GO:0016652,GO:0016903,GO:0033554,GO:0034599,GO:0034641,GO:0042180,GO:0042221,GO:0043226,GO:0043227,GO:0043229,GO:0043231,GO:0043603,GO:0044237,GO:…	-	KOG1577-Aldo/keto reductase family proteins[R]	KAH7246055	300	NADP-dependent oxidoreductase domain-containing protein
6857	gnl|WGS:JAGPXF|BKA59DRAFT_mRNA185484	BKA59DRAFT_185484	JAGPXF010000004.1[+]3041495-3044321	BKA59DRAFT_185484	BKA59DRAFT_185484	hypothetical protein	GO:0003674,GO:0003824,GO:0003954,GO:0005488,GO:0005575,GO:0005622,GO:0005623,GO:0005737,GO:0005739,GO:0005740,GO:0005743,GO:0005746,GO:0005747,GO:0006091,GO:0008137,GO:0008150,GO:0008152,GO:0009987,GO:0015980,GO:0016020,GO:0016491,GO:0016651,GO:0016655,GO:0019866,GO:0030964,GO:0031090,GO:0031966,GO:0031967,GO:0031975,GO:0032991,GO:0043226,GO:0043227,GO:0043229,GO:0043231,GO:0044237,GO:0044422,GO:…	K03934-ko00190 Oxidative phosphorylation;ko05010 Alzheimer's disease;ko05012 Parkinson's disease;ko05016 Huntington's disease;ko04932 Non-alcoholic fatty liver disease (NAFLD)	KOG2282-NADH-ubiquinone oxidoreductase, NDUFS1/75 kDa subunit[C]	KAH7246057	742	hypothetical protein BKA59DRAFT_185484
64	gnl|WGS:JAGPXF|BKA59DRAFT_mRNA185534	BKA59DRAFT_185534	JAGPXF010000004.1[-]3044251-3045424	BKA59DRAFT_185534	BKA59DRAFT_185534	hypothetical protein	-	-	-	KAH7246058	209	hypothetical protein BKA59DRAFT_185534
2227	gnl|WGS:JAGPXF|BKA59DRAFT_mRNA185641	BKA59DRAFT_185641	JAGPXF010000004.1[+]3051456-3054354	BKA59DRAFT_185641	BKA59DRAFT_185641	armadillo-type protein	GO:0000288,GO:0000956,GO:0003674,GO:0003676,GO:0003723,GO:0005488,GO:0006139,GO:0006401,GO:0006402,GO:0006725,GO:0006807,GO:0008150,GO:0008152,GO:0009056,GO:0009057,GO:0009892,GO:0009987,GO:0010468,GO:0010605,GO:0010629,GO:0016070,GO:0016071,GO:0019222,GO:0019439,GO:0034641,GO:0034655,GO:0043170,GO:0044237,GO:0044238,GO:0044248,GO:0044260,GO:0044265,GO:0044270,GO:0046483,GO:0046700,GO:0048519,GO:…	-	KOG1488-Translational repressor Pumilio/PUF3 and related RNA-binding proteins (Puf superfamily)[J]	KAH7246062	757	armadillo-type protein
4555	gnl|WGS:JAGPXF|BKA59DRAFT_mRNA18615	BKA59DRAFT_18615	JAGPXF010000001.1[+]2353976-2354896	BKA59DRAFT_18615	BKA59DRAFT_18615	glycosyltransferase family 28 C-terminal domain-containing protein	GO:0003674,GO:0003824,GO:0004577,GO:0005575,GO:0005622,GO:0005623,GO:0005634,GO:0005737,GO:0005783,GO:0005789,GO:0005829,GO:0006464,GO:0006486,GO:0006487,GO:0006488,GO:0006490,GO:0006629,GO:0006807,GO:0008150,GO:0008152,GO:0008194,GO:0008375,GO:0009058,GO:0009059,GO:0009100,GO:0009101,GO:0009987,GO:0012505,GO:0016020,GO:0016740,GO:0016757,GO:0016758,GO:0019538,GO:0019898,GO:0031090,GO:0031312,GO:…	K07432-ko00510 N-Glycan biosynthesis;ko00513 Various types of N-glycan biosynthesis	KOG3349-Predicted glycosyltransferase[R]	KAH7262271	208	glycosyltransferase family 28 C-terminal domain-containing protein
12500	gnl|WGS:JAGPXF|BKA59DRAFT_mRNA18628	BKA59DRAFT_18628	JAGPXF010000001.1[-]2354900-2357056	BKA59DRAFT_18628	BKA59DRAFT_18628	WD40-repeat-containing domain protein	GO:0003674,GO:0003779,GO:0005488,GO:0005515,GO:0005575,GO:0005622,GO:0005623,GO:0005634,GO:0005737,GO:0005856,GO:0005884,GO:0005937,GO:0005938,GO:0006950,GO:0006970,GO:0006996,GO:0007010,GO:0007015,GO:0008064,GO:0008092,GO:0008150,GO:0008154,GO:0009628,GO:0009987,GO:0010564,GO:0010638,GO:0010639,GO:0010948,GO:0015629,GO:0016043,GO:0022411,GO:0030029,GO:0030036,GO:0030042,GO:0030427,GO:0030479,GO:…	-	KOG0318-WD40 repeat stress protein/actin interacting protein[Z]	KAH7262272	610	WD40-repeat-containing domain protein
5102	gnl|WGS:JAGPXF|BKA59DRAFT_mRNA18634	BKA59DRAFT_18634	JAGPXF010000001.1[+]2359122-2359949	BKA59DRAFT_18634	BKA59DRAFT_18634	hypothetical protein	-	-	-	KAH7262273	167	hypothetical protein BKA59DRAFT_18634
3382	gnl|WGS:JAGPXF|BKA59DRAFT_mRNA1864	BKA59DRAFT_1864	JAGPXF010000001.1[-]828153-829336	BKA59DRAFT_1864	BKA59DRAFT_1864	hypothetical protein	-	-	-	KAH7261777	294	hypothetical protein BKA59DRAFT_1864
11148	gnl|WGS:JAGPXF|BKA59DRAFT_mRNA186429	BKA59DRAFT_186429	JAGPXF010000004.1[-]3081904-3083170	BKA59DRAFT_186429	BKA59DRAFT_186429	hypothetical protein	-	-	-	KAH7246072	265	hypothetical protein BKA59DRAFT_186429
3799	gnl|WGS:JAGPXF|BKA59DRAFT_mRNA186435	BKA59DRAFT_186435	JAGPXF010000004.1[+]3085871-3087544	BKA59DRAFT_186435	BKA59DRAFT_186435	hypothetical protein	GO:0005575,GO:0016020,GO:0016021,GO:0031224,GO:0044425	-	KOG4510-Permease of the drug/metabolite transporter (DMT) superfamily[R]	KAH7246074	461	hypothetical protein BKA59DRAFT_186435
12995	gnl|WGS:JAGPXF|BKA59DRAFT_mRNA18646	BKA59DRAFT_18646	JAGPXF010000001.1[-]2360601-2362846	BKA59DRAFT_18646	BKA59DRAFT_18646	hypothetical protein	-	-	-	KAH7262274	635	hypothetical protein BKA59DRAFT_18646
8885	gnl|WGS:JAGPXF|BKA59DRAFT_mRNA186521	BKA59DRAFT_186521	JAGPXF010000004.1[-]3102984-3104390	BKA59DRAFT_186521	BKA59DRAFT_186521	checkpoint protein Hus1/Mec3	GO:0000003,GO:0000075,GO:0000076,GO:0000077,GO:0000228,GO:0000278,GO:0000723,GO:0000724,GO:0000725,GO:0000785,GO:0000792,GO:0000793,GO:0000794,GO:0005575,GO:0005622,GO:0005623,GO:0005634,GO:0005694,GO:0006139,GO:0006259,GO:0006281,GO:0006289,GO:0006302,GO:0006310,GO:0006725,GO:0006807,GO:0006950,GO:0006974,GO:0006996,GO:0007049,GO:0007093,GO:0007346,GO:0008150,GO:0008152,GO:0009987,GO:0010389,GO:…	-	KOG3999-Checkpoint 9-1-1 complex, HUS1 component[DL]	KAH7246078	342	checkpoint protein Hus1/Mec3
5590	gnl|WGS:JAGPXF|BKA59DRAFT_mRNA18657	BKA59DRAFT_18657	JAGPXF010000001.1[+]2368847-2370102	BKA59DRAFT_18657	BKA59DRAFT_18657	Tctex-1	-	-	-	KAH7262277	156	Tctex-1
878	gnl|WGS:JAGPXF|BKA59DRAFT_mRNA186573	BKA59DRAFT_186573	JAGPXF010000004.1[-]3115779-3117091	BKA59DRAFT_186573	BKA59DRAFT_186573	hypothetical protein	-	-	-	KAH7246082	316	hypothetical protein BKA59DRAFT_186573
3390	gnl|WGS:JAGPXF|BKA59DRAFT_mRNA186605	BKA59DRAFT_186605	JAGPXF010000004.1[+]3118134-3120959	BKA59DRAFT_186605	BKA59DRAFT_186605	glycoside hydrolase	GO:0000271,GO:0000322,GO:0000323,GO:0000324,GO:0003674,GO:0003824,GO:0004553,GO:0004573,GO:0005575,GO:0005622,GO:0005623,GO:0005737,GO:0005773,GO:0005783,GO:0005789,GO:0005975,GO:0005976,GO:0006073,GO:0006464,GO:0006486,GO:0006487,GO:0006807,GO:0008150,GO:0008152,GO:0009058,GO:0009059,GO:0009100,GO:0009101,GO:0009250,GO:0009272,GO:0009987,GO:0010383,GO:0012505,GO:0015926,GO:0016020,GO:0016051,GO:…	K01228-ko00510 N-Glycan biosynthesis;ko04141 Protein processing in endoplasmic reticulum	KOG2161-Glucosidase I[G]	KAH7246084	840	glycoside hydrolase
12382	gnl|WGS:JAGPXF|BKA59DRAFT_mRNA186620	BKA59DRAFT_186620	JAGPXF010000004.1[-]3127581-3129625	BKA59DRAFT_186620	BKA59DRAFT_186620	pyridoxal phosphate-dependent transferase	GO:0003674,GO:0003824,GO:0004648,GO:0005575,GO:0005622,GO:0005623,GO:0005737,GO:0006082,GO:0006139,GO:0006144,GO:0006520,GO:0006563,GO:0006564,GO:0006725,GO:0006807,GO:0008150,GO:0008152,GO:0008483,GO:0008652,GO:0009058,GO:0009069,GO:0009070,GO:0009112,GO:0009113,GO:0009987,GO:0016053,GO:0016740,GO:0016769,GO:0018130,GO:0019438,GO:0019752,GO:0034641,GO:0042440,GO:0043436,GO:0044237,GO:0044238,GO:…	K00831-ko01200 Carbon metabolism;ko01230 Biosynthesis of amino acids;ko00680 Methane metabolism;ko00260 Glycine, serine and threonine metabolism;ko00750 Vitamin B6 metabolism	KOG2790-Phosphoserine aminotransferase[HE]	KAH7246087	425	pyridoxal phosphate-dependent transferase
10666	gnl|WGS:JAGPXF|BKA59DRAFT_mRNA186621	BKA59DRAFT_186621	JAGPXF010000004.1[-]3125464-3127579	BKA59DRAFT_186621	BKA59DRAFT_186621	hypothetical protein	GO:0000166,GO:0000959,GO:0000963,GO:0001882,GO:0001883,GO:0002097,GO:0002098,GO:0003674,GO:0003824,GO:0003924,GO:0005488,GO:0005525,GO:0005575,GO:0005622,GO:0005623,GO:0005737,GO:0005739,GO:0005740,GO:0005743,GO:0005829,GO:0006139,GO:0006396,GO:0006399,GO:0006400,GO:0006412,GO:0006518,GO:0006725,GO:0006807,GO:0008033,GO:0008150,GO:0008152,GO:0009058,GO:0009059,GO:0009451,GO:0009987,GO:0010467,GO:…	-	KOG1191-Mitochondrial GTPase[J]	KAH7246086	583	hypothetical protein BKA59DRAFT_186621
5956	gnl|WGS:JAGPXF|BKA59DRAFT_mRNA186703	BKA59DRAFT_186703	JAGPXF010000004.1[+]3143038-3145797	BKA59DRAFT_186703	BKA59DRAFT_186703	hypothetical protein	-	-	-	KAH7246095	662	hypothetical protein BKA59DRAFT_186703
8915	gnl|WGS:JAGPXF|BKA59DRAFT_mRNA186782	BKA59DRAFT_186782	JAGPXF010000004.1[-]3166836-3169847	BKA59DRAFT_186782	BKA59DRAFT_186782	rab-GTPase-TBC domain-containing protein	GO:0003674,GO:0005096,GO:0005488,GO:0005515,GO:0005575,GO:0005622,GO:0005623,GO:0005737,GO:0005829,GO:0006810,GO:0006886,GO:0008047,GO:0008104,GO:0008150,GO:0012505,GO:0015031,GO:0015833,GO:0016192,GO:0017016,GO:0017137,GO:0019899,GO:0030234,GO:0030695,GO:0031267,GO:0031338,GO:0032879,GO:0032889,GO:0033036,GO:0033043,GO:0034613,GO:0042886,GO:0043085,GO:0043087,GO:0043547,GO:0044088,GO:0044093,GO:…	-	KOG2197-Ypt/Rab-specific GTPase-activating protein GYP7 and related proteins[T]	KAH7246102	825	rab-GTPase-TBC domain-containing protein
11582	gnl|WGS:JAGPXF|BKA59DRAFT_mRNA186799	BKA59DRAFT_186799	JAGPXF010000004.1[+]3165765-3166864	BKA59DRAFT_186799	BKA59DRAFT_186799	Sec1-binding region of Mso1-domain-containing protein	-	-	-	KAH7246101	251	Sec1-binding region of Mso1-domain-containing protein
9326	gnl|WGS:JAGPXF|BKA59DRAFT_mRNA186812	BKA59DRAFT_186812	JAGPXF010000004.1[-]3170440-3172203	BKA59DRAFT_186812	BKA59DRAFT_186812	PAP2 superfamily-domain-containing protein	-	-	-	KAH7246103	422	PAP2 superfamily-domain-containing protein
2591	gnl|WGS:JAGPXF|BKA59DRAFT_mRNA187191	BKA59DRAFT_187191	JAGPXF010000004.1[-]3173993-3178414	BKA59DRAFT_187191	BKA59DRAFT_187191	hypothetical protein	-	-	KOG0519-Sensory transduction histidine kinase[T]	KAH7246104	1240	hypothetical protein BKA59DRAFT_187191
6277	gnl|WGS:JAGPXF|BKA59DRAFT_mRNA187539	BKA59DRAFT_187539	JAGPXF010000004.1[-]3189809-3191042	BKA59DRAFT_187539	BKA59DRAFT_187539	hypothetical protein	-	-	-	KAH7246108	217	hypothetical protein BKA59DRAFT_187539
1825	gnl|WGS:JAGPXF|BKA59DRAFT_mRNA1881	BKA59DRAFT_1881	JAGPXF010000001.1[-]831907-832946	BKA59DRAFT_1881	BKA59DRAFT_1881	hypothetical protein	-	-	-	KAH7261779	178	hypothetical protein BKA59DRAFT_1881
850	gnl|WGS:JAGPXF|BKA59DRAFT_mRNA18815	BKA59DRAFT_18815	JAGPXF010000001.1[-]2375250-2377952	BKA59DRAFT_18815	BKA59DRAFT_18815	hypothetical protein	-	-	-	KAH7262280	753	hypothetical protein BKA59DRAFT_18815
8556	gnl|WGS:JAGPXF|BKA59DRAFT_mRNA188202	BKA59DRAFT_188202	JAGPXF010000004.1[+]3241231-3242313	BKA59DRAFT_188202	BKA59DRAFT_188202	hypothetical protein	-	-	-	KAH7246118	245	hypothetical protein BKA59DRAFT_188202
10857	gnl|WGS:JAGPXF|BKA59DRAFT_mRNA188492	BKA59DRAFT_188492	JAGPXF010000004.1[-]3251766-3253979	BKA59DRAFT_188492	BKA59DRAFT_188492	hypothetical protein	GO:0000976,GO:0000977,GO:0000978,GO:0000981,GO:0000982,GO:0000987,GO:0001012,GO:0001067,GO:0003674,GO:0003676,GO:0003677,GO:0003690,GO:0003700,GO:0005488,GO:0006355,GO:0006357,GO:0008150,GO:0009889,GO:0010468,GO:0010556,GO:0019219,GO:0019222,GO:0031323,GO:0031326,GO:0043565,GO:0044212,GO:0050789,GO:0050794,GO:0051171,GO:0051252,GO:0060255,GO:0065007,GO:0080090,GO:0097159,GO:0140110,GO:1901363,GO:…	-	-	KAH7246122	281	hypothetical protein BKA59DRAFT_188492
10858	gnl|WGS:JAGPXF|BKA59DRAFT_mRNA188493	BKA59DRAFT_188493	JAGPXF010000004.1[+]3250976-3251765	BKA59DRAFT_188493	BKA59DRAFT_188493	hypothetical protein	-	-	-	KAH7246121	136	hypothetical protein BKA59DRAFT_188493
865	gnl|WGS:JAGPXF|BKA59DRAFT_mRNA188587	BKA59DRAFT_188587	JAGPXF010000004.1[+]3248028-3250081	BKA59DRAFT_188587	BKA59DRAFT_188587	pyridoxal phosphate-dependent transferase	-	-	KOG0257-Kynurenine aminotransferase, glutamine transaminase K[E]	KAH7246120	418	pyridoxal phosphate-dependent transferase
88	gnl|WGS:JAGPXF|BKA59DRAFT_mRNA188669	BKA59DRAFT_188669	JAGPXF010000004.1[+]3260664-3263773	BKA59DRAFT_188669	BKA59DRAFT_188669	ribonucleotide reductase	GO:0000166,GO:0003674,GO:0003824,GO:0004550,GO:0004748,GO:0005488,GO:0005524,GO:0005575,GO:0005622,GO:0005623,GO:0005634,GO:0005737,GO:0005739,GO:0005829,GO:0005971,GO:0006139,GO:0006165,GO:0006213,GO:0006220,GO:0006221,GO:0006235,GO:0006240,GO:0006725,GO:0006753,GO:0006793,GO:0006796,GO:0006807,GO:0008144,GO:0008150,GO:0008152,GO:0009058,GO:0009116,GO:0009117,GO:0009119,GO:0009132,GO:0009133,GO:…	K10807-ko00230 Purine metabolism;ko00240 Pyrimidine metabolism;ko00480 Glutathione metabolism	KOG1112-Ribonucleotide reductase, alpha subunit[F]	KAH7246125	884	ribonucleotide reductase
4556	gnl|WGS:JAGPXF|BKA59DRAFT_mRNA188695	BKA59DRAFT_188695	JAGPXF010000004.1[+]3266117-3266492	BKA59DRAFT_188695	BKA59DRAFT_188695	hypothetical protein	-	-	-	KAH7246126	76	hypothetical protein BKA59DRAFT_188695
11646	gnl|WGS:JAGPXF|BKA59DRAFT_mRNA188719	BKA59DRAFT_188719	JAGPXF010000004.1[+]3267991-3269974	BKA59DRAFT_188719	BKA59DRAFT_188719	hypothetical protein	GO:0005575,GO:0005618,GO:0005623,GO:0009277,GO:0030312,GO:0044464,GO:0071944	-	-	KAH7246127	324	hypothetical protein BKA59DRAFT_188719
2723	gnl|WGS:JAGPXF|BKA59DRAFT_mRNA188773	BKA59DRAFT_188773	JAGPXF010000004.1[-]3280017-3281649	BKA59DRAFT_188773	BKA59DRAFT_188773	hypothetical protein	GO:0000170,GO:0003674,GO:0003824,GO:0005575,GO:0005622,GO:0005623,GO:0005737,GO:0005783,GO:0005789,GO:0006082,GO:0006629,GO:0006631,GO:0006643,GO:0006644,GO:0006664,GO:0006665,GO:0006673,GO:0006675,GO:0006687,GO:0006793,GO:0006796,GO:0006807,GO:0008150,GO:0008152,GO:0008610,GO:0009058,GO:0009987,GO:0012505,GO:0016020,GO:0016021,GO:0016491,GO:0019637,GO:0019752,GO:0030148,GO:0031224,GO:0031984,GO:…	-	KOG0539-Sphingolipid fatty acid hydroxylase[I]	KAH7246131	379	hypothetical protein BKA59DRAFT_188773
8146	gnl|WGS:JAGPXF|BKA59DRAFT_mRNA188937	BKA59DRAFT_188937	JAGPXF010000004.1[-]3290760-3292506	BKA59DRAFT_188937	BKA59DRAFT_188937	iron transporter	GO:0000041,GO:0003674,GO:0005215,GO:0005381,GO:0005575,GO:0005623,GO:0005886,GO:0005887,GO:0006810,GO:0006811,GO:0006812,GO:0006826,GO:0006873,GO:0006875,GO:0006879,GO:0008150,GO:0008324,GO:0009987,GO:0015075,GO:0015093,GO:0015318,GO:0015684,GO:0016020,GO:0016021,GO:0019725,GO:0022857,GO:0022890,GO:0030001,GO:0030003,GO:0031224,GO:0031226,GO:0032991,GO:0033212,GO:0033215,GO:0033573,GO:0034220,GO:…	-	-	KAH7246135	358	iron transporter
5125	gnl|WGS:JAGPXF|BKA59DRAFT_mRNA188947	BKA59DRAFT_188947	JAGPXF010000004.1[-]3286132-3288815	BKA59DRAFT_188947	BKA59DRAFT_188947	phosphatase 2C-like domain-containing protein	GO:0000188,GO:0000322,GO:0000323,GO:0000324,GO:0000329,GO:0000422,GO:0001932,GO:0001933,GO:0003674,GO:0003824,GO:0004721,GO:0004722,GO:0004724,GO:0004741,GO:0005575,GO:0005622,GO:0005623,GO:0005737,GO:0005739,GO:0005740,GO:0005743,GO:0005758,GO:0005759,GO:0005773,GO:0005774,GO:0006464,GO:0006469,GO:0006470,GO:0006793,GO:0006796,GO:0006807,GO:0006914,GO:0006950,GO:0006979,GO:0006996,GO:0007005,GO:…	K19708-ko04139 Regulation of mitophagy - yeast	KOG0698-Serine/threonine protein phosphatase[T]	KAH7246133	666	phosphatase 2C-like domain-containing protein
5131	gnl|WGS:JAGPXF|BKA59DRAFT_mRNA188948	BKA59DRAFT_188948	JAGPXF010000004.1[+]3288817-3290909	BKA59DRAFT_188948	BKA59DRAFT_188948	hypothetical protein	-	-	-	KAH7246134	474	hypothetical protein BKA59DRAFT_188948
9580	gnl|WGS:JAGPXF|BKA59DRAFT_mRNA189114	BKA59DRAFT_189114	JAGPXF010000004.1[+]3294780-3297114	BKA59DRAFT_189114	BKA59DRAFT_189114	Cupredoxin	GO:0000041,GO:0003674,GO:0003824,GO:0004322,GO:0005575,GO:0005623,GO:0005886,GO:0005887,GO:0006810,GO:0006811,GO:0006812,GO:0006826,GO:0006873,GO:0006875,GO:0006879,GO:0008150,GO:0008152,GO:0009987,GO:0015684,GO:0016020,GO:0016021,GO:0016491,GO:0016722,GO:0016724,GO:0019725,GO:0030001,GO:0030003,GO:0031224,GO:0031226,GO:0032991,GO:0033212,GO:0033215,GO:0033573,GO:0034220,GO:0034755,GO:0042592,GO:…	-	KOG1263-Multicopper oxidases[Q]	KAH7246136	623	Cupredoxin
4696	gnl|WGS:JAGPXF|BKA59DRAFT_mRNA189182	BKA59DRAFT_189182	JAGPXF010000004.1[+]3303722-3305128	BKA59DRAFT_189182	BKA59DRAFT_189182	Orotidine 5'-phosphate decarboxylase domain-containing protein	-	K13421-ko00240 Pyrimidine metabolism;ko00983 Drug metabolism - other enzymes	KOG1377-Uridine 5'- monophosphate synthase/orotate phosphoribosyltransferase[F]	KAH7246138	365	Orotidine 5\\'-phosphate decarboxylase domain-containing protein
7041	gnl|WGS:JAGPXF|BKA59DRAFT_mRNA189242	BKA59DRAFT_189242	JAGPXF010000004.1[+]3309125-3311187	BKA59DRAFT_189242	BKA59DRAFT_189242	glycosyl transferase	GO:0000003,GO:0000302,GO:0001101,GO:0003006,GO:0003674,GO:0003824,GO:0003825,GO:0005575,GO:0005622,GO:0005623,GO:0005737,GO:0005829,GO:0005946,GO:0005975,GO:0005984,GO:0005991,GO:0005992,GO:0006793,GO:0006796,GO:0006950,GO:0006970,GO:0006974,GO:0006979,GO:0007049,GO:0007154,GO:0008150,GO:0008152,GO:0008194,GO:0009058,GO:0009266,GO:0009269,GO:0009311,GO:0009312,GO:0009405,GO:0009408,GO:0009409,GO:…	K00697-ko00500 Starch and sucrose metabolism	KOG1050-Trehalose-6-phosphate synthase component TPS1 and related subunits[G]	KAH7246140	534	glycosyl transferase
1838	gnl|WGS:JAGPXF|BKA59DRAFT_mRNA189315	BKA59DRAFT_189315	JAGPXF010000004.1[+]3315369-3316560	BKA59DRAFT_189315	BKA59DRAFT_189315	signal recognition particle, SRP19 subunit	GO:0003674,GO:0003676,GO:0003723,GO:0005488,GO:0005575,GO:0005622,GO:0005623,GO:0005737,GO:0005786,GO:0006605,GO:0006612,GO:0006613,GO:0006614,GO:0006616,GO:0006617,GO:0006810,GO:0006886,GO:0008104,GO:0008150,GO:0008312,GO:0009987,GO:0015031,GO:0015833,GO:0016043,GO:0022607,GO:0032991,GO:0033036,GO:0033365,GO:0034613,GO:0034622,GO:0042886,GO:0043933,GO:0044085,GO:0044424,GO:0044444,GO:0044464,GO:…	K03105-ko03060 Protein export	KOG3198-Signal recognition particle, subunit Srp19[U]	KAH7246142	274	signal recognition particle, SRP19 subunit
5881	gnl|WGS:JAGPXF|BKA59DRAFT_mRNA189440	BKA59DRAFT_189440	JAGPXF010000004.1[+]3340555-3345115	BKA59DRAFT_189440	BKA59DRAFT_189440	amino acid permease-domain-containing protein	GO:0000322,GO:0000323,GO:0000324,GO:0000329,GO:0003333,GO:0003674,GO:0005215,GO:0005342,GO:0005575,GO:0005622,GO:0005623,GO:0005737,GO:0005773,GO:0005774,GO:0005886,GO:0006810,GO:0006811,GO:0006812,GO:0006813,GO:0006820,GO:0006821,GO:0006855,GO:0006865,GO:0007034,GO:0008150,GO:0008324,GO:0008509,GO:0008514,GO:0009987,GO:0015075,GO:0015077,GO:0015079,GO:0015103,GO:0015108,GO:0015171,GO:0015174,GO:…	-	KOG1288-Amino acid transporters[E]	KAH7246148	1333	amino acid permease-domain-containing protein
6013	gnl|WGS:JAGPXF|BKA59DRAFT_mRNA189443	BKA59DRAFT_189443	JAGPXF010000004.1[-]3347693-3349062	BKA59DRAFT_189443	BKA59DRAFT_189443	CobW/HypB/UreG, nucleotide-binding domain-containing protein	-	-	KOG2743-Cobalamin synthesis protein[H]	KAH7246150	375	CobW/HypB/UreG, nucleotide-binding domain-containing protein
13292	gnl|WGS:JAGPXF|BKA59DRAFT_mRNA189450	BKA59DRAFT_189450	JAGPXF010000004.1[+]3345832-3347764	BKA59DRAFT_189450	BKA59DRAFT_189450	hypothetical protein	-	-	-	KAH7246149	517	hypothetical protein BKA59DRAFT_189450
10257	gnl|WGS:JAGPXF|BKA59DRAFT_mRNA189492	BKA59DRAFT_189492	JAGPXF010000004.1[+]3349333-3349885	BKA59DRAFT_189492	BKA59DRAFT_189492	hypothetical protein	-	-	-	KAH7246151	102	hypothetical protein BKA59DRAFT_189492
656	gnl|WGS:JAGPXF|BKA59DRAFT_mRNA189510	BKA59DRAFT_189510	JAGPXF010000004.1[+]3352928-3355527	BKA59DRAFT_189510	BKA59DRAFT_189510	hypothetical protein	-	-	KOG1909-Ran GTPase-activating protein[AYT]	KAH7246152	680	hypothetical protein BKA59DRAFT_189510
8663	gnl|WGS:JAGPXF|BKA59DRAFT_mRNA189563	BKA59DRAFT_189563	JAGPXF010000004.1[+]3355529-3358029	BKA59DRAFT_189563	BKA59DRAFT_189563	acyl-CoA N-acyltransferase	GO:0000123,GO:0000228,GO:0000781,GO:0000784,GO:0000785,GO:0000790,GO:0003674,GO:0003824,GO:0004402,GO:0005575,GO:0005622,GO:0005623,GO:0005634,GO:0005654,GO:0005694,GO:0006325,GO:0006338,GO:0006342,GO:0006348,GO:0006355,GO:0006464,GO:0006473,GO:0006475,GO:0006807,GO:0006996,GO:0008080,GO:0008150,GO:0008152,GO:0009889,GO:0009890,GO:0009892,GO:0009987,GO:0010468,GO:0010556,GO:0010558,GO:0010605,GO:…	-	KOG2747-Histone acetyltransferase (MYST family)[B]	KAH7246153	658	acyl-CoA N-acyltransferase
4253	gnl|WGS:JAGPXF|BKA59DRAFT_mRNA190069	BKA59DRAFT_190069	JAGPXF010000004.1[+]3386275-3387010	BKA59DRAFT_190069	BKA59DRAFT_190069	RNA polymerase II transcription mediator complex subunit 9-domain-containing protein	-	-	-	KAH7246160	144	RNA polymerase II transcription mediator complex subunit 9-domain-containing protein
6574	gnl|WGS:JAGPXF|BKA59DRAFT_mRNA190169	BKA59DRAFT_190169	JAGPXF010000004.1[-]3387011-3388858	BKA59DRAFT_190169	BKA59DRAFT_190169	tubulin binding cofactor C-domain-containing protein	GO:0003674,GO:0005096,GO:0005488,GO:0005515,GO:0005575,GO:0006457,GO:0007021,GO:0008047,GO:0008150,GO:0009987,GO:0016043,GO:0022607,GO:0030234,GO:0030695,GO:0032991,GO:0034622,GO:0043085,GO:0043087,GO:0043547,GO:0043933,GO:0044085,GO:0044093,GO:0050790,GO:0051082,GO:0051336,GO:0051345,GO:0060589,GO:0065003,GO:0065007,GO:0065009,GO:0071840,GO:0098772,GO:1990727	-	KOG2512-Beta-tubulin folding cofactor C[O]	KAH7246161	391	tubulin binding cofactor C-domain-containing protein
10434	gnl|WGS:JAGPXF|BKA59DRAFT_mRNA190240	BKA59DRAFT_190240	JAGPXF010000004.1[-]3390190-3393043	BKA59DRAFT_190240	BKA59DRAFT_190240	N-acetylglucosaminyl transferase component-domain-containing protein	GO:0000506,GO:0003674,GO:0003824,GO:0005575,GO:0005622,GO:0005623,GO:0005737,GO:0005783,GO:0005789,GO:0006464,GO:0006497,GO:0006505,GO:0006506,GO:0006629,GO:0006643,GO:0006644,GO:0006650,GO:0006661,GO:0006664,GO:0006793,GO:0006796,GO:0006807,GO:0008150,GO:0008152,GO:0008194,GO:0008375,GO:0008610,GO:0008654,GO:0009058,GO:0009059,GO:0009247,GO:0009987,GO:0012505,GO:0016020,GO:0016021,GO:0016740,GO:…	K03860-ko00563 Glycosylphosphatidylinositol(GPI)-anchor biosynthesis	KOG1183-N-acetylglucosaminyltransferase complex, subunit PIG-Q/GPI1, required for phosphatidylinositol biosynthesis[MO]	KAH7246162	722	N-acetylglucosaminyl transferase component-domain-containing protein
3531	gnl|WGS:JAGPXF|BKA59DRAFT_mRNA190251	BKA59DRAFT_190251	JAGPXF010000004.1[-]3392596-3393240	BKA59DRAFT_190251	BKA59DRAFT_190251	phosphatidylinositol glycan, class Q	GO:0000506,GO:0003674,GO:0003824,GO:0005575,GO:0005622,GO:0005623,GO:0005737,GO:0005783,GO:0005789,GO:0006464,GO:0006497,GO:0006505,GO:0006506,GO:0006629,GO:0006643,GO:0006644,GO:0006650,GO:0006661,GO:0006664,GO:0006793,GO:0006796,GO:0006807,GO:0008150,GO:0008152,GO:0008194,GO:0008375,GO:0008610,GO:0008654,GO:0009058,GO:0009059,GO:0009247,GO:0009987,GO:0012505,GO:0016020,GO:0016021,GO:0016740,GO:…	-	-	KAH7246163	92	phosphatidylinositol glycan, class Q
10920	gnl|WGS:JAGPXF|BKA59DRAFT_mRNA190265	BKA59DRAFT_190265	JAGPXF010000004.1[+]3394597-3396220	BKA59DRAFT_190265	BKA59DRAFT_190265	hypothetical protein	-	-	-	KAH7246165	444	hypothetical protein BKA59DRAFT_190265
10919	gnl|WGS:JAGPXF|BKA59DRAFT_mRNA190266	BKA59DRAFT_190266	JAGPXF010000004.1[-]3396221-3397487	BKA59DRAFT_190266	BKA59DRAFT_190266	galactose mutarotase-like domain-containing protein	-	K01785-ko00010 Glycolysis / Gluconeogenesis;ko00052 Galactose metabolism	KOG1604-Predicted mutarotase[G]	KAH7246166	340	galactose mutarotase-like domain-containing protein
13525	gnl|WGS:JAGPXF|BKA59DRAFT_mRNA190286	BKA59DRAFT_190286	JAGPXF010000004.1[-]3406165-3407127	BKA59DRAFT_190286	BKA59DRAFT_190286	hypothetical protein	-	-	-	KAH7246172	166	hypothetical protein BKA59DRAFT_190286
6632	gnl|WGS:JAGPXF|BKA59DRAFT_mRNA190291	BKA59DRAFT_190291	JAGPXF010000004.1[+]3404592-3406307	BKA59DRAFT_190291	BKA59DRAFT_190291	hypothetical protein	-	-	-	KAH7246171	297	hypothetical protein BKA59DRAFT_190291
6630	gnl|WGS:JAGPXF|BKA59DRAFT_mRNA190293	BKA59DRAFT_190293	JAGPXF010000004.1[+]3407182-3414363	BKA59DRAFT_190293	BKA59DRAFT_190293	hypothetical protein	GO:0000003,GO:0000070,GO:0000075,GO:0000076,GO:0000077,GO:0000228,GO:0000278,GO:0000280,GO:0000726,GO:0000731,GO:0000781,GO:0000784,GO:0000819,GO:0001672,GO:0003674,GO:0003676,GO:0003677,GO:0003690,GO:0003697,GO:0003723,GO:0003729,GO:0003824,GO:0003887,GO:0004518,GO:0004527,GO:0004529,GO:0004536,GO:0005488,GO:0005575,GO:0005622,GO:0005623,GO:0005634,GO:0005657,GO:0005694,GO:0006139,GO:0006259,GO:…	K02324-ko00230 Purine metabolism;ko00240 Pyrimidine metabolism;ko03030 DNA replication;ko03410 Base excision repair;ko03420 Nucleotide excision repair;ko05166 HTLV-I infection	KOG1798-DNA polymerase epsilon, catalytic subunit A[L]	KAH7246173	2210	hypothetical protein BKA59DRAFT_190293
14263	gnl|WGS:JAGPXF|BKA59DRAFT_mRNA190321	BKA59DRAFT_190321	JAGPXF010000004.1[+]3417896-3421015	BKA59DRAFT_190321	BKA59DRAFT_190321	hypothetical protein	-	-	-	KAH7246175	882	hypothetical protein BKA59DRAFT_190321
14264	gnl|WGS:JAGPXF|BKA59DRAFT_mRNA190325	BKA59DRAFT_190325	JAGPXF010000004.1[-]3420521-3423004	BKA59DRAFT_190325	BKA59DRAFT_190325	hypothetical protein	GO:0003674,GO:0005488,GO:0005515,GO:0005575,GO:0006355,GO:0008150,GO:0009889,GO:0010468,GO:0010556,GO:0019219,GO:0019222,GO:0031323,GO:0031326,GO:0032182,GO:0032991,GO:0043130,GO:0050789,GO:0050794,GO:0051171,GO:0051252,GO:0060255,GO:0065007,GO:0080090,GO:0099053,GO:1903506,GO:2000112,GO:2001141	-	KOG4501-Transcription coactivator complex, P100 component[K]	KAH7246176	656	hypothetical protein BKA59DRAFT_190325
4517	gnl|WGS:JAGPXF|BKA59DRAFT_mRNA190478	BKA59DRAFT_190478	JAGPXF010000004.1[-]3429787-3433362	BKA59DRAFT_190478	BKA59DRAFT_190478	Frag1/DRAM/Sfk1 family-domain-containing protein	GO:0005575,GO:0005622,GO:0005623,GO:0005737,GO:0005783,GO:0005886,GO:0005887,GO:0005933,GO:0005934,GO:0005935,GO:0006464,GO:0006497,GO:0006505,GO:0006506,GO:0006629,GO:0006643,GO:0006644,GO:0006650,GO:0006661,GO:0006664,GO:0006793,GO:0006796,GO:0006807,GO:0008150,GO:0008152,GO:0008610,GO:0008654,GO:0009058,GO:0009059,GO:0009247,GO:0009987,GO:0012505,GO:0016020,GO:0016021,GO:0016043,GO:0019538,GO:…	-	KOG3979-FGF receptor activating protein 1[T]	KAH7246179	960	Frag1/DRAM/Sfk1 family-domain-containing protein
6358	gnl|WGS:JAGPXF|BKA59DRAFT_mRNA190604	BKA59DRAFT_190604	JAGPXF010000004.1[+]3433634-3435393	BKA59DRAFT_190604	BKA59DRAFT_190604	U3 small nucleolar RNA-associated protein 6-domain-containing protein	GO:0000447,GO:0000460,GO:0000462,GO:0000466,GO:0000469,GO:0000472,GO:0000478,GO:0000479,GO:0000480,GO:0000966,GO:0000967,GO:0003674,GO:0003676,GO:0003723,GO:0005488,GO:0005575,GO:0005622,GO:0005623,GO:0005634,GO:0005730,GO:0005732,GO:0006139,GO:0006364,GO:0006396,GO:0006725,GO:0006807,GO:0008150,GO:0008152,GO:0009987,GO:0010467,GO:0016070,GO:0016072,GO:0022613,GO:0030490,GO:0030515,GO:0030684,GO:…	K14557-ko03008 Ribosome biogenesis in eukaryotes	KOG2396-HAT (Half-A-TPR) repeat-containing protein[R]	KAH7246180	395	U3 small nucleolar RNA-associated protein 6-domain-containing protein
9061	gnl|WGS:JAGPXF|BKA59DRAFT_mRNA190828	BKA59DRAFT_190828	JAGPXF010000004.1[-]3446758-3453002	BKA59DRAFT_190828	BKA59DRAFT_190828	hypothetical protein	GO:0000151,GO:0000152,GO:0000228,GO:0000278,GO:0000280,GO:0000775,GO:0000785,GO:0000790,GO:0000792,GO:0003674,GO:0005488,GO:0005575,GO:0005622,GO:0005623,GO:0005634,GO:0005680,GO:0005694,GO:0005720,GO:0005721,GO:0006464,GO:0006508,GO:0006511,GO:0006807,GO:0006996,GO:0007049,GO:0007088,GO:0007091,GO:0007346,GO:0008150,GO:0008152,GO:0009056,GO:0009057,GO:0009896,GO:0009987,GO:0010458,GO:0010498,GO:…	K03348-ko04120 Ubiquitin mediated proteolysis;ko04110 Cell cycle;ko04111 Cell cycle - yeast;ko04113 Meiosis - yeast;ko04114 Oocyte meiosis;ko04914 Progesterone-mediated oocyte maturation;ko05166 HTLV-I infection	KOG1858-Anaphase-promoting complex (APC), subunit 1 (meiotic check point regulator/Tsg24)[DO]	KAH7246184	1943	hypothetical protein BKA59DRAFT_190828
123	gnl|WGS:JAGPXF|BKA59DRAFT_mRNA190861	BKA59DRAFT_190861	JAGPXF010000004.1[-]3461364-3463199	BKA59DRAFT_190861	BKA59DRAFT_190861	hypothetical protein	-	-	-	KAH7246187	477	hypothetical protein BKA59DRAFT_190861
125	gnl|WGS:JAGPXF|BKA59DRAFT_mRNA190866	BKA59DRAFT_190866	JAGPXF010000004.1[+]3466450-3467565	BKA59DRAFT_190866	BKA59DRAFT_190866	hypothetical protein	-	-	-	KAH7246189	298	hypothetical protein BKA59DRAFT_190866
7662	gnl|WGS:JAGPXF|BKA59DRAFT_mRNA190870	BKA59DRAFT_190870	JAGPXF010000004.1[+]3464289-3466449	BKA59DRAFT_190870	BKA59DRAFT_190870	GatB/GatE catalytic domain-containing protein	GO:0003674,GO:0003824,GO:0005575,GO:0005622,GO:0005623,GO:0005737,GO:0005739,GO:0006082,GO:0006139,GO:0006399,GO:0006412,GO:0006518,GO:0006520,GO:0006725,GO:0006807,GO:0008150,GO:0008152,GO:0009058,GO:0009059,GO:0009987,GO:0010467,GO:0016070,GO:0016874,GO:0016879,GO:0016884,GO:0019538,GO:0019752,GO:0030956,GO:0032543,GO:0032991,GO:0034641,GO:0034645,GO:0034660,GO:0043038,GO:0043039,GO:0043043,GO:…	K02434-ko00970 Aminoacyl-tRNA biosynthesis	KOG2438-Glutamyl-tRNA amidotransferase subunit B[J]	KAH7246188	617	GatB/GatE catalytic domain-containing protein
11926	gnl|WGS:JAGPXF|BKA59DRAFT_mRNA190994	BKA59DRAFT_190994	JAGPXF010000004.1[-]3478336-3482819	BKA59DRAFT_190994	BKA59DRAFT_190994	hypothetical protein	GO:0003674,GO:0003824,GO:0004843,GO:0005575,GO:0005622,GO:0005623,GO:0005737,GO:0006464,GO:0006508,GO:0006511,GO:0006807,GO:0006950,GO:0006979,GO:0008150,GO:0008152,GO:0008233,GO:0008234,GO:0009056,GO:0009057,GO:0009987,GO:0010992,GO:0016579,GO:0016787,GO:0019538,GO:0019725,GO:0019783,GO:0019941,GO:0030163,GO:0033554,GO:0034599,GO:0036211,GO:0036459,GO:0042221,GO:0042592,GO:0043162,GO:0043170,GO:…	-	KOG1868-Ubiquitin C-terminal hydrolase[O]	KAH7246196	1261	hypothetical protein BKA59DRAFT_190994
14190	gnl|WGS:JAGPXF|BKA59DRAFT_mRNA191034	BKA59DRAFT_191034	JAGPXF010000004.1[-]3489167-3490693	BKA59DRAFT_191034	BKA59DRAFT_191034	hypothetical protein	-	-	-	KAH7246198	411	hypothetical protein BKA59DRAFT_191034
1036	gnl|WGS:JAGPXF|BKA59DRAFT_mRNA191053	BKA59DRAFT_191053	JAGPXF010000004.1[+]3496092-3508267	BKA59DRAFT_191053	BKA59DRAFT_191053	hypothetical protein	GO:0000123,GO:0000124,GO:0000228,GO:0000785,GO:0000790,GO:0003674,GO:0003824,GO:0005575,GO:0005622,GO:0005623,GO:0005634,GO:0005654,GO:0005694,GO:0006139,GO:0006259,GO:0006281,GO:0006325,GO:0006355,GO:0006357,GO:0006464,GO:0006473,GO:0006475,GO:0006725,GO:0006793,GO:0006796,GO:0006807,GO:0006950,GO:0006974,GO:0006996,GO:0008150,GO:0008152,GO:0009889,GO:0009891,GO:0009893,GO:0009987,GO:0010468,GO:…	-	KOG0889-Histone acetyltransferase SAGA, TRRAP/TRA1 component, PI-3 kinase superfamily[TBLD]	KAH7246200	3859	hypothetical protein BKA59DRAFT_191053
797	gnl|WGS:JAGPXF|BKA59DRAFT_mRNA191070	BKA59DRAFT_191070	JAGPXF010000004.1[-]3511274-3512156	BKA59DRAFT_191070	BKA59DRAFT_191070	hypothetical protein	-	-	-	KAH7246202	171	hypothetical protein BKA59DRAFT_191070
4628	gnl|WGS:JAGPXF|BKA59DRAFT_mRNA191079	BKA59DRAFT_191079	JAGPXF010000004.1[+]3514817-3515684	BKA59DRAFT_191079	BKA59DRAFT_191079	Imidazoleglycerol-phosphate dehydratase-domain-containing protein	GO:0000105,GO:0003674,GO:0003824,GO:0004424,GO:0006082,GO:0006520,GO:0006547,GO:0006725,GO:0006807,GO:0008150,GO:0008152,GO:0008652,GO:0009058,GO:0009987,GO:0016053,GO:0016829,GO:0016835,GO:0016836,GO:0018130,GO:0019438,GO:0019752,GO:0034641,GO:0043436,GO:0044237,GO:0044238,GO:0044249,GO:0044281,GO:0044283,GO:0046394,GO:0046483,GO:0052803,GO:0071704,GO:1901360,GO:1901362,GO:1901564,GO:1901566,GO:…	K01693-ko01230 Biosynthesis of amino acids;ko00340 Histidine metabolism	KOG3143-Imidazoleglycerol-phosphate dehydratase[E]	KAH7246204	227	Imidazoleglycerol-phosphate dehydratase-domain-containing protein
11864	gnl|WGS:JAGPXF|BKA59DRAFT_mRNA191119	BKA59DRAFT_191119	JAGPXF010000004.1[+]3519751-3521469	BKA59DRAFT_191119	BKA59DRAFT_191119	hypothetical protein	GO:0002181,GO:0002183,GO:0003674,GO:0003676,GO:0003723,GO:0003743,GO:0005085,GO:0005488,GO:0005515,GO:0005575,GO:0005622,GO:0005623,GO:0005737,GO:0005829,GO:0005851,GO:0006412,GO:0006413,GO:0006417,GO:0006446,GO:0006518,GO:0006807,GO:0008135,GO:0008150,GO:0008152,GO:0009058,GO:0009059,GO:0009889,GO:0009987,GO:0010467,GO:0010468,GO:0010556,GO:0010608,GO:0019222,GO:0019538,GO:0019899,GO:0030234,GO:…	K03680-ko03013 RNA transport	KOG1467-Translation initiation factor 2B, delta subunit (eIF-2Bdelta/GCD2)[J]	KAH7246206	458	hypothetical protein BKA59DRAFT_191119
[truncated: 13,090 more rows]
