# Supplementary material for: Inhibitory effect and mechanism of action of Carvacrol as a promising natural food preservative against Fusarium acuminatum causing postharvest rot of garlic scapes (Allium sativum L)
Source: Front Microbiol. 2025 Sep 10;16:1637313. doi: 10.3389/fmicb.2025.1637313 (PMC12457319; doi:10.3389/fmicb.2025.1637313)
Supplement: SUPPLEMENTARY TABLE S6 — KEGG pathways enrichment of DEPs of FX vs. FC. [file Table_6.XLS]

## Sheet: Count
PathID	Name	Genome	Sample	SS(FX-FC)
map03010	Ribosome	107	84	16
map00190	Oxidative phosphorylation	78	52	6
map05012	Parkinson's disease	54	39	6
map05010	Alzheimer's disease	49	36	4
map01230	Biosynthesis of amino acids	141	80	21
map00510	N-Glycan biosynthesis	34	1	1
map05016	Huntington's disease	71	45	5
map00513	Various types of N-glycan biosynthesis	32	1	0
map03050	Proteasome	35	25	8
map00500	Starch and sucrose metabolism	85	15	3
map04932	Non-alcoholic fatty liver disease (NAFLD)	43	28	4
map04111	Cell cycle - yeast	69	12	6
map00562	Inositol phosphate metabolism	28	2	0
map01220	Degradation of aromatic compounds	40	5	1
map03008	Ribosome biogenesis in eukaryotes	66	12	5
map00100	Steroid biosynthesis	27	2	2
map01200	Carbon metabolism	134	67	17
map03420	Nucleotide excision repair	39	5	2
map00350	Tyrosine metabolism	65	12	3
map00680	Methane metabolism	24	17	6
map00950	Isoquinoline alkaloid biosynthesis	26	2	0
map00600	Sphingolipid metabolism	26	2	1
map04211	Longevity regulating pathway - mammal	21	1	0
map04113	Meiosis - yeast	49	8	5
map05120	Epithelial cell signalin	7	7	0
map04120	Ubiquitin mediated proteolysis	56	10	4
map01524	Platinum drug resistance	29	3	1
map00940	Phenylpropanoid biosynthesis	37	5	2
map04070	Phosphatidylinositol signaling system	20	1	1
map00020	Citrate cycle (TCA cycle)	33	21	7
map01210	2-Oxocarboxylic acid metabolism	48	28	9
map04110	Cell cycle	46	8	3
map04612	Antigen processing and presentation	6	6	0
map03030	DNA replication	34	5	4
map00626	Naphthalene degradation	22	2	0
map00010	Glycolysis / Gluconeogenesis	53	29	5
map04144	Endocytosis	69	36	7
map03022	Basal transcription factors	29	4	2
map00564	Glycerophospholipid metabolism	53	11	5
map03013	RNA transport	88	43	8
map05169	Epstein-Barr virus infection	51	27	8
map03460	Fanconi anemia pathway	23	3	0
map03430	Mismatch repair	22	3	2
map04140	Regulation of autophagy	14	1	1
map05204	Chemical carcinogenesis	18	2	1
map04260	Cardiac muscle contraction	15	10	0
map04210	Apoptosis	11	8	2
map04015	Rap1 signaling pathway	13	9	5
map00380	Tryptophan metabolism	48	11	4
map04721	Synaptic vesicle cycle	26	15	3
map00052	Galactose metabolism	38	8	2
map00982	Drug metabolism - cytochrome P450	21	3	1
map03410	Base excision repair	21	3	1
map00710	Carbon fixation in photosynthetic organisms	24	14	4
map04146	Peroxisome	65	17	1
map00627	Aminobenzoate degradation	37	8	4
map00520	Amino sugar and nucleotide sugar metabolism	73	20	3
map04011	MAPK signaling pathway - yeast	67	18	7
map04145	Phagosome	39	20	5
map00740	Riboflavin metabolism	23	4	0
map05164	Influenza A	14	9	2
map05130	Pathogenic Escherichia coli infection	12	8	3
map02010	ABC transporters	12	1	0
map05152	Tuberculosis	10	7	2
map05132	Salmonella infection	10	7	3
map04139	Regulation of mitophagy - yeast	29	6	2
map04623	Cytosolic DNA-sensing pathway	15	2	0
map00790	Folate biosynthesis	15	2	0
map00720	Carbon fixation pathways in prokaryotes	17	10	2
map00300	Lysine biosynthesis	17	10	3
map00230	Purine metabolism	97	30	8
map00900	Terpenoid backbone biosynthesis	18	3	0
map03440	Homologous recombination	18	3	1
map04666	Fc gamma R-mediated phagocytosis	13	8	3
map00980	Metabolism of xenobiotics by cytochrome P450	24	5	1
map00643	Styrene degradation	27	6	3
map04530	Tight junction	14	2	2
map04014	Ras signaling pathway	25	13	4
map00970	Aminoacyl-tRNA biosynthesis	40	19	5
map04915	Estrogen signaling pathway	3	3	0
map05322	Systemic lupus erythematosus	3	3	0
map03320	PPAR signaling pathwa	3	3	0
map00670	One carbon pool by	3	3	2
map03040	Spliceosome	88	28	9
map00910	Nitrogen metabolism	23	5	1
map00620	Pyruvate metabolism	46	21	3
map04114	Oocyte meiosis	26	6	3
map04341	Hedgehog signaling pathway - Fly	10	1	0
map05323	Rheumatoid arthritis	16	9	0
map00330	Arginine and proline metabolism	51	15	4
map04966	Collecting duct acid secretion	14	8	0
map00130	Ubiquinone and other terpenoid-quinone biosynthesis	13	2	2
map05206	MicroRNAs in cancer	13	2	1
map00630	Glyoxylate and dicarboxylate metabolism	50	22	6
map00030	Pentose phosphate pathway	29	14	2
map00362	Benzoate degradation	16	3	1
map00565	Ether lipid metabolism	16	3	0
map00760	Nicotinate and nicotinamide metabolism	22	5	1
map00240	Pyrimidine metabolism	65	27	4
map04151	PI3K-Akt signaling pathway	22	11	2
map00460	Cyanoamino acid metabolism	41	12	4
map04976	Bile secretion	9	1	0
map00360	Phenylalanine metabolism	43	13	3
map04071	Sphingolipid signaling pathway	21	5	1
map05203	Viral carcinogenesis	21	5	2
map00290	Valine, leucine and isoleucine biosynthesis	20	10	3
map00780	Biotin metabolism	12	2	0
map00561	Glycerolipid metabolism	29	8	2
map04142	Lysosome	37	11	3
map04141	Protein processing in endoplasmic reticulum	77	29	6
map00260	Glycine, serine and threonine metabolism	69	24	5
map03018	RNA degradation	47	15	6
map05166	HTLV-I infection	34	10	4
map04012	ErbB signaling pathway	8	5	2
map05110	Vibrio cholerae infection	21	10	0
map00920	Sulfur metabolism	21	10	2
map00270	Cysteine and methionine metabolism	57	22	8
map00310	Lysine degradation	28	8	2
map00250	Alanine, aspartate and glutamate metabolism	45	15	3
map05146	Amoebiasis	6	4	2
map04918	Thyroid hormone synthesis	6	4	1
map04972	Pancreatic secretion	6	4	0
map00361	Chlorocyclohexane and chlorobenzene degradation	14	3	0
map04024	cAMP signaling pathway	14	3	2
map00930	Caprolactam degradation	8	1	0
map04340	Hedgehog signaling pathway	8	1	0
map00511	Other glycan degradation	11	2	0
map04919	Thyroid hormone signaling pathway	11	2	0
map03015	mRNA surveillance pathway	48	18	5
map03020	RNA polymerase	27	8	1
map01212	Fatty acid metabolism	37	15	2
map04150	mTOR signaling pathway	34	14	1
map00051	Fructose and mannose metabolism	44	16	6
map05205	Proteoglycans in cancer	4	3	0
map04722	Neurotrophin signaling pathway	4	3	0
map04152	AMPK signaling pathway	24	7	3
map00280	Valine, leucine and isoleucine degradation	35	14	3
map04022	cGMP - PKG signaling pathway	14	7	4
map00040	Pentose and glucuronate interconversions	39	15	6
map00480	Glutathione metabolism	36	14	5
map00650	Butanoate metabolism	23	10	1
map04974	Protein digestion and absorption	2	2	0
map01521	EGFR tyrosine kinase inhibitor resistance	2	2	0
map04621	NOD-like receptor signaling pathway	2	2	0
map04213	Longevity regulating pathway - multipl	2	2	0
map00332	Carbapenem biosynthesis	2	2	0
map00071	F	2	2	0
map05203	Viral carcinogen	2	2	0
map00232	Caffeine metabolism	2	2	1
map04072	Phospholipase D si	2	2	0
map04540	Gap junction	9	5	3
map05131	Shigellosis	9	5	1
map00071	Fatty acid degradation	34	12	1
map00053	Ascorbate and aldarate metabolism	13	3	0
map04068	FoxO signaling pathway	23	7	3
map04213	Longevity regulating pathway - multiple species	18	5	0
map01040	Biosynthesis of unsaturated fatty acids	18	5	1
map04310	Wnt signaling pathway	18	5	2
map04214	Apoptosis - fly	12	6	2
map04727	GABAergic synapse	12	6	2
map04020	Calcium signaling pathway	12	6	3
map00770	Pantothenate and CoA biosynthesis	18	8	4
map00623	Toluene degradation	10	2	0
map00640	Propanoate metabolism	28	10	1
map00410	beta-Alanine metabolism	26	9	1
map00603	Glycosphingolipid biosynthesis - globo series	7	1	0
map04624	Toll and Imd signaling pathway	7	1	0
map04978	Mineral absorption	7	1	0
map05100	Bacterial invasion of epithelial cells	7	4	1
map00220	Arginine biosynthesis	23	9	2
map04130	SNARE interactions in vesicular transport	16	7	3
map02024	Quorum sensing	19	6	1
map00400	Phenylalanine, tyrosine and tryptophan biosynthesis	20	8	0
map00750	Vitamin B6 metabolism	10	5	2
map00625	Chloroalkane and chloroalkene degradation	12	3	0
map04010	MAPK signaling pathway	22	8	3
map00340	Histidine metabolism	21	8	3
map02020	Two-component system	21	8	1
map04810	Regulation of actin cytoskeleton	17	7	2
map03060	Protein export	18	6	4
map04013	MAPK signaling pathway - fly	18	6	1
map00860	Porphyrin and chlorophyll metabolism	18	6	2
map04962	Vasopressin-regulated water reabsorption	14	6	1
map04920	Adipocytokine signaling pathway	9	2	0
map00450	Selenocompound metabolism	11	5	1
map00440	Phosphonate and phosphinate metabolism	5	3	2
map00730	Thiamine metabolism	5	3	0
map00770	Pantothenate and C	5	3	2
map00061	Fatty acid biosynthesis	15	6	0
map04212	Longevity regulating pathway - worm	16	6	2
map03320	PPAR signaling pathway	15	5	1
map05168	Herpes simplex infection	15	5	1
map05134	Legionellosis	8	4	1
map04390	Hippo signaling pathway	13	4	1
map00670	One carbon pool by folate	12	5	1
map04072	Phospholipase D signaling pathway	12	5	1
map04064	NF-kappa B signaling pathway	6	1	1
map00521	Streptomycin biosy	6	1	0
map04520	Adherens junction	6	1	1
map04961	Endocrine and other factor-regulated calcium reabsorption	6	1	0
map04910	Insulin signaling pathway	13	5	1
map04066	HIF-1 signaling pathway	9	4	1
map00983	Drug metabolism - other enzymes	9	4	0
map04370	VEGF signaling pathway	9	4	2
map00830	Retinol metabolism	10	3	1
map00062	Fatty acid elongation	10	3	1
map00430	Taurine and hypotaurine metabolism	10	3	0
map05200	Pathways in cancer	11	4	0
map04622	RIG-I-like receptor signaling pathway	6	3	0
map04080	Neuroactive ligand-receptor interaction	3	2	0
map05020	Prion diseases	3	2	0
map05222	Small cell lung cancer	3	2	0
map00072	Synthesis and degradation of ketone bodies	3	2	1
map00280	Valine, leucine and i	3	2	0
map00660	C5-Branched dibasic acid metabolism	3	2	0
map04931	Insulin resistance	3	2	2
map05230	Central carbon metabolism in cancer	3	2	0
map00960	Tropane, piperidine and pyridine alkaloid biosynthesis	9	3	0
map04922	Glucagon signaling pathway	9	3	1
map04122	Sulfur relay system	9	3	0
map04391	Hippo signaling pathway -fly	9	3	1
map03450	Non-homologous end-joining	9	3	2
map00592	alpha-Linolenic acid metabolism	7	3	0
map04921	Oxytocin signaling pathway	7	2	1
map04350	TGF-beta signaling pathway	7	2	1
map05162	Measles	7	2	0
map05210	Colorectal cancer	5	1	0
map00531	Glycosaminoglycan degradation	5	1	0
map05120	Epithelial cell signaling in Helicobac	5	1	0
map00590	Arachidonic acid metabolism	6	2	0
map04115	p53 signaling pathway	6	2	0
map00261	Monobactam biosynthesis	4	2	1
map00982	Drug metabolism - cytochrome	4	2	0
map05160	Hepatitis C	4	2	1
map05202	Transcriptional misregulation in cancers	5	2	0
map00364	Fluorobenzoate degradation	5	2	0
map04510	Focal adhesion	5	2	1
map05033	Nicotine addiction	1	1	1
map05032	Morphine addiction	1	1	1
map05416	Viral myocarditis	1	1	0
map01051	Biosynthesis of ansamycins	1	1	0
map04725	Cholinergic synapse	1	1	0
map04724	Glutamatergic synapse	1	1	0
map04917	Prolactin signaling pathway	1	1	0
map04066	HIF-1 signaling p	1	1	1
map00521	Streptomycin biosynthesi	1	1	0
map04728	Dopaminergic syn	1	1	0
map05120	Epithelial cell signaling in Helicobacter pylo	1	1	0
map04922	Glucagon signaling pathw	1	1	0
map04910	Insulin	1	1	1
map00625	Chloroalkane and chlor	1	1	1
map05203	Viral ca	1	1	0
map03018	RNA degrada	1	1	0
map04914	Progesterone-mediated oocyte m	1	1	0
map00260	Glycine, serine and threonine metabol	1	1	1
map04370	VEGF s	1	1	1
map04110	Cell	1	1	0
map04940	Type I diabetes mellitus	4	1	0
map05161	Hepatitis B	4	1	0
map04630	Jak-STAT signaling pathway	4	1	0
map04330	Notch signaling pathway	3	1	1
map04668	TNF signaling pathway	3	1	0
map00604	Glycosphingolipid biosynthesis - ganglio series	3	1	0
map04112	Cell cycle - Caulobacter	3	1	0
map04626	Plant-pathogen interaction	3	1	0
map05016	Hunting	3	1	0
map00254	Aflatoxin biosynthesis	3	1	0
map00310	Lysine degrad	3	1	0
map04666	Fc gamma	3	1	0
map00400	Ph	3	1	1
map04215	Apoptosis - multiple species	2	1	0
map04724	Glutamatergic syn	2	1	0
map05014	Amyotrophic lateral sclerosis (ALS)	2	1	0
map04723	Retrograde endocannabinoid signaling	2	1	1
map05133	Pertussis	2	1	0
map04360	Axon guidance	2	1	0
map04925	Aldosterone synthesis and secretion	2	1	0
map05212	Pancreatic cancer	2	1	0
map05211	Renal cell carcinoma	2	1	0
map05231	Choline metabolism in cancer	2	1	1
map04062	Chemokine signaling pathway	2	1	0
map04670	Leukocyte transendothelial mig	2	1	1
map04611	Platelet activation	2	1	1
map03070	Bacterial secretion system	2	1	1
map04728	Dopaminergic synapse	2	1	0
map04975	Fat digestion and absorption	2	1	0
map04614	Renin-angiotensin system	2	1	0
map04660	T ce	2	1	1
map04650	Natural killer cell mediated cytotoxicity	2	1	1
map00680	Methane metabol	2	1	0

## Sheet: Ratio
PathID	Name	Sample	SS(FX-FC)
map03010	Ribosome	0.785047	0.190476
map00190	Oxidative phosphorylation	0.666667	0.115385
map05012	Parkinson's disease	0.722222	0.153846
map05010	Alzheimer's disease	0.734694	0.111111
map01230	Biosynthesis of amino acids	0.567376	0.2625
map00510	N-Glycan biosynthesis	0.0294118	1
map05016	Huntington's disease	0.633803	0.111111
map00513	Various types of N-glycan biosynthesis	0.03125	0
map03050	Proteasome	0.714286	0.32
map00500	Starch and sucrose metabolism	0.176471	0.2
map04932	Non-alcoholic fatty liver disease (NAFLD)	0.651163	0.142857
map04111	Cell cycle - yeast	0.173913	0.5
map00562	Inositol phosphate metabolism	0.0714286	0
map01220	Degradation of aromatic compounds	0.125	0.2
map03008	Ribosome biogenesis in eukaryotes	0.181818	0.416667
map00100	Steroid biosynthesis	0.0740741	1
map01200	Carbon metabolism	0.5	0.253731
map03420	Nucleotide excision repair	0.128205	0.4
map00350	Tyrosine metabolism	0.184615	0.25
map00680	Methane metabolism	0.708333	0.352941
map00950	Isoquinoline alkaloid biosynthesis	0.0769231	0
map00600	Sphingolipid metabolism	0.0769231	0.5
map04211	Longevity regulating pathway - mammal	0.047619	0
map04113	Meiosis - yeast	0.163265	0.625
map05120	Epithelial cell signalin	1	0
map04120	Ubiquitin mediated proteolysis	0.178571	0.4
map01524	Platinum drug resistance	0.103448	0.333333
map00940	Phenylpropanoid biosynthesis	0.135135	0.4
map04070	Phosphatidylinositol signaling system	0.05	1
map00020	Citrate cycle (TCA cycle)	0.636364	0.333333
map01210	2-Oxocarboxylic acid metabolism	0.583333	0.321429
map04110	Cell cycle	0.173913	0.375
map04612	Antigen processing and presentation	1	0
map03030	DNA replication	0.147059	0.8
map00626	Naphthalene degradation	0.0909091	0
map00010	Glycolysis / Gluconeogenesis	0.54717	0.172414
map04144	Endocytosis	0.521739	0.194444
map03022	Basal transcription factors	0.137931	0.5
map00564	Glycerophospholipid metabolism	0.207547	0.454545
map03013	RNA transport	0.488636	0.186047
map05169	Epstein-Barr virus infection	0.529412	0.296296
map03460	Fanconi anemia pathway	0.130435	0
map03430	Mismatch repair	0.136364	0.666667
map04140	Regulation of autophagy	0.0714286	1
map05204	Chemical carcinogenesis	0.111111	0.5
map04260	Cardiac muscle contraction	0.666667	0
map04210	Apoptosis	0.727273	0.25
map04015	Rap1 signaling pathway	0.692308	0.555556
map00380	Tryptophan metabolism	0.229167	0.363636
map04721	Synaptic vesicle cycle	0.576923	0.2
map00052	Galactose metabolism	0.210526	0.25
map00982	Drug metabolism - cytochrome P450	0.142857	0.333333
map03410	Base excision repair	0.142857	0.333333
map00710	Carbon fixation in photosynthetic organisms	0.583333	0.285714
map04146	Peroxisome	0.261538	0.0588235
map00627	Aminobenzoate degradation	0.216216	0.5
map00520	Amino sugar and nucleotide sugar metabolism	0.273973	0.15
map04011	MAPK signaling pathway - yeast	0.268657	0.388889
map04145	Phagosome	0.512821	0.25
map00740	Riboflavin metabolism	0.173913	0
map05164	Influenza A	0.642857	0.222222
map05130	Pathogenic Escherichia coli infection	0.666667	0.375
map02010	ABC transporters	0.0833333	0
map05152	Tuberculosis	0.7	0.285714
map05132	Salmonella infection	0.7	0.428571
map04139	Regulation of mitophagy - yeast	0.206897	0.333333
map04623	Cytosolic DNA-sensing pathway	0.133333	0
map00790	Folate biosynthesis	0.133333	0
map00720	Carbon fixation pathways in prokaryotes	0.588235	0.2
map00300	Lysine biosynthesis	0.588235	0.3
map00230	Purine metabolism	0.309278	0.266667
map00900	Terpenoid backbone biosynthesis	0.166667	0
map03440	Homologous recombination	0.166667	0.333333
map04666	Fc gamma R-mediated phagocytosis	0.615385	0.375
map00980	Metabolism of xenobiotics by cytochrome P450	0.208333	0.2
map00643	Styrene degradation	0.222222	0.5
map04530	Tight junction	0.142857	1
map04014	Ras signaling pathway	0.52	0.307692
map00970	Aminoacyl-tRNA biosynthesis	0.475	0.263158
map04915	Estrogen signaling pathway	1	0
map05322	Systemic lupus erythematosus	1	0
map03320	PPAR signaling pathwa	1	0
map00670	One carbon pool by	1	0.666667
map03040	Spliceosome	0.318182	0.321429
map00910	Nitrogen metabolism	0.217391	0.2
map00620	Pyruvate metabolism	0.456522	0.142857
map04114	Oocyte meiosis	0.230769	0.5
map04341	Hedgehog signaling pathway - Fly	0.1	0
map05323	Rheumatoid arthritis	0.5625	0
map00330	Arginine and proline metabolism	0.294118	0.266667
map04966	Collecting duct acid secretion	0.571429	0
map00130	Ubiquinone and other terpenoid-quinone biosynthesis	0.153846	1
map05206	MicroRNAs in cancer	0.153846	0.5
map00630	Glyoxylate and dicarboxylate metabolism	0.44	0.272727
map00030	Pentose phosphate pathway	0.482759	0.142857
map00362	Benzoate degradation	0.1875	0.333333
map00565	Ether lipid metabolism	0.1875	0
map00760	Nicotinate and nicotinamide metabolism	0.227273	0.2
map00240	Pyrimidine metabolism	0.415385	0.148148
map04151	PI3K-Akt signaling pathway	0.5	0.181818
map00460	Cyanoamino acid metabolism	0.292683	0.333333
map04976	Bile secretion	0.111111	0
map00360	Phenylalanine metabolism	0.302326	0.230769
map04071	Sphingolipid signaling pathway	0.238095	0.2
map05203	Viral carcinogenesis	0.238095	0.4
map00290	Valine, leucine and isoleucine biosynthesis	0.5	0.3
map00780	Biotin metabolism	0.166667	0
map00561	Glycerolipid metabolism	0.275862	0.25
map04142	Lysosome	0.297297	0.272727
map04141	Protein processing in endoplasmic reticulum	0.376623	0.206897
map00260	Glycine, serine and threonine metabolism	0.347826	0.208333
map03018	RNA degradation	0.319149	0.4
map05166	HTLV-I infection	0.294118	0.4
map04012	ErbB signaling pathway	0.625	0.4
map05110	Vibrio cholerae infection	0.47619	0
map00920	Sulfur metabolism	0.47619	0.2
map00270	Cysteine and methionine metabolism	0.385965	0.363636
map00310	Lysine degradation	0.285714	0.25
map00250	Alanine, aspartate and glutamate metabolism	0.333333	0.2
map05146	Amoebiasis	0.666667	0.5
map04918	Thyroid hormone synthesis	0.666667	0.25
map04972	Pancreatic secretion	0.666667	0
map00361	Chlorocyclohexane and chlorobenzene degradation	0.214286	0
map04024	cAMP signaling pathway	0.214286	0.666667
map00930	Caprolactam degradation	0.125	0
map04340	Hedgehog signaling pathway	0.125	0
map00511	Other glycan degradation	0.181818	0
map04919	Thyroid hormone signaling pathway	0.181818	0
map03015	mRNA surveillance pathway	0.375	0.277778
map03020	RNA polymerase	0.296296	0.125
map01212	Fatty acid metabolism	0.405405	0.133333
map04150	mTOR signaling pathway	0.411765	0.0714286
map00051	Fructose and mannose metabolism	0.363636	0.375
map05205	Proteoglycans in cancer	0.75	0
map04722	Neurotrophin signaling pathway	0.75	0
map04152	AMPK signaling pathway	0.291667	0.428571
map00280	Valine, leucine and isoleucine degradation	0.4	0.214286
map04022	cGMP - PKG signaling pathway	0.5	0.571429
map00040	Pentose and glucuronate interconversions	0.384615	0.4
map00480	Glutathione metabolism	0.388889	0.357143
map00650	Butanoate metabolism	0.434783	0.1
map04974	Protein digestion and absorption	1	0
map01521	EGFR tyrosine kinase inhibitor resistance	1	0
map04621	NOD-like receptor signaling pathway	1	0
map04213	Longevity regulating pathway - multipl	1	0
map00332	Carbapenem biosynthesis	1	0
map00071	F	1	0
map05203	Viral carcinogen	1	0
map00232	Caffeine metabolism	1	0.5
map04072	Phospholipase D si	1	0
map04540	Gap junction	0.555556	0.6
map05131	Shigellosis	0.555556	0.2
map00071	Fatty acid degradation	0.352941	0.0833333
map00053	Ascorbate and aldarate metabolism	0.230769	0
map04068	FoxO signaling pathway	0.304348	0.428571
map04213	Longevity regulating pathway - multiple species	0.277778	0
map01040	Biosynthesis of unsaturated fatty acids	0.277778	0.2
map04310	Wnt signaling pathway	0.277778	0.4
map04214	Apoptosis - fly	0.5	0.333333
map04727	GABAergic synapse	0.5	0.333333
map04020	Calcium signaling pathway	0.5	0.5
map00770	Pantothenate and CoA biosynthesis	0.444444	0.5
map00623	Toluene degradation	0.2	0
map00640	Propanoate metabolism	0.357143	0.1
map00410	beta-Alanine metabolism	0.346154	0.111111
map00603	Glycosphingolipid biosynthesis - globo series	0.142857	0
map04624	Toll and Imd signaling pathway	0.142857	0
map04978	Mineral absorption	0.142857	0
map05100	Bacterial invasion of epithelial cells	0.571429	0.25
map00220	Arginine biosynthesis	0.391304	0.222222
map04130	SNARE interactions in vesicular transport	0.4375	0.428571
map02024	Quorum sensing	0.315789	0.166667
map00400	Phenylalanine, tyrosine and tryptophan biosynthesis	0.4	0
map00750	Vitamin B6 metabolism	0.5	0.4
map00625	Chloroalkane and chloroalkene degradation	0.25	0
map04010	MAPK signaling pathway	0.363636	0.375
map00340	Histidine metabolism	0.380952	0.375
map02020	Two-component system	0.380952	0.125
map04810	Regulation of actin cytoskeleton	0.411765	0.285714
map03060	Protein export	0.333333	0.666667
map04013	MAPK signaling pathway - fly	0.333333	0.166667
map00860	Porphyrin and chlorophyll metabolism	0.333333	0.333333
map04962	Vasopressin-regulated water reabsorption	0.428571	0.166667
map04920	Adipocytokine signaling pathway	0.222222	0
map00450	Selenocompound metabolism	0.454545	0.2
map00440	Phosphonate and phosphinate metabolism	0.6	0.666667
map00730	Thiamine metabolism	0.6	0
map00770	Pantothenate and C	0.6	0.666667
map00061	Fatty acid biosynthesis	0.4	0
map04212	Longevity regulating pathway - worm	0.375	0.333333
map03320	PPAR signaling pathway	0.333333	0.2
map05168	Herpes simplex infection	0.333333	0.2
map05134	Legionellosis	0.5	0.25
map04390	Hippo signaling pathway	0.307692	0.25
map00670	One carbon pool by folate	0.416667	0.2
map04072	Phospholipase D signaling pathway	0.416667	0.2
map04064	NF-kappa B signaling pathway	0.166667	1
map00521	Streptomycin biosy	0.166667	0
map04520	Adherens junction	0.166667	1
map04961	Endocrine and other factor-regulated calcium reabsorption	0.166667	0
map04910	Insulin signaling pathway	0.384615	0.2
map04066	HIF-1 signaling pathway	0.444444	0.25
map00983	Drug metabolism - other enzymes	0.444444	0
map04370	VEGF signaling pathway	0.444444	0.5
map00830	Retinol metabolism	0.3	0.333333
map00062	Fatty acid elongation	0.3	0.333333
map00430	Taurine and hypotaurine metabolism	0.3	0
map05200	Pathways in cancer	0.363636	0
map04622	RIG-I-like receptor signaling pathway	0.5	0
map04080	Neuroactive ligand-receptor interaction	0.666667	0
map05020	Prion diseases	0.666667	0
map05222	Small cell lung cancer	0.666667	0
map00072	Synthesis and degradation of ketone bodies	0.666667	0.5
map00280	Valine, leucine and i	0.666667	0
map00660	C5-Branched dibasic acid metabolism	0.666667	0
map04931	Insulin resistance	0.666667	1
map05230	Central carbon metabolism in cancer	0.666667	0
map00960	Tropane, piperidine and pyridine alkaloid biosynthesis	0.333333	0
map04922	Glucagon signaling pathway	0.333333	0.333333
map04122	Sulfur relay system	0.333333	0
map04391	Hippo signaling pathway -fly	0.333333	0.333333
map03450	Non-homologous end-joining	0.333333	0.666667
map00592	alpha-Linolenic acid metabolism	0.428571	0
map04921	Oxytocin signaling pathway	0.285714	0.5
map04350	TGF-beta signaling pathway	0.285714	0.5
map05162	Measles	0.285714	0
map05210	Colorectal cancer	0.2	0
map00531	Glycosaminoglycan degradation	0.2	0
map05120	Epithelial cell signaling in Helicobac	0.2	0
map00590	Arachidonic acid metabolism	0.333333	0
map04115	p53 signaling pathway	0.333333	0
map00261	Monobactam biosynthesis	0.5	0.5
map00982	Drug metabolism - cytochrome	0.5	0
map05160	Hepatitis C	0.5	0.5
map05202	Transcriptional misregulation in cancers	0.4	0
map00364	Fluorobenzoate degradation	0.4	0
map04510	Focal adhesion	0.4	0.5
map05033	Nicotine addiction	1	1
map05032	Morphine addiction	1	1
map05416	Viral myocarditis	1	0
map01051	Biosynthesis of ansamycins	1	0
map04725	Cholinergic synapse	1	0
map04724	Glutamatergic synapse	1	0
map04917	Prolactin signaling pathway	1	0
map04066	HIF-1 signaling p	1	1
map00521	Streptomycin biosynthesi	1	0
map04728	Dopaminergic syn	1	0
map05120	Epithelial cell signaling in Helicobacter pylo	1	0
map04922	Glucagon signaling pathw	1	0
map04910	Insulin	1	1
map00625	Chloroalkane and chlor	1	1
map05203	Viral ca	1	0
map03018	RNA degrada	1	0
map04914	Progesterone-mediated oocyte m	1	0
map00260	Glycine, serine and threonine metabol	1	1
map04370	VEGF s	1	1
map04110	Cell	1	0
map04940	Type I diabetes mellitus	0.25	0
map05161	Hepatitis B	0.25	0
map04630	Jak-STAT signaling pathway	0.25	0
map04330	Notch signaling pathway	0.333333	1
map04668	TNF signaling pathway	0.333333	0
map00604	Glycosphingolipid biosynthesis - ganglio series	0.333333	0
map04112	Cell cycle - Caulobacter	0.333333	0
map04626	Plant-pathogen interaction	0.333333	0
map05016	Hunting	0.333333	0
map00254	Aflatoxin biosynthesis	0.333333	0
map00310	Lysine degrad	0.333333	0
map04666	Fc gamma	0.333333	0
map00400	Ph	0.333333	1
map04215	Apoptosis - multiple species	0.5	0
map04724	Glutamatergic syn	0.5	0
map05014	Amyotrophic lateral sclerosis (ALS)	0.5	0
map04723	Retrograde endocannabinoid signaling	0.5	1
map05133	Pertussis	0.5	0
map04360	Axon guidance	0.5	0
map04925	Aldosterone synthesis and secretion	0.5	0
map05212	Pancreatic cancer	0.5	0
map05211	Renal cell carcinoma	0.5	0
map05231	Choline metabolism in cancer	0.5	1
map04062	Chemokine signaling pathway	0.5	0
map04670	Leukocyte transendothelial mig	0.5	1
map04611	Platelet activation	0.5	1
map03070	Bacterial secretion system	0.5	1
map04728	Dopaminergic synapse	0.5	0
map04975	Fat digestion and absorption	0.5	0
map04614	Renin-angiotensin system	0.5	0
map04660	T ce	0.5	1
map04650	Natural killer cell mediated cytotoxicity	0.5	1
map00680	Methane metabol	0.5	0

## Sheet: Enrichment
PathID	Name	Sample	SS(FX-FC)
map03010	Ribosome	18.0604	1.25847
map00190	Oxidative phosphorylation	7.21769	1.97286
map05012	Parkinson's disease	6.97294	1.17276
map05010	Alzheimer's disease	6.78718	1.57532
map01230	Biosynthesis of amino acids	6.19399	1.02104
map00510	N-Glycan biosynthesis	5.54098	0.61305
map05016	Huntington's disease	5.45968	1.84894
map00513	Various types of N-glycan biosynthesis	5.16346	0
map03050	Proteasome	4.56192	0.931981
map00500	Starch and sucrose metabolism	4.30713	0.636063
map04932	Non-alcoholic fatty liver disease (NAFLD)	3.94383	1.05546
map04111	Cell cycle - yeast	3.69938	1.44382
map00562	Inositol phosphate metabolism	3.51236	0
map01220	Degradation of aromatic compounds	3.37658	0.399002
map03008	Ribosome biogenesis in eukaryotes	3.34595	1.01646
map00100	Steroid biosynthesis	3.34299	1.22674
map01200	Carbon metabolism	3.24708	0.953954
map03420	Nucleotide excision repair	3.23284	0.589714
map00350	Tyrosine metabolism	3.23104	0.587505
map00680	Methane metabolism	3.21702	0.92007
map00950	Isoquinoline alkaloid biosynthesis	3.17491	0
map00600	Sphingolipid metabolism	3.17491	0.433152
map04211	Longevity regulating pathway - mammal	3.12845	0
map04113	Meiosis - yeast	3.04071	1.68457
map05120	Epithelial cell signalin	3.02613	0
map04120	Ubiquitin mediated proteolysis	3.01191	0.857889
map01524	Platinum drug resistance	2.95729	0.378258
map00940	Phenylpropanoid biosynthesis	2.95037	0.589714
map04070	Phosphatidylinositol signaling system	2.94827	0.61305
map00020	Citrate cycle (TCA cycle)	2.93834	0.923839
map01210	2-Oxocarboxylic acid metabolism	2.89677	0.982709
map04110	Cell cycle	2.67315	0.697138
map04612	Antigen processing and presentation	2.59344	0
map03030	DNA replication	2.54065	1.87757
map00626	Naphthalene degradation	2.51758	0
map00010	Glycolysis / Gluconeogenesis	2.46013	0.902684
map04144	Endocytosis	2.45937	0.887113
map03022	Basal transcription factors	2.3733	0.690504
map00564	Glycerophospholipid metabolism	2.30425	1.12984
map03013	RNA transport	2.20384	0.989536
map05169	Epstein-Barr virus infection	2.12352	0.861365
map03460	Fanconi anemia pathway	2.06363	0
map03430	Mismatch repair	1.92312	0.870542
map04140	Regulation of autophagy	1.89594	0.61305
map05204	Chemical carcinogenesis	1.89163	0.433152
map04260	Cardiac muscle contraction	1.84703	0
map04210	Apoptosis	1.84155	0.506127
map04015	Rap1 signaling pathway	1.8375	1.45289
map00380	Tryptophan metabolism	1.82483	0.782505
map04721	Synaptic vesicle cycle	1.80079	0.636063
map00052	Galactose metabolism	1.7885	0.506127
map00982	Drug metabolism - cytochrome P450	1.78563	0.378258
map03410	Base excision repair	1.78563	0.378258
map00710	Carbon fixation in photosynthetic organisms	1.76335	0.663716
map04146	Peroxisome	1.70552	1.32866
map00627	Aminobenzoate degradation	1.68988	1.09338
map00520	Amino sugar and nucleotide sugar metabolism	1.64191	0.845413
map04011	MAPK signaling pathway - yeast	1.6372	1.12452
map04145	Phagosome	1.61454	0.692768
map00740	Riboflavin metabolism	1.59432	0
map05164	Influenza A	1.59042	0.518305
map05130	Pathogenic Escherichia coli infection	1.56455	0.697138
map02010	ABC transporters	1.56084	0
map05152	Tuberculosis	1.54726	0.509809
map05132	Salmonella infection	1.54726	0.780273
map04139	Regulation of mitophagy - yeast	1.5311	0.534747
map04623	Cytosolic DNA-sensing pathway	1.45194	0
map00790	Folate biosynthesis	1.45194	0
map00720	Carbon fixation pathways in prokaryotes	1.43587	0.542784
map00300	Lysine biosynthesis	1.43587	0.608313
map00230	Purine metabolism	1.40175	0.803402
map00900	Terpenoid backbone biosynthesis	1.39456	0
map03440	Homologous recombination	1.39456	0.378258
map04666	Fc gamma R-mediated phagocytosis	1.34974	0.697138
map00980	Metabolism of xenobiotics by cytochrome P450	1.34407	0.399002
map00643	Styrene degradation	1.33432	0.902392
map04530	Tight junction	1.31312	1.22674
map04014	Ras signaling pathway	1.30716	0.688735
map00970	Aminoacyl-tRNA biosynthesis	1.30179	0.696471
map04915	Estrogen signaling pathway	1.29614	0
map05322	Systemic lupus erythematosus	1.29614	0
map03320	PPAR signaling pathwa	1.29614	0
map00670	One carbon pool by	1.29614	0.870542
map03040	Spliceosome	1.26533	0.982709
map00910	Nitrogen metabolism	1.24451	0.399002
map00620	Pyruvate metabolism	1.2441	0.900315
map04114	Oocyte meiosis	1.24244	0.902392
map04341	Hedgehog signaling pathway - Fly	1.23815	0
map05323	Rheumatoid arthritis	1.23377	0
map00330	Arginine and proline metabolism	1.19705	0.650194
map04966	Collecting duct acid secretion	1.18197	0
map00130	Ubiquinone and other terpenoid-quinone biosynthesis	1.17914	1.22674
map05206	MicroRNAs in cancer	1.17914	0.433152
map00630	Glyoxylate and dicarboxylate metabolism	1.17048	0.744648
map00030	Pentose phosphate pathway	1.16656	0.723175
map00362	Benzoate degradation	1.15613	0.378258
map00565	Ether lipid metabolism	1.15613	0
map00760	Nicotinate and nicotinamide metabolism	1.15	0.399002
map00240	Pyrimidine metabolism	1.12218	1.00036
map04151	PI3K-Akt signaling pathway	1.1095	0.577089
map00460	Cyanoamino acid metabolism	1.10277	0.727392
map04976	Bile secretion	1.08303	0
map00360	Phenylalanine metabolism	1.06928	0.594877
map04071	Sphingolipid signaling pathway	1.06105	0.399002
map05203	Viral carcinogenesis	1.06105	0.589714
map00290	Valine, leucine and isoleucine biosynthesis	1.0587	0.608313
map00780	Biotin metabolism	1.0508	0
map00561	Glycerolipid metabolism	1.03528	0.506127
map04142	Lysosome	1.03435	0.591194
map04141	Protein processing in endoplasmic reticulum	1.02952	0.790286
map00260	Glycine, serine and threonine metabolism	1.02757	0.74039
map03018	RNA degradation	1.02088	1.07178
map05166	HTLV-I infection	1.01553	0.857889
map04012	ErbB signaling pathway	1.01345	0.589714
map05110	Vibrio cholerae infection	0.978153	0
map00920	Sulfur metabolism	0.978153	0.542784
map00270	Cysteine and methionine metabolism	0.978	1.09916
map00310	Lysine degradation	0.974579	0.506127
map00250	Alanine, aspartate and glutamate metabolism	0.957598	0.636063
map05146	Amoebiasis	0.952969	0.690504
map04918	Thyroid hormone synthesis	0.952969	0.374583
map04972	Pancreatic secretion	0.952969	0
map00361	Chlorocyclohexane and chlorobenzene degradation	0.941471	0
map04024	cAMP signaling pathway	0.941471	0.870542
map00930	Caprolactam degradation	0.933359	0
map04340	Hedgehog signaling pathway	0.933359	0
map00511	Other glycan degradation	0.929146	0
map04919	Thyroid hormone signaling pathway	0.929146	0
map03015	mRNA surveillance pathway	0.926465	0.707927
map03020	RNA polymerase	0.919877	0.559268
map01212	Fatty acid metabolism	0.919079	0.782749
map04150	mTOR signaling pathway	0.913981	1.0468
map00051	Fructose and mannose metabolism	0.905697	0.988362
map05205	Proteoglycans in cancer	0.894441	0
map04722	Neurotrophin signaling pathway	0.894441	0
map04152	AMPK signaling pathway	0.893982	0.780273
map00280	Valine, leucine and isoleucine degradation	0.892549	0.611524
map04022	cGMP - PKG signaling pathway	0.891932	1.2737
map00040	Pentose and glucuronate interconversions	0.891077	1.07178
map00480	Glutathione metabolism	0.879132	0.85533
map00650	Butanoate metabolism	0.867813	0.705613
map04974	Protein digestion and absorption	0.863963	0
map01521	EGFR tyrosine kinase inhibitor resistance	0.863963	0
map04621	NOD-like receptor signaling pathway	0.863963	0
map04213	Longevity regulating pathway - multipl	0.863963	0
map00332	Carbapenem biosynthesis	0.863963	0
map00071	F	0.863963	0
map05203	Viral carcinogen	0.863963	0
map00232	Caffeine metabolism	0.863963	0.433152
map04072	Phospholipase D si	0.863963	0
map04540	Gap junction	0.861616	1.08257
map05131	Shigellosis	0.861616	0.399002
map00071	Fatty acid degradation	0.855705	0.869954
map00053	Ascorbate and aldarate metabolism	0.845399	0
map04068	FoxO signaling pathway	0.842972	0.780273
map04213	Longevity regulating pathway - multiple species	0.834208	0
map01040	Biosynthesis of unsaturated fatty acids	0.834208	0.399002
map04310	Wnt signaling pathway	0.834208	0.589714
map04214	Apoptosis - fly	0.829244	0.534747
map04727	GABAergic synapse	0.829244	0.534747
map04020	Calcium signaling pathway	0.829244	0.902392
map00770	Pantothenate and CoA biosynthesis	0.81973	1.09338
map00623	Toluene degradation	0.815502	0
map00640	Propanoate metabolism	0.810722	0.705613
map00410	beta-Alanine metabolism	0.801593	0.62971
map00603	Glycosphingolipid biosynthesis - globo series	0.79057	0
map04624	Toll and Imd signaling pathway	0.79057	0
map04978	Mineral absorption	0.79057	0
map05100	Bacterial invasion of epithelial cells	0.785368	0.374583
map00220	Arginine biosynthesis	0.782332	0.518305
map04130	SNARE interactions in vesicular transport	0.769839	0.780273
map02024	Quorum sensing	0.765182	0.441216
map00400	Phenylalanine, tyrosine and tryptophan biosynthesis	0.761421	0
map00750	Vitamin B6 metabolism	0.760975	0.589714
map00625	Chloroalkane and chloroalkene degradation	0.758579	0
map04010	MAPK signaling pathway	0.757929	0.697138
map00340	Histidine metabolism	0.753662	0.697138
map02020	Two-component system	0.753662	0.559268
map04810	Regulation of actin cytoskeleton	0.739849	0.509809
map03060	Protein export	0.729323	1.52103
map04013	MAPK signaling pathway - fly	0.729323	0.441216
map00860	Porphyrin and chlorophyll metabolism	0.729323	0.534747
map04962	Vasopressin-regulated water reabsorption	0.718209	0.441216
map04920	Adipocytokine signaling pathway	0.711662	0
map00450	Selenocompound metabolism	0.698166	0.399002
map00440	Phosphonate and phosphinate metabolism	0.696908	0.870542
map00730	Thiamine metabolism	0.696908	0
map00770	Pantothenate and C	0.696908	0.870542
map00061	Fatty acid biosynthesis	0.696851	0
map04212	Longevity regulating pathway - worm	0.693266	0.534747
map03320	PPAR signaling pathway	0.687431	0.399002
map05168	Herpes simplex infection	0.687431	0.399002
map05134	Legionellosis	0.684758	0.374583
map04390	Hippo signaling pathway	0.678317	0.374583
map00670	One carbon pool by folate	0.664561	0.399002
map04072	Phospholipase D signaling pathway	0.664561	0.399002
map04064	NF-kappa B signaling pathway	0.65678	0.61305
map00521	Streptomycin biosy	0.65678	0
map04520	Adherens junction	0.65678	0.61305
map04961	Endocrine and other factor-regulated calcium reabsorption	0.65678	0
map04910	Insulin signaling pathway	0.654229	0.399002
map04066	HIF-1 signaling pathway	0.62995	0.374583
map00983	Drug metabolism - other enzymes	0.62995	0
map04370	VEGF signaling pathway	0.62995	0.690504
map00830	Retinol metabolism	0.620428	0.378258
map00062	Fatty acid elongation	0.620428	0.378258
map00430	Taurine and hypotaurine metabolism	0.620428	0
map05200	Pathways in cancer	0.612869	0
map04622	RIG-I-like receptor signaling pathway	0.596329	0
map04080	Neuroactive ligand-receptor interaction	0.58728	0
map05020	Prion diseases	0.58728	0
map05222	Small cell lung cancer	0.58728	0
map00072	Synthesis and degradation of ketone bodies	0.58728	0.433152
map00280	Valine, leucine and i	0.58728	0
map00660	C5-Branched dibasic acid metabolism	0.58728	0
map04931	Insulin resistance	0.58728	1.22674
map05230	Central carbon metabolism in cancer	0.58728	0
map00960	Tropane, piperidine and pyridine alkaloid biosynthesis	0.574701	0
map04922	Glucagon signaling pathway	0.574701	0.378258
map04122	Sulfur relay system	0.574701	0
map04391	Hippo signaling pathway -fly	0.574701	0.378258
map03450	Non-homologous end-joining	0.574701	0.870542
map00592	alpha-Linolenic acid metabolism	0.553787	0
map04921	Oxytocin signaling pathway	0.54438	0.433152
map04350	TGF-beta signaling pathway	0.54438	0.433152
map05162	Measles	0.54438	0
map05210	Colorectal cancer	0.53527	0
map00531	Glycosaminoglycan degradation	0.53527	0
map05120	Epithelial cell signaling in Helicobac	0.53527	0
map00590	Arachidonic acid metabolism	0.489891	0
map04115	p53 signaling pathway	0.489891	0
map00261	Monobactam biosynthesis	0.486733	0.433152
map00982	Drug metabolism - cytochrome	0.486733	0
map05160	Hepatitis C	0.486733	0.433152
map05202	Transcriptional misregulation in cancers	0.465411	0
map00364	Fluorobenzoate degradation	0.465411	0
map04510	Focal adhesion	0.465411	0.433152
map05033	Nicotine addiction	0.431917	0.61305
map05032	Morphine addiction	0.431917	0.61305
map05416	Viral myocarditis	0.431917	0
map01051	Biosynthesis of ansamycins	0.431917	0
map04725	Cholinergic synapse	0.431917	0
map04724	Glutamatergic synapse	0.431917	0
map04917	Prolactin signaling pathway	0.431917	0
map04066	HIF-1 signaling p	0.431917	0.61305
map00521	Streptomycin biosynthesi	0.431917	0
map04728	Dopaminergic syn	0.431917	0
map05120	Epithelial cell signaling in Helicobacter pylo	0.431917	0
map04922	Glucagon signaling pathw	0.431917	0
map04910	Insulin	0.431917	0.61305
map00625	Chloroalkane and chlor	0.431917	0.61305
map05203	Viral ca	0.431917	0
map03018	RNA degrada	0.431917	0
map04914	Progesterone-mediated oocyte m	0.431917	0
map00260	Glycine, serine and threonine metabol	0.431917	0.61305
map04370	VEGF s	0.431917	0.61305
map04110	Cell	0.431917	0
map04940	Type I diabetes mellitus	0.431532	0
map05161	Hepatitis B	0.431532	0
map04630	Jak-STAT signaling pathway	0.431532	0
map04330	Notch signaling pathway	0.355868	0.61305
map04668	TNF signaling pathway	0.355868	0
map00604	Glycosphingolipid biosynthesis - ganglio series	0.355868	0
map04112	Cell cycle - Caulobacter	0.355868	0
map04626	Plant-pathogen interaction	0.355868	0
map05016	Hunting	0.355868	0
map00254	Aflatoxin biosynthesis	0.355868	0
map00310	Lysine degrad	0.355868	0
map04666	Fc gamma	0.355868	0
map00400	Ph	0.355868	0.61305
map04215	Apoptosis - multiple species	0.331401	0
map04724	Glutamatergic syn	0.331401	0
map05014	Amyotrophic lateral sclerosis (ALS)	0.331401	0
map04723	Retrograde endocannabinoid signaling	0.331401	0.61305
map05133	Pertussis	0.331401	0
map04360	Axon guidance	0.331401	0
map04925	Aldosterone synthesis and secretion	0.331401	0
map05212	Pancreatic cancer	0.331401	0
map05211	Renal cell carcinoma	0.331401	0
map05231	Choline metabolism in cancer	0.331401	0.61305
map04062	Chemokine signaling pathway	0.331401	0
map04670	Leukocyte transendothelial mig	0.331401	0.61305
map04611	Platelet activation	0.331401	0.61305
map03070	Bacterial secretion system	0.331401	0.61305
map04728	Dopaminergic synapse	0.331401	0
map04975	Fat digestion and absorption	0.331401	0
map04614	Renin-angiotensin system	0.331401	0
map04660	T ce	0.331401	0.61305
map04650	Natural killer cell mediated cytotoxicity	0.331401	0.61305
map00680	Methane metabol	0.331401	0

## Sheet: Matrix
ID	Sample	iBAQ	FC-1	FC-2	FC-3	FX-1	FX-2	FX-3	Sig(FX-FC)	SS(FX-FC)	KO	map03010	map00190	map05012	map05010	map01230	map00510	map05016	map00513	map03050	map00500	map04932	map04111	map00562	map01220	map03008	map00100	map01200	map03420	map00350	map00680	map00950	map00600	map04211	map04113	map05120	map04120	map01524	map00940	map04070	map00020	map01210	map04110	map04612	map03030	map00626	map00010	map04144	map03022
AYA72238.1	1	5545.2					2992.2	2553	0	1		0	0	0	0	0	0	0	0	0	0	0	0	0	0	0	0	0	0	0	0	0	0	0	0	0	0	0	0	0	0	0	0	0	0	0	0	0	0
BBO00639.1	1	393420	115490	64518	55951	29850	49511	78096	0	0		0	0	0	0	0	0	0	0	0	0	0	0	0	0	0	0	0	0	0	0	0	0	0	0	0	0	0	0	0	0	0	0	0	0	0	0	0	0
KAH7230905.1	1	96956	29079	34677	4679.6		5273.4	23247	0	0		0	0	0	0	0	0	0	0	0	0	0	0	0	0	0	0	0	0	0	0	0	0	0	0	0	0	0	0	0	0	0	0	0	0	0	0	0	0
KAH7231124.1	1	829.37					685.59	143.78	0	1		0	0	0	0	0	0	0	0	0	0	0	0	0	0	0	0	0	0	0	0	0	0	0	0	0	0	0	0	0	0	0	0	0	0	0	0	0	0
KAH7232938.1	1	33451	3066.1			10277	9477.5	10631	1	1		0	0	0	0	0	0	0	0	0	0	0	0	0	0	0	0	0	0	0	0	0	0	0	0	0	0	0	0	0	0	0	0	0	0	0	0	0	0
KAH7233060.1	1	84235	10439	13216	9628.9	9201.9	12451	29298	0	0		0	0	0	0	0	0	0	0	0	0	0	0	0	0	0	0	0	0	0	0	0	0	0	0	0	0	0	0	0	0	0	0	0	0	0	0	0	0
KAH7233068.1	1	66575	9263.8	8939.2	4028.1	13761	14389	16195	0	0		0	0	0	0	0	0	0	0	0	0	0	0	0	0	0	0	0	0	0	0	0	0	0	0	0	0	0	0	0	0	0	0	0	0	0	0	0	0
KAH7233098.1	1	1410.8	115.15				804.7	490.95	0	0		0	0	0	0	0	0	0	0	0	0	0	0	0	0	0	0	0	0	0	0	0	0	0	0	0	0	0	0	0	0	0	0	0	0	0	0	0	0
KAH7233167.1	1	31700	1476.5		794.57	10235	10419	8775.1	1	1		0	0	0	0	0	0	0	0	0	0	0	0	0	0	0	0	0	0	0	0	0	0	0	0	0	0	0	0	0	0	0	0	0	0	0	0	0	0
KAH7233193.1	1	1643.9			217.5	970.51		455.94	0	0		0	0	0	0	0	0	0	0	0	0	0	0	0	0	0	0	0	0	0	0	0	0	0	0	0	0	0	0	0	0	0	0	0	0	0	0	0	0
KAH7233217.1	1	552440	41974	31609	26983	142790	146260	162810	1	1		0	0	0	0	0	0	0	0	0	0	0	0	0	0	0	0	0	0	0	0	0	0	0	0	0	0	0	0	0	0	0	0	0	0	0	0	0	0
KAH7233234.1	1	704.52						704.52	0	1	K00045	0	0	0	0	0	0	0	0	0	0	0	0	0	0	0	0	0	0	0	0	0	0	0	0	0	0	0	0	0	0	0	0	0	0	0	0	0	0
KAH7233248.1	1	841720	189370	163970	90067	171740	124620	101960	0	0		0	0	0	0	0	0	0	0	0	0	0	0	0	0	0	0	0	0	0	0	0	0	0	0	0	0	0	0	0	0	0	0	0	0	0	0	0	0
KAH7233310.1	1	155460	30599	19441	15959	25491	27166	36803	0	0		0	0	0	0	0	0	0	0	0	0	0	0	0	0	0	0	0	0	0	0	0	0	0	0	0	0	0	0	0	0	0	0	0	0	0	0	0	0
KAH7233326.1	1	46193	6223.3	1609.4	7599.3	11840	9712.9	9208.1	0	0		0	0	0	0	0	0	0	0	0	0	0	0	0	0	0	0	0	0	0	0	0	0	0	0	0	0	0	0	0	0	0	0	0	0	0	0	0	0
KAH7233338.1	1	8108.3	2112.1					5996.2	0	0	K16066	0	0	0	0	0	0	0	0	0	0	0	0	0	0	0	0	0	0	0	0	0	0	0	0	0	0	0	0	0	0	0	0	0	0	0	0	0	0
KAH7233361.1	1	273910				95889	90803	87222	0	1		0	0	0	0	0	0	0	0	0	0	0	0	0	0	0	0	0	0	0	0	0	0	0	0	0	0	0	0	0	0	0	0	0	0	0	0	0	0
KAH7233376.1	1	256.93					256.93		0	1		0	0	0	0	0	0	0	0	0	0	0	0	0	0	0	0	0	0	0	0	0	0	0	0	0	0	0	0	0	0	0	0	0	0	0	0	0	0
KAH7233377.1	1	704.5				345.14		359.36	0	1	K19838	0	0	0	0	0	0	0	0	0	0	0	0	0	0	0	0	0	0	0	0	0	0	0	0	0	0	0	0	0	0	0	0	0	0	0	0	0	0
KAH7233381.1	1	1535.7	324.93	837.48	373.27				0	-1		0	0	0	0	0	0	0	0	0	0	0	0	0	0	0	0	0	0	0	0	0	0	0	0	0	0	0	0	0	0	0	0	0	0	0	0	0	0
KAH7233392.1	1	9889	2672.8	2214.6	5001.7				0	-1		0	0	0	0	0	0	0	0	0	0	0	0	0	0	0	0	0	0	0	0	0	0	0	0	0	0	0	0	0	0	0	0	0	0	0	0	0	0
KAH7233404.1	1	103150	13058	6314.1	7517.5	28012	28197	20054	1	1	K04618	0	0	0	0	0	0	0	0	0	0	0	0	0	0	0	0	0	0	0	0	0	0	0	0	0	0	0	0	0	0	0	0	0	0	0	0	0	0
KAH7233409.1	1	289080	43924	23250	32859	44764	75912	68376	0	0	K01183	0	0	0	0	0	0	0	0	0	0	0	0	0	0	0	0	0	0	0	0	0	0	0	0	0	0	0	0	0	0	0	0	0	0	0	0	0	0
KAH7233426.1	1	317380	43546	43705	32021	42739	53296	102070	0	0		0	0	0	0	0	0	0	0	0	0	0	0	0	0	0	0	0	0	0	0	0	0	0	0	0	0	0	0	0	0	0	0	0	0	0	0	0	0
KAH7233468.1	1	110250	12777	14413	11953	19821	19530	31755	0	0		0	0	0	0	0	0	0	0	0	0	0	0	0	0	0	0	0	0	0	0	0	0	0	0	0	0	0	0	0	0	0	0	0	0	0	0	0	0
KAH7233469.1	1	487630	82786	79303	51309	89172	80533	104530	0	0		0	0	0	0	0	0	0	0	0	0	0	0	0	0	0	0	0	0	0	0	0	0	0	0	0	0	0	0	0	0	0	0	0	0	0	0	0	0
KAH7233474.1	1	25285	2015.6	12152	7159.3			3958.1	0	0		0	0	0	0	0	0	0	0	0	0	0	0	0	0	0	0	0	0	0	0	0	0	0	0	0	0	0	0	0	0	0	0	0	0	0	0	0	0
KAH7233476.1	1	748250	166630	127680	102900	132410	138170	80452	0	0		0	0	0	0	0	0	0	0	0	0	0	0	0	0	0	0	0	0	0	0	0	0	0	0	0	0	0	0	0	0	0	0	0	0	0	0	0	0
KAH7233481.1	1	23418	4808.9	1896.8	3837.8	3541.6	5439.2	3893.2	0	0		0	0	0	0	0	0	0	0	0	0	0	0	0	0	0	0	0	0	0	0	0	0	0	0	0	0	0	0	0	0	0	0	0	0	0	0	0	0
KAH7233513.1	1	4411.9	1397.1			812.49	938.86	1263.5	0	0	K03381	0	0	0	0	0	0	0	0	0	0	0	0	0	1	0	0	0	0	0	0	0	0	0	0	0	0	0	0	0	0	0	0	0	0	0	0	0	0
KAH7233526.1	1	128300	32023	11383	1951.1	16765	42826	23352	0	0		0	0	0	0	0	0	0	0	0	0	0	0	0	0	0	0	0	0	0	0	0	0	0	0	0	0	0	0	0	0	0	0	0	0	0	0	0	0
KAH7233540.1	1	144.93				144.93			0	1		0	0	0	0	0	0	0	0	0	0	0	0	0	0	0	0	0	0	0	0	0	0	0	0	0	0	0	0	0	0	0	0	0	0	0	0	0	0
KAH7233584.1	1	142830	18454	16342	22243	25264	32567	27964	0	0		0	0	0	0	0	0	0	0	0	0	0	0	0	0	0	0	0	0	0	0	0	0	0	0	0	0	0	0	0	0	0	0	0	0	0	0	0	0
KAH7233588.1	1	2270	987.83		1282.2				0	-1		0	0	0	0	0	0	0	0	0	0	0	0	0	0	0	0	0	0	0	0	0	0	0	0	0	0	0	0	0	0	0	0	0	0	0	0	0	0
KAH7233644.1	1	3065.2		990.26				2074.9	0	0		0	0	0	0	0	0	0	0	0	0	0	0	0	0	0	0	0	0	0	0	0	0	0	0	0	0	0	0	0	0	0	0	0	0	0	0	0	0
KAH7233651.1	1	35439				18792	13742	2905.5	0	1		0	0	0	0	0	0	0	0	0	0	0	0	0	0	0	0	0	0	0	0	0	0	0	0	0	0	0	0	0	0	0	0	0	0	0	0	0	0
KAH7233667.1	1	13846	1579.5	2736	707.78	3793.8	2435.1	2593.4	0	0	K00306	0	0	0	0	0	0	0	0	0	0	0	0	0	0	0	0	0	0	0	0	0	0	0	0	0	0	0	0	0	0	0	0	0	0	0	0	0	0
KAH7233672.1	1	32773	7752.2	7078.1	2576.5	5221.2	2322.3	7823	0	0		0	0	0	0	0	0	0	0	0	0	0	0	0	0	0	0	0	0	0	0	0	0	0	0	0	0	0	0	0	0	0	0	0	0	0	0	0	0
KAH7233674.1	1	41871	1519.7	3055.4	1362.7	4727.2	12319	18887	0	0		0	0	0	0	0	0	0	0	0	0	0	0	0	0	0	0	0	0	0	0	0	0	0	0	0	0	0	0	0	0	0	0	0	0	0	0	0	0
KAH7233680.1	1	178290	13215	16859	17992	33757	48818	47645	1	1	K03386	0	0	0	0	0	0	0	0	0	0	0	0	0	0	0	0	0	0	0	0	0	0	0	0	0	0	0	0	0	0	0	0	0	0	0	0	0	0
KAH7233715.1	1	35872	13386	8027.6	13240			1219.4	0	0		0	0	0	0	0	0	0	0	0	0	0	0	0	0	0	0	0	0	0	0	0	0	0	0	0	0	0	0	0	0	0	0	0	0	0	0	0	0
KAH7235334.1	1	1463.3	360.56	690.69				412.02	0	0		0	0	0	0	0	0	0	0	0	0	0	0	0	0	0	0	0	0	0	0	0	0	0	0	0	0	0	0	0	0	0	0	0	0	0	0	0	0
KAH7235360.1	1	18531	282.68	3108.8		7544.6		7595.1	0	0		0	0	0	0	0	0	0	0	0	0	0	0	0	0	0	0	0	0	0	0	0	0	0	0	0	0	0	0	0	0	0	0	0	0	0	0	0	0
KAH7235434.1	1	58881	3598.5	1462.7		5769.7	27171	20879	0	0		0	0	0	0	0	0	0	0	0	0	0	0	0	0	0	0	0	0	0	0	0	0	0	0	0	0	0	0	0	0	0	0	0	0	0	0	0	0
KAH7235446.1	1	8607.6	5430.7	2986.8	190.11				0	-1		0	0	0	0	0	0	0	0	0	0	0	0	0	0	0	0	0	0	0	0	0	0	0	0	0	0	0	0	0	0	0	0	0	0	0	0	0	0
KAH7235478.1	1	201200	19054	23555	17768	52502	41764	46559	1	1		0	0	0	0	0	0	0	0	0	0	0	0	0	0	0	0	0	0	0	0	0	0	0	0	0	0	0	0	0	0	0	0	0	0	0	0	0	0
KAH7235481.1	1	287860	36965	37270	34576	56307	57311	65433	0	0	K00108	0	0	0	0	0	0	0	0	0	0	0	0	0	0	0	0	0	0	0	0	0	0	0	0	0	0	0	0	0	0	0	0	0	0	0	0	0	0
KAH7235482.1	1	1985900	160290	253500	120780	493030	496030	462240	1	1		0	0	0	0	0	0	0	0	0	0	0	0	0	0	0	0	0	0	0	0	0	0	0	0	0	0	0	0	0	0	0	0	0	0	0	0	0	0
KAH7235483.1	1	3404000	495000	470210	414010	789640	683010	552130	0	0		0	0	0	0	0	0	0	0	0	0	0	0	0	0	0	0	0	0	0	0	0	0	0	0	0	0	0	0	0	0	0	0	0	0	0	0	0	0
KAH7235486.1	1	298270	53280	63114	40076	48034	41410	52361	0	0	K09459	0	0	0	0	0	0	0	0	0	0	0	0	0	0	0	0	0	0	0	0	0	0	0	0	0	0	0	0	0	0	0	0	0	0	0	0	0	0
KAH7235487.1	1	218230	28184	22882	17328	43338	80468	26031	0	0	K15303	0	0	0	0	0	0	0	0	0	0	0	0	0	0	0	0	0	0	0	0	0	0	0	0	0	0	0	0	0	0	0	0	0	0	0	0	0	0
KAH7235488.1	1	1483600	345790	346530	145280	169410	149490	327070	0	0		0	0	0	0	0	0	0	0	0	0	0	0	0	0	0	0	0	0	0	0	0	0	0	0	0	0	0	0	0	0	0	0	0	0	0	0	0	0
KAH7235511.1	1	118960	24660	29816	22977	13922	8115.6	19470	0	0		0	0	0	0	0	0	0	0	0	0	0	0	0	0	0	0	0	0	0	0	0	0	0	0	0	0	0	0	0	0	0	0	0	0	0	0	0	0
KAH7235512.1	1	13641	2831.4	1681.6	1599.3	3176.8		4352.2	0	0		0	0	0	0	0	0	0	0	0	0	0	0	0	0	0	0	0	0	0	0	0	0	0	0	0	0	0	0	0	0	0	0	0	0	0	0	0	0
KAH7235540.1	1	4674.3				3664.6		1009.7	0	1		0	0	0	0	0	0	0	0	0	0	0	0	0	0	0	0	0	0	0	0	0	0	0	0	0	0	0	0	0	0	0	0	0	0	0	0	0	0
KAH7235542.1	1	17322	1013.5	3069.3	1457.8	2557	4211.6	5012.3	0	0	K08288	0	0	0	0	0	0	0	0	0	0	0	0	0	0	0	0	0	0	0	0	0	0	0	0	0	0	0	0	0	0	0	0	0	0	0	0	0	0
KAH7235566.1	1	1552500	239860	274670	203110	322680	259020	253130	0	0		0	0	0	0	0	0	0	0	0	0	0	0	0	0	0	0	0	0	0	0	0	0	0	0	0	0	0	0	0	0	0	0	0	0	0	0	0	0
KAH7235570.1	1	15673	4163.2	4016	4216.5		2128.7	1148.9	-1	-1		0	0	0	0	0	0	0	0	0	0	0	0	0	0	0	0	0	0	0	0	0	0	0	0	0	0	0	0	0	0	0	0	0	0	0	0	0	0
KAH7235588.1	1	15431	6547.1	5038.6	2041.1			1804.4	0	0		0	0	0	0	0	0	0	0	0	0	0	0	0	0	0	0	0	0	0	0	0	0	0	0	0	0	0	0	0	0	0	0	0	0	0	0	0	0
KAH7235605.1	1	567230	111680	105570	81032	57631	98598	112720	0	0		0	0	0	0	0	0	0	0	0	0	0	0	0	0	0	0	0	0	0	0	0	0	0	0	0	0	0	0	0	0	0	0	0	0	0	0	0	0
KAH7235617.1	1	194070	21525	24806	13235	33318	49441	51750	1	1	K01067	0	0	0	0	0	0	0	0	0	0	0	0	0	0	0	0	0	0	0	0	0	0	0	0	0	0	0	0	0	0	0	0	0	0	0	0	0	0
KAH7235623.1	1	157.32	157.32						0	-1		0	0	0	0	0	0	0	0	0	0	0	0	0	0	0	0	0	0	0	0	0	0	0	0	0	0	0	0	0	0	0	0	0	0	0	0	0	0
KAH7235624.1	1	62611	7230.1	11498	7609.9	1629.7	11087	23556	0	0		0	0	0	0	0	0	0	0	0	0	0	0	0	0	0	0	0	0	0	0	0	0	0	0	0	0	0	0	0	0	0	0	0	0	0	0	0	0
KAH7235628.1	1	28258	7341.3	4888.4			4651.8	11377	0	0		0	0	0	0	0	0	0	0	0	0	0	0	0	0	0	0	0	0	0	0	0	0	0	0	0	0	0	0	0	0	0	0	0	0	0	0	0	0
KAH7235632.1	1	31710	2321.8	2646.5	6647.7	9561.4	3967.4	6565.4	0	0		0	0	0	0	0	0	0	0	0	0	0	0	0	0	0	0	0	0	0	0	0	0	0	0	0	0	0	0	0	0	0	0	0	0	0	0	0	0
KAH7235635.1	1	55026	5307.5	6589.5	2588.8	22413	7787.3	10340	0	0	K07513	0	0	0	0	0	0	0	0	0	0	0	0	0	0	0	0	0	0	0	0	0	0	0	0	0	0	0	0	0	0	0	0	0	0	0	0	0	0
KAH7235640.1	1	1391.1					653.75	737.32	0	1		0	0	0	0	0	0	0	0	0	0	0	0	0	0	0	0	0	0	0	0	0	0	0	0	0	0	0	0	0	0	0	0	0	0	0	0	0	0
KAH7235645.1	1	9832.9		1624.3	2301.6	2914		2993.1	0	0		0	0	0	0	0	0	0	0	0	0	0	0	0	0	0	0	0	0	0	0	0	0	0	0	0	0	0	0	0	0	0	0	0	0	0	0	0	0
KAH7235656.1	1	300.9	300.9						0	-1		0	0	0	0	0	0	0	0	0	0	0	0	0	0	0	0	0	0	0	0	0	0	0	0	0	0	0	0	0	0	0	0	0	0	0	0	0	0
KAH7235657.1	1	104720	7458.3	11478	2875.7	33463	23649	25795	1	1		0	0	0	0	0	0	0	0	0	0	0	0	0	0	0	0	0	0	0	0	0	0	0	0	0	0	0	0	0	0	0	0	0	0	0	0	0	0
KAH7235676.1	1	99327	7098.6	6252.8	34942	32836	9046.6	9150.2	0	0		0	0	0	0	0	0	0	0	0	0	0	0	0	0	0	0	0	0	0	0	0	0	0	0	0	0	0	0	0	0	0	0	0	0	0	0	0	0
KAH7235678.1	1	1296000	192870	129470	132290	237760	230530	373090	0	0	K02873	1	0	0	0	0	0	0	0	0	0	0	0	0	0	0	0	0	0	0	0	0	0	0	0	0	0	0	0	0	0	0	0	0	0	0	0	0	0
KAH7235681.1	1	15123	1003.1	253.31		3280.2	3013.9	7572.9	0	0	K01626	0	0	0	0	1	0	0	0	0	0	0	0	0	0	0	0	0	0	0	0	0	0	0	0	0	0	0	0	0	0	0	0	0	0	0	0	0	0
KAH7235695.1	1	86656	5820	8243.1	2300.3	23565	16113	30615	1	1	K00600	0	0	0	0	1	0	0	0	0	0	0	0	0	0	0	0	1	0	0	1	0	0	0	0	0	0	0	0	0	0	0	0	0	0	0	0	0	0
KAH7235697.1	1	48844	8106.7	6783.7	4476.1	7372.4	10438	11667	0	0	K00281	0	0	0	0	0	0	0	0	0	0	0	0	0	0	0	0	1	0	0	0	0	0	0	0	0	0	0	0	0	0	0	0	0	0	0	0	0	0
KAH7235706.1	1	36377	5168.2	1918.1	5533.9	7783.8	6269.5	9703.4	0	0		0	0	0	0	0	0	0	0	0	0	0	0	0	0	0	0	0	0	0	0	0	0	0	0	0	0	0	0	0	0	0	0	0	0	0	0	0	0
KAH7235707.1	1	2990.6	1478.7		1511.9				0	-1	K00451	0	0	0	0	0	0	0	0	0	0	0	0	0	0	0	0	0	0	1	0	0	0	0	0	0	0	0	0	0	0	0	0	0	0	0	0	0	0
KAH7235708.1	1	864170	137870	154540	122450	160720	115010	173590	0	0		0	0	0	0	0	0	0	0	0	0	0	0	0	0	0	0	0	0	0	0	0	0	0	0	0	0	0	0	0	0	0	0	0	0	0	0	0	0
KAH7235714.1	1	1836500	266220	297580	195210	307940	240460	529100	0	0		0	0	0	0	0	0	0	0	0	0	0	0	0	0	0	0	0	0	0	0	0	0	0	0	0	0	0	0	0	0	0	0	0	0	0	0	0	0
KAH7235723.1	1	2859.8	667.15		883.86		1028.4	280.43	0	0		0	0	0	0	0	0	0	0	0	0	0	0	0	0	0	0	0	0	0	0	0	0	0	0	0	0	0	0	0	0	0	0	0	0	0	0	0	0
KAH7235730.1	1	997.42	997.42						0	-1	K12839	0	0	0	0	0	0	0	0	0	0	0	0	0	0	0	0	0	0	0	0	0	0	0	0	0	0	0	0	0	0	0	0	0	0	0	0	0	0
KAH7235747.1	1	16234	2301.2	1906.1	3591.5	2123.1	2525.4	3786.8	0	0	K03267	0	0	0	0	0	0	0	0	0	0	0	0	0	0	0	0	0	0	0	0	0	0	0	0	0	0	0	0	0	0	0	0	0	0	0	0	0	0
KAH7235748.1	1	21050	4256.7	6588.4	4527.3	1528.6	1947.2	2202.2	-1	-1	K01610	0	0	0	0	0	0	0	0	0	0	0	0	0	0	0	0	1	0	0	0	0	0	0	0	0	0	0	0	0	1	0	0	0	0	0	1	0	0
KAH7235758.1	1	2351500	357770	277650	248510	519970	422710	524900	0	0	K02150	0	1	0	0	0	0	0	0	0	0	0	0	0	0	0	0	0	0	0	0	0	0	0	0	1	0	0	0	0	0	0	0	0	0	0	0	0	0
KAH7235760.1	1	2469.8						2469.8	0	1		0	0	0	0	0	0	0	0	0	0	0	0	0	0	0	0	0	0	0	0	0	0	0	0	0	0	0	0	0	0	0	0	0	0	0	0	0	0
KAH7235765.1	1	11025	472.95	304.25	519.84	2179.3	3679.8	3869.3	1	1		0	0	0	0	0	0	0	0	0	0	0	0	0	0	0	0	0	0	0	0	0	0	0	0	0	0	0	0	0	0	0	0	0	0	0	0	0	0
KAH7235766.1	1	1152.7		380.34				772.37	0	0		0	0	0	0	0	0	0	0	0	0	0	0	0	0	0	0	0	0	0	0	0	0	0	0	0	0	0	0	0	0	0	0	0	0	0	0	0	0
KAH7235770.1	1	7062.1	2709.9		2084.9			2267.3	0	0	K03635	0	0	0	0	0	0	0	0	0	0	0	0	0	0	0	0	0	0	0	0	0	0	0	0	0	0	0	0	0	0	0	0	0	0	0	0	0	0
KAH7235772.1	1	3207.7	1315.7				1892		0	0	K12586	0	0	0	0	0	0	0	0	0	0	0	0	0	0	0	0	0	0	0	0	0	0	0	0	0	0	0	0	0	0	0	0	0	0	0	0	0	0
KAH7235779.1	1	3427				557.56	2450.9	418.61	0	1	K01052	0	0	0	0	0	0	0	0	0	0	0	0	0	0	0	1	0	0	0	0	0	0	0	0	0	0	0	0	0	0	0	0	0	0	0	0	0	0
KAH7235784.1	1	927630	162500	109510	152830	155340	161240	186200	0	0	K03946	0	1	1	1	0	0	1	0	0	0	1	0	0	0	0	0	0	0	0	0	0	0	0	0	0	0	0	0	0	0	0	0	0	0	0	0	0	0
KAH7235786.1	1	1580800	275660	234390	143220	303260	233500	390780	0	0		0	0	0	0	0	0	0	0	0	0	0	0	0	0	0	0	0	0	0	0	0	0	0	0	0	0	0	0	0	0	0	0	0	0	0	0	0	0
KAH7235788.1	1	3343800	345440	329060	383250	709610	891830	684620	1	1	K02875	1	0	0	0	0	0	0	0	0	0	0	0	0	0	0	0	0	0	0	0	0	0	0	0	0	0	0	0	0	0	0	0	0	0	0	0	0	0
KAH7235789.1	1	1383100	128900	131790	201280	362510	366730	191930	0	0		0	0	0	0	0	0	0	0	0	0	0	0	0	0	0	0	0	0	0	0	0	0	0	0	0	0	0	0	0	0	0	0	0	0	0	0	0	0
KAH7235790.1	1	3684600	465880	615810	632350	481380	603210	885970	0	0	K02138	0	1	1	1	0	0	1	0	0	0	0	0	0	0	0	0	0	0	0	0	0	0	0	0	0	0	0	0	0	0	0	0	0	0	0	0	0	0
KAH7235801.1	1	388170	53936	64684	60885	62847	82196	63627	0	0		0	0	0	0	0	0	0	0	0	0	0	0	0	0	0	0	0	0	0	0	0	0	0	0	0	0	0	0	0	0	0	0	0	0	0	0	0	0
KAH7235806.1	1	111190	23147	16733	14069	16311	16360	24566	0	0		0	0	0	0	0	0	0	0	0	0	0	0	0	0	0	0	0	0	0	0	0	0	0	0	0	0	0	0	0	0	0	0	0	0	0	0	0	0
KAH7235807.1	1	10173			3576.7	3677.8		2918.9	0	0	K12182	0	0	0	0	0	0	0	0	0	0	0	0	0	0	0	0	0	0	0	0	0	0	0	0	0	0	0	0	0	0	0	0	0	0	0	0	1	0
KAH7235809.1	1	59299	10973	11121	7422.5	9472.8	8246	12064	0	0	K01897	0	0	0	0	0	0	0	0	0	0	0	0	0	0	0	0	0	0	0	0	0	0	0	0	0	0	0	0	0	0	0	0	0	0	0	0	0	0
KAH7235819.1	1	2338.3	644.37					1693.9	0	0	K12659	0	0	0	0	1	0	0	0	0	0	0	0	0	0	0	0	0	0	0	0	0	0	0	0	0	0	0	0	0	0	1	0	0	0	0	0	0	0
KAH7235821.1	1	10329				4100	6229.3		0	1	K14325	0	0	0	0	0	0	0	0	0	0	0	0	0	0	0	0	0	0	0	0	0	0	0	0	0	0	0	0	0	0	0	0	0	0	0	0	0	0
KAH7235825.1	1	9235.2	5904.9	561.44	1233.2			1535.7	0	0		0	0	0	0	0	0	0	0	0	0	0	0	0	0	0	0	0	0	0	0	0	0	0	0	0	0	0	0	0	0	0	0	0	0	0	0	0	0
KAH7235827.1	1	468590	146310	102240	69625	4167.7	38779	107480	0	0		0	0	0	0	0	0	0	0	0	0	0	0	0	0	0	0	0	0	0	0	0	0	0	0	0	0	0	0	0	0	0	0	0	0	0	0	0	0
KAH7235830.1	1	173290	21932	28107	10149	30387	35196	47521	0	0		0	0	0	0	0	0	0	0	0	0	0	0	0	0	0	0	0	0	0	0	0	0	0	0	0	0	0	0	0	0	0	0	0	0	0	0	0	0
KAH7235836.1	1	64308	6334.2	6425.3	8469	13403	17241	12435	1	1	K07512	0	0	0	0	0	0	0	0	0	0	0	0	0	0	0	0	0	0	0	0	0	0	0	0	0	0	0	0	0	0	0	0	0	0	0	0	0	0
KAH7235843.1	1	72618		17570	13220		12870	28958	0	0		0	0	0	0	0	0	0	0	0	0	0	0	0	0	0	0	0	0	0	0	0	0	0	0	0	0	0	0	0	0	0	0	0	0	0	0	0	0
KAH7235846.1	1	11069	3812.6	2648.4			1430.7	3177.2	0	0	K01969	0	0	0	0	0	0	0	0	0	0	0	0	0	0	0	0	0	0	0	0	0	0	0	0	0	0	0	0	0	0	0	0	0	0	0	0	0	0
KAH7235858.1	1	12087	3812.2	3276.1		573.06	2534.6	1891.2	0	0	K00133	0	0	0	0	1	0	0	0	0	0	0	0	0	0	0	0	0	0	0	0	0	0	0	0	0	0	0	0	0	0	1	0	0	0	0	0	0	0
KAH7235860.1	1	5198.4			1172.6		2369.4	1656.4	0	0		0	0	0	0	0	0	0	0	0	0	0	0	0	0	0	0	0	0	0	0	0	0	0	0	0	0	0	0	0	0	0	0	0	0	0	0	0	0
KAH7235864.1	1	53226	4624	6981.7	838.87	10651	8905.3	21225	0	0	K04705	0	0	0	0	0	0	0	0	0	0	0	0	0	0	0	0	0	0	0	0	0	0	0	0	0	0	0	0	0	0	0	0	0	0	0	0	1	0
KAH7235867.1	1	1965.7						1965.7	0	1		0	0	0	0	0	0	0	0	0	0	0	0	0	0	0	0	0	0	0	0	0	0	0	0	0	0	0	0	0	0	0	0	0	0	0	0	0	0
KAH7235871.1	1	14981	3032.6	2285.3	1532.7	2874.8	2054.1	3201.6	0	0	K14297	0	0	0	0	0	0	0	0	0	0	0	0	0	0	0	0	0	0	0	0	0	0	0	0	0	0	0	0	0	0	0	0	0	0	0	0	0	0
KAH7235879.1	1	22100	9145.5					12954	0	0		0	0	0	0	0	0	0	0	0	0	0	0	0	0	0	0	0	0	0	0	0	0	0	0	0	0	0	0	0	0	0	0	0	0	0	0	0	0
KAH7235881.1	1	2758000	347570	428020	353980	366980	488980	772470	0	0	K02936	1	0	0	0	0	0	0	0	0	0	0	0	0	0	0	0	0	0	0	0	0	0	0	0	0	0	0	0	0	0	0	0	0	0	0	0	0	0
KAH7235883.1	1	3428.1		733.63		1804.1	890.42		0	0		0	0	0	0	0	0	0	0	0	0	0	0	0	0	0	0	0	0	0	0	0	0	0	0	0	0	0	0	0	0	0	0	0	0	0	0	0	0
KAH7235885.1	1	1540.7		318.5		341.24	179.19	701.79	0	0	K12604	0	0	0	0	0	0	0	0	0	0	0	0	0	0	0	0	0	0	0	0	0	0	0	0	0	0	0	0	0	0	0	0	0	0	0	0	0	0
KAH7235889.1	1	577.04					577.04		0	1		0	0	0	0	0	0	0	0	0	0	0	0	0	0	0	0	0	0	0	0	0	0	0	0	0	0	0	0	0	0	0	0	0	0	0	0	0	0
KAH7235890.1	1	1344.6						1344.6	0	1	K04563	0	0	0	0	0	0	0	0	0	0	0	1	0	0	0	0	0	0	0	0	0	0	0	1	0	0	0	0	0	0	0	0	0	0	0	0	0	0
KAH7235908.1	1	18749	1441	4645.7	2841.7	1700.4	8120		0	0	K02858	0	0	0	0	0	0	0	0	0	0	0	0	0	0	0	0	0	0	0	0	0	0	0	0	0	0	0	0	0	0	0	0	0	0	0	0	0	0
KAH7235909.1	1	4120.7	1256.5	1243.2				1621.1	0	0	K10563	0	0	0	0	0	0	0	0	0	0	0	0	0	0	0	0	0	0	0	0	0	0	0	0	0	0	0	0	0	0	0	0	0	0	0	0	0	0
KAH7235911.1	1	125280	16196	15377	7616.6	30649	24384	31062	1	1		0	0	0	0	0	0	0	0	0	0	0	0	0	0	0	0	0	0	0	0	0	0	0	0	0	0	0	0	0	0	0	0	0	0	0	0	0	0
KAH7235916.1	1	5813.4		1632.1	2437.1	1744.2			0	0	K03037	0	0	0	0	0	0	0	0	1	0	0	0	0	0	0	0	0	0	0	0	0	0	0	0	0	0	0	0	0	0	0	0	0	0	0	0	0	0
KAH7235933.1	1	1997.6						1997.6	0	1	K00601	0	0	0	0	0	0	0	0	0	0	0	0	0	0	0	0	0	0	0	0	0	0	0	0	0	0	0	0	0	0	0	0	0	0	0	0	0	0
KAH7235936.1	1	1526				895.04		630.97	0	1		0	0	0	0	0	0	0	0	0	0	0	0	0	0	0	0	0	0	0	0	0	0	0	0	0	0	0	0	0	0	0	0	0	0	0	0	0	0
KAH7235941.1	1	729450	107130	120480	89583	108160	128370	175730	0	0	K13126	0	0	0	0	0	0	0	0	0	0	0	0	0	0	0	0	0	0	0	0	0	0	0	0	0	0	0	0	0	0	0	0	0	0	0	0	0	0
KAH7235948.1	1	15893	13925		1967.8				0	-1		0	0	0	0	0	0	0	0	0	0	0	0	0	0	0	0	0	0	0	0	0	0	0	0	0	0	0	0	0	0	0	0	0	0	0	0	0	0
KAH7235957.1	1	134450	14255	16526	11214	27186	22304	42965	0	0		0	0	0	0	0	0	0	0	0	0	0	0	0	0	0	0	0	0	0	0	0	0	0	0	0	0	0	0	0	0	0	0	0	0	0	0	0	0
KAH7235968.1	1	2453.5	1071.3	1382.2					0	-1		0	0	0	0	0	0	0	0	0	0	0	0	0	0	0	0	0	0	0	0	0	0	0	0	0	0	0	0	0	0	0	0	0	0	0	0	0	0
KAH7235969.1	1	2297.8	561.98					1735.8	0	0	K01443	0	0	0	0	0	0	0	0	0	0	0	0	0	0	0	0	0	0	0	0	0	0	0	0	0	0	0	0	0	0	0	0	0	0	0	0	0	0
KAH7235977.1	1	4034.3	1399.5	1218.1			1416.8		0	0	K01874	0	0	0	0	0	0	0	0	0	0	0	0	0	0	0	0	0	0	0	0	0	0	0	0	0	0	0	0	0	0	0	0	0	0	0	0	0	0
KAH7235978.1	1	9509	1218.8	871.09		1761.1	3505.1	2152.9	0	0		0	0	0	0	0	0	0	0	0	0	0	0	0	0	0	0	0	0	0	0	0	0	0	0	0	0	0	0	0	0	0	0	0	0	0	0	0	0
KAH7235982.1	1	2324900	382940	348790	210280	537660	543390	301840	0	0		0	0	0	0	0	0	0	0	0	0	0	0	0	0	0	0	0	0	0	0	0	0	0	0	0	0	0	0	0	0	0	0	0	0	0	0	0	0
KAH7235983.1	1	346590	46862	55175	74968	52883	49447	67256	0	0	K10364	0	0	0	0	0	0	0	0	0	0	0	0	0	0	0	0	0	0	0	0	0	0	0	0	0	0	0	0	0	0	0	0	0	0	0	0	1	0
KAH7235986.1	1	2726.2				2726.2			0	1		0	0	0	0	0	0	0	0	0	0	0	0	0	0	0	0	0	0	0	0	0	0	0	0	0	0	0	0	0	0	0	0	0	0	0	0	0	0
KAH7235989.1	1	84671	12136	9754.5	8676.8	22243	22329	9532.4	0	0	K00861	0	0	0	0	0	0	0	0	0	0	0	0	0	0	0	0	0	0	0	0	0	0	0	0	0	0	0	0	0	0	0	0	0	0	0	0	0	0
KAH7235990.1	1	34462	7120.3	9668.5	3338.5	6745		7589.2	0	0		0	0	0	0	0	0	0	0	0	0	0	0	0	0	0	0	0	0	0	0	0	0	0	0	0	0	0	0	0	0	0	0	0	0	0	0	0	0
KAH7235995.1	1	1836.4	521.18	474.63				840.63	0	0		0	0	0	0	0	0	0	0	0	0	0	0	0	0	0	0	0	0	0	0	0	0	0	0	0	0	0	0	0	0	0	0	0	0	0	0	0	0
KAH7235997.1	1	7681.9		165.91	305.17	7210.8			1	1		0	0	0	0	0	0	0	0	0	0	0	0	0	0	0	0	0	0	0	0	0	0	0	0	0	0	0	0	0	0	0	0	0	0	0	0	0	0
KAH7235999.1	1	113560	22173	20516	14124	14147	17805	24795	0	0		0	0	0	0	0	0	0	0	0	0	0	0	0	0	0	0	0	0	0	0	0	0	0	0	0	0	0	0	0	0	0	0	0	0	0	0	0	0
KAH7236002.1	1	1228.4	122.33	680.17	425.87				0	-1		0	0	0	0	0	0	0	0	0	0	0	0	0	0	0	0	0	0	0	0	0	0	0	0	0	0	0	0	0	0	0	0	0	0	0	0	0	0
KAH7236007.1	1	23664	5063.9	4046.4	2172.8	4308.2	3679.9	4392.9	0	0		0	0	0	0	0	0	0	0	0	0	0	0	0	0	0	0	0	0	0	0	0	0	0	0	0	0	0	0	0	0	0	0	0	0	0	0	0	0
KAH7236016.1	1	18512	5095.2	2094.1		9662.6	1659.7		0	0		0	0	0	0	0	0	0	0	0	0	0	0	0	0	0	0	0	0	0	0	0	0	0	0	0	0	0	0	0	0	0	0	0	0	0	0	0	0
KAH7236018.1	1	253890	23773	29634		53042	41258	106190	0	0	K03236	0	0	0	0	0	0	0	0	0	0	0	0	0	0	0	0	0	0	0	0	0	0	0	0	0	0	0	0	0	0	0	0	0	0	0	0	0	0
KAH7236020.1	1	125440		24994		37488	24367	38592	0	0		0	0	0	0	0	0	0	0	0	0	0	0	0	0	0	0	0	0	0	0	0	0	0	0	0	0	0	0	0	0	0	0	0	0	0	0	0	0
KAH7236026.1	1	74823	15935	11847	15838	3608	4687.7	22908	0	0	K12812	0	0	0	0	0	0	0	0	0	0	0	0	0	0	0	0	0	0	0	0	0	0	0	0	0	0	0	0	0	0	0	0	0	0	0	0	0	0
KAH7236030.1	1	1334.4					1334.4		0	1		0	0	0	0	0	0	0	0	0	0	0	0	0	0	0	0	0	0	0	0	0	0	0	0	0	0	0	0	0	0	0	0	0	0	0	0	0	0
KAH7236031.1	1	6839.8	2602.5	4237.4					0	-1		0	0	0	0	0	0	0	0	0	0	0	0	0	0	0	0	0	0	0	0	0	0	0	0	0	0	0	0	0	0	0	0	0	0	0	0	0	0
KAH7236034.1	1	224480	79414	19240		25081	29888	70860	0	0	K02922	1	0	0	0	0	0	0	0	0	0	0	0	0	0	0	0	0	0	0	0	0	0	0	0	0	0	0	0	0	0	0	0	0	0	0	0	0	0
KAH7236040.1	1	3204300	373700	492520	355750	701890	780820	499650	0	0	K01527	0	0	0	0	0	0	0	0	0	0	0	0	0	0	0	0	0	0	0	0	0	0	0	0	0	0	0	0	0	0	0	0	0	0	0	0	0	0
KAH7236042.1	1	374130	59006	37743	53660	101610	54613	67503	0	0	K02896	1	0	0	0	0	0	0	0	0	0	0	0	0	0	0	0	0	0	0	0	0	0	0	0	0	0	0	0	0	0	0	0	0	0	0	0	0	0
KAH7236043.1	1	1126500	173720	156940	128310	225290	185420	256820	0	0	K14171	0	0	0	0	0	0	0	0	0	0	0	0	0	0	0	0	0	0	0	0	0	0	0	0	0	0	0	0	0	0	0	0	0	0	0	0	0	0
KAH7236049.1	1	3140.6		1021.5		132.88		1986.2	0	0		0	0	0	0	0	0	0	0	0	0	0	0	0	0	0	0	0	0	0	0	0	0	0	0	0	0	0	0	0	0	0	0	0	0	0	0	0	0
KAH7236055.1	1	35678	9126	9002.4	1803.6	1589.8	3234.7	10921	0	0		0	0	0	0	0	0	0	0	0	0	0	0	0	0	0	0	0	0	0	0	0	0	0	0	0	0	0	0	0	0	0	0	0	0	0	0	0	0
KAH7236066.1	1	457910	63990	53966	86573	88760	99234	65385	0	0	K01638	0	0	0	0	0	0	0	0	0	0	0	0	0	0	0	0	1	0	0	0	0	0	0	0	0	0	0	0	0	0	0	0	0	0	0	0	0	0
KAH7236082.1	1	65627	8366.2	12517	2272.2	11754	9126.4	21591	0	0	K01679	0	0	0	0	0	0	0	0	0	0	0	0	0	0	0	0	1	0	0	0	0	0	0	0	0	0	0	0	0	1	0	0	0	0	0	0	0	0
KAH7236084.1	1	819530	109640	121720	45659	191210	177550	173740	0	0	K02987	1	0	0	0	0	0	0	0	0	0	0	0	0	0	0	0	0	0	0	0	0	0	0	0	0	0	0	0	0	0	0	0	0	0	0	0	0	0
KAH7236091.1	1	1770300	337190	337930	243750	247450	225050	378900	0	0	K04565	0	0	0	0	0	0	1	0	0	0	0	0	0	0	0	0	0	0	0	0	0	0	0	0	0	0	0	0	0	0	0	0	0	0	0	0	0	0
KAH7236092.1	1	141810	12109	16613	14705	27450	40255	30679	1	1		0	0	0	0	0	0	0	0	0	0	0	0	0	0	0	0	0	0	0	0	0	0	0	0	0	0	0	0	0	0	0	0	0	0	0	0	0	0
KAH7236093.1	1	89204	18920	24396	12086	9163.4	14092	10547	0	0	K00616	0	0	0	0	1	0	0	0	0	0	0	0	0	0	0	0	1	0	0	0	0	0	0	0	0	0	0	0	0	0	0	0	0	0	0	0	0	0
KAH7236104.1	1	7416		324.44	1000.1	1300.9	3046.2	1744.4	0	0		0	0	0	0	0	0	0	0	0	0	0	0	0	0	0	0	0	0	0	0	0	0	0	0	0	0	0	0	0	0	0	0	0	0	0	0	0	0
KAH7236106.1	1	167.28		167.28					0	-1		0	0	0	0	0	0	0	0	0	0	0	0	0	0	0	0	0	0	0	0	0	0	0	0	0	0	0	0	0	0	0	0	0	0	0	0	0	0
KAH7236107.1	1	6228700	912030	1130900	884510	1306400	1340000	654880	0	0		0	0	0	0	0	0	0	0	0	0	0	0	0	0	0	0	0	0	0	0	0	0	0	0	0	0	0	0	0	0	0	0	0	0	0	0	0	0
KAH7236108.1	1	5046		1390.6	1192.7	1143.2	1319.5		0	0		0	0	0	0	0	0	0	0	0	0	0	0	0	0	0	0	0	0	0	0	0	0	0	0	0	0	0	0	0	0	0	0	0	0	0	0	0	0
KAH7236116.1	1	2135600	347450	446590	218480	287020	380110	455920	0	0		0	0	0	0	0	0	0	0	0	0	0	0	0	0	0	0	0	0	0	0	0	0	0	0	0	0	0	0	0	0	0	0	0	0	0	0	0	0
KAH7236124.1	1	7279.8	615.47	855.66	397.05	627.15	2155.8	2628.7	0	0		0	0	0	0	0	0	0	0	0	0	0	0	0	0	0	0	0	0	0	0	0	0	0	0	0	0	0	0	0	0	0	0	0	0	0	0	0	0
KAH7236125.1	1	294.63	294.63						0	-1	K13431	0	0	0	0	0	0	0	0	0	0	0	0	0	0	0	0	0	0	0	0	0	0	0	0	0	0	0	0	0	0	0	0	0	0	0	0	0	0
KAH7236129.1	1	19112	1802.3		5981.2	2206.9	4186.6	4934.7	0	0		0	0	0	0	0	0	0	0	0	0	0	0	0	0	0	0	0	0	0	0	0	0	0	0	0	0	0	0	0	0	0	0	0	0	0	0	0	0
KAH7236138.1	1	82641	11142	11413	9237.9	12650	14108	24090	0	0	K00966	0	0	0	0	0	0	0	0	0	0	0	0	0	0	0	0	0	0	0	0	0	0	0	0	0	0	0	0	0	0	0	0	0	0	0	0	0	0
KAH7236143.1	1	17641	1199.1		6260.2		2948.7	7233.3	0	0	K08770	0	0	0	0	0	0	0	0	0	0	0	0	0	0	0	0	0	0	0	0	0	0	0	0	0	0	0	0	0	0	0	0	0	0	0	0	0	0
KAH7236145.1	1	803.72	303.4		500.31				0	-1	K13507	0	0	0	0	0	0	0	0	0	0	0	0	0	0	0	0	0	0	0	0	0	0	0	0	0	0	0	0	0	0	0	0	0	0	0	0	0	0
KAH7236151.1	1	42990	7210.2	4930.5	8081.7	7148.9	7300.5	8317.9	0	0	K04567	0	0	0	0	0	0	0	0	0	0	0	0	0	0	0	0	0	0	0	0	0	0	0	0	0	0	0	0	0	0	0	0	0	0	0	0	0	0
KAH7236155.1	1	1746.7	473.25	94.068	576.17	226.8	222.38	153.99	0	0		0	0	0	0	0	0	0	0	0	0	0	0	0	0	0	0	0	0	0	0	0	0	0	0	0	0	0	0	0	0	0	0	0	0	0	0	0	0
KAH7236164.1	1	39560		3022.4	7674	13488	12111	3264.2	0	0		0	0	0	0	0	0	0	0	0	0	0	0	0	0	0	0	0	0	0	0	0	0	0	0	0	0	0	0	0	0	0	0	0	0	0	0	0	0
KAH7236170.1	1	4269.7					1789.6	2480.1	0	1	K01922	0	0	0	0	0	0	0	0	0	0	0	0	0	0	0	0	0	0	0	0	0	0	0	0	0	0	0	0	0	0	0	0	0	0	0	0	0	0
KAH7236173.1	1	423.5		350.7				72.797	0	0		0	0	0	0	0	0	0	0	0	0	0	0	0	0	0	0	0	0	0	0	0	0	0	0	0	0	0	0	0	0	0	0	0	0	0	0	0	0
KAH7236185.1	1	3932700	551240	650150	399060	798760	804860	728660	0	0	K03231	0	0	0	0	0	0	0	0	0	0	0	0	0	0	0	0	0	0	0	0	0	0	0	0	0	0	0	0	0	0	0	0	0	0	0	0	0	0
KAH7236188.1	1	24824						24824	0	1	K12832	0	0	0	0	0	0	0	0	0	0	0	0	0	0	0	0	0	0	0	0	0	0	0	0	0	0	0	0	0	0	0	0	0	0	0	0	0	0
KAH7236193.1	1	5227.8						5227.8	0	1		0	0	0	0	0	0	0	0	0	0	0	0	0	0	0	0	0	0	0	0	0	0	0	0	0	0	0	0	0	0	0	0	0	0	0	0	0	0
KAH7236200.1	1	34290	3964	11679	7283.7	2911.8	4264.3	4187	0	0	K05658	0	0	0	0	0	0	0	0	0	0	0	0	0	0	0	0	0	0	0	0	0	0	0	0	0	0	0	0	0	0	0	0	0	0	0	0	0	0
KAH7236201.1	1	33932	8403.8	9449.8	6511.9	2009.9	7556.5		0	0		0	0	0	0	0	0	0	0	0	0	0	0	0	0	0	0	0	0	0	0	0	0	0	0	0	0	0	0	0	0	0	0	0	0	0	0	0	0
KAH7236202.1	1	5259.4	759.52	3015				1484.9	0	0		0	0	0	0	0	0	0	0	0	0	0	0	0	0	0	0	0	0	0	0	0	0	0	0	0	0	0	0	0	0	0	0	0	0	0	0	0	0
KAH7236216.1	1	134680	25474	25385	19105	5371.9	17947	41395	0	0		0	0	0	0	0	0	0	0	0	0	0	0	0	0	0	0	0	0	0	0	0	0	0	0	0	0	0	0	0	0	0	0	0	0	0	0	0	0
KAH7236236.1	1	26867	6689.3	7279.9	7129.7		5768.4		0	0		0	0	0	0	0	0	0	0	0	0	0	0	0	0	0	0	0	0	0	0	0	0	0	0	0	0	0	0	0	0	0	0	0	0	0	0	0	0
KAH7236237.1	1	1920.5		685.6	317.41		491.29	426.2	0	0	K01720	0	0	0	0	0	0	0	0	0	0	0	0	0	0	0	0	0	0	0	0	0	0	0	0	0	0	0	0	0	0	0	0	0	0	0	0	0	0
KAH7236248.1	1	67439	6821.4	10229	7499.4	11268	8304.1	23318	0	0		0	0	0	0	0	0	0	0	0	0	0	0	0	0	0	0	0	0	0	0	0	0	0	0	0	0	0	0	0	0	0	0	0	0	0	0	0	0
KAH7236250.1	1	1880.1		745.66		1134.5			0	0		0	0	0	0	0	0	0	0	0	0	0	0	0	0	0	0	0	0	0	0	0	0	0	0	0	0	0	0	0	0	0	0	0	0	0	0	0	0
KAH7236255.1	1	129340	13229	13565	11857	15927	21999	52761	0	0		0	0	0	0	0	0	0	0	0	0	0	0	0	0	0	0	0	0	0	0	0	0	0	0	0	0	0	0	0	0	0	0	0	0	0	0	0	0
KAH7236265.1	1	23634	244.76	1706.9	1553.8	6038.1	8428.2	5662.6	1	1	K00958	0	0	0	0	0	0	0	0	0	0	0	0	0	0	0	0	0	0	0	0	0	0	0	0	0	0	0	0	0	0	0	0	0	0	0	0	0	0
KAH7236271.1	1	276390	60926	43937	22362	35706	18903	94555	0	0	K03113	0	0	0	0	0	0	0	0	0	0	0	0	0	0	0	0	0	0	0	0	0	0	0	0	0	0	0	0	0	0	0	0	0	0	0	0	0	0
KAH7236278.1	1	1977600	199790	314550	177570	328040	331610	626000	0	0	K02266	0	1	1	1	0	0	1	0	0	0	1	0	0	0	0	0	0	0	0	0	0	0	0	0	0	0	0	0	0	0	0	0	0	0	0	0	0	0
KAH7236282.1	1	29582	4030.8	4131.5	6487.3	6251.8	6021.4	2658.8	0	0		0	0	0	0	0	0	0	0	0	0	0	0	0	0	0	0	0	0	0	0	0	0	0	0	0	0	0	0	0	0	0	0	0	0	0	0	0	0
KAH7236283.1	1	503190	86650	81501	87043	89916	63845	94237	0	0	K02889	1	0	0	0	0	0	0	0	0	0	0	0	0	0	0	0	0	0	0	0	0	0	0	0	0	0	0	0	0	0	0	0	0	0	0	0	0	0
KAH7236284.1	1	128340	21398	47519	13883	7745.9		37796	0	0	K02997	1	0	0	0	0	0	0	0	0	0	0	0	0	0	0	0	0	0	0	0	0	0	0	0	0	0	0	0	0	0	0	0	0	0	0	0	0	0
KAH7236302.1	1	14184		3199.6		1725	2585.5	6673.7	0	0	K03509	0	0	0	0	0	0	0	0	0	0	0	0	0	0	0	0	0	0	0	0	0	0	0	0	0	0	1	0	0	0	0	0	0	0	0	0	0	0
KAH7236312.1	1	190200	22912	34805	27641	35430	37665	31746	0	0		0	0	0	0	0	0	0	0	0	0	0	0	0	0	0	0	0	0	0	0	0	0	0	0	0	0	0	0	0	0	0	0	0	0	0	0	0	0
KAH7236320.1	1	64686	8341.9	6499	6484.8	16230	16787	10343	1	1		0	0	0	0	0	0	0	0	0	0	0	0	0	0	0	0	0	0	0	0	0	0	0	0	0	0	0	0	0	0	0	0	0	0	0	0	0	0
KAH7236326.1	1	6203.9		925.19		1220.9		4057.8	0	0	K17918	0	0	0	0	0	0	0	0	0	0	0	0	0	0	0	0	0	0	0	0	0	0	0	0	0	0	0	0	0	0	0	0	0	0	0	0	1	0
KAH7236327.1	1	1877.2		296.25		654.55	926.45		0	0	K12825	0	0	0	0	0	0	0	0	0	0	0	0	0	0	0	0	0	0	0	0	0	0	0	0	0	0	0	0	0	0	0	0	0	0	0	0	0	0
KAH7236336.1	1	19503	5845.2	4817.5		3444.8	1439.2	3956	0	0	K18097	0	0	0	0	0	0	0	0	0	0	0	0	0	0	0	0	0	0	0	0	0	0	0	0	0	0	0	0	0	0	0	0	0	0	0	0	0	0
KAH7236337.1	1	3167.4	2466.2		701.21				0	-1	K00008	0	0	0	0	0	0	0	0	0	0	0	0	0	0	0	0	0	0	0	0	0	0	0	0	0	0	0	0	0	0	0	0	0	0	0	0	0	0
KAH7236339.1	1	18766	5282.7	5228.5			4605	3650.3	0	0	K00621	0	0	0	0	0	0	0	0	0	0	0	0	0	0	0	0	0	0	0	0	0	0	0	0	0	0	0	0	0	0	0	0	0	0	0	0	0	0
KAH7236342.1	1	2062.4			1691.2			371.18	0	0		0	0	0	0	0	0	0	0	0	0	0	0	0	0	0	0	0	0	0	0	0	0	0	0	0	0	0	0	0	0	0	0	0	0	0	0	0	0
KAH7236345.1	1	25739	1051.7	978.79	3442.2	7056.7	7370.9	5838.7	1	1		0	0	0	0	0	0	0	0	0	0	0	0	0	0	0	0	0	0	0	0	0	0	0	0	0	0	0	0	0	0	0	0	0	0	0	0	0	0
KAH7236346.1	1	8698.3	389.25	835.22	958.34	2085.5	2183.7	2246.3	1	1		0	0	0	0	0	0	0	0	0	0	0	0	0	0	0	0	0	0	0	0	0	0	0	0	0	0	0	0	0	0	0	0	0	0	0	0	0	0
KAH7236358.1	1	4456.5				803.68	2907.5	745.23	0	1		0	0	0	0	0	0	0	0	0	0	0	0	0	0	0	0	0	0	0	0	0	0	0	0	0	0	0	0	0	0	0	0	0	0	0	0	0	0
KAH7236359.1	1	4186.4	631.03					3555.4	0	0		0	0	0	0	0	0	0	0	0	0	0	0	0	0	0	0	0	0	0	0	0	0	0	0	0	0	0	0	0	0	0	0	0	0	0	0	0	0
KAH7236362.1	1	16240	3163.2	5693.6		3258.6	4124.7		0	0	K12197	0	0	0	0	0	0	0	0	0	0	0	0	0	0	0	0	0	0	0	0	0	0	0	0	0	0	0	0	0	0	0	0	0	0	0	0	1	0
KAH7236363.1	1	231.8			231.8				0	-1	K12599	0	0	0	0	0	0	0	0	0	0	0	0	0	0	0	0	0	0	0	0	0	0	0	0	0	0	0	0	0	0	0	0	0	0	0	0	0	0
KAH7236364.1	1	16291	3615.4	2028.8	869.66	2995.7	5924.2	857.73	0	0	K00162	0	0	0	0	0	0	0	0	0	0	0	0	0	0	0	0	1	0	0	0	0	0	0	0	0	0	0	0	0	1	0	0	0	0	0	1	0	0
KAH7236366.1	1	909.52						909.52	0	1	K12872	0	0	0	0	0	0	0	0	0	0	0	0	0	0	0	0	0	0	0	0	0	0	0	0	0	0	0	0	0	0	0	0	0	0	0	0	0	0
KAH7236368.1	1	350510	62354	54867	70700	45694	62445	54449	0	0		0	0	0	0	0	0	0	0	0	0	0	0	0	0	0	0	0	0	0	0	0	0	0	0	0	0	0	0	0	0	0	0	0	0	0	0	0	0
KAH7236378.1	1	5787	1215.6	273	483.98	2026.9	342.3	1445.2	0	0		0	0	0	0	0	0	0	0	0	0	0	0	0	0	0	0	0	0	0	0	0	0	0	0	0	0	0	0	0	0	0	0	0	0	0	0	0	0
KAH7236380.1	1	1810.8			436.23	709.66	664.92		0	0		0	0	0	0	0	0	0	0	0	0	0	0	0	0	0	0	0	0	0	0	0	0	0	0	0	0	0	0	0	0	0	0	0	0	0	0	0	0
KAH7236396.1	1	53300	11080	9238.1	6248.2	5928.8	6978.3	13827	0	0	K14018	0	0	0	0	0	0	0	0	0	0	0	0	0	0	0	0	0	0	0	0	0	0	0	0	0	0	0	0	0	0	0	0	0	0	0	0	0	0
KAH7236397.1	1	6074.1		1506.1		2201.9	1814.9	551.28	0	0	K13137	0	0	0	0	0	0	0	0	0	0	0	0	0	0	0	0	0	0	0	0	0	0	0	0	0	0	0	0	0	0	0	0	0	0	0	0	0	0
KAH7236408.1	1	4408.6				1914.5		2494.1	0	1		0	0	0	0	0	0	0	0	0	0	0	0	0	0	0	0	0	0	0	0	0	0	0	0	0	0	0	0	0	0	0	0	0	0	0	0	0	0
KAH7236413.1	1	50060	7203	7953.1	4852	11533	10867	7651.3	0	0		0	0	0	0	0	0	0	0	0	0	0	0	0	0	0	0	0	0	0	0	0	0	0	0	0	0	0	0	0	0	0	0	0	0	0	0	0	0
KAH7236447.1	1	48823	8638.7	11398	3363.9	3495.7	11424	10503	0	0		0	0	0	0	0	0	0	0	0	0	0	0	0	0	0	0	0	0	0	0	0	0	0	0	0	0	0	0	0	0	0	0	0	0	0	0	0	0
KAH7236467.1	1	55590	7879.8	2735.5	4161.6	13974	12351	14488	1	1		0	0	0	0	0	0	0	0	0	0	0	0	0	0	0	0	0	0	0	0	0	0	0	0	0	0	0	0	0	0	0	0	0	0	0	0	0	0
KAH7236468.1	1	1836.9			1836.9				0	-1		0	0	0	0	0	0	0	0	0	0	0	0	0	0	0	0	0	0	0	0	0	0	0	0	0	0	0	0	0	0	0	0	0	0	0	0	0	0
KAH7236476.1	1	12480	1252.9	1942.1			4515.8	4769.2	1	1		0	0	0	0	0	0	0	0	0	0	0	0	0	0	0	0	0	0	0	0	0	0	0	0	0	0	0	0	0	0	0	0	0	0	0	0	0	0
KAH7236505.1	1	883.59	251.08	218.44				414.07	0	0	K01555	0	0	0	0	0	0	0	0	0	0	0	0	0	0	0	0	0	0	1	0	0	0	0	0	0	0	0	0	0	0	0	0	0	0	0	0	0	0
KAH7236521.1	1	3221.6						3221.6	0	1		0	0	0	0	0	0	0	0	0	0	0	0	0	0	0	0	0	0	0	0	0	0	0	0	0	0	0	0	0	0	0	0	0	0	0	0	0	0
KAH7236580.1	1	18537		1817.1	2529.2	2794.3	7249.2	4147.2	0	0	K00276	0	0	0	0	0	0	0	0	0	0	0	0	0	0	0	0	0	0	1	0	1	0	0	0	0	0	0	0	0	0	0	0	0	0	0	0	0	0
KAH7236586.1	1	22570	2426.1	1233.2	4867.4	4036.5	7346.6	2659.8	0	0		0	0	0	0	0	0	0	0	0	0	0	0	0	0	0	0	0	0	0	0	0	0	0	0	0	0	0	0	0	0	0	0	0	0	0	0	0	0
KAH7236650.1	1	16630	8181	3167.4	5281.1				0	-1	K01785	0	0	0	0	0	0	0	0	0	0	0	0	0	0	0	0	0	0	0	0	0	0	0	0	0	0	0	0	0	0	0	0	0	0	0	1	0	0
KAH7236652.1	1	2100.7	1207.6	407.95	435.79	49.313			0	0		0	0	0	0	0	0	0	0	0	0	0	0	0	0	0	0	0	0	0	0	0	0	0	0	0	0	0	0	0	0	0	0	0	0	0	0	0	0
KAH7236671.1	1	627060	87539	86218	74148	135260	141780	102110	0	0		0	0	0	0	0	0	0	0	0	0	0	0	0	0	0	0	0	0	0	0	0	0	0	0	0	0	0	0	0	0	0	0	0	0	0	0	0	0
KAH7238055.1	1	2760.8		1431.9			1328.9		0	0		0	0	0	0	0	0	0	0	0	0	0	0	0	0	0	0	0	0	0	0	0	0	0	0	0	0	0	0	0	0	0	0	0	0	0	0	0	0
KAH7238059.1	1	941.15		226.38		527.13		187.64	0	0	K03253	0	0	0	0	0	0	0	0	0	0	0	0	0	0	0	0	0	0	0	0	0	0	0	0	0	0	0	0	0	0	0	0	0	0	0	0	0	0
KAH7238060.1	1	153550	25915	29136	14293	26066	32340	25800	0	0		0	0	0	0	0	0	0	0	0	0	0	0	0	0	0	0	0	0	0	0	0	0	0	0	0	0	0	0	0	0	0	0	0	0	0	0	0	0
KAH7238113.1	1	114430	28613	28460	12836	7310.6	8212.6	28997	0	0		0	0	0	0	0	0	0	0	0	0	0	0	0	0	0	0	0	0	0	0	0	0	0	0	0	0	0	0	0	0	0	0	0	0	0	0	0	0
KAH7238114.1	1	779.61	298.89	382.9		97.823			0	0		0	0	0	0	0	0	0	0	0	0	0	0	0	0	0	0	0	0	0	0	0	0	0	0	0	0	0	0	0	0	0	0	0	0	0	0	0	0
KAH7238115.1	1	1043.1	1043.1						0	-1		0	0	0	0	0	0	0	0	0	0	0	0	0	0	0	0	0	0	0	0	0	0	0	0	0	0	0	0	0	0	0	0	0	0	0	0	0	0
KAH7238117.1	1	28114	1453.1	1244.5		9025.6	11050	5340.5	1	1	K00030	0	0	0	0	1	0	0	0	0	0	0	0	0	0	0	0	1	0	0	0	0	0	0	0	0	0	0	0	0	1	1	0	0	0	0	0	0	0
KAH7238129.1	1	70.278					70.278		0	1		0	0	0	0	0	0	0	0	0	0	0	0	0	0	0	0	0	0	0	0	0	0	0	0	0	0	0	0	0	0	0	0	0	0	0	0	0	0
KAH7238143.1	1	6545.5	462.77	407.26		2900.1		2775.4	1	1	K01733	0	0	0	0	1	0	0	0	0	0	0	0	0	0	0	0	0	0	0	0	0	0	0	0	0	0	0	0	0	0	0	0	0	0	0	0	0	0
KAH7238172.1	1	1265					1265		0	1	K00826	0	0	0	0	1	0	0	0	0	0	0	0	0	0	0	0	0	0	0	0	0	0	0	0	0	0	0	0	0	0	1	0	0	0	0	0	0	0
KAH7238202.1	1	76612	8343.3	11373	7689.2	17751	11208	20247	0	0	K06215	0	0	0	0	0	0	0	0	0	0	0	0	0	0	0	0	0	0	0	0	0	0	0	0	0	0	0	0	0	0	0	0	0	0	0	0	0	0
KAH7238206.1	1	5353.3	710.54		928.93	1449.9	1265.6	998.34	0	0	K16794	0	0	0	0	0	0	0	0	0	0	0	0	0	0	0	0	0	0	0	0	0	0	0	0	0	0	0	0	0	0	0	0	0	0	0	0	0	0
KAH7238213.1	1	14449	4159.3	3611.8	917.32	2130.6	531.36	3099	0	0		0	0	0	0	0	0	0	0	0	0	0	0	0	0	0	0	0	0	0	0	0	0	0	0	0	0	0	0	0	0	0	0	0	0	0	0	0	0
KAH7238214.1	1	51891	16645	12217	3582.3		4568	14879	0	0	K18123	0	0	0	0	0	0	0	0	0	0	0	0	0	0	0	0	0	0	0	0	0	0	0	0	0	0	0	0	0	0	0	0	0	0	0	0	0	0
KAH7238218.1	1	120540	7000.1	16139	10979	30532	35151	20741	1	1	K01505	0	0	0	0	0	0	0	0	0	0	0	0	0	0	0	0	0	0	0	0	0	0	0	0	0	0	0	0	0	0	0	0	0	0	0	0	0	0
KAH7238222.1	1	397590	48017	57481	65240	83427	55458	87970	0	0	K01438	0	0	0	0	1	0	0	0	0	0	0	0	0	0	0	0	0	0	0	0	0	0	0	0	0	0	0	0	0	0	1	0	0	0	0	0	0	0
KAH7238223.1	1	547.45				547.45			0	1	K08963	0	0	0	0	0	0	0	0	0	0	0	0	0	0	0	0	0	0	0	0	0	0	0	0	0	0	0	0	0	0	0	0	0	0	0	0	0	0
KAH7238225.1	1	21524				9894.1	8720.2	2910.1	0	1		0	0	0	0	0	0	0	0	0	0	0	0	0	0	0	0	0	0	0	0	0	0	0	0	0	0	0	0	0	0	0	0	0	0	0	0	0	0
KAH7238235.1	1	413760	54145	51960	47355	104530	103880	51890	0	0	K03248	0	0	0	0	0	0	0	0	0	0	0	0	0	0	0	0	0	0	0	0	0	0	0	0	0	0	0	0	0	0	0	0	0	0	0	0	0	0
KAH7238242.1	1	5383.4	1409.6			2222.6		1751.1	0	0		0	0	0	0	0	0	0	0	0	0	0	0	0	0	0	0	0	0	0	0	0	0	0	0	0	0	0	0	0	0	0	0	0	0	0	0	0	0
KAH7238243.1	1	2901.2	1040.3					1860.9	0	0		0	0	0	0	0	0	0	0	0	0	0	0	0	0	0	0	0	0	0	0	0	0	0	0	0	0	0	0	0	0	0	0	0	0	0	0	0	0
KAH7238258.1	1	474290	79799	84861	58769	79935	67117	103810	0	0	K00626	0	0	0	0	0	0	0	0	0	0	0	0	0	0	0	0	1	0	0	0	0	0	0	0	0	0	0	0	0	0	0	0	0	0	0	0	0	0
KAH7238260.1	1	21022	501.16	1989.8	3825.7	4185.6	6384.9	4135.2	0	0	K10396	0	0	0	0	0	0	0	0	0	0	0	0	0	0	0	0	0	0	0	0	0	0	0	0	0	0	0	0	0	0	0	0	0	0	0	0	1	0
KAH7238273.1	1	8556.4	1499.7	421.96	1393	1839.8	1516.4	1885.5	0	0		0	0	0	0	0	0	0	0	0	0	0	0	0	0	0	0	0	0	0	0	0	0	0	0	0	0	0	0	0	0	0	0	0	0	0	0	0	0
KAH7238277.1	1	312.59						312.59	0	1	K06674	0	0	0	0	0	0	0	0	0	0	0	1	0	0	0	0	0	0	0	0	0	0	0	0	0	0	0	0	0	0	0	0	0	0	0	0	0	0
KAH7238280.1	1	5729.4	166.69	523.49		505.28	1945.1	2588.8	0	0		0	0	0	0	0	0	0	0	0	0	0	0	0	0	0	0	0	0	0	0	0	0	0	0	0	0	0	0	0	0	0	0	0	0	0	0	0	0
KAH7238288.1	1	7658.6		1059.7	655.98	1512.5	1587.9	2842.5	0	0		0	0	0	0	0	0	0	0	0	0	0	0	0	0	0	0	0	0	0	0	0	0	0	0	0	0	0	0	0	0	0	0	0	0	0	0	0	0
KAH7238289.1	1	4412						4412	0	1		0	0	0	0	0	0	0	0	0	0	0	0	0	0	0	0	0	0	0	0	0	0	0	0	0	0	0	0	0	0	0	0	0	0	0	0	0	0
KAH7238301.1	1	537320	89387	84566	60432	92421	91179	119340	0	0	K04043	0	0	0	0	0	0	0	0	0	0	0	0	0	0	0	0	0	0	0	0	0	0	0	0	0	0	0	0	0	0	0	0	0	0	0	0	0	0
KAH7238303.1	1	124.74					124.74		0	1	K03107	0	0	0	0	0	0	0	0	0	0	0	0	0	0	0	0	0	0	0	0	0	0	0	0	0	0	0	0	0	0	0	0	0	0	0	0	0	0
KAH7238306.1	1	94915	17071	14326	14745	14362	18204	16206	0	0	K02729	0	0	0	0	0	0	0	0	1	0	0	0	0	0	0	0	0	0	0	0	0	0	0	0	0	0	0	0	0	0	0	0	0	0	0	0	0	0
KAH7238309.1	1	6106.1	552.39	711.45		3020.5		1821.7	0	0		0	0	0	0	0	0	0	0	0	0	0	0	0	0	0	0	0	0	0	0	0	0	0	0	0	0	0	0	0	0	0	0	0	0	0	0	0	0
KAH7238310.1	1	1773.7						1773.7	0	1	K00762	0	0	0	0	0	0	0	0	0	0	0	0	0	0	0	0	0	0	0	0	0	0	0	0	0	0	0	0	0	0	0	0	0	0	0	0	0	0
KAH7238312.1	1	7547.8	1104.7	1479.4		2607.5	387.36	1968.9	0	0		0	0	0	0	0	0	0	0	0	0	0	0	0	0	0	0	0	0	0	0	0	0	0	0	0	0	0	0	0	0	0	0	0	0	0	0	0	0
KAH7238318.1	1	13769	2352.9	4300.7		2287.9		4827.9	0	0		0	0	0	0	0	0	0	0	0	0	0	0	0	0	0	0	0	0	0	0	0	0	0	0	0	0	0	0	0	0	0	0	0	0	0	0	0	0
KAH7238321.1	1	1255.1		250.36	221.35	53.315	512.98	217.06	0	0	K01115	0	0	0	0	0	0	0	0	0	0	0	0	0	0	0	0	0	0	0	0	0	0	0	0	0	0	0	0	0	0	0	0	0	0	0	0	1	0
KAH7238331.1	1	860.05	21.547	31.814		569.46	185.67	51.562	0	0		0	0	0	0	0	0	0	0	0	0	0	0	0	0	0	0	0	0	0	0	0	0	0	0	0	0	0	0	0	0	0	0	0	0	0	0	0	0
KAH7238334.1	1	256.24	256.24						0	-1	K00507	0	0	0	0	0	0	0	0	0	0	0	0	0	0	0	0	0	0	0	0	0	0	0	0	0	0	0	0	0	0	0	0	0	0	0	0	0	0
KAH7238341.1	1	524.85	293.48	231.38					0	-1	K19839	0	0	0	0	0	0	0	0	0	0	0	0	0	0	0	0	0	0	0	0	0	0	0	0	0	0	0	0	0	0	0	0	0	0	0	0	0	0
KAH7238349.1	1	45963	7558.7	7337.1	4949	3521.8	8392.5	14204	0	0		0	0	0	0	0	0	0	0	0	0	0	0	0	0	0	0	0	0	0	0	0	0	0	0	0	0	0	0	0	0	0	0	0	0	0	0	0	0
KAH7238352.1	1	20371	2036.8	5265.2	1524.4	3724.4	4487.5	3332.4	0	0		0	0	0	0	0	0	0	0	0	0	0	0	0	0	0	0	0	0	0	0	0	0	0	0	0	0	0	0	0	0	0	0	0	0	0	0	0	0
KAH7238354.1	1	767.11						767.11	0	1	K02867	1	0	0	0	0	0	0	0	0	0	0	0	0	0	0	0	0	0	0	0	0	0	0	0	0	0	0	0	0	0	0	0	0	0	0	0	0	0
KAH7238356.1	1	973280	180820	224720	175810	63441	158060	170430	0	0		0	0	0	0	0	0	0	0	0	0	0	0	0	0	0	0	0	0	0	0	0	0	0	0	0	0	0	0	0	0	0	0	0	0	0	0	0	0
KAH7238369.1	1	14433	1071.2	1305.4		6681.3	4044.1	1331.4	0	0	K03237	0	0	0	0	0	0	0	0	0	0	1	0	0	0	0	0	0	0	0	0	0	0	0	0	0	0	0	0	0	0	0	0	0	0	0	0	0	0
KAH7238373.1	1	4741.3						4741.3	0	1	K02892	1	0	0	0	0	0	0	0	0	0	0	0	0	0	0	0	0	0	0	0	0	0	0	0	0	0	0	0	0	0	0	0	0	0	0	0	0	0
KAH7238378.1	1	4122.1	163.2	180.61	233.62	791.13	2263	490.61	0	0	K19838	0	0	0	0	0	0	0	0	0	0	0	0	0	0	0	0	0	0	0	0	0	0	0	0	0	0	0	0	0	0	0	0	0	0	0	0	0	0
KAH7238389.1	1	98491	14653	30879	25279	3988.5		23692	0	0		0	0	0	0	0	0	0	0	0	0	0	0	0	0	0	0	0	0	0	0	0	0	0	0	0	0	0	0	0	0	0	0	0	0	0	0	0	0
KAH7238390.1	1	167310	20581	8145.6	38815	55883	17677	26211	0	0		0	0	0	0	0	0	0	0	0	0	0	0	0	0	0	0	0	0	0	0	0	0	0	0	0	0	0	0	0	0	0	0	0	0	0	0	0	0
KAH7238391.1	1	1714.4	870.34	503.84				340.17	0	0		0	0	0	0	0	0	0	0	0	0	0	0	0	0	0	0	0	0	0	0	0	0	0	0	0	0	0	0	0	0	0	0	0	0	0	0	0	0
KAH7238404.1	1	60406	3363.6	7924.9	8720.8	15832	17887	6676.6	0	0	K01881	0	0	0	0	0	0	0	0	0	0	0	0	0	0	0	0	0	0	0	0	0	0	0	0	0	0	0	0	0	0	0	0	0	0	0	0	0	0
KAH7238405.1	1	4184.1	213.04	246.12	263.78	454.35	1401.2	1605.6	0	0		0	0	0	0	0	0	0	0	0	0	0	0	0	0	0	0	0	0	0	0	0	0	0	0	0	0	0	0	0	0	0	0	0	0	0	0	0	0
KAH7238406.1	1	358400	44554	43207	57364	76153	77647	59478	0	0	K00411	0	1	1	1	0	0	1	0	0	0	1	0	0	0	0	0	0	0	0	0	0	0	0	0	0	0	0	0	0	0	0	0	0	0	0	0	0	0
KAH7238420.1	1	103400	30869	28935			13702	29894	0	0	K02143	0	1	0	0	0	0	0	0	0	0	0	0	0	0	0	0	0	0	0	0	0	0	0	0	0	0	0	0	0	0	0	0	0	0	0	0	0	0
KAH7238422.1	1	8871.5	1273.9	1371.8	2207.6		2151.9	1866.3	0	0		0	0	0	0	0	0	0	0	0	0	0	0	0	0	0	0	0	0	0	0	0	0	0	0	0	0	0	0	0	0	0	0	0	0	0	0	0	0
KAH7238425.1	1	23540	3203.9	5168.4		8741.2	6426		0	0		0	0	0	0	0	0	0	0	0	0	0	0	0	0	0	0	0	0	0	0	0	0	0	0	0	0	0	0	0	0	0	0	0	0	0	0	0	0
KAH7238427.1	1	89.619						89.619	0	1		0	0	0	0	0	0	0	0	0	0	0	0	0	0	0	0	0	0	0	0	0	0	0	0	0	0	0	0	0	0	0	0	0	0	0	0	0	0
KAH7238437.1	1	106030	22749	7998.8	11916	9237.9	15637	38486	0	0	K12462	0	0	0	0	0	0	0	0	0	0	0	0	0	0	0	0	0	0	0	0	0	0	0	0	0	0	0	0	0	0	0	0	0	0	0	0	0	0
KAH7238438.1	1	178140	12571	22758	17886	46776	43912	34232	1	1		0	0	0	0	0	0	0	0	0	0	0	0	0	0	0	0	0	0	0	0	0	0	0	0	0	0	0	0	0	0	0	0	0	0	0	0	0	0
KAH7238439.1	1	6529.9	514	2053.5		1215.9	1467.3	1279.1	0	0		0	0	0	0	0	0	0	0	0	0	0	0	0	0	0	0	0	0	0	0	0	0	0	0	0	0	0	0	0	0	0	0	0	0	0	0	0	0
KAH7238445.1	1	140240	20104	28576	21575	30377	19946	19666	0	0		0	0	0	0	0	0	0	0	0	0	0	0	0	0	0	0	0	0	0	0	0	0	0	0	0	0	0	0	0	0	0	0	0	0	0	0	0	0
KAH7238448.1	1	12811	6341.6	6469.9					0	-1		0	0	0	0	0	0	0	0	0	0	0	0	0	0	0	0	0	0	0	0	0	0	0	0	0	0	0	0	0	0	0	0	0	0	0	0	0	0
KAH7238450.1	1	3712.1	737.93		242.28	737.04		1994.9	0	0		0	0	0	0	0	0	0	0	0	0	0	0	0	0	0	0	0	0	0	0	0	0	0	0	0	0	0	0	0	0	0	0	0	0	0	0	0	0
KAH7238452.1	1	1348.1						1348.1	0	1	K02677	0	0	0	0	0	0	0	0	0	0	0	0	0	0	0	0	0	0	0	0	0	0	0	0	0	0	0	0	0	0	0	0	0	0	0	0	0	0
KAH7238453.1	1	169.21		169.21					0	-1		0	0	0	0	0	0	0	0	0	0	0	0	0	0	0	0	0	0	0	0	0	0	0	0	0	0	0	0	0	0	0	0	0	0	0	0	0	0
KAH7238461.1	1	4594700	498610	635060	359920	1236200	1089800	775140	1	1		0	0	0	0	0	0	0	0	0	0	0	0	0	0	0	0	0	0	0	0	0	0	0	0	0	0	0	0	0	0	0	0	0	0	0	0	0	0
KAH7238473.1	1	6238.5	1764.4	815.83			1295.4	2362.8	0	0	K00254	0	0	0	0	0	0	0	0	0	0	0	0	0	0	0	0	0	0	0	0	0	0	0	0	0	0	0	0	0	0	0	0	0	0	0	0	0	0
KAH7238476.1	1	608.18				608.18			0	1		0	0	0	0	0	0	0	0	0	0	0	0	0	0	0	0	0	0	0	0	0	0	0	0	0	0	0	0	0	0	0	0	0	0	0	0	0	0
KAH7238478.1	1	2604.7	452.26			1222.9		929.5	0	0	K15292	0	0	0	0	0	0	0	0	0	0	0	0	0	0	0	0	0	0	0	0	0	0	0	0	0	0	0	0	0	0	0	0	0	0	0	0	0	0
KAH7238481.1	1	2824.6	432.07	364.96	489.91		1397.1	140.54	0	0	K03178	0	0	1	0	0	0	0	0	0	0	0	0	0	0	0	0	0	0	0	0	0	0	0	0	0	1	0	0	0	0	0	0	0	0	0	0	0	0
KAH7238482.1	1	5595000	660850	703080	1121500	1217900	781480	1110100	0	0		0	0	0	0	0	0	0	0	0	0	0	0	0	0	0	0	0	0	0	0	0	0	0	0	0	0	0	0	0	0	0	0	0	0	0	0	0	0
KAH7238483.1	1	9570.9	745.96		985.12	2930	2382.8	2527	1	1		0	0	0	0	0	0	0	0	0	0	0	0	0	0	0	0	0	0	0	0	0	0	0	0	0	0	0	0	0	0	0	0	0	0	0	0	0	0
KAH7238486.1	1	10946	969.51	602.07	1103	821.67	1723	5726.6	0	0		0	0	0	0	0	0	0	0	0	0	0	0	0	0	0	0	0	0	0	0	0	0	0	0	0	0	0	0	0	0	0	0	0	0	0	0	0	0
KAH7238498.1	1	351.77	351.77						0	-1		0	0	0	0	0	0	0	0	0	0	0	0	0	0	0	0	0	0	0	0	0	0	0	0	0	0	0	0	0	0	0	0	0	0	0	0	0	0
KAH7238505.1	1	22936	5322.6	3773.7	8395.9		4208.4	1235.5	0	0		0	0	0	0	0	0	0	0	0	0	0	0	0	0	0	0	0	0	0	0	0	0	0	0	0	0	0	0	0	0	0	0	0	0	0	0	0	0
KAH7238506.1	1	31888	6895.7	5031.6	5489.1	1493.5	4660.8	8316.9	0	0	K12493	0	0	0	0	0	0	0	0	0	0	0	0	0	0	0	0	0	0	0	0	0	0	0	0	0	0	0	0	0	0	0	0	0	0	0	0	1	0
KAH7238514.1	1	11834000	1360700	1944900	1464500	2234100	2097800	2732200	0	0	K08762	0	0	0	0	0	0	0	0	0	0	0	0	0	0	0	0	0	0	0	0	0	0	0	0	0	0	0	0	0	0	0	0	0	0	0	0	0	0
KAH7238516.1	1	45035	5334.6	4868.5		9753.5	9853.7	15225	0	0		0	0	0	0	0	0	0	0	0	0	0	0	0	0	0	0	0	0	0	0	0	0	0	0	0	0	0	0	0	0	0	0	0	0	0	0	0	0
KAH7238520.1	1	1747.5	162.28				1214.7	370.49	0	0	K01338	0	0	0	0	0	0	0	0	0	0	0	0	0	0	0	0	0	0	0	0	0	0	0	0	0	0	0	0	0	0	0	0	0	0	0	0	0	0
KAH7238529.1	1	53307	12222	4998.6	5785.1	8273.7	15290	6738	0	0		0	0	0	0	0	0	0	0	0	0	0	0	0	0	0	0	0	0	0	0	0	0	0	0	0	0	0	0	0	0	0	0	0	0	0	0	0	0
KAH7238535.1	1	13369	3481.1	4168.3		2524.8	1431.7	1762.8	-1	-1	K14454	0	0	0	0	1	0	0	0	0	0	0	0	0	0	0	0	1	0	0	0	0	0	0	0	0	0	0	0	0	0	1	0	0	0	0	0	0	0
KAH7238539.1	1	16242	2971.2	2175.1	812.56	2596.5	5353.9	2332.4	0	0		0	0	0	0	0	0	0	0	0	0	0	0	0	0	0	0	0	0	0	0	0	0	0	0	0	0	0	0	0	0	0	0	0	0	0	0	0	0
KAH7238545.1	1	4927.6	2174.1	2753.4					0	-1		0	0	0	0	0	0	0	0	0	0	0	0	0	0	0	0	0	0	0	0	0	0	0	0	0	0	0	0	0	0	0	0	0	0	0	0	0	0
KAH7238550.1	1	258210	33459	35205	25638	47835	51996	64078	0	0		0	0	0	0	0	0	0	0	0	0	0	0	0	0	0	0	0	0	0	0	0	0	0	0	0	0	0	0	0	0	0	0	0	0	0	0	0	0
KAH7238565.1	1	12844		700.83	4071.4	4460.4	1098.4	2513.3	0	0		0	0	0	0	0	0	0	0	0	0	0	0	0	0	0	0	0	0	0	0	0	0	0	0	0	0	0	0	0	0	0	0	0	0	0	0	0	0
KAH7238574.1	1	3119.9				848.84	2271		0	1	K03000	0	0	0	0	0	0	0	0	0	0	0	0	0	0	0	0	0	0	0	0	0	0	0	0	0	0	0	0	0	0	0	0	0	0	0	0	0	0
KAH7238579.1	1	35383		6587.5	5450.1	6992.7	5838.8	10514	0	0	K07827	0	0	0	0	0	0	0	0	0	0	0	0	0	0	0	0	0	0	0	0	0	0	0	0	0	0	0	0	0	0	0	0	0	0	0	0	0	0
KAH7238582.1	1	8100.3	1753.3	1615	2017.5		2714.5		0	0	K01934	0	0	0	0	0	0	0	0	0	0	0	0	0	0	0	0	0	0	0	0	0	0	0	0	0	0	0	0	0	0	0	0	0	0	0	0	0	0
KAH7238584.1	1	319.83	99.87				219.96		0	0	K03028	0	0	0	0	0	0	0	0	1	0	0	0	0	0	0	0	0	0	0	0	0	0	0	0	0	0	0	0	0	0	0	0	0	0	0	0	0	0
KAH7238587.1	1	2686.9	101.64	92.23	614.81	1564.1		314.03	0	0		0	0	0	0	0	0	0	0	0	0	0	0	0	0	0	0	0	0	0	0	0	0	0	0	0	0	0	0	0	0	0	0	0	0	0	0	0	0
KAH7238613.1	1	215320	21418	21152	28016	34533	44587	65615	0	0		0	0	0	0	0	0	0	0	0	0	0	0	0	0	0	0	0	0	0	0	0	0	0	0	0	0	0	0	0	0	0	0	0	0	0	0	0	0
KAH7238615.1	1	2061.6	499.86		1102.9	458.9			0	0		0	0	0	0	0	0	0	0	0	0	0	0	0	0	0	0	0	0	0	0	0	0	0	0	0	0	0	0	0	0	0	0	0	0	0	0	0	0
KAH7238621.1	1	492.35						492.35	0	1		0	0	0	0	0	0	0	0	0	0	0	0	0	0	0	0	0	0	0	0	0	0	0	0	0	0	0	0	0	0	0	0	0	0	0	0	0	0
KAH7238632.1	1	1239900	48529	53958	88710	470980	363190	214510	1	1		0	0	0	0	0	0	0	0	0	0	0	0	0	0	0	0	0	0	0	0	0	0	0	0	0	0	0	0	0	0	0	0	0	0	0	0	0	0
KAH7238636.1	1	1262.3	1262.3						0	-1		0	0	0	0	0	0	0	0	0	0	0	0	0	0	0	0	0	0	0	0	0	0	0	0	0	0	0	0	0	0	0	0	0	0	0	0	0	0
KAH7238637.1	1	23481	2455.5	7762.3	4275.5	1644.2	1738	5605.9	0	0		0	0	0	0	0	0	0	0	0	0	0	0	0	0	0	0	0	0	0	0	0	0	0	0	0	0	0	0	0	0	0	0	0	0	0	0	0	0
KAH7238638.1	1	3330.2	1006.9	1126.1		526.65	670.51		0	0		0	0	0	0	0	0	0	0	0	0	0	0	0	0	0	0	0	0	0	0	0	0	0	0	0	0	0	0	0	0	0	0	0	0	0	0	0	0
KAH7238642.1	1	11345000	1811500	1137800	1903400	2205000	2313800	1973800	0	0	K05759	0	0	0	0	0	0	0	0	0	0	0	0	0	0	0	0	0	0	0	0	0	0	0	0	0	0	0	0	0	0	0	0	0	0	0	0	0	0
KAH7238644.1	1	380690	51286	51577	67026	64963	80655	65185	0	0	K08516	0	0	0	0	0	0	0	0	0	0	0	0	0	0	0	0	0	0	0	0	0	0	0	0	0	0	0	0	0	0	0	0	0	0	0	0	0	0
KAH7238653.1	1	2106.5						2106.5	0	1		0	0	0	0	0	0	0	0	0	0	0	0	0	0	0	0	0	0	0	0	0	0	0	0	0	0	0	0	0	0	0	0	0	0	0	0	0	0
KAH7238655.1	1	17530	1507.6		3841.2			12181	0	0		0	0	0	0	0	0	0	0	0	0	0	0	0	0	0	0	0	0	0	0	0	0	0	0	0	0	0	0	0	0	0	0	0	0	0	0	0	0
KAH7238657.1	1	4937.4	908.4	1362.5				2666.5	0	0		0	0	0	0	0	0	0	0	0	0	0	0	0	0	0	0	0	0	0	0	0	0	0	0	0	0	0	0	0	0	0	0	0	0	0	0	0	0
KAH7238658.1	1	23322	2855.2		3577.4			16890	1	1	K02978	1	0	0	0	0	0	0	0	0	0	0	0	0	0	0	0	0	0	0	0	0	0	0	0	0	0	0	0	0	0	0	0	0	0	0	0	0	0
KAH7238673.1	1	81000	18636	10479	9888.7	15984	11291	14721	0	0	K01424	0	0	0	0	0	0	0	0	0	0	0	0	0	0	0	0	0	0	0	0	0	0	0	0	0	0	0	0	0	0	0	0	0	0	0	0	0	0
KAH7238675.1	1	55275	10508	9263.1	12128	7048.2	5305.3	11022	0	0		0	0	0	0	0	0	0	0	0	0	0	0	0	0	0	0	0	0	0	0	0	0	0	0	0	0	0	0	0	0	0	0	0	0	0	0	0	0
KAH7238684.1	1	43451	7762.1	8272	3240.1	6550.7	7629.6	9996.9	0	0	K00130	0	0	0	0	0	0	0	0	0	0	0	0	0	0	0	0	0	0	0	0	0	0	0	0	0	0	0	0	0	0	0	0	0	0	0	0	0	0
KAH7238685.1	1	366790	33111	26070	22249	90244	103940	91168	1	1		0	0	0	0	0	0	0	0	0	0	0	0	0	0	0	0	0	0	0	0	0	0	0	0	0	0	0	0	0	0	0	0	0	0	0	0	0	0
KAH7238694.1	1	5520	1514	1136.5	978.88			1890.7	0	0	K02728	0	0	0	0	0	0	0	0	1	0	0	0	0	0	0	0	0	0	0	0	0	0	0	0	0	0	0	0	0	0	0	0	0	0	0	0	0	0
KAH7238695.1	1	21339	3770.2	2440.7		7606	5760.8	1761.5	0	0		0	0	0	0	0	0	0	0	0	0	0	0	0	0	0	0	0	0	0	0	0	0	0	0	0	0	0	0	0	0	0	0	0	0	0	0	0	0
KAH7238710.1	1	8019.5		599.16		143.35	2488.1	4788.9	0	0	K00966	0	0	0	0	0	0	0	0	0	0	0	0	0	0	0	0	0	0	0	0	0	0	0	0	0	0	0	0	0	0	0	0	0	0	0	0	0	0
KAH7238711.1	1	46391	13239	19325		6935.9	6890.2		0	0		0	0	0	0	0	0	0	0	0	0	0	0	0	0	0	0	0	0	0	0	0	0	0	0	0	0	0	0	0	0	0	0	0	0	0	0	0	0
KAH7238722.1	1	2505.1						2505.1	0	1		0	0	0	0	0	0	0	0	0	0	0	0	0	0	0	0	0	0	0	0	0	0	0	0	0	0	0	0	0	0	0	0	0	0	0	0	0	0
KAH7238730.1	1	7964.7	1912.3	3822.1	898.62	891.02		440.75	0	0	K00101	0	0	0	0	0	0	0	0	0	0	0	0	0	0	0	0	0	0	0	0	0	0	0	0	0	0	0	0	0	0	0	0	0	0	0	0	0	0
KAH7238732.1	1	3857.1	998.98					2858.1	0	0		0	0	0	0	0	0	0	0	0	0	0	0	0	0	0	0	0	0	0	0	0	0	0	0	0	0	0	0	0	0	0	0	0	0	0	0	0	0
KAH7238738.1	1	8283.6	1704.9	1124.7	1411	1143.5	2383.8	515.7	0	0	K00668	0	0	0	0	0	0	0	0	0	0	0	0	0	0	0	0	0	0	0	0	0	0	0	0	0	0	0	0	0	0	0	0	0	0	0	0	0	0
KAH7238739.1	1	17562	2162.6	2939.8	3020.4	3212.4	2157.5	4069	0	0	K00667	0	0	0	0	0	0	0	0	0	0	0	0	0	0	0	0	0	0	0	0	0	0	0	0	0	0	0	0	0	0	0	0	0	0	0	0	0	0
KAH7238740.1	1	390870	38895	52597	46861	83901	92958	75662	0	0	K12623	0	0	0	0	0	0	0	0	0	0	0	0	0	0	0	0	0	0	0	0	0	0	0	0	0	0	0	0	0	0	0	0	0	0	0	0	0	0
KAH7238743.1	1	859.72	133.66		726.06				0	-1	K10884	0	0	0	0	0	0	0	0	0	0	0	0	0	0	0	0	0	0	0	0	0	0	0	0	0	0	0	0	0	0	0	0	0	0	0	0	0	0
KAH7238745.1	1	126300	21423	18203	15101	18858	17066	35652	0	0		0	0	0	0	0	0	0	0	0	0	0	0	0	0	0	0	0	0	0	0	0	0	0	0	0	0	0	0	0	0	0	0	0	0	0	0	0	0
KAH7238746.1	1	186700	34325	23275	3941.4	47283	35991	41882	0	0	K17969	0	0	0	0	0	0	0	0	0	0	0	0	0	0	0	0	0	0	0	0	0	0	0	0	0	0	0	0	0	0	0	0	0	0	0	0	0	0
KAH7238753.1	1	6101.7	1619.9	1777.3				2704.4	0	0	K00275	0	0	0	0	0	0	0	0	0	0	0	0	0	0	0	0	0	0	0	0	0	0	0	0	0	0	0	0	0	0	0	0	0	0	0	0	0	0
KAH7238754.1	1	14918	1964.6	2463.8	2730.4	552.91	897.04	6309.5	0	0		0	0	0	0	0	0	0	0	0	0	0	0	0	0	0	0	0	0	0	0	0	0	0	0	0	0	0	0	0	0	0	0	0	0	0	0	0	0
KAH7238756.1	1	37400	7052.6	1364.2	9673.6	8612.7	5917.1	4780.1	0	0	K11092	0	0	0	0	0	0	0	0	0	0	0	0	0	0	0	0	0	0	0	0	0	0	0	0	0	0	0	0	0	0	0	0	0	0	0	0	0	0
KAH7238762.1	1	128720	20536	20302	16240	22653	22340	26651	0	0	K15376	0	0	0	0	0	0	0	0	0	0	0	0	0	0	0	0	0	0	0	0	0	0	0	0	0	0	0	0	0	0	0	0	0	0	0	0	0	0
KAH7238765.1	1	571.31	132.1	165.05				274.17	0	0	K14676	0	0	0	0	0	0	0	0	0	0	0	0	0	0	0	0	0	0	0	0	0	0	0	0	0	0	0	0	0	0	0	0	0	0	0	0	0	0
KAH7238778.1	1	3590.3	1057.5					2532.8	0	0	K00817	0	0	0	0	1	0	0	0	0	0	0	0	0	0	0	0	0	0	1	0	0	0	0	0	0	0	0	0	0	0	0	0	0	0	0	0	0	0
KAH7238779.1	1	15288	2391.1	2915.3		3210.2	6771.5		0	0		0	0	0	0	0	0	0	0	0	0	0	0	0	0	0	0	0	0	0	0	0	0	0	0	0	0	0	0	0	0	0	0	0	0	0	0	0	0
KAH7238781.1	1	6591.1					4326.5	2264.5	0	1	K00275	0	0	0	0	0	0	0	0	0	0	0	0	0	0	0	0	0	0	0	0	0	0	0	0	0	0	0	0	0	0	0	0	0	0	0	0	0	0
KAH7238784.1	1	32853	6977.1	4330.7	6691.4	5200.3	4002	5651.5	0	0		0	0	0	0	0	0	0	0	0	0	0	0	0	0	0	0	0	0	0	0	0	0	0	0	0	0	0	0	0	0	0	0	0	0	0	0	0	0
KAH7238789.1	1	10005				5656.7		4347.9	0	1		0	0	0	0	0	0	0	0	0	0	0	0	0	0	0	0	0	0	0	0	0	0	0	0	0	0	0	0	0	0	0	0	0	0	0	0	0	0
KAH7238790.1	1	53074	6709.9	8567.6	5328	11943	11888	8637.2	0	0		0	0	0	0	0	0	0	0	0	0	0	0	0	0	0	0	0	0	0	0	0	0	0	0	0	0	0	0	0	0	0	0	0	0	0	0	0	0
KAH7238792.1	1	3703.7			496.32	1597.6	1609.7		1	1	K10575	0	0	1	0	0	0	0	0	0	0	0	0	0	0	0	0	0	0	0	0	0	0	0	0	0	1	0	0	0	0	0	0	0	0	0	0	0	0
KAH7238795.1	1	6785.7						6785.7	0	1		0	0	0	0	0	0	0	0	0	0	0	0	0	0	0	0	0	0	0	0	0	0	0	0	0	0	0	0	0	0	0	0	0	0	0	0	0	0
KAH7238799.1	1	4594.7	2505.6	960.21	353.83			775.08	0	0		0	0	0	0	0	0	0	0	0	0	0	0	0	0	0	0	0	0	0	0	0	0	0	0	0	0	0	0	0	0	0	0	0	0	0	0	0	0
KAH7238816.1	1	174.82						174.82	0	1	K10413	0	0	0	0	0	0	0	0	0	0	0	0	0	0	0	0	0	0	0	0	0	0	0	0	0	0	0	0	0	0	0	0	0	0	0	0	0	0
KAH7238823.1	1	3502.4	1345.4	437.65				1719.3	0	0		0	0	0	0	0	0	0	0	0	0	0	0	0	0	0	0	0	0	0	0	0	0	0	0	0	0	0	0	0	0	0	0	0	0	0	0	0	0
KAH7238824.1	1	824.66					429.9	394.76	0	1	K00008	0	0	0	0	0	0	0	0	0	0	0	0	0	0	0	0	0	0	0	0	0	0	0	0	0	0	0	0	0	0	0	0	0	0	0	0	0	0
KAH7238825.1	1	3623.7				1917	1706.7		0	1		0	0	0	0	0	0	0	0	0	0	0	0	0	0	0	0	0	0	0	0	0	0	0	0	0	0	0	0	0	0	0	0	0	0	0	0	0	0
KAH7238834.1	1	11512	1332.3	1905.9	1225.3	2341.1	2484.9	2223	0	0	K01702	0	0	0	0	1	0	0	0	0	0	0	0	0	0	0	0	0	0	0	0	0	0	0	0	0	0	0	0	0	0	1	0	0	0	0	0	0	0
KAH7238836.1	1	11747	2083.3			2294.5		7369.3	0	0	K02151	0	1	0	0	0	0	0	0	0	0	0	0	0	0	0	0	0	0	0	0	0	0	0	0	1	0	0	0	0	0	0	0	0	0	0	0	0	0
KAH7238837.1	1	39354		11310	8397.7	10978	6112	2555.6	0	0		0	0	0	0	0	0	0	0	0	0	0	0	0	0	0	0	0	0	0	0	0	0	0	0	0	0	0	0	0	0	0	0	0	0	0	0	0	0
KAH7238843.1	1	73872	7636.8	10948	11689	15419	16129	12050	0	0	K00030	0	0	0	0	1	0	0	0	0	0	0	0	0	0	0	0	1	0	0	0	0	0	0	0	0	0	0	0	0	1	1	0	0	0	0	0	0	0
KAH7238849.1	1	128250	9421.9	14599	11554	30693	34539	27448	1	1	K03234	0	0	0	0	0	0	0	0	0	0	0	0	0	0	0	0	0	0	0	0	0	0	0	0	0	0	0	0	0	0	0	0	0	0	0	0	0	0
KAH7238863.1	1	117710	14604	18167	13767	24535	17899	28741	0	0		0	0	0	0	0	0	0	0	0	0	0	0	0	0	0	0	0	0	0	0	0	0	0	0	0	0	0	0	0	0	0	0	0	0	0	0	0	0
KAH7238868.1	1	1133500	158030	186590	188530	195820	179880	224670	0	0		0	0	0	0	0	0	0	0	0	0	0	0	0	0	0	0	0	0	0	0	0	0	0	0	0	0	0	0	0	0	0	0	0	0	0	0	0	0
KAH7238870.1	1	491210	110850	66946	56936	47465	89245	119760	0	0		0	0	0	0	0	0	0	0	0	0	0	0	0	0	0	0	0	0	0	0	0	0	0	0	0	0	0	0	0	0	0	0	0	0	0	0	0	0
KAH7238871.1	1	1638.1		106.3		662.68	869.13		0	0	K01956	0	0	0	0	0	0	0	0	0	0	0	0	0	0	0	0	0	0	0	0	0	0	0	0	0	0	0	0	0	0	0	0	0	0	0	0	0	0
KAH7238873.1	1	2901.6	2767.9		133.61				0	-1		0	0	0	0	0	0	0	0	0	0	0	0	0	0	0	0	0	0	0	0	0	0	0	0	0	0	0	0	0	0	0	0	0	0	0	0	0	0
KAH7238878.1	1	1016200	184970	137240	108220	134060	233230	218520	0	0	K03952	0	1	1	1	0	0	1	0	0	0	1	0	0	0	0	0	0	0	0	0	0	0	0	0	0	0	0	0	0	0	0	0	0	0	0	0	0	0
KAH7238879.1	1	18042	7854.4	2524.1	2069.9	1906.5	3687.5		0	0	K14308	0	0	0	0	0	0	0	0	0	0	0	0	0	0	0	0	0	0	0	0	0	0	0	0	0	0	0	0	0	0	0	0	0	0	0	0	0	0
KAH7238881.1	1	8941.7	1922.4	3653.7				3365.5	0	0		0	0	0	0	0	0	0	0	0	0	0	0	0	0	0	0	0	0	0	0	0	0	0	0	0	0	0	0	0	0	0	0	0	0	0	0	0	0
KAH7238889.1	1	10086		1271		1360.8		7454.6	0	0		0	0	0	0	0	0	0	0	0	0	0	0	0	0	0	0	0	0	0	0	0	0	0	0	0	0	0	0	0	0	0	0	0	0	0	0	0	0
KAH7238892.1	1	78262	11919	12981	3815.7	7160.8	16239	26146	0	0	K01082	0	0	0	0	0	0	0	0	0	0	0	0	0	0	0	0	0	0	0	0	0	0	0	0	0	0	0	0	0	0	0	0	0	0	0	0	0	0
KAH7238894.1	1	338550	33575	36804	32084	84540	95705	55841	1	1	K07375	0	0	0	0	0	0	0	0	0	0	0	0	0	0	0	0	0	0	0	0	0	0	0	0	0	0	0	0	0	0	0	0	0	0	0	0	0	0
KAH7238906.1	1	51309	8933	11134		14949		16292	0	0		0	0	0	0	0	0	0	0	0	0	0	0	0	0	0	0	0	0	0	0	0	0	0	0	0	0	0	0	0	0	0	0	0	0	0	0	0	0
KAH7238910.1	1	6501.1	931.7			926.21		4643.2	0	0		0	0	0	0	0	0	0	0	0	0	0	0	0	0	0	0	0	0	0	0	0	0	0	0	0	0	0	0	0	0	0	0	0	0	0	0	0	0
KAH7238912.1	1	9853.4	2961.5	2701.9	938.31	2212.4		1039.4	0	0		0	0	0	0	0	0	0	0	0	0	0	0	0	0	0	0	0	0	0	0	0	0	0	0	0	0	0	0	0	0	0	0	0	0	0	0	0	0
KAH7238916.1	1	260.33						260.33	0	1	K00826	0	0	0	0	1	0	0	0	0	0	0	0	0	0	0	0	0	0	0	0	0	0	0	0	0	0	0	0	0	0	1	0	0	0	0	0	0	0
KAH7238921.1	1	33857	6672.7	4629	3497.4	8196.3	4612.1	6249.9	0	0		0	0	0	0	0	0	0	0	0	0	0	0	0	0	0	0	0	0	0	0	0	0	0	0	0	0	0	0	0	0	0	0	0	0	0	0	0	0
KAH7238924.1	1	517110	90830	87422	61139	89489	91423	96813	0	0	K07513	0	0	0	0	0	0	0	0	0	0	0	0	0	0	0	0	0	0	0	0	0	0	0	0	0	0	0	0	0	0	0	0	0	0	0	0	0	0
KAH7238930.1	1	25476	4390.7	2599.2	4655.8		5190	8640.6	0	0		0	0	0	0	0	0	0	0	0	0	0	0	0	0	0	0	0	0	0	0	0	0	0	0	0	0	0	0	0	0	0	0	0	0	0	0	0	0
KAH7238932.1	1	1554.7	1060.3			36.04		458.31	0	0		0	0	0	0	0	0	0	0	0	0	0	0	0	0	0	0	0	0	0	0	0	0	0	0	0	0	0	0	0	0	0	0	0	0	0	0	0	0
KAH7238933.1	1	21786	3035	2663.8	2615.9	3238.3	4009.6	6223	0	0		0	0	0	0	0	0	0	0	0	0	0	0	0	0	0	0	0	0	0	0	0	0	0	0	0	0	0	0	0	0	0	0	0	0	0	0	0	0
KAH7238936.1	1	171560	24565	19548	12947	28632	34965	50901	0	0		0	0	0	0	0	0	0	0	0	0	0	0	0	0	0	0	0	0	0	0	0	0	0	0	0	0	0	0	0	0	0	0	0	0	0	0	0	0
KAH7238938.1	1	38547	3836.2		8752	3163.2	16190	6605.8	0	0	K00416	0	1	1	1	0	0	1	0	0	0	1	0	0	0	0	0	0	0	0	0	0	0	0	0	0	0	0	0	0	0	0	0	0	0	0	0	0	0
KAH7238940.1	1	5185.4	791.03	1285.1			1359.9	1749.4	0	0		0	0	0	0	0	0	0	0	0	0	0	0	0	0	0	0	0	0	0	0	0	0	0	0	0	0	0	0	0	0	0	0	0	0	0	0	0	0
KAH7238950.1	1	56421	6285.8	5655.9	9523.4	9586.5	13127	12243	0	0	K00003	0	0	0	0	1	0	0	0	0	0	0	0	0	0	0	0	0	0	0	0	0	0	0	0	0	0	0	0	0	0	0	0	0	0	0	0	0	0
KAH7238953.1	1	47595	913.02	486.88	7805.8	4803.3	12663	20923	0	0		0	0	0	0	0	0	0	0	0	0	0	0	0	0	0	0	0	0	0	0	0	0	0	0	0	0	0	0	0	0	0	0	0	0	0	0	0	0
KAH7238955.1	1	26443	5820.5	3995.9		3014.8	5778.8	7832.8	0	0	K03841	0	0	0	0	0	0	0	0	0	0	0	0	0	0	0	0	1	0	0	1	0	0	0	0	0	0	0	0	0	0	0	0	0	0	0	1	0	0
KAH7238956.1	1	225720	22164	37476	29317	45246	46747	44766	0	0		0	0	0	0	0	0	0	0	0	0	0	0	0	0	0	0	0	0	0	0	0	0	0	0	0	0	0	0	0	0	0	0	0	0	0	0	0	0
KAH7238962.1	1	8454.3		891.32	1358.4	1830.9	1823.6	2550	0	0		0	0	0	0	0	0	0	0	0	0	0	0	0	0	0	0	0	0	0	0	0	0	0	0	0	0	0	0	0	0	0	0	0	0	0	0	0	0
KAH7238966.1	1	154430	18850	16926	10361	40991	30972	36330	1	1	K14004	0	0	0	0	0	0	0	0	0	0	0	0	0	0	0	0	0	0	0	0	0	0	0	0	0	0	0	0	0	0	0	0	0	0	0	0	0	0
KAH7238971.1	1	2451.2	1191.6	1259.5					0	-1		0	0	0	0	0	0	0	0	0	0	0	0	0	0	0	0	0	0	0	0	0	0	0	0	0	0	0	0	0	0	0	0	0	0	0	0	0	0
KAH7238972.1	1	16698	3744.2	4624.5				8328.7	0	0	K01641	0	0	0	0	0	0	0	0	0	0	0	0	0	0	0	0	0	0	0	0	0	0	0	0	0	0	0	0	0	0	0	0	0	0	0	0	0	0
KAH7238975.1	1	44690	6258.5	3458.4	3993.9	19300	3251.1	8427.9	0	0	K13343	0	0	0	0	0	0	0	0	0	0	0	0	0	0	0	0	0	0	0	0	0	0	0	0	0	0	0	0	0	0	0	0	0	0	0	0	0	0
KAH7238983.1	1	557.29						557.29	0	1	K12385	0	0	0	0	0	0	0	0	0	0	0	0	0	0	0	0	0	0	0	0	0	0	0	0	0	0	0	0	0	0	0	0	0	0	0	0	0	0
KAH7238988.1	1	37203	4359.4	4165.3	3344.9	8037.4	5452.7	11844	0	0	K03942	0	1	1	1	0	0	1	0	0	0	1	0	0	0	0	0	0	0	0	0	0	0	0	0	0	0	0	0	0	0	0	0	0	0	0	0	0	0
KAH7238992.1	1	11713	936.48		1879.3	871.31	3172.4	4854	0	0		0	0	0	0	0	0	0	0	0	0	0	0	0	0	0	0	0	0	0	0	0	0	0	0	0	0	0	0	0	0	0	0	0	0	0	0	0	0
KAH7238998.1	1	13811	3202.9	624.33		1351.5	2568.2	6064.2	0	0		0	0	0	0	0	0	0	0	0	0	0	0	0	0	0	0	0	0	0	0	0	0	0	0	0	0	0	0	0	0	0	0	0	0	0	0	0	0
KAH7239002.1	1	486.25	263.61	222.64					0	-1	K10643	0	0	0	0	0	0	0	0	0	0	0	0	0	0	0	0	0	0	0	0	0	0	0	0	0	0	0	0	0	0	0	0	0	0	0	0	0	0
KAH7239005.1	1	113590	17843	31397	10475	7591.9	19441	26843	0	0		0	0	0	0	0	0	0	0	0	0	0	0	0	0	0	0	0	0	0	0	0	0	0	0	0	0	0	0	0	0	0	0	0	0	0	0	0	0
KAH7239008.1	1	165560	23314	17699	19399	30484	33584	41076	0	0		0	0	0	0	0	0	0	0	0	0	0	0	0	0	0	0	0	0	0	0	0	0	0	0	0	0	0	0	0	0	0	0	0	0	0	0	0	0
KAH7239016.1	1	1060.5				1060.5			0	1		0	0	0	0	0	0	0	0	0	0	0	0	0	0	0	0	0	0	0	0	0	0	0	0	0	0	0	0	0	0	0	0	0	0	0	0	0	0
KAH7239022.1	1	2672.6		1326.6			1346		0	0		0	0	0	0	0	0	0	0	0	0	0	0	0	0	0	0	0	0	0	0	0	0	0	0	0	0	0	0	0	0	0	0	0	0	0	0	0	0
KAH7239023.1	1	13621		6367.9	2539.4	221.88	360.35	4131.6	0	0		0	0	0	0	0	0	0	0	0	0	0	0	0	0	0	0	0	0	0	0	0	0	0	0	0	0	0	0	0	0	0	0	0	0	0	0	0	0
KAH7239036.1	1	5146.8	2794.2		2352.6				0	-1		0	0	0	0	0	0	0	0	0	0	0	0	0	0	0	0	0	0	0	0	0	0	0	0	0	0	0	0	0	0	0	0	0	0	0	0	0	0
KAH7239040.1	1	13704	1894.5	2192.6	1384.9		3190.5	5041.8	0	0	K01199	0	0	0	0	0	0	0	0	0	1	0	0	0	0	0	0	0	0	0	0	0	0	0	0	0	0	0	0	0	0	0	0	0	0	0	0	0	0
KAH7239042.1	1	4344.6	559.84	182.72			2630.4	971.62	0	0		0	0	0	0	0	0	0	0	0	0	0	0	0	0	0	0	0	0	0	0	0	0	0	0	0	0	0	0	0	0	0	0	0	0	0	0	0	0
KAH7239043.1	1	29198	1656.2		4058.1	7174.8	8425.5	7883.2	1	1		0	0	0	0	0	0	0	0	0	0	0	0	0	0	0	0	0	0	0	0	0	0	0	0	0	0	0	0	0	0	0	0	0	0	0	0	0	0
KAH7239048.1	1	54407	8320	4031.8	5077.4	8878.9	15260	12838	1	1		0	0	0	0	0	0	0	0	0	0	0	0	0	0	0	0	0	0	0	0	0	0	0	0	0	0	0	0	0	0	0	0	0	0	0	0	0	0
KAH7239055.1	1	950.46						950.46	0	1		0	0	0	0	0	0	0	0	0	0	0	0	0	0	0	0	0	0	0	0	0	0	0	0	0	0	0	0	0	0	0	0	0	0	0	0	0	0
KAH7239066.1	1	21493	3050.3	2169.3	4267.9	3287.1		8718	0	0		0	0	0	0	0	0	0	0	0	0	0	0	0	0	0	0	0	0	0	0	0	0	0	0	0	0	0	0	0	0	0	0	0	0	0	0	0	0
KAH7239071.1	1	2510.5					1932.3	578.23	0	1		0	0	0	0	0	0	0	0	0	0	0	0	0	0	0	0	0	0	0	0	0	0	0	0	0	0	0	0	0	0	0	0	0	0	0	0	0	0
KAH7239072.1	1	5083.4				1318.3		3765.2	0	1		0	0	0	0	0	0	0	0	0	0	0	0	0	0	0	0	0	0	0	0	0	0	0	0	0	0	0	0	0	0	0	0	0	0	0	0	0	0
KAH7239090.1	1	430.35					430.35		0	1		0	0	0	0	0	0	0	0	0	0	0	0	0	0	0	0	0	0	0	0	0	0	0	0	0	0	0	0	0	0	0	0	0	0	0	0	0	0
KAH7239098.1	1	32698	1038.3	11947	10988	1875.8		6849	0	0		0	0	0	0	0	0	0	0	0	0	0	0	0	0	0	0	0	0	0	0	0	0	0	0	0	0	0	0	0	0	0	0	0	0	0	0	0	0
KAH7239106.1	1	17604			4137.7	7103	6363.4		0	0		0	0	0	0	0	0	0	0	0	0	0	0	0	0	0	0	0	0	0	0	0	0	0	0	0	0	0	0	0	0	0	0	0	0	0	0	0	0
KAH7239107.1	1	156430	39420	46348	12186	23212	18923	16342	0	0	K02142	0	1	0	0	0	0	0	0	0	0	0	0	0	0	0	0	0	0	0	0	0	0	0	0	0	0	0	0	0	0	0	0	0	0	0	0	0	0
KAH7239109.1	1	4881.5	1283.7	2180.6				1417.2	0	0	K03035	0	0	0	0	0	0	0	0	1	0	0	0	0	0	0	0	0	0	0	0	0	0	0	0	0	0	0	0	0	0	0	0	0	0	0	0	0	0
KAH7239114.1	1	124610	5226.5	13471	33997	16711	25463	29739	0	0	K02959	1	0	0	0	0	0	0	0	0	0	0	0	0	0	0	0	0	0	0	0	0	0	0	0	0	0	0	0	0	0	0	0	0	0	0	0	0	0
KAH7239126.1	1	26580	5103.1	3309	9515.8			8652.1	0	0		0	0	0	0	0	0	0	0	0	0	0	0	0	0	0	0	0	0	0	0	0	0	0	0	0	0	0	0	0	0	0	0	0	0	0	0	0	0
KAH7239135.1	1	30118	5098.5	10343	4972	1806.6	868.65	7029.2	0	0		0	0	0	0	0	0	0	0	0	0	0	0	0	0	0	0	0	0	0	0	0	0	0	0	0	0	0	0	0	0	0	0	0	0	0	0	0	0
KAH7239136.1	1	45472	3986.5	4831.1	7252.1	8863.1	12510	8029.6	0	0	K00850	0	0	0	0	1	0	0	0	0	0	0	0	0	0	0	0	1	0	0	1	0	0	0	0	0	0	0	0	0	0	0	0	0	0	0	1	0	0
KAH7239143.1	1	15963	102.4	2439.9	141.02	518.51	4041	8720	0	0		0	0	0	0	0	0	0	0	0	0	0	0	0	0	0	0	0	0	0	0	0	0	0	0	0	0	0	0	0	0	0	0	0	0	0	0	0	0
KAH7239149.1	1	474820	61807	64172	28842	77785	96387	145820	0	0	K09490	0	0	0	0	0	0	0	0	0	0	0	0	0	0	0	0	0	0	0	0	0	0	0	0	0	0	0	0	0	0	0	0	0	0	0	0	0	0
KAH7239152.1	1	5233.1	1152.8				2392.5	1687.7	0	0		0	0	0	0	0	0	0	0	0	0	0	0	0	0	0	0	0	0	0	0	0	0	0	0	0	0	0	0	0	0	0	0	0	0	0	0	0	0
KAH7239156.1	1	36274	4485.9	4733.6	4727.1	6257.2	7090	8980.5	0	0		0	0	0	0	0	0	0	0	0	0	0	0	0	0	0	0	0	0	0	0	0	0	0	0	0	0	0	0	0	0	0	0	0	0	0	0	0	0
KAH7239158.1	1	33081	2836.4	4586.1	3918.1	3136.9	8843.1	9760.8	0	0	K01759	0	0	0	0	0	0	0	0	0	0	0	0	0	0	0	0	0	0	0	0	0	0	0	0	0	0	0	0	0	0	0	0	0	0	0	0	0	0
KAH7239163.1	1	13392	2394.3	3629.1	121.19	2433	498.09	4316.7	0	0		0	0	0	0	0	0	0	0	0	0	0	0	0	0	0	0	0	0	0	0	0	0	0	0	0	0	0	0	0	0	0	0	0	0	0	0	0	0
KAH7239164.1	1	298670	39976	36086	18481	68322	46708	89102	0	0	K10704	0	0	0	0	0	0	0	0	0	0	0	0	0	0	0	0	0	0	0	0	0	0	0	0	0	0	0	0	0	0	0	0	0	0	0	0	0	0
KAH7239168.1	1	29943		3536.1		10400		16007	0	0	K00948	0	0	0	0	1	0	0	0	0	0	0	0	0	0	0	0	1	0	0	0	0	0	0	0	0	0	0	0	0	0	0	0	0	0	0	0	0	0
KAH7239169.1	1	931.54					931.54		0	1		0	0	0	0	0	0	0	0	0	0	0	0	0	0	0	0	0	0	0	0	0	0	0	0	0	0	0	0	0	0	0	0	0	0	0	0	0	0
KAH7239173.1	1	5652	785.43	1193.2		2298.3		1375.1	0	0		0	0	0	0	0	0	0	0	0	0	0	0	0	0	0	0	0	0	0	0	0	0	0	0	0	0	0	0	0	0	0	0	0	0	0	0	0	0
KAH7239180.1	1	1009600	121100	116590	132160	211380	252630	175740	0	0	K00626	0	0	0	0	0	0	0	0	0	0	0	0	0	0	0	0	1	0	0	0	0	0	0	0	0	0	0	0	0	0	0	0	0	0	0	0	0	0
KAH7239181.1	1	1303.7	143.33		207.92	298.11	379.54	274.83	0	0	K11644	0	0	0	0	0	0	1	0	0	0	0	0	0	0	0	0	0	0	0	0	0	0	0	0	0	0	0	0	0	0	0	0	0	0	0	0	0	0
KAH7239204.1	1	397950	61255	61128	21144	99149	86050	69221	0	0		0	0	0	0	0	0	0	0	0	0	0	0	0	0	0	0	0	0	0	0	0	0	0	0	0	0	0	0	0	0	0	0	0	0	0	0	0	0
KAH7239214.1	1	109090	23967	24740	8697.3	13871	15492	22322	0	0		0	0	0	0	0	0	0	0	0	0	0	0	0	0	0	0	0	0	0	0	0	0	0	0	0	0	0	0	0	0	0	0	0	0	0	0	0	0
KAH7239215.1	1	422460	90100	85376	56357	61030	52285	77311	0	0		0	0	0	0	0	0	0	0	0	0	0	0	0	0	0	0	0	0	0	0	0	0	0	0	0	0	0	0	0	0	0	0	0	0	0	0	0	0
KAH7239242.1	1	28600	5161.5	5341.2	7626.7	2402.1		8068.6	0	0	K12199	0	0	0	0	0	0	0	0	0	0	0	0	0	0	0	0	0	0	0	0	0	0	0	0	0	0	0	0	0	0	0	0	0	0	0	0	1	0
KAH7239243.1	1	219590	31514	45466	19998	34809	29611	58191	0	0	K09584	0	0	0	0	0	0	0	0	0	0	0	0	0	0	0	0	0	0	0	0	0	0	0	0	0	0	0	0	0	0	0	0	0	0	0	0	0	0
KAH7239255.1	1	1140.9						1140.9	0	1		0	0	0	0	0	0	0	0	0	0	0	0	0	0	0	0	0	0	0	0	0	0	0	0	0	0	0	0	0	0	0	0	0	0	0	0	0	0
KAH7239265.1	1	2709.3				1171.6	1365.8	171.88	0	1		0	0	0	0	0	0	0	0	0	0	0	0	0	0	0	0	0	0	0	0	0	0	0	0	0	0	0	0	0	0	0	0	0	0	0	0	0	0
KAH7239277.1	1	9178.4	3357.6	3040.7				2780.2	0	0	K00681	0	0	0	0	0	0	0	0	0	0	0	0	0	0	0	0	0	0	0	0	0	0	0	0	0	0	0	0	0	0	0	0	0	0	0	0	0	0
KAH7239281.1	1	4680.9	831.2			1348.1		2501.6	0	0		0	0	0	0	0	0	0	0	0	0	0	0	0	0	0	0	0	0	0	0	0	0	0	0	0	0	0	0	0	0	0	0	0	0	0	0	0	0
KAH7239290.1	1	15934		4971.3		5171.1		5791.8	0	0		0	0	0	0	0	0	0	0	0	0	0	0	0	0	0	0	0	0	0	0	0	0	0	0	0	0	0	0	0	0	0	0	0	0	0	0	0	0
KAH7239292.1	1	1223.9		1223.9					0	-1		0	0	0	0	0	0	0	0	0	0	0	0	0	0	0	0	0	0	0	0	0	0	0	0	0	0	0	0	0	0	0	0	0	0	0	0	0	0
KAH7239293.1	1	15157	2357.2		964.87	2883.1	5119.9	3832.2	0	0	K17919	0	0	0	0	0	0	0	0	0	0	0	0	0	0	0	0	0	0	0	0	0	0	0	0	0	0	0	0	0	0	0	0	0	0	0	0	1	0
KAH7239303.1	1	2527.5			1117.1			1410.4	0	0		0	0	0	0	0	0	0	0	0	0	0	0	0	0	0	0	0	0	0	0	0	0	0	0	0	0	0	0	0	0	0	0	0	0	0	0	0	0
KAH7239306.1	1	6149.7	1047.9	2060.2		1570.9	450.94	1019.7	0	0		0	0	0	0	0	0	0	0	0	0	0	0	0	0	0	0	0	0	0	0	0	0	0	0	0	0	0	0	0	0	0	0	0	0	0	0	0	0
KAH7239307.1	1	44450	6222.2	6812.6	1411.8	4999.5	14372	10631	0	0	K00059	0	0	0	0	0	0	0	0	0	0	0	0	0	0	0	0	0	0	0	0	0	0	0	0	0	0	0	0	0	0	0	0	0	0	0	0	0	0
KAH7239323.1	1	14117	1597.8	7832	662.16	1527.4	543.92	1953.9	0	0	K05351	0	0	0	0	0	0	0	0	0	0	0	0	0	0	0	0	0	0	0	0	0	0	0	0	0	0	0	0	0	0	0	0	0	0	0	0	0	0
KAH7239330.1	1	91262	36208	33240				21814	0	0	K02983	1	0	0	0	0	0	0	0	0	0	0	0	0	0	0	0	0	0	0	0	0	0	0	0	0	0	0	0	0	0	0	0	0	0	0	0	0	0
KAH7239336.1	1	271870	26952	45955	23485	27688	63097	84688	0	0	K02219	0	0	0	0	0	0	0	0	0	0	0	1	0	0	0	0	0	0	0	0	0	0	0	0	0	0	0	0	0	0	0	0	0	0	0	0	0	0
KAH7239339.1	1	382.09			174.01	208.08			0	0	K14401	0	0	0	0	0	0	0	0	0	0	0	0	0	0	0	0	0	0	0	0	0	0	0	0	0	0	0	0	0	0	0	0	0	0	0	0	0	0
KAH7239344.1	1	7826.3	1476.1	1266.9	1305.7	613.8	1196.6	1967.1	0	0	K01469	0	0	0	0	0	0	0	0	0	0	0	0	0	0	0	0	0	0	0	0	0	0	0	0	0	0	0	0	0	0	0	0	0	0	0	0	0	0
KAH7239351.1	1	291.39	291.39						0	-1		0	0	0	0	0	0	0	0	0	0	0	0	0	0	0	0	0	0	0	0	0	0	0	0	0	0	0	0	0	0	0	0	0	0	0	0	0	0
KAH7239367.1	1	27602	23160			1952		2489.5	-1	-1		0	0	0	0	0	0	0	0	0	0	0	0	0	0	0	0	0	0	0	0	0	0	0	0	0	0	0	0	0	0	0	0	0	0	0	0	0	0
KAH7239380.1	1	83162	13440	9541.3	3451.7	6088.3	12171	38471	0	0	K17742	0	0	0	0	0	0	0	0	0	0	0	0	0	0	0	0	0	0	0	0	0	0	0	0	0	0	0	0	0	0	0	0	0	0	0	0	0	0
KAH7239383.1	1	1585.2		929.94		655.3			0	0	K01556	0	0	0	0	0	0	0	0	0	0	0	0	0	0	0	0	0	0	0	0	0	0	0	0	0	0	0	0	0	0	0	0	0	0	0	0	0	0
KAH7239413.1	1	28185						28185	0	1		0	0	0	0	0	0	0	0	0	0	0	0	0	0	0	0	0	0	0	0	0	0	0	0	0	0	0	0	0	0	0	0	0	0	0	0	0	0
KAH7239429.1	1	28526	2024.3	2278.6		16511		7711.9	0	0		0	0	0	0	0	0	0	0	0	0	0	0	0	0	0	0	0	0	0	0	0	0	0	0	0	0	0	0	0	0	0	0	0	0	0	0	0	0
KAH7239430.1	1	15671		7597.4	733.61			7340.2	0	0		0	0	0	0	0	0	0	0	0	0	0	0	0	0	0	0	0	0	0	0	0	0	0	0	0	0	0	0	0	0	0	0	0	0	0	0	0	0
KAH7239438.1	1	6032.1			520.03		4699.5	812.5	0	0		0	0	0	0	0	0	0	0	0	0	0	0	0	0	0	0	0	0	0	0	0	0	0	0	0	0	0	0	0	0	0	0	0	0	0	0	0	0
KAH7239439.1	1	772.34	772.34						0	-1		0	0	0	0	0	0	0	0	0	0	0	0	0	0	0	0	0	0	0	0	0	0	0	0	0	0	0	0	0	0	0	0	0	0	0	0	0	0
KAH7239441.1	1	8977.7				2525.1	3998.3	2454.2	0	1		0	0	0	0	0	0	0	0	0	0	0	0	0	0	0	0	0	0	0	0	0	0	0	0	0	0	0	0	0	0	0	0	0	0	0	0	0	0
KAH7239443.1	1	7784000	440810	931620	794320	1103200	2055300	2458800	0	0		0	0	0	0	0	0	0	0	0	0	0	0	0	0	0	0	0	0	0	0	0	0	0	0	0	0	0	0	0	0	0	0	0	0	0	0	0	0
KAH7239514.1	1	2508.8		513.16				1995.6	0	0		0	0	0	0	0	0	0	0	0	0	0	0	0	0	0	0	0	0	0	0	0	0	0	0	0	0	0	0	0	0	0	0	0	0	0	0	0	0
KAH7239520.1	1	1277				726.29	550.74		0	1		0	0	0	0	0	0	0	0	0	0	0	0	0	0	0	0	0	0	0	0	0	0	0	0	0	0	0	0	0	0	0	0	0	0	0	0	0	0
KAH7239524.1	1	1948.8					1248	700.83	0	1		0	0	0	0	0	0	0	0	0	0	0	0	0	0	0	0	0	0	0	0	0	0	0	0	0	0	0	0	0	0	0	0	0	0	0	0	0	0
KAH7239529.1	1	9738.1		4885.7	3485.9	1366.5			0	0		0	0	0	0	0	0	0	0	0	0	0	0	0	0	0	0	0	0	0	0	0	0	0	0	0	0	0	0	0	0	0	0	0	0	0	0	0	0
KAH7241206.1	1	1934300		181840	266810	440050	754350	291260	0	0		0	0	0	0	0	0	0	0	0	0	0	0	0	0	0	0	0	0	0	0	0	0	0	0	0	0	0	0	0	0	0	0	0	0	0	0	0	0
KAH7241247.1	1	402500	34867	45254	48314	80917	105180	87967	1	1		0	0	0	0	0	0	0	0	0	0	0	0	0	0	0	0	0	0	0	0	0	0	0	0	0	0	0	0	0	0	0	0	0	0	0	0	0	0
KAH7241267.1	1	6231.8		2641	3590.8				0	-1		0	0	0	0	0	0	0	0	0	0	0	0	0	0	0	0	0	0	0	0	0	0	0	0	0	0	0	0	0	0	0	0	0	0	0	0	0	0
KAH7241346.1	1	196760	24453	26995	36625	34931	29137	44621	0	0		0	0	0	0	0	0	0	0	0	0	0	0	0	0	0	0	0	0	0	0	0	0	0	0	0	0	0	0	0	0	0	0	0	0	0	0	0	0
KAH7241361.1	1	34998	6494.7	3269.9			18724	6509.4	0	0		0	0	0	0	0	0	0	0	0	0	0	0	0	0	0	0	0	0	0	0	0	0	0	0	0	0	0	0	0	0	0	0	0	0	0	0	0	0
KAH7241362.1	1	35376	6202.5	5394.3	3578.7	5200.2	8748	6252.6	0	0		0	0	0	0	0	0	0	0	0	0	0	0	0	0	0	0	0	0	0	0	0	0	0	0	0	0	0	0	0	0	0	0	0	0	0	0	0	0
KAH7241372.1	1	578680	112160	104250	64688	34742	100420	162430	0	0		0	0	0	0	0	0	0	0	0	0	0	0	0	0	0	0	0	0	0	0	0	0	0	0	0	0	0	0	0	0	0	0	0	0	0	0	0	0
KAH7241410.1	1	17655	2467.9	534.94	2700.3	5634.8	4869.1	1448.2	0	0	K00286	0	0	0	0	1	0	0	0	0	0	0	0	0	0	0	0	0	0	0	0	0	0	0	0	0	0	0	0	0	0	0	0	0	0	0	0	0	0
KAH7241413.1	1	23604	1031.4	1563.4	1782	6204	7679	5344.1	1	1		0	0	0	0	0	0	0	0	0	0	0	0	0	0	0	0	0	0	0	0	0	0	0	0	0	0	0	0	0	0	0	0	0	0	0	0	0	0
KAH7241436.1	1	607960	33873	29932	93582	150590	201780	98199	0	0		0	0	0	0	0	0	0	0	0	0	0	0	0	0	0	0	0	0	0	0	0	0	0	0	0	0	0	0	0	0	0	0	0	0	0	0	0	0
KAH7241474.1	1	423.57	337.22	86.357					0	-1		0	0	0	0	0	0	0	0	0	0	0	0	0	0	0	0	0	0	0	0	0	0	0	0	0	0	0	0	0	0	0	0	0	0	0	0	0	0
KAH7241483.1	1	24113	2607.6	4036.2		11289	1750.3	4429.8	0	0		0	0	0	0	0	0	0	0	0	0	0	0	0	0	0	0	0	0	0	0	0	0	0	0	0	0	0	0	0	0	0	0	0	0	0	0	0	0
KAH7241491.1	1	525600	57819	60622	59483	96241	134640	116790	0	0	K00927	0	0	0	0	1	0	0	0	0	0	0	0	0	0	0	0	1	0	0	0	0	0	0	0	0	0	0	0	0	0	0	0	0	0	0	1	0	0
KAH7241492.1	1	9430		765.72		830.06	3258.6	4575.7	0	0	K01655	0	0	0	0	1	0	0	0	0	0	0	0	0	0	0	0	0	0	0	0	0	0	0	0	0	0	0	0	0	0	1	0	0	0	0	0	0	0
KAH7241513.1	1	22495	3126.5	2257.3	995.74	6370	2500.6	7244.8	0	0		0	0	0	0	0	0	0	0	0	0	0	0	0	0	0	0	0	0	0	0	0	0	0	0	0	0	0	0	0	0	0	0	0	0	0	0	0	0
KAH7241528.1	1	5592.9					2529.3	3063.6	0	1	K01426	0	0	0	0	0	0	0	0	0	0	0	0	0	0	0	0	0	0	0	0	0	0	0	0	0	0	0	0	0	0	0	0	0	0	0	0	0	0
KAH7241531.1	1	1629.1				824.37	804.72		0	1		0	0	0	0	0	0	0	0	0	0	0	0	0	0	0	0	0	0	0	0	0	0	0	0	0	0	0	0	0	0	0	0	0	0	0	0	0	0
KAH7241536.1	1	1738					1738		0	1		0	0	0	0	0	0	0	0	0	0	0	0	0	0	0	0	0	0	0	0	0	0	0	0	0	0	0	0	0	0	0	0	0	0	0	0	0	0
KAH7241541.1	1	176310	40085	46157	30968	11417	2274.9	45405	0	0		0	0	0	0	0	0	0	0	0	0	0	0	0	0	0	0	0	0	0	0	0	0	0	0	0	0	0	0	0	0	0	0	0	0	0	0	0	0
KAH7241569.1	1	417.26	199.88	217.38					0	-1		0	0	0	0	0	0	0	0	0	0	0	0	0	0	0	0	0	0	0	0	0	0	0	0	0	0	0	0	0	0	0	0	0	0	0	0	0	0
KAH7241576.1	1	116770	37239	30866	22889	8499.2	6761.6	10519	-1	-1		0	0	0	0	0	0	0	0	0	0	0	0	0	0	0	0	0	0	0	0	0	0	0	0	0	0	0	0	0	0	0	0	0	0	0	0	0	0
KAH7241589.1	1	36022	6679.8	9730.4		7197.6	7162.6	5251.2	0	0		0	0	0	0	0	0	0	0	0	0	0	0	0	0	0	0	0	0	0	0	0	0	0	0	0	0	0	0	0	0	0	0	0	0	0	0	0	0
KAH7241592.1	1	114110	16881	12862	7045.7	39830	24745	12747	0	0		0	0	0	0	0	0	0	0	0	0	0	0	0	0	0	0	0	0	0	0	0	0	0	0	0	0	0	0	0	0	0	0	0	0	0	0	0	0
KAH7241599.1	1	15707		2473.2	2473.3	4377.3	3557.9	2824.9	0	0	K01652	0	0	0	0	1	0	0	0	0	0	0	0	0	0	0	0	0	0	0	0	0	0	0	0	0	0	0	0	0	0	1	0	0	0	0	0	0	0
KAH7241605.1	1	4683.6	2061.9				2621.7		0	0		0	0	0	0	0	0	0	0	0	0	0	0	0	0	0	0	0	0	0	0	0	0	0	0	0	0	0	0	0	0	0	0	0	0	0	0	0	0
KAH7241610.1	1	19552	2129.2	3280	303.8	2535.2	3526.3	7777.5	0	0		0	0	0	0	0	0	0	0	0	0	0	0	0	0	0	0	0	0	0	0	0	0	0	0	0	0	0	0	0	0	0	0	0	0	0	0	0	0
KAH7241616.1	1	5556.9	1858	1805.8				1893.1	0	0		0	0	0	0	0	0	0	0	0	0	0	0	0	0	0	0	0	0	0	0	0	0	0	0	0	0	0	0	0	0	0	0	0	0	0	0	0	0
KAH7241623.1	1	170450	29336	28952	4037.3	34757	28126	45244	0	0	K02726	0	0	0	0	0	0	0	0	1	0	0	0	0	0	0	0	0	0	0	0	0	0	0	0	0	0	0	0	0	0	0	0	0	0	0	0	0	0
KAH7241628.1	1	60846				26821	17312	16714	0	1		0	0	0	0	0	0	0	0	0	0	0	0	0	0	0	0	0	0	0	0	0	0	0	0	0	0	0	0	0	0	0	0	0	0	0	0	0	0
KAH7241635.1	1	415480	65471	65928	39173	78888	56633	109390	0	0	K04513	0	0	0	0	0	0	0	0	0	0	0	0	0	0	0	0	0	0	0	0	0	0	0	0	0	0	0	0	0	0	0	0	0	0	0	0	0	0
KAH7241642.1	1	3509.8	614.41	1009.8		476.79	1408.8		0	0		0	0	0	0	0	0	0	0	0	0	0	0	0	0	0	0	0	0	0	0	0	0	0	0	0	0	0	0	0	0	0	0	0	0	0	0	0	0
KAH7241643.1	1	26898	1940.8	3382.3	6806.7	9638.4		5130.3	0	0		0	0	0	0	0	0	0	0	0	0	0	0	0	0	0	0	0	0	0	0	0	0	0	0	0	0	0	0	0	0	0	0	0	0	0	0	0	0
KAH7241672.1	1	23570	4793.4	3034.3	4680			11062	1	1	K11232	0	0	0	0	0	0	0	0	0	0	0	0	0	0	0	0	0	0	0	0	0	0	0	0	0	0	0	0	0	0	0	0	0	0	0	0	0	0
KAH7241679.1	1	14402	2075.9	2587.6	2652.2	3850.8	1763.4	1471.8	0	0		0	0	0	0	0	0	0	0	0	0	0	0	0	0	0	0	0	0	0	0	0	0	0	0	0	0	0	0	0	0	0	0	0	0	0	0	0	0
KAH7241687.1	1	7911.9	995.62	2185.6	1635.6	2580.5		514.66	0	0	K15361	0	0	0	0	0	0	0	0	0	0	0	0	0	0	0	0	0	0	0	0	0	0	0	0	0	0	0	0	0	0	0	0	0	0	0	0	0	0
KAH7241689.1	1	91372	11069	15489	6433	12926	18705	26748	0	0		0	0	0	0	0	0	0	0	0	0	0	0	0	0	0	0	0	0	0	0	0	0	0	0	0	0	0	0	0	0	0	0	0	0	0	0	0	0
KAH7241694.1	1	4430.1			1279.2	2593.6		557.26	0	0	K19029	0	0	0	0	0	0	0	0	0	0	0	0	0	0	0	0	0	0	0	0	0	0	0	0	0	0	0	0	0	0	0	0	0	0	0	0	0	0
KAH7241702.1	1	776.03		54.514		192.85	134.46	394.2	0	0		0	0	0	0	0	0	0	0	0	0	0	0	0	0	0	0	0	0	0	0	0	0	0	0	0	0	0	0	0	0	0	0	0	0	0	0	0	0
KAH7241710.1	1	10586	1016.2	907.27		3323.7	3056.5	2282.6	1	1		0	0	0	0	0	0	0	0	0	0	0	0	0	0	0	0	0	0	0	0	0	0	0	0	0	0	0	0	0	0	0	0	0	0	0	0	0	0
KAH7241712.1	1	62859	10157	19121	12221		18542	2818.8	0	0	K07904	0	0	0	0	0	0	0	0	0	0	0	0	0	0	0	0	0	0	0	0	0	0	0	0	0	0	0	0	0	0	0	0	0	0	0	0	1	0
KAH7241713.1	1	10910	518.89	2321.7			3616	4453.8	0	0		0	0	0	0	0	0	0	0	0	0	0	0	0	0	0	0	0	0	0	0	0	0	0	0	0	0	0	0	0	0	0	0	0	0	0	0	0	0
KAH7241727.1	1	382780	80066	73855	44012	58789	56584	69469	0	0	K02263	0	1	1	1	0	0	1	0	0	0	1	0	0	0	0	0	0	0	0	0	0	0	0	0	0	0	0	0	0	0	0	0	0	0	0	0	0	0
KAH7241729.1	1	6584.9	1618.2	2443.5	1420.8		560.05	542.36	0	0	K00700	0	0	0	0	0	0	0	0	0	1	0	0	0	0	0	0	0	0	0	0	0	0	0	0	0	0	0	0	0	0	0	0	0	0	0	0	0	0
KAH7241731.1	1	2045500	251980	273290	269430	419740	507290	323750	0	0	K02133	0	1	1	1	0	0	1	0	0	0	0	0	0	0	0	0	0	0	0	0	0	0	0	0	0	0	0	0	0	0	0	0	0	0	0	0	0	0
KAH7241735.1	1	19353	4987.8	3858	3967.6	1980.9	1393.5	3165.5	0	0	K03141	0	0	0	0	0	0	0	0	0	0	0	0	0	0	0	0	0	1	0	0	0	0	0	0	0	0	0	0	0	0	0	0	0	0	0	0	0	1
KAH7241736.1	1	10967	707	985.35		3471.5	4344.9	1458.3	0	0	K00164	0	0	0	0	0	0	0	0	0	0	0	0	0	0	0	0	1	0	0	0	0	0	0	0	0	0	0	0	0	1	0	0	0	0	0	0	0	0
KAH7241737.1	1	6703.1	736.65			2108	441.65	3416.7	0	0		0	0	0	0	0	0	0	0	0	0	0	0	0	0	0	0	0	0	0	0	0	0	0	0	0	0	0	0	0	0	0	0	0	0	0	0	0	0
KAH7241738.1	1	36020	453.6	6707.7	2161.4	858.62	17052	8787.2	0	0		0	0	0	0	0	0	0	0	0	0	0	0	0	0	0	0	0	0	0	0	0	0	0	0	0	0	0	0	0	0	0	0	0	0	0	0	0	0
KAH7241754.1	1	660290	59038	60818	70213	110010	140620	219590	1	1		0	0	0	0	0	0	0	0	0	0	0	0	0	0	0	0	0	0	0	0	0	0	0	0	0	0	0	0	0	0	0	0	0	0	0	0	0	0
KAH7241757.1	1	6550.1	2493.8					4056.3	0	0		0	0	0	0	0	0	0	0	0	0	0	0	0	0	0	0	0	0	0	0	0	0	0	0	0	0	0	0	0	0	0	0	0	0	0	0	0	0
KAH7241758.1	1	9857.1	2179.3		3443.1			4234.7	0	0	K02149	0	1	0	0	0	0	0	0	0	0	0	0	0	0	0	0	0	0	0	0	0	0	0	0	1	0	0	0	0	0	0	0	0	0	0	0	0	0
KAH7241784.1	1	16531	3196.8	4798.1				8535.8	0	0	K16066	0	0	0	0	0	0	0	0	0	0	0	0	0	0	0	0	0	0	0	0	0	0	0	0	0	0	0	0	0	0	0	0	0	0	0	0	0	0
KAH7241801.1	1	1521.1	176.99	1344.1					0	-1		0	0	0	0	0	0	0	0	0	0	0	0	0	0	0	0	0	0	0	0	0	0	0	0	0	0	0	0	0	0	0	0	0	0	0	0	0	0
KAH7241803.1	1	58754	8690.8	7501.3	9078.9	8328.8	14210	10944	0	0	K07513	0	0	0	0	0	0	0	0	0	0	0	0	0	0	0	0	0	0	0	0	0	0	0	0	0	0	0	0	0	0	0	0	0	0	0	0	0	0
KAH7241810.1	1	13049	1729.4	1575.5	1517	2945.6	1768.1	3513.8	0	0		0	0	0	0	0	0	0	0	0	0	0	0	0	0	0	0	0	0	0	0	0	0	0	0	0	0	0	0	0	0	0	0	0	0	0	0	0	0
KAH7241813.1	1	596680	86876	73376	70598	99218	123630	142980	0	0	K00012	0	0	0	0	0	0	0	0	0	1	0	0	0	0	0	0	0	0	0	0	0	0	0	0	0	0	0	0	0	0	0	0	0	0	0	0	0	0
KAH7241826.1	1	719740	68432	74149	17102	174020	179890	206150	1	1	K18107	0	0	0	0	0	0	0	0	0	0	0	0	0	0	0	0	0	0	0	0	0	0	0	0	0	0	0	0	0	0	0	0	0	0	0	0	0	0
KAH7241827.1	1	9364.9	1485		7879.9				0	-1	K02304	0	0	0	0	0	0	0	0	0	0	0	0	0	0	0	0	0	0	0	0	0	0	0	0	0	0	0	0	0	0	0	0	0	0	0	0	0	0
KAH7241829.1	1	2148.9		1649.5		172.85	326.56		0	0		0	0	0	0	0	0	0	0	0	0	0	0	0	0	0	0	0	0	0	0	0	0	0	0	0	0	0	0	0	0	0	0	0	0	0	0	0	0
KAH7241841.1	1	54192	4259.8	4367.7	5629.9	26671		13263	0	0		0	0	0	0	0	0	0	0	0	0	0	0	0	0	0	0	0	0	0	0	0	0	0	0	0	0	0	0	0	0	0	0	0	0	0	0	0	0
KAH7241842.1	1	347.14	347.14						0	-1		0	0	0	0	0	0	0	0	0	0	0	0	0	0	0	0	0	0	0	0	0	0	0	0	0	0	0	0	0	0	0	0	0	0	0	0	0	0
KAH7241846.1	1	2681.7		2681.7					0	-1		0	0	0	0	0	0	0	0	0	0	0	0	0	0	0	0	0	0	0	0	0	0	0	0	0	0	0	0	0	0	0	0	0	0	0	0	0	0
KAH7241849.1	1	169790	10438	9039.1	8200.6	59915	33090	49104	1	1	K01875	0	0	0	0	0	0	0	0	0	0	0	0	0	0	0	0	0	0	0	0	0	0	0	0	0	0	0	0	0	0	0	0	0	0	0	0	0	0
KAH7241858.1	1	15834	2411.8	2639.7		2348.6	5530	2903.6	0	0		0	0	0	0	0	0	0	0	0	0	0	0	0	0	0	0	0	0	0	0	0	0	0	0	0	0	0	0	0	0	0	0	0	0	0	0	0	0
KAH7241863.1	1	32210	3541.7	3887.7	854.51	4619.4	10574	8733.1	0	0	K00129	0	0	0	0	0	0	0	0	0	0	0	0	0	0	0	0	0	0	1	0	0	0	0	0	0	0	0	0	0	0	0	0	0	0	0	1	0	0
KAH7241865.1	1	72420		68853		615.96	2532.9	418.24	-1	-1	K01918	0	0	0	0	0	0	0	0	0	0	0	0	0	0	0	0	0	0	0	0	0	0	0	0	0	0	0	0	0	0	0	0	0	0	0	0	0	0
KAH7241868.1	1	56614		11769		28673		16172	0	0		0	0	0	0	0	0	0	0	0	0	0	0	0	0	0	0	0	0	0	0	0	0	0	0	0	0	0	0	0	0	0	0	0	0	0	0	0	0
KAH7241871.1	1	177300	30094	31726	31742	27599	31074	25060	0	0		0	0	0	0	0	0	0	0	0	0	0	0	0	0	0	0	0	0	0	0	0	0	0	0	0	0	0	0	0	0	0	0	0	0	0	0	0	0
KAH7241873.1	1	16136	1026.4	1644.5	784.18	6973.2	1984.6	3722.9	0	0		0	0	0	0	0	0	0	0	0	0	0	0	0	0	0	0	0	0	0	0	0	0	0	0	0	0	0	0	0	0	0	0	0	0	0	0	0	0
KAH7241881.1	1	616980	96910	84112	80643	109880	90336	155100	0	0	K00627	0	0	0	0	0	0	0	0	0	0	0	0	0	0	0	0	1	0	0	0	0	0	0	0	0	0	0	0	0	1	0	0	0	0	0	1	0	0
KAH7241887.1	1	65171			13351	7098	5009.9	39711	0	0	K14307	0	0	0	0	0	0	0	0	0	0	0	0	0	0	0	0	0	0	0	0	0	0	0	0	0	0	0	0	0	0	0	0	0	0	0	0	0	0
KAH7241897.1	1	302380	13932	64913	10432	36586	44890	131630	0	0	K00761	0	0	0	0	0	0	0	0	0	0	0	0	0	0	0	0	0	0	0	0	0	0	0	0	0	0	0	0	0	0	0	0	0	0	0	0	0	0
KAH7241900.1	1	62415	9381.3	10095	4816.3	10034	8108.5	19979	0	0	K01077	0	0	0	0	0	0	0	0	0	0	0	0	0	0	0	0	0	0	0	0	0	0	0	0	0	0	0	0	0	0	0	0	0	0	0	0	0	0
KAH7241903.1	1	532990	105610	104430	77323	68430	79973	97227	0	0	K02915	1	0	0	0	0	0	0	0	0	0	0	0	0	0	0	0	0	0	0	0	0	0	0	0	0	0	0	0	0	0	0	0	0	0	0	0	0	0
KAH7241905.1	1	16716	7183	4625.5				4907.2	0	0		0	0	0	0	0	0	0	0	0	0	0	0	0	0	0	0	0	0	0	0	0	0	0	0	0	0	0	0	0	0	0	0	0	0	0	0	0	0
KAH7241915.1	1	389150	97836	78826	34811	57829	46952	72893	0	0	K02912	1	0	0	0	0	0	0	0	0	0	0	0	0	0	0	0	0	0	0	0	0	0	0	0	0	0	0	0	0	0	0	0	0	0	0	0	0	0
KAH7241916.1	1	453570	65341	86346	27357	100630	54970	118930	0	0	K02960	1	0	0	0	0	0	0	0	0	0	0	0	0	0	0	0	0	0	0	0	0	0	0	0	0	0	0	0	0	0	0	0	0	0	0	0	0	0
KAH7241919.1	1	13788	2607.1			4648.7	3905.4	2626.8	0	0	K12823	0	0	0	0	0	0	0	0	0	0	0	0	0	0	0	0	0	0	0	0	0	0	0	0	0	0	0	0	0	0	0	0	0	0	0	0	0	0
KAH7241921.1	1	4139.3		1067.7	1978.7	1092.8			0	0		0	0	0	0	0	0	0	0	0	0	0	0	0	0	0	0	0	0	0	0	0	0	0	0	0	0	0	0	0	0	0	0	0	0	0	0	0	0
KAH7241924.1	1	4589.4	1760.4	1908.4		539.45		381.18	-1	-1	K00365	0	0	0	0	0	0	0	0	0	0	0	0	0	0	0	0	0	0	0	0	0	0	0	0	0	0	0	0	0	0	0	0	0	0	0	0	0	0
KAH7241925.1	1	18633	1834.2	5525.2	3616		1538.8	6118.9	0	0	K02871	1	0	0	0	0	0	0	0	0	0	0	0	0	0	0	0	0	0	0	0	0	0	0	0	0	0	0	0	0	0	0	0	0	0	0	0	0	0
KAH7241926.1	1	60293	10173	5444.4	5099.2	12412	13285	13879	0	0		0	0	0	0	0	0	0	0	0	0	0	0	0	0	0	0	0	0	0	0	0	0	0	0	0	0	0	0	0	0	0	0	0	0	0	0	0	0
KAH7241929.1	1	16655	5152.1	4781.8		356.34		6365.1	0	0	K09503	0	0	0	0	0	0	0	0	0	0	0	0	0	0	0	0	0	0	0	0	0	0	0	0	0	0	0	0	0	0	0	0	0	0	0	0	0	0
KAH7241931.1	1	36057	3399.8	843.17	3339.3	11417	11412	5645.3	1	1		0	0	0	0	0	0	0	0	0	0	0	0	0	0	0	0	0	0	0	0	0	0	0	0	0	0	0	0	0	0	0	0	0	0	0	0	0	0
KAH7241937.1	1	661.16					370.97	290.19	0	1	K06030	0	0	0	0	0	0	0	0	0	0	0	0	0	0	0	0	0	0	0	0	0	0	0	0	0	0	0	0	0	0	0	0	0	0	0	0	0	0
KAH7241938.1	1	5093.5		537.99		1413	1784.5	1358.1	0	0	K12191	0	0	0	0	0	0	0	0	0	0	0	0	0	0	0	0	0	0	0	0	0	0	0	0	0	0	0	0	0	0	0	0	0	0	0	0	1	0
KAH7241939.1	1	3410	220					3190	0	0	K19704	0	0	0	0	0	0	0	0	0	0	0	0	0	0	0	0	0	0	0	0	0	0	0	0	0	0	0	0	0	0	0	0	0	0	0	0	0	0
KAH7241942.1	1	200220	43130	51524	14957	19019	21427	50162	0	0	K03140	0	0	0	0	0	0	0	0	0	0	0	0	0	0	0	0	0	0	0	0	0	0	0	0	0	0	0	0	0	0	0	0	0	0	0	0	0	1
KAH7241944.1	1	3402200	637560	674250	382520	543710	552500	611680	0	0		0	0	0	0	0	0	0	0	0	0	0	0	0	0	0	0	0	0	0	0	0	0	0	0	0	0	0	0	0	0	0	0	0	0	0	0	0	0
KAH7241947.1	1	1214.4	820.09					394.34	0	0	K04536	0	0	0	0	0	0	0	0	0	0	0	0	0	0	0	0	0	0	0	0	0	0	0	0	0	0	0	0	0	0	0	0	0	0	0	0	0	0
KAH7241966.1	1	671860	103980	114140	47209	117070	94983	194480	0	0		0	0	0	0	0	0	0	0	0	0	0	0	0	0	0	0	0	0	0	0	0	0	0	0	0	0	0	0	0	0	0	0	0	0	0	0	0	0
KAH7241982.1	1	7296.9	367.03	1204		855.96	3805.4	1064.5	0	0		0	0	0	0	0	0	0	0	0	0	0	0	0	0	0	0	0	0	0	0	0	0	0	0	0	0	0	0	0	0	0	0	0	0	0	0	0	0
KAH7241993.1	1	107860	9196.7	16832	16118	32372	21047	12294	0	0		0	0	0	0	0	0	0	0	0	0	0	0	0	0	0	0	0	0	0	0	0	0	0	0	0	0	0	0	0	0	0	0	0	0	0	0	0	0
KAH7242008.1	1	1139.8						1139.8	0	1		0	0	0	0	0	0	0	0	0	0	0	0	0	0	0	0	0	0	0	0	0	0	0	0	0	0	0	0	0	0	0	0	0	0	0	0	0	0
KAH7242017.1	1	1215400	181200	216100	193290	142050	182220	300520	0	0	K03963	0	1	1	1	0	0	1	0	0	0	1	0	0	0	0	0	0	0	0	0	0	0	0	0	0	0	0	0	0	0	0	0	0	0	0	0	0	0
KAH7242025.1	1	4256700	668390	477950	554890	663210	739770	1152500	0	0	K02974	1	0	0	0	0	0	0	0	0	0	0	0	0	0	0	0	0	0	0	0	0	0	0	0	0	0	0	0	0	0	0	0	0	0	0	0	0	0
KAH7242031.1	1	1006.2						1006.2	0	1	K01809	0	0	0	0	0	0	0	0	0	0	0	0	0	0	0	0	0	0	0	0	0	0	0	0	0	0	0	0	0	0	0	0	0	0	0	0	0	0
KAH7242032.1	1	1249.3		496.77		160.87	225.55	366.1	0	0		0	0	0	0	0	0	0	0	0	0	0	0	0	0	0	0	0	0	0	0	0	0	0	0	0	0	0	0	0	0	0	0	0	0	0	0	0	0
KAH7242033.1	1	851.52					851.52		0	1	K07941	0	0	0	0	0	0	0	0	0	0	0	0	0	0	0	0	0	0	0	0	0	0	0	0	0	0	0	0	0	0	0	0	0	0	0	0	1	0
KAH7242035.1	1	4023.8		838.89		3184.9			0	0		0	0	0	0	0	0	0	0	0	0	0	0	0	0	0	0	0	0	0	0	0	0	0	0	0	0	0	0	0	0	0	0	0	0	0	0	0	0
KAH7242041.1	1	3996.7	3996.7						0	-1		0	0	0	0	0	0	0	0	0	0	0	0	0	0	0	0	0	0	0	0	0	0	0	0	0	0	0	0	0	0	0	0	0	0	0	0	0	0
KAH7242052.1	1	3597.6		1636.5				1961.1	0	0		0	0	0	0	0	0	0	0	0	0	0	0	0	0	0	0	0	0	0	0	0	0	0	0	0	0	0	0	0	0	0	0	0	0	0	0	0	0
KAH7242070.1	1	1994.2	1018.5	975.7					0	-1		0	0	0	0	0	0	0	0	0	0	0	0	0	0	0	0	0	0	0	0	0	0	0	0	0	0	0	0	0	0	0	0	0	0	0	0	0	0
KAH7242079.1	1	260020	8904.2	12799		45553	85683	107080	0	0		0	0	0	0	0	0	0	0	0	0	0	0	0	0	0	0	0	0	0	0	0	0	0	0	0	0	0	0	0	0	0	0	0	0	0	0	0	0
KAH7242111.1	1	98593	11641	9165.2	16925	17542	20172	23149	0	0		0	0	0	0	0	0	0	0	0	0	0	0	0	0	0	0	0	0	0	0	0	0	0	0	0	0	0	0	0	0	0	0	0	0	0	0	0	0
KAH7242118.1	1	23748	2979.7	2542.2	4795.1		6189	7242.4	0	0	K00140	0	0	0	0	0	0	0	0	0	0	0	0	1	0	0	0	1	0	0	0	0	0	0	0	0	0	0	0	0	0	0	0	0	0	0	0	0	0
KAH7242137.1	1	144.3		144.3					0	-1		0	0	0	0	0	0	0	0	0	0	0	0	0	0	0	0	0	0	0	0	0	0	0	0	0	0	0	0	0	0	0	0	0	0	0	0	0	0
KAH7242142.1	1	775.24	164.41		195.89			414.93	0	0		0	0	0	0	0	0	0	0	0	0	0	0	0	0	0	0	0	0	0	0	0	0	0	0	0	0	0	0	0	0	0	0	0	0	0	0	0	0
KAH7242154.1	1	12041000	1350100	1562000	290400	1887700	2585800	4364600	0	0		0	0	0	0	0	0	0	0	0	0	0	0	0	0	0	0	0	0	0	0	0	0	0	0	0	0	0	0	0	0	0	0	0	0	0	0	0	0
KAH7242155.1	1	10344	3392.6	3369.6	2491.5	1089.8			0	0	K01885	0	0	0	0	0	0	0	0	0	0	0	0	0	0	0	0	0	0	0	0	0	0	0	0	0	0	0	0	0	0	0	0	0	0	0	0	0	0
KAH7242161.1	1	45682	3890.7	14406	2232.3	2136.2	8414.2	14602	0	0		0	0	0	0	0	0	0	0	0	0	0	0	0	0	0	0	0	0	0	0	0	0	0	0	0	0	0	0	0	0	0	0	0	0	0	0	0	0
KAH7242165.1	1	33865	2817.9	5820.7	4287.7	3089.5	9071.7	8777.2	0	0		0	0	0	0	0	0	0	0	0	0	0	0	0	0	0	0	0	0	0	0	0	0	0	0	0	0	0	0	0	0	0	0	0	0	0	0	0	0
KAH7242169.1	1	834.92						834.92	0	1	K01673	0	0	0	0	0	0	0	0	0	0	0	0	0	0	0	0	0	0	0	0	0	0	0	0	0	0	0	0	0	0	0	0	0	0	0	0	0	0
KAH7242174.1	1	16352	2532.7	1828.7		1779.3	958.52	9253.1	0	0	K00681	0	0	0	0	0	0	0	0	0	0	0	0	0	0	0	0	0	0	0	0	0	0	0	0	0	0	0	0	0	0	0	0	0	0	0	0	0	0
KAH7242177.1	1	84099	21806	15034	13537	14571		19151	0	0		0	0	0	0	0	0	0	0	0	0	0	0	0	0	0	0	0	0	0	0	0	0	0	0	0	0	0	0	0	0	0	0	0	0	0	0	0	0
KAH7242180.1	1	4091.3	722.12	902.47		630.49		1836.2	0	0	K00826	0	0	0	0	1	0	0	0	0	0	0	0	0	0	0	0	0	0	0	0	0	0	0	0	0	0	0	0	0	0	1	0	0	0	0	0	0	0
KAH7242181.1	1	6218.1				3086.9	3131.2		0	1	K00967	0	0	0	0	0	0	0	0	0	0	0	0	0	0	0	0	0	0	0	0	0	0	0	0	0	0	0	0	0	0	0	0	0	0	0	0	0	0
KAH7242184.1	1	143.89		143.89					0	-1		0	0	0	0	0	0	0	0	0	0	0	0	0	0	0	0	0	0	0	0	0	0	0	0	0	0	0	0	0	0	0	0	0	0	0	0	0	0
KAH7242190.1	1	3070.6				1883.1	1187.5		0	1	K00799	0	0	0	0	0	0	0	0	0	0	0	0	0	0	0	0	0	0	0	0	0	0	0	0	0	0	1	0	0	0	0	0	0	0	0	0	0	0
KAH7242191.1	1	957.71	544.55		413.15				0	-1	K00143	0	0	0	0	1	0	0	0	0	0	0	0	0	0	0	0	0	0	0	0	0	0	0	0	0	0	0	0	0	0	0	0	0	0	0	0	0	0
KAH7242192.1	1	15513		1867.7		4052.1		9592.8	0	0		0	0	0	0	0	0	0	0	0	0	0	0	0	0	0	0	0	0	0	0	0	0	0	0	0	0	0	0	0	0	0	0	0	0	0	0	0	0
KAH7242204.1	1	3169.2	545.68		76.445	803.28	1223	520.85	0	0		0	0	0	0	0	0	0	0	0	0	0	0	0	0	0	0	0	0	0	0	0	0	0	0	0	0	0	0	0	0	0	0	0	0	0	0	0	0
KAH7242205.1	1	21904			718.2	3985.8	7934.9	9265.5	0	0		0	0	0	0	0	0	0	0	0	0	0	0	0	0	0	0	0	0	0	0	0	0	0	0	0	0	0	0	0	0	0	0	0	0	0	0	0	0
KAH7242221.1	1	26960	7493.9	5416.2		8653.6	4248.9	1147.2	0	0		0	0	0	0	0	0	0	0	0	0	0	0	0	0	0	0	0	0	0	0	0	0	0	0	0	0	0	0	0	0	0	0	0	0	0	0	0	0
KAH7242223.1	1	860.87	147.34					713.53	0	0		0	0	0	0	0	0	0	0	0	0	0	0	0	0	0	0	0	0	0	0	0	0	0	0	0	0	0	0	0	0	0	0	0	0	0	0	0	0
KAH7242228.1	1	6521.5	2327.6					4193.9	0	0		0	0	0	0	0	0	0	0	0	0	0	0	0	0	0	0	0	0	0	0	0	0	0	0	0	0	0	0	0	0	0	0	0	0	0	0	0	0
KAH7242229.1	1	170620	23522	21629	31439	30250	31365	32414	0	0		0	0	0	0	0	0	0	0	0	0	0	0	0	0	0	0	0	0	0	0	0	0	0	0	0	0	0	0	0	0	0	0	0	0	0	0	0	0
KAH7242230.1	1	291420	64042	55421	41181	31780	41444	57551	0	0	K02872	1	0	0	0	0	0	0	0	0	0	0	0	0	0	0	0	0	0	0	0	0	0	0	0	0	0	0	0	0	0	0	0	0	0	0	0	0	0
KAH7242231.1	1	13376	2306.1	3634.1	1905.6			5530.5	0	0		0	0	0	0	0	0	0	0	0	0	0	0	0	0	0	0	0	0	0	0	0	0	0	0	0	0	0	0	0	0	0	0	0	0	0	0	0	0
KAH7242232.1	1	1813600	378200	291240	244860	286810	207150	405350	0	0		0	0	0	0	0	0	0	0	0	0	0	0	0	0	0	0	0	0	0	0	0	0	0	0	0	0	0	0	0	0	0	0	0	0	0	0	0	0
KAH7242250.1	1	16252	3724.2	3491	4143.7			4892.9	0	0		0	0	0	0	0	0	0	0	0	0	0	0	0	0	0	0	0	0	0	0	0	0	0	0	0	0	0	0	0	0	0	0	0	0	0	0	0	0
KAH7242254.1	1	22979	1307.2	2971.7	2224.8	5648.8	5565.2	5260.9	1	1		0	0	0	0	0	0	0	0	0	0	0	0	0	0	0	0	0	0	0	0	0	0	0	0	0	0	0	0	0	0	0	0	0	0	0	0	0	0
KAH7242271.1	1	1714.6	1714.6						0	-1		0	0	0	0	0	0	0	0	0	0	0	0	0	0	0	0	0	0	0	0	0	0	0	0	0	0	0	0	0	0	0	0	0	0	0	0	0	0
KAH7242272.1	1	26085	2400.6	6618.9	588.28	4211	4465.2	7801.2	0	0	K01687	0	0	0	0	1	0	0	0	0	0	0	0	0	0	0	0	0	0	0	0	0	0	0	0	0	0	0	0	0	0	1	0	0	0	0	0	0	0
KAH7242276.1	1	45337	5581	2762.5		9661.2	11540	15792	0	0	K04564	0	0	0	0	0	0	1	0	0	0	0	0	0	0	0	0	0	0	0	0	0	0	1	0	0	0	0	0	0	0	0	0	0	0	0	0	0	0
KAH7242283.1	1	2539.3		285.59	1790.8			462.91	0	0		0	0	0	0	0	0	0	0	0	0	0	0	0	0	0	0	0	0	0	0	0	0	0	0	0	0	0	0	0	0	0	0	0	0	0	0	0	0
KAH7242299.1	1	192780	34157	29049	25058	26540	26758	51215	0	0		0	0	0	0	0	0	0	0	0	0	0	0	0	0	0	0	0	0	0	0	0	0	0	0	0	0	0	0	0	0	0	0	0	0	0	0	0	0
KAH7242300.1	1	9755.5	1416.1	4125.2	1646.1			2568.2	0	0	K04649	0	0	0	0	0	0	0	0	0	0	0	0	0	0	0	0	0	0	0	0	0	0	0	0	0	1	0	0	0	0	0	0	0	0	0	0	0	0
KAH7242301.1	1	72883	14293	6073.7	7347.2	12334	17208	15628	0	0	K03062	0	0	0	0	0	0	0	0	1	0	0	0	0	0	0	0	0	0	0	0	0	0	0	0	0	0	0	0	0	0	0	0	0	0	0	0	0	0
KAH7242303.1	1	781.6	434.64	75.196		271.76			0	0		0	0	0	0	0	0	0	0	0	0	0	0	0	0	0	0	0	0	0	0	0	0	0	0	0	0	0	0	0	0	0	0	0	0	0	0	0	0
KAH7242304.1	1	1379.7		145.09				1234.6	0	0		0	0	0	0	0	0	0	0	0	0	0	0	0	0	0	0	0	0	0	0	0	0	0	0	0	0	0	0	0	0	0	0	0	0	0	0	0	0
KAH7242306.1	1	182940	27592	23131	17841	44450	32022	37903	0	0		0	0	0	0	0	0	0	0	0	0	0	0	0	0	0	0	0	0	0	0	0	0	0	0	0	0	0	0	0	0	0	0	0	0	0	0	0	0
KAH7242310.1	1	333250	71343	94760	50811	24850	23225	68257	0	0	K04079	0	0	0	0	0	0	0	0	0	0	0	0	0	0	0	0	0	0	0	0	0	0	0	0	0	0	0	0	0	0	0	0	1	0	0	0	0	0
KAH7242312.1	1	8905.1					5521	3384.2	0	1		0	0	0	0	0	0	0	0	0	0	0	0	0	0	0	0	0	0	0	0	0	0	0	0	0	0	0	0	0	0	0	0	0	0	0	0	0	0
KAH7242313.1	1	22357	3734.6	2890	2374.8	2972.2	5678.2	4707.7	0	0	K17917	0	0	0	0	0	0	0	0	0	0	0	0	0	0	0	0	0	0	0	0	0	0	0	0	0	0	0	0	0	0	0	0	0	0	0	0	1	0
KAH7242315.1	1	26367		3967.6		6507.5	7302.3	8589.3	0	0		0	0	0	0	0	0	0	0	0	0	0	0	0	0	0	0	0	0	0	0	0	0	0	0	0	0	0	0	0	0	0	0	0	0	0	0	0	0
KAH7242341.1	1	7255.7	3714.4	963.9	2577.4				0	-1		0	0	0	0	0	0	0	0	0	0	0	0	0	0	0	0	0	0	0	0	0	0	0	0	0	0	0	0	0	0	0	0	0	0	0	0	0	0
KAH7242347.1	1	39325	12059	10990	3395.9		6095.1	6785.3	0	0	K00129	0	0	0	0	0	0	0	0	0	0	0	0	0	0	0	0	0	0	1	0	0	0	0	0	0	0	0	0	0	0	0	0	0	0	0	1	0	0
KAH7242361.1	1	356070	44171	34722	89208	64218	15846	107910	0	0		0	0	0	0	0	0	0	0	0	0	0	0	0	0	0	0	0	0	0	0	0	0	0	0	0	0	0	0	0	0	0	0	0	0	0	0	0	0
KAH7242370.1	1	9283.6				2514	1627.8	5141.8	0	1		0	0	0	0	0	0	0	0	0	0	0	0	0	0	0	0	0	0	0	0	0	0	0	0	0	0	0	0	0	0	0	0	0	0	0	0	0	0
KAH7242373.1	1	3907.3			1988.7		1034.5	884.1	0	0		0	0	0	0	0	0	0	0	0	0	0	0	0	0	0	0	0	0	0	0	0	0	0	0	0	0	0	0	0	0	0	0	0	0	0	0	0	0
KAH7242385.1	1	21107				8826.9	10851	1429.8	0	1		0	0	0	0	0	0	0	0	0	0	0	0	0	0	0	0	0	0	0	0	0	0	0	0	0	0	0	0	0	0	0	0	0	0	0	0	0	0
KAH7242389.1	1	3261.1	486.45			1380.9		1393.8	1	1	K14563	0	0	0	0	0	0	0	0	0	0	0	0	0	0	1	0	0	0	0	0	0	0	0	0	0	0	0	0	0	0	0	0	0	0	0	0	0	0
KAH7242390.1	1	1176000	185840	189410	154280	149480	231720	265230	0	0	K02880	1	0	0	0	0	0	0	0	0	0	0	0	0	0	0	0	0	0	0	0	0	0	0	0	0	0	0	0	0	0	0	0	0	0	0	0	0	0
KAH7242393.1	1	2320.4	267.85	395.91		582.5		1074.2	0	0		0	0	0	0	0	0	0	0	0	0	0	0	0	0	0	0	0	0	0	0	0	0	0	0	0	0	0	0	0	0	0	0	0	0	0	0	0	0
KAH7242394.1	1	1047.6	138.07	292.48				617.02	0	0		0	0	0	0	0	0	0	0	0	0	0	0	0	0	0	0	0	0	0	0	0	0	0	0	0	0	0	0	0	0	0	0	0	0	0	0	0	0
KAH7242403.1	1	828.83				275.6	553.23		0	1		0	0	0	0	0	0	0	0	0	0	0	0	0	0	0	0	0	0	0	0	0	0	0	0	0	0	0	0	0	0	0	0	0	0	0	0	0	0
KAH7242404.1	1	5810.4		1505.5		1923.3	532.57	1849	0	0		0	0	0	0	0	0	0	0	0	0	0	0	0	0	0	0	0	0	0	0	0	0	0	0	0	0	0	0	0	0	0	0	0	0	0	0	0	0
KAH7242405.1	1	359240	75471	65274	67782	52120	66065	32525	0	0		0	0	0	0	0	0	0	0	0	0	0	0	0	0	0	0	0	0	0	0	0	0	0	0	0	0	0	0	0	0	0	0	0	0	0	0	0	0
KAH7242406.1	1	25787	14079	10949		759.22			0	0		0	0	0	0	0	0	0	0	0	0	0	0	0	0	0	0	0	0	0	0	0	0	0	0	0	0	0	0	0	0	0	0	0	0	0	0	0	0
KAH7242409.1	1	15227	4430.1	4062.3	5198			1536.9	-1	-1	K02183	0	0	0	0	0	0	0	0	0	0	0	0	0	0	0	0	0	0	0	0	0	0	0	0	0	0	0	0	1	0	0	0	0	0	0	0	0	0
KAH7242410.1	1	31859	4030.3	6198.6	4289.7	6981.4	3340.5	7018.4	0	0	K12391	0	0	0	0	0	0	0	0	0	0	0	0	0	0	0	0	0	0	0	0	0	0	0	0	0	0	0	0	0	0	0	0	0	0	0	0	0	0
KAH7242413.1	1	73281	9368.8	2009.8	13548	21466	24272	2616.6	0	0	K14006	0	0	0	0	0	0	0	0	0	0	0	0	0	0	0	0	0	0	0	0	0	0	0	0	0	0	0	0	0	0	0	0	0	0	0	0	0	0
KAH7242418.1	1	382860	59417	69021	16562	30375	94405	113080	0	0	K03938	0	1	1	1	0	0	1	0	0	0	1	0	0	0	0	0	0	0	0	0	0	0	0	0	0	0	0	0	0	0	0	0	0	0	0	0	0	0
KAH7242420.1	1	227840	36841	32255	16219	40465	41189	60871	0	0		0	0	0	0	0	0	0	0	0	0	0	0	0	0	0	0	0	0	0	0	0	0	0	0	0	0	0	0	0	0	0	0	0	0	0	0	0	0
KAH7242438.1	1	1471.9				1471.9			0	1	K02541	0	0	0	0	0	0	0	0	0	0	0	1	0	0	0	0	0	0	0	0	0	0	0	1	0	0	0	0	0	0	0	1	0	1	0	0	0	0
KAH7242441.1	1	2417.5		563.83		973.5		880.17	0	0	K00624	0	0	0	0	0	0	0	0	0	0	0	0	0	0	0	0	0	0	0	0	0	0	0	0	0	0	0	0	0	0	0	0	0	0	0	0	0	0
KAH7242442.1	1	42413	7888.7	9755	2059.7	4047.2	3766.6	14895	0	0		0	0	0	0	0	0	0	0	0	0	0	0	0	0	0	0	0	0	0	0	0	0	0	0	0	0	0	0	0	0	0	0	0	0	0	0	0	0
KAH7242443.1	1	423420	77430	62400	53166	98381	59206	72841	0	0		0	0	0	0	0	0	0	0	0	0	0	0	0	0	0	0	0	0	0	0	0	0	0	0	0	0	0	0	0	0	0	0	0	0	0	0	0	0
KAH7242452.1	1	29163	3053.7	3176.7	3057.1	4994.8	7328.5	7552.4	1	1		0	0	0	0	0	0	0	0	0	0	0	0	0	0	0	0	0	0	0	0	0	0	0	0	0	0	0	0	0	0	0	0	0	0	0	0	0	0
KAH7242457.1	1	15137	3255.8	1352.5	1462.3	4882.7	604.06	3580	0	0		0	0	0	0	0	0	0	0	0	0	0	0	0	0	0	0	0	0	0	0	0	0	0	0	0	0	0	0	0	0	0	0	0	0	0	0	0	0
KAH7242459.1	1	61279	17307	7986	16943	1989.2	674.04	16380	0	0		0	0	0	0	0	0	0	0	0	0	0	0	0	0	0	0	0	0	0	0	0	0	0	0	0	0	0	0	0	0	0	0	0	0	0	0	0	0
KAH7242460.1	1	176150	22256	26797	26524	41984	20625	37967	0	0	K03949	0	1	1	1	0	0	1	0	0	0	1	0	0	0	0	0	0	0	0	0	0	0	0	0	0	0	0	0	0	0	0	0	0	0	0	0	0	0
KAH7242465.1	1	30973	5315	410.78	6065.6	7381.6	146.15	11654	0	0		0	0	0	0	0	0	0	0	0	0	0	0	0	0	0	0	0	0	0	0	0	0	0	0	0	0	0	0	0	0	0	0	0	0	0	0	0	0
KAH7242471.1	1	89983	12049	15439	6507.6	14128	11793	30067	0	0	K09489	0	0	0	0	0	0	0	0	0	0	0	0	0	0	0	0	0	0	0	0	0	0	0	0	0	0	0	0	0	0	0	0	1	0	0	0	0	0
KAH7242472.1	1	4469.5	1253.5	1311.9	1194.7	616.36	92.967		-1	-1	K03243	0	0	0	0	0	0	0	0	0	0	0	0	0	0	0	0	0	0	0	0	0	0	0	0	0	0	0	0	0	0	0	0	0	0	0	0	0	0
KAH7242476.1	1	235520	42416	54738	26004	22323	26564	63476	0	0		0	0	0	0	0	0	0	0	0	0	0	0	0	0	0	0	0	0	0	0	0	0	0	0	0	0	0	0	0	0	0	0	0	0	0	0	0	0
KAH7242479.1	1	27679	8946	11871	2449.2	4413.1			0	0		0	0	0	0	0	0	0	0	0	0	0	0	0	0	0	0	0	0	0	0	0	0	0	0	0	0	0	0	0	0	0	0	0	0	0	0	0	0
KAH7242482.1	1	4850300	794520	754670	658960	744800	811840	1085500	0	0		0	0	0	0	0	0	0	0	0	0	0	0	0	0	0	0	0	0	0	0	0	0	0	0	0	0	0	0	0	0	0	0	0	0	0	0	0	0
KAH7242490.1	1	71628	8124.3	13668	11102	16031	11253	11450	0	0		0	0	0	0	0	0	0	0	0	0	0	0	0	0	0	0	0	0	0	0	0	0	0	0	0	0	0	0	0	0	0	0	0	0	0	0	0	0
KAH7242495.1	1	10565	1371	3892.9	1542.9	1480.8		2277.2	0	0	K14338	0	0	0	0	0	0	0	0	0	0	0	0	0	0	0	0	0	0	0	0	0	0	0	0	0	0	0	0	0	0	0	0	0	0	0	0	0	0
KAH7242497.1	1	493320	84236	49159	77241	96926	85158	100600	0	0		0	0	0	0	0	0	0	0	0	0	0	0	0	0	0	0	0	0	0	0	0	0	0	0	0	0	0	0	0	0	0	0	0	0	0	0	0	0
KAH7242499.1	1	251.66	251.66						0	-1	K01876	0	0	0	0	0	0	0	0	0	0	0	0	0	0	0	0	0	0	0	0	0	0	0	0	0	0	0	0	0	0	0	0	0	0	0	0	0	0
KAH7242500.1	1	63868	7649.6	5545.6	8402.2	14503	15771	11997	0	0	K12659	0	0	0	0	1	0	0	0	0	0	0	0	0	0	0	0	0	0	0	0	0	0	0	0	0	0	0	0	0	0	1	0	0	0	0	0	0	0
KAH7242510.1	1	3309.8	325.56	310.55	209.43	883.99	846.47	733.76	1	1		0	0	0	0	0	0	0	0	0	0	0	0	0	0	0	0	0	0	0	0	0	0	0	0	0	0	0	0	0	0	0	0	0	0	0	0	0	0
KAH7242522.1	1	1682.8				1682.8			0	1		0	0	0	0	0	0	0	0	0	0	0	0	0	0	0	0	0	0	0	0	0	0	0	0	0	0	0	0	0	0	0	0	0	0	0	0	0	0
KAH7242526.1	1	124890	32929	38062	6292.1	5322.2	4793.5	37492	0	0	K01444	0	0	0	0	0	0	0	0	0	0	0	0	0	0	0	0	0	0	0	0	0	0	0	0	0	0	0	0	0	0	0	0	0	0	0	0	0	0
KAH7242534.1	1	15399	2320.7	1817.1	3154.8	1693.7	3853.3	2559.8	0	0		0	0	0	0	0	0	0	0	0	0	0	0	0	0	0	0	0	0	0	0	0	0	0	0	0	0	0	0	0	0	0	0	0	0	0	0	0	0
KAH7242538.1	1	69089	14992	2773.3		25228	26096		0	0	K01480	0	0	0	0	0	0	0	0	0	0	0	0	0	0	0	0	0	0	0	0	0	0	0	0	0	0	0	0	0	0	0	0	0	0	0	0	0	0
KAH7242548.1	1	22214		5777.5	4732.2		10879	824.65	0	0		0	0	0	0	0	0	0	0	0	0	0	0	0	0	0	0	0	0	0	0	0	0	0	0	0	0	0	0	0	0	0	0	0	0	0	0	0	0
KAH7242553.1	1	29347		3926.2	2836.5	14646		7937.7	0	0		0	0	0	0	0	0	0	0	0	0	0	0	0	0	0	0	0	0	0	0	0	0	0	0	0	0	0	0	0	0	0	0	0	0	0	0	0	0
KAH7242573.1	1	91092	3083.1	2595.5	13944	30182	17514	23774	1	1		0	0	0	0	0	0	0	0	0	0	0	0	0	0	0	0	0	0	0	0	0	0	0	0	0	0	0	0	0	0	0	0	0	0	0	0	0	0
KAH7242575.1	1	2288.1	430.89	121.48		696.04		1039.7	0	0		0	0	0	0	0	0	0	0	0	0	0	0	0	0	0	0	0	0	0	0	0	0	0	0	0	0	0	0	0	0	0	0	0	0	0	0	0	0
KAH7242588.1	1	6404.8	1039.6	1574.3	1907.3		1883.5		0	0	K06123	0	0	0	0	0	0	0	0	0	0	0	0	0	0	0	0	0	0	0	0	0	0	0	0	0	0	0	0	0	0	0	0	0	0	0	0	0	0
KAH7242605.1	1	30933	3797.9	7770.6	2311.1	4010.9	3737.4	9304.7	0	0	K13953	0	0	0	0	0	0	0	0	0	0	0	0	0	1	0	0	0	0	1	0	0	0	0	0	0	0	0	0	0	0	0	0	0	0	1	1	0	0
KAH7242625.1	1	30564	3148.8	6527.9	5595.7	2388.5	4682.3	8220.9	0	0		0	0	0	0	0	0	0	0	0	0	0	0	0	0	0	0	0	0	0	0	0	0	0	0	0	0	0	0	0	0	0	0	0	0	0	0	0	0
KAH7242657.1	1	46438	8557.9	7768.8	7976.4		10293	11841	0	0	K05863	0	0	1	0	0	0	1	0	0	0	0	0	0	0	0	0	0	0	0	0	0	0	0	0	0	0	0	0	0	0	0	0	0	0	0	0	0	0
KAH7242679.1	1	4668.7		887.19	677.86		1051.5	2052.1	0	0		0	0	0	0	0	0	0	0	0	0	0	0	0	0	0	0	0	0	0	0	0	0	0	0	0	0	0	0	0	0	0	0	0	0	0	0	0	0
KAH7242696.1	1	21292	4843.6	3939.6	122.65	3921.9	3100.7	5363.5	0	0		0	0	0	0	0	0	0	0	0	0	0	0	0	0	0	0	0	0	0	0	0	0	0	0	0	0	0	0	0	0	0	0	0	0	0	0	0	0
KAH7242726.1	1	3736.1				2387.6	1040.5	308.1	0	1		0	0	0	0	0	0	0	0	0	0	0	0	0	0	0	0	0	0	0	0	0	0	0	0	0	0	0	0	0	0	0	0	0	0	0	0	0	0
KAH7242774.1	1	1455.7		716.81				738.93	0	0		0	0	0	0	0	0	0	0	0	0	0	0	0	0	0	0	0	0	0	0	0	0	0	0	0	0	0	0	0	0	0	0	0	0	0	0	0	0
KAH7245107.1	1	7002200	565050	924590	1026300	1763500	1890300	832450	0	0		0	0	0	0	0	0	0	0	0	0	0	0	0	0	0	0	0	0	0	0	0	0	0	0	0	0	0	0	0	0	0	0	0	0	0	0	0	0
KAH7245128.1	1	25407			1222.6	9724.6	8180.1	6280	0	0	K18107	0	0	0	0	0	0	0	0	0	0	0	0	0	0	0	0	0	0	0	0	0	0	0	0	0	0	0	0	0	0	0	0	0	0	0	0	0	0
KAH7245145.1	1	4414.4	4414.4						0	-1		0	0	0	0	0	0	0	0	0	0	0	0	0	0	0	0	0	0	0	0	0	0	0	0	0	0	0	0	0	0	0	0	0	0	0	0	0	0
KAH7245156.1	1	69204	12510	12722	7272.1	13093	11328	12279	0	0		0	0	0	0	0	0	0	0	0	0	0	0	0	0	0	0	0	0	0	0	0	0	0	0	0	0	0	0	0	0	0	0	0	0	0	0	0	0
KAH7245200.1	1	1910.7	1091.2		819.54				0	-1		0	0	0	0	0	0	0	0	0	0	0	0	0	0	0	0	0	0	0	0	0	0	0	0	0	0	0	0	0	0	0	0	0	0	0	0	0	0
KAH7245276.1	1	28203	5834.5			13496		8872.7	0	0		0	0	0	0	0	0	0	0	0	0	0	0	0	0	0	0	0	0	0	0	0	0	0	0	0	0	0	0	0	0	0	0	0	0	0	0	0	0
KAH7245281.1	1	204480	20253	40340	21658	32880	51326	38026	0	0	K03782	0	0	0	0	0	0	0	0	0	0	0	0	0	0	0	0	0	0	0	0	0	0	0	0	0	0	0	1	0	0	0	0	0	0	0	0	0	0
KAH7245291.1	1	1956.2						1956.2	0	1	K05349	0	0	0	0	0	0	0	0	0	1	0	0	0	0	0	0	0	0	0	0	0	0	0	0	0	0	0	1	0	0	0	0	0	0	0	0	0	0
KAH7245295.1	1	2548.1	776.46	865.72			905.95		0	0	K00276	0	0	0	0	0	0	0	0	0	0	0	0	0	0	0	0	0	0	1	0	1	0	0	0	0	0	0	0	0	0	0	0	0	0	0	0	0	0
KAH7245315.1	1	64853	10053	6668	14958	3606.6	15373	14194	0	0		0	0	0	0	0	0	0	0	0	0	0	0	0	0	0	0	0	0	0	0	0	0	0	0	0	0	0	0	0	0	0	0	0	0	0	0	0	0
KAH7245343.1	1	6740.6		3999.5	2741.1				0	-1		0	0	0	0	0	0	0	0	0	0	0	0	0	0	0	0	0	0	0	0	0	0	0	0	0	0	0	0	0	0	0	0	0	0	0	0	0	0
KAH7245344.1	1	28054	5203.1	13009	5478.6			4363.7	0	0		0	0	0	0	0	0	0	0	0	0	0	0	0	0	0	0	0	0	0	0	0	0	0	0	0	0	0	0	0	0	0	0	0	0	0	0	0	0
KAH7245352.1	1	468990	108600	105750	99873	67944	48324	38490	-1	-1		0	0	0	0	0	0	0	0	0	0	0	0	0	0	0	0	0	0	0	0	0	0	0	0	0	0	0	0	0	0	0	0	0	0	0	0	0	0
KAH7245353.1	1	22602000	3815300	4133900	5022900	3335700	3011000	3283000	0	0	K01312	0	0	0	0	0	0	0	0	0	0	0	0	0	0	0	0	0	0	0	0	0	0	0	0	0	0	0	0	0	0	0	0	0	0	0	0	0	0
KAH7245394.1	1	10480	862.93	4880.6	871.47	615.14	1176.5	2073.1	0	0		0	0	0	0	0	0	0	0	0	0	0	0	0	0	0	0	0	0	0	0	0	0	0	0	0	0	0	0	0	0	0	0	0	0	0	0	0	0
KAH7245397.1	1	38615000	7916900	3943200	4708200	9150300	6576500	6319500	0	0		0	0	0	0	0	0	0	0	0	0	0	0	0	0	0	0	0	0	0	0	0	0	0	0	0	0	0	0	0	0	0	0	0	0	0	0	0	0
KAH7245409.1	1	5314.6	1661.1	1502.9	1280.7			869.88	0	0		0	0	0	0	0	0	0	0	0	0	0	0	0	0	0	0	0	0	0	0	0	0	0	0	0	0	0	0	0	0	0	0	0	0	0	0	0	0
KAH7245428.1	1	35580	5779.1	3538.2	867.52		10430	14965	1	1		0	0	0	0	0	0	0	0	0	0	0	0	0	0	0	0	0	0	0	0	0	0	0	0	0	0	0	0	0	0	0	0	0	0	0	0	0	0
KAH7245438.1	1	40709	8750.6	2665	5352.4	8581.8	9715.2	5643.9	0	0		0	0	0	0	0	0	0	0	0	0	0	0	0	0	0	0	0	0	0	0	0	0	0	0	0	0	0	0	0	0	0	0	0	0	0	0	0	0
KAH7245445.1	1	3130.6	1593.4		1537.2				0	-1		0	0	0	0	0	0	0	0	0	0	0	0	0	0	0	0	0	0	0	0	0	0	0	0	0	0	0	0	0	0	0	0	0	0	0	0	0	0
KAH7245460.1	1	39820	7775	8367.5	15795	1597	6285.5		0	0		0	0	0	0	0	0	0	0	0	0	0	0	0	0	0	0	0	0	0	0	0	0	0	0	0	0	0	0	0	0	0	0	0	0	0	0	0	0
KAH7245483.1	1	6737.5	233.68	708.98	953.25	1532.5	2582.2	726.89	0	0		0	0	0	0	0	0	0	0	0	0	0	0	0	0	0	0	0	0	0	0	0	0	0	0	0	0	0	0	0	0	0	0	0	0	0	0	0	0
KAH7245484.1	1	2924.3		259.97		325.28	627.45	1711.6	0	0		0	0	0	0	0	0	0	0	0	0	0	0	0	0	0	0	0	0	0	0	0	0	0	0	0	0	0	0	0	0	0	0	0	0	0	0	0	0
KAH7245519.1	1	1607.6		370.2				1237.4	0	0		0	0	0	0	0	0	0	0	0	0	0	0	0	0	0	0	0	0	0	0	0	0	0	0	0	0	0	0	0	0	0	0	0	0	0	0	0	0
KAH7245547.1	1	2111.3						2111.3	0	1		0	0	0	0	0	0	0	0	0	0	0	0	0	0	0	0	0	0	0	0	0	0	0	0	0	0	0	0	0	0	0	0	0	0	0	0	0	0
KAH7245592.1	1	5886.8	5886.8						0	-1		0	0	0	0	0	0	0	0	0	0	0	0	0	0	0	0	0	0	0	0	0	0	0	0	0	0	0	0	0	0	0	0	0	0	0	0	0	0
KAH7245628.1	1	116610	10632	8832.3	3578	31696	21306	40565	1	1		0	0	0	0	0	0	0	0	0	0	0	0	0	0	0	0	0	0	0	0	0	0	0	0	0	0	0	0	0	0	0	0	0	0	0	0	0	0
KAH7245635.1	1	23653	4908.3	5077.1	892.14	1550.6	2159	9065.5	0	0		0	0	0	0	0	0	0	0	0	0	0	0	0	0	0	0	0	0	0	0	0	0	0	0	0	0	0	0	0	0	0	0	0	0	0	0	0	0
KAH7245637.1	1	190650	36423	17515	15285	38427	47311	35691	0	0		0	0	0	0	0	0	0	0	0	0	0	0	0	0	0	0	0	0	0	0	0	0	0	0	0	0	0	0	0	0	0	0	0	0	0	0	0	0
KAH7245644.1	1	332410	60801	57356	38672	57990	32027	85564	0	0	K13333	0	0	0	0	0	0	0	0	0	0	0	0	0	0	0	0	0	0	0	0	0	0	0	0	0	0	0	0	0	0	0	0	0	0	0	0	0	0
KAH7245651.1	1	6481.6	953.49		46.498	1865.6	1867.5	1748.6	1	1	K01681	0	0	0	0	1	0	0	0	0	0	0	0	0	0	0	0	1	0	0	0	0	0	0	0	0	0	0	0	0	1	1	0	0	0	0	0	0	0
KAH7245658.1	1	13143	785.22	1539.3	503.86	3507.1	1665.7	5141.9	0	0		0	0	0	0	0	0	0	0	0	0	0	0	0	0	0	0	0	0	0	0	0	0	0	0	0	0	0	0	0	0	0	0	0	0	0	0	0	0
KAH7245693.1	1	1537.3				709	828.26		0	1		0	0	0	0	0	0	0	0	0	0	0	0	0	0	0	0	0	0	0	0	0	0	0	0	0	0	0	0	0	0	0	0	0	0	0	0	0	0
KAH7245694.1	1	298110	30120	52600	5712.9	84383	55931	69364	0	0		0	0	0	0	0	0	0	0	0	0	0	0	0	0	0	0	0	0	0	0	0	0	0	0	0	0	0	0	0	0	0	0	0	0	0	0	0	0
KAH7245729.1	1	6699.5		1767.6		1259.3	1237.8	2434.8	0	0		0	0	0	0	0	0	0	0	0	0	0	0	0	0	0	0	0	0	0	0	0	0	0	0	0	0	0	0	0	0	0	0	0	0	0	0	0	0
KAH7245736.1	1	838.28		838.28					0	-1	K04708	0	0	0	0	0	0	0	0	0	0	0	0	0	0	0	0	0	0	0	0	0	1	0	0	0	0	0	0	0	0	0	0	0	0	0	0	0	0
KAH7245746.1	1	2533100	385000	363090	362160	496980	458200	467680	0	0	K02900	1	0	0	0	0	0	0	0	0	0	0	0	0	0	0	0	0	0	0	0	0	0	0	0	0	0	0	0	0	0	0	0	0	0	0	0	0	0
KAH7245752.1	1	5946.2						5946.2	0	1		0	0	0	0	0	0	0	0	0	0	0	0	0	0	0	0	0	0	0	0	0	0	0	0	0	0	0	0	0	0	0	0	0	0	0	0	0	0
KAH7245757.1	1	221610	32104	31889	40364	32656	47632	36964	0	0		0	0	0	0	0	0	0	0	0	0	0	0	0	0	0	0	0	0	0	0	0	0	0	0	0	0	0	0	0	0	0	0	0	0	0	0	0	0
KAH7245758.1	1	41798	5029.9	3361.7	4232.7	12191	9423.6	7559.1	1	1	K03941	0	1	1	1	0	0	1	0	0	0	1	0	0	0	0	0	0	0	0	0	0	0	0	0	0	0	0	0	0	0	0	0	0	0	0	0	0	0
KAH7245761.1	1	271.56	106.24		165.32				0	-1		0	0	0	0	0	0	0	0	0	0	0	0	0	0	0	0	0	0	0	0	0	0	0	0	0	0	0	0	0	0	0	0	0	0	0	0	0	0
KAH7245764.1	1	90179	11661	11637	9448.8	23331	21277	12824	0	0		0	0	0	0	0	0	0	0	0	0	0	0	0	0	0	0	0	0	0	0	0	0	0	0	0	0	0	0	0	0	0	0	0	0	0	0	0	0
KAH7245766.1	1	8044						8044	0	1		0	0	0	0	0	0	0	0	0	0	0	0	0	0	0	0	0	0	0	0	0	0	0	0	0	0	0	0	0	0	0	0	0	0	0	0	0	0
KAH7245774.1	1	8179.5	1632.3			3072.1	1711.7	1763.4	0	0		0	0	0	0	0	0	0	0	0	0	0	0	0	0	0	0	0	0	0	0	0	0	0	0	0	0	0	0	0	0	0	0	0	0	0	0	0	0
KAH7245789.1	1	691.93		494			197.94		0	0	K01937	0	0	0	0	0	0	0	0	0	0	0	0	0	0	0	0	0	0	0	0	0	0	0	0	0	0	0	0	0	0	0	0	0	0	0	0	0	0
KAH7245805.1	1	8048.4	1554.3		1388.4		4403.4	702.29	0	0		0	0	0	0	0	0	0	0	0	0	0	0	0	0	0	0	0	0	0	0	0	0	0	0	0	0	0	0	0	0	0	0	0	0	0	0	0	0
KAH7245806.1	1	66074	7857.6	6618.6	5804.5	16007	10077	19709	1	1		0	0	0	0	0	0	0	0	0	0	0	0	0	0	0	0	0	0	0	0	0	0	0	0	0	0	0	0	0	0	0	0	0	0	0	0	0	0
KAH7245825.1	1	40585	4061.1	3765.7	4293.8	16230	5735.7	6499	0	0	K16055	0	0	0	0	0	0	0	0	0	1	0	0	0	0	0	0	0	0	0	0	0	0	0	0	0	0	0	0	0	0	0	0	0	0	0	0	0	0
KAH7245839.1	1	166.6						166.6	0	1		0	0	0	0	0	0	0	0	0	0	0	0	0	0	0	0	0	0	0	0	0	0	0	0	0	0	0	0	0	0	0	0	0	0	0	0	0	0
KAH7245841.1	1	47065	2286.7	2537.7		11756	10937	19548	1	1	K03031	0	0	0	0	0	0	0	0	1	0	0	0	0	0	0	0	0	0	0	0	0	0	0	0	0	0	0	0	0	0	0	0	0	0	0	0	0	0
KAH7245842.1	1	2724.2	302.56	728.95		1437.5		255.18	0	0		0	0	0	0	0	0	0	0	0	0	0	0	0	0	0	0	0	0	0	0	0	0	0	0	0	0	0	0	0	0	0	0	0	0	0	0	0	0
KAH7245843.1	1	1373.3	390	228.08			755.25		0	0	K11718	0	0	0	0	0	0	0	0	0	0	0	0	0	0	0	0	0	0	0	0	0	0	0	0	0	0	0	0	0	0	0	0	0	0	0	0	0	0
KAH7245849.1	1	5664.2	421.19	2022.2		3220.9			0	0	K00654	0	0	0	0	0	0	0	0	0	0	0	0	0	0	0	0	0	0	0	0	0	1	0	0	0	0	0	0	0	0	0	0	0	0	0	0	0	0
KAH7245852.1	1	7695.9		4266.8		1629.5		1799.5	-1	-1		0	0	0	0	0	0	0	0	0	0	0	0	0	0	0	0	0	0	0	0	0	0	0	0	0	0	0	0	0	0	0	0	0	0	0	0	0	0
KAH7245853.1	1	2176000	272440	309810	296190	378680	456650	462250	0	0		0	0	0	0	0	0	0	0	0	0	0	0	0	0	0	0	0	0	0	0	0	0	0	0	0	0	0	0	0	0	0	0	0	0	0	0	0	0
KAH7245857.1	1	2079500	297690	255550	215910	333320	439830	537230	0	0	K01681	0	0	0	0	1	0	0	0	0	0	0	0	0	0	0	0	1	0	0	0	0	0	0	0	0	0	0	0	0	1	1	0	0	0	0	0	0	0
KAH7245873.1	1	2386.2	1264.2	659.67			462.35		0	0	K00658	0	0	0	0	0	0	0	0	0	0	0	0	0	0	0	0	1	0	0	0	0	0	0	0	0	0	0	0	0	1	0	0	0	0	0	0	0	0
KAH7245874.1	1	210440	55119	42622	7282.5	7270.4	11428	86714	0	0	K03965	0	1	1	1	0	0	1	0	0	0	1	0	0	0	0	0	0	0	0	0	0	0	0	0	0	0	0	0	0	0	0	0	0	0	0	0	0	0
KAH7245875.1	1	275980	60423	50725	46519	26262	5864.5	86187	0	0		0	0	0	0	0	0	0	0	0	0	0	0	0	0	0	0	0	0	0	0	0	0	0	0	0	0	0	0	0	0	0	0	0	0	0	0	0	0
KAH7245876.1	1	5686300	432210	694570	2390100	527340	498250	1143800	0	0		0	0	0	0	0	0	0	0	0	0	0	0	0	0	0	0	0	0	0	0	0	0	0	0	0	0	0	0	0	0	0	0	0	0	0	0	0	0
KAH7245881.1	1	1287.6			755.29			532.34	0	0	K01739	0	0	0	0	1	0	0	0	0	0	0	0	0	0	0	0	0	0	0	0	0	0	0	0	0	0	0	0	0	0	0	0	0	0	0	0	0	0
KAH7245882.1	1	45.465				45.465			0	1		0	0	0	0	0	0	0	0	0	0	0	0	0	0	0	0	0	0	0	0	0	0	0	0	0	0	0	0	0	0	0	0	0	0	0	0	0	0
KAH7245888.1	1	5930.3	306.28	303.75			2308.9	3011.4	1	1	K09523	0	0	0	0	0	0	0	0	0	0	0	0	0	0	0	0	0	0	0	0	0	0	0	0	0	0	0	0	0	0	0	0	0	0	0	0	0	0
KAH7245891.1	1	1919.2	909.91				598.89	410.39	0	0		0	0	0	0	0	0	0	0	0	0	0	0	0	0	0	0	0	0	0	0	0	0	0	0	0	0	0	0	0	0	0	0	0	0	0	0	0	0
KAH7245892.1	1	192130	14814	13420	12291	45221	44017	62369	1	1	K00382	0	0	0	0	0	0	0	0	0	0	0	0	0	0	0	0	1	0	0	0	0	0	0	0	0	0	0	0	0	1	0	0	0	0	0	1	0	0
KAH7245894.1	1	13306	7929.3	5376.6					0	-1	K03104	0	0	0	0	0	0	0	0	0	0	0	0	0	0	0	0	0	0	0	0	0	0	0	0	0	0	0	0	0	0	0	0	0	0	0	0	0	0
KAH7245896.1	1	1627300	300110	277080	221140	277300	261610	290020	0	0		0	0	0	0	0	0	0	0	0	0	0	0	0	0	0	0	0	0	0	0	0	0	0	0	0	0	0	0	0	0	0	0	0	0	0	0	0	0
KAH7245901.1	1	6176.5	1474.3		2010.7			2691.5	0	0		0	0	0	0	0	0	0	0	0	0	0	0	0	0	0	0	0	0	0	0	0	0	0	0	0	0	0	0	0	0	0	0	0	0	0	0	0	0
KAH7245902.1	1	113910	29398	24525	20782	9260.4	13999	15950	0	0	K01568	0	0	0	0	0	0	0	0	0	0	0	0	0	0	0	0	0	0	0	0	0	0	0	0	0	0	0	0	0	0	0	0	0	0	0	1	0	0
KAH7245904.1	1	21078	2531.9			4149.4	3493.4	10903	0	0		0	0	0	0	0	0	0	0	0	0	0	0	0	0	0	0	0	0	0	0	0	0	0	0	0	0	0	0	0	0	0	0	0	0	0	0	0	0
KAH7245907.1	1	827.84						827.84	0	1	K04371	0	0	0	0	0	0	0	0	0	0	0	0	0	0	0	0	0	0	0	0	0	0	0	0	0	0	0	0	0	0	0	0	0	0	0	0	0	0
KAH7245920.1	1	59904	5002.1	3251	8188.7	17291	12091	14079	1	1	K11128	0	0	0	0	0	0	0	0	0	0	0	0	0	0	1	0	0	0	0	0	0	0	0	0	0	0	0	0	0	0	0	0	0	0	0	0	0	0
KAH7245925.1	1	60100	10828	11378	10544	7035.6	9872.9	10442	0	0		0	0	0	0	0	0	0	0	0	0	0	0	0	0	0	0	0	0	0	0	0	0	0	0	0	0	0	0	0	0	0	0	0	0	0	0	0	0
KAH7245929.1	1	1398.4	144.93	121.25			571.56	560.64	1	1		0	0	0	0	0	0	0	0	0	0	0	0	0	0	0	0	0	0	0	0	0	0	0	0	0	0	0	0	0	0	0	0	0	0	0	0	0	0
KAH7245930.1	1	29855	6978.5	4344.7	1207.6	4436		12888	0	0	K15859	0	0	0	0	0	0	0	0	0	0	0	0	0	0	0	0	0	0	0	0	0	0	0	0	0	0	0	0	0	0	0	0	0	0	0	0	0	0
KAH7245934.1	1	16403	1692.3	5757	1023.9	2444.1	1975.5	3510.1	0	0		0	0	0	0	0	0	0	0	0	0	0	0	0	0	0	0	0	0	0	0	0	0	0	0	0	0	0	0	0	0	0	0	0	0	0	0	0	0
KAH7245938.1	1	5461.2	356.58	264.66		1344.9	1460.2	2034.8	1	1		0	0	0	0	0	0	0	0	0	0	0	0	0	0	0	0	0	0	0	0	0	0	0	0	0	0	0	0	0	0	0	0	0	0	0	0	0	0
KAH7245941.1	1	29593	5145.6	6457.5	1286.9	3132.2	4653	8918	0	0	K12404	0	0	0	0	0	0	0	0	0	0	0	0	0	0	0	0	0	0	0	0	0	0	0	0	0	0	0	0	0	0	0	0	0	0	0	0	0	0
KAH7245945.1	1	1373.6	195.65	325.47	214.35	360.76		277.35	0	0		0	0	0	0	0	0	0	0	0	0	0	0	0	0	0	0	0	0	0	0	0	0	0	0	0	0	0	0	0	0	0	0	0	0	0	0	0	0
KAH7245949.1	1	10791	4458.8	3218.7		1416	931.08	766.35	-1	-1	K01027	0	0	0	0	0	0	0	0	0	0	0	0	0	0	0	0	0	0	0	0	0	0	0	0	0	0	0	0	0	0	0	0	0	0	0	0	0	0
KAH7245955.1	1	31148	3165.4	2328.1	2756.9	6388	9748.2	6761.5	1	1		0	0	0	0	0	0	0	0	0	0	0	0	0	0	0	0	0	0	0	0	0	0	0	0	0	0	0	0	0	0	0	0	0	0	0	0	0	0
KAH7245964.1	1	14517	3757.1	2450.1	5960.4		968.07	1381.4	0	0	K01621	0	0	0	0	0	0	0	0	0	0	0	0	0	0	0	0	0	0	0	0	0	0	0	0	0	0	0	0	0	0	0	0	0	0	0	0	0	0
KAH7245967.1	1	8087.4	438.47		765.06			6883.9	1	1		0	0	0	0	0	0	0	0	0	0	0	0	0	0	0	0	0	0	0	0	0	0	0	0	0	0	0	0	0	0	0	0	0	0	0	0	0	0
KAH7245973.1	1	6912.4			3704		3208.3		0	0		0	0	0	0	0	0	0	0	0	0	0	0	0	0	0	0	0	0	0	0	0	0	0	0	0	0	0	0	0	0	0	0	0	0	0	0	0	0
KAH7245975.1	1	20330	2472.3	3243.6		3544.2	4485.2	6584.3	0	0		0	0	0	0	0	0	0	0	0	0	0	0	0	0	0	0	0	0	0	0	0	0	0	0	0	0	0	0	0	0	0	0	0	0	0	0	0	0
KAH7245981.1	1	2894.4		536.27	410.83	1424.5		522.76	0	0		0	0	0	0	0	0	0	0	0	0	0	0	0	0	0	0	0	0	0	0	0	0	0	0	0	0	0	0	0	0	0	0	0	0	0	0	0	0
KAH7245984.1	1	1643.6		381.25	554.97			707.35	0	0		0	0	0	0	0	0	0	0	0	0	0	0	0	0	0	0	0	0	0	0	0	0	0	0	0	0	0	0	0	0	0	0	0	0	0	0	0	0
KAH7245987.1	1	5662.6		2156.4			2743.4	762.85	0	0		0	0	0	0	0	0	0	0	0	0	0	0	0	0	0	0	0	0	0	0	0	0	0	0	0	0	0	0	0	0	0	0	0	0	0	0	0	0
KAH7245994.1	1	327.16				327.16			0	1		0	0	0	0	0	0	0	0	0	0	0	0	0	0	0	0	0	0	0	0	0	0	0	0	0	0	0	0	0	0	0	0	0	0	0	0	0	0
KAH7245995.1	1	697.88		697.88					0	-1		0	0	0	0	0	0	0	0	0	0	0	0	0	0	0	0	0	0	0	0	0	0	0	0	0	0	0	0	0	0	0	0	0	0	0	0	0	0
KAH7246003.1	1	201160	19311	20880	11528	32803	46034	70604	1	1	K00600	0	0	0	0	1	0	0	0	0	0	0	0	0	0	0	0	1	0	0	1	0	0	0	0	0	0	0	0	0	0	0	0	0	0	0	0	0	0
KAH7246006.1	1	1185700	196090	260810	111680	143280	215250	258560	0	0	K02925	1	0	0	0	0	0	0	0	0	0	0	0	0	0	0	0	0	0	0	0	0	0	0	0	0	0	0	0	0	0	0	0	0	0	0	0	0	0
KAH7246007.1	1	3742						3742	0	1		0	0	0	0	0	0	0	0	0	0	0	0	0	0	0	0	0	0	0	0	0	0	0	0	0	0	0	0	0	0	0	0	0	0	0	0	0	0
KAH7246013.1	1	7905.5			3108.7	4796.8			0	0		0	0	0	0	0	0	0	0	0	0	0	0	0	0	0	0	0	0	0	0	0	0	0	0	0	0	0	0	0	0	0	0	0	0	0	0	0	0
KAH7246014.1	1	31737	4344.1	4931.9	7309.7	1417.2	8419.7	5314.4	0	0	K01653	0	0	0	0	1	0	0	0	0	0	0	0	0	0	0	0	0	0	0	0	0	0	0	0	0	0	0	0	0	0	1	0	0	0	0	0	0	0
KAH7246015.1	1	949.02						949.02	0	1	K00611	0	0	0	0	1	0	0	0	0	0	0	0	0	0	0	0	0	0	0	0	0	0	0	0	0	0	0	0	0	0	0	0	0	0	0	0	0	0
KAH7246019.1	1	37346	2517.1	2479.9	7470.1	6252.2	10623	8003.3	0	0	K15296	0	0	0	0	0	0	0	0	0	0	0	0	0	0	0	0	0	0	0	0	0	0	0	0	0	0	0	0	0	0	0	0	0	0	0	0	0	0
KAH7246023.1	1	1851.1	1078	773.03					0	-1		0	0	0	0	0	0	0	0	0	0	0	0	0	0	0	0	0	0	0	0	0	0	0	0	0	0	0	0	0	0	0	0	0	0	0	0	0	0
KAH7246026.1	1	61715			5968.8	15295	16959	23493	0	0	K02947	1	0	0	0	0	0	0	0	0	0	0	0	0	0	0	0	0	0	0	0	0	0	0	0	0	0	0	0	0	0	0	0	0	0	0	0	0	0
KAH7246028.1	1	1541400	240010	238020	213480	229870	255600	364410	0	0	K02267	0	1	1	1	0	0	1	0	0	0	1	0	0	0	0	0	0	0	0	0	0	0	0	0	0	0	0	0	0	0	0	0	0	0	0	0	0	0
KAH7246029.1	1	1539100	206570	233400	321760	288710	2452.4	486240	0	0		0	0	0	0	0	0	0	0	0	0	0	0	0	0	0	0	0	0	0	0	0	0	0	0	0	0	0	0	0	0	0	0	0	0	0	0	0	0
KAH7246031.1	1	59898	13193	7664	6426.2	6379.6	12917	13318	0	0	K14005	0	0	0	0	0	0	0	0	0	0	0	0	0	0	0	0	0	0	0	0	0	0	0	0	0	0	0	0	0	0	0	0	0	0	0	0	0	0
KAH7246036.1	1	49606	7731.6	8535	7598.8	9619.3	6261.3	9860.2	0	0		0	0	0	0	0	0	0	0	0	0	0	0	0	0	0	0	0	0	0	0	0	0	0	0	0	0	0	0	0	0	0	0	0	0	0	0	0	0
KAH7246039.1	1	2593600	374830	411160	361270	553070	564230	329070	0	0	K00134	0	0	0	1	1	0	0	0	0	0	0	0	0	0	0	0	1	0	0	0	0	0	0	0	0	0	0	0	0	0	0	0	0	0	0	1	0	0
KAH7246040.1	1	2013.2		1232.2				781.02	0	0		0	0	0	0	0	0	0	0	0	0	0	0	0	0	0	0	0	0	0	0	0	0	0	0	0	0	0	0	0	0	0	0	0	0	0	0	0	0
KAH7246044.1	1	6869	3036.3					3832.7	0	0		0	0	0	0	0	0	0	0	0	0	0	0	0	0	0	0	0	0	0	0	0	0	0	0	0	0	0	0	0	0	0	0	0	0	0	0	0	0
KAH7246049.1	1	130720	21105	20825	13670	22180	22206	30732	0	0	K04077	0	0	0	0	0	0	0	0	0	0	0	0	0	0	0	0	0	0	0	0	0	0	0	0	0	0	0	0	0	0	0	0	0	0	0	0	0	0
KAH7246050.1	1	4391500	944700	687190	656780	660430	887360	555090	0	0	K05765	0	0	0	0	0	0	0	0	0	0	0	0	0	0	0	0	0	0	0	0	0	0	0	0	0	0	0	0	0	0	0	0	0	0	0	0	0	0
KAH7246051.1	1	305940	24734	47958	41330	59138	76337	56447	0	0		0	0	0	0	0	0	0	0	0	0	0	0	0	0	0	0	0	0	0	0	0	0	0	0	0	0	0	0	0	0	0	0	0	0	0	0	0	0
KAH7246055.1	1	16151	1090.6			8348.5	5490.9	1221	0	0		0	0	0	0	0	0	0	0	0	0	0	0	0	0	0	0	0	0	0	0	0	0	0	0	0	0	0	0	0	0	0	0	0	0	0	0	0	0
KAH7246056.1	1	1130.7	382.22	472.37				276.15	0	0		0	0	0	0	0	0	0	0	0	0	0	0	0	0	0	0	0	0	0	0	0	0	0	0	0	0	0	0	0	0	0	0	0	0	0	0	0	0
KAH7246057.1	1	27246	1300	2308.3	1637.6	6036	7777	8186.9	1	1	K03934	0	1	1	1	0	0	1	0	0	0	1	0	0	0	0	0	0	0	0	0	0	0	0	0	0	0	0	0	0	0	0	0	0	0	0	0	0	0
KAH7246064.1	1	17777	3541.3	2291.6	648.38	3316.4	1900.7	6079.1	0	0		0	0	0	0	0	0	0	0	0	0	0	0	0	0	0	0	0	0	0	0	0	0	0	0	0	0	0	0	0	0	0	0	0	0	0	0	0	0
KAH7246087.1	1	13163		3589.1	2125.6	4041	1771.3	1635.8	0	0	K00831	0	0	0	0	1	0	0	0	0	0	0	0	0	0	0	0	1	0	0	1	0	0	0	0	0	0	0	0	0	0	0	0	0	0	0	0	0	0
KAH7246088.1	1	16654		2264.6		2057.2	4602.9	7728.8	0	0	K02725	0	0	0	0	0	0	0	0	1	0	0	0	0	0	0	0	0	0	0	0	0	0	0	0	0	0	0	0	0	0	0	0	0	0	0	0	0	0
KAH7246089.1	1	28780	4401.9			8233.6	6510.5	9634.4	0	0		0	0	0	0	0	0	0	0	0	0	0	0	0	0	0	0	0	0	0	0	0	0	0	0	0	0	0	0	0	0	0	0	0	0	0	0	0	0
KAH7246102.1	1	687.87						687.87	0	1		0	0	0	0	0	0	0	0	0	0	0	0	0	0	0	0	0	0	0	0	0	0	0	0	0	0	0	0	0	0	0	0	0	0	0	0	0	0
KAH7246111.1	1	29866	745.99	3492.7		6480	8642	10505	1	1	K00383	0	0	0	0	0	0	0	0	0	0	0	0	0	0	0	0	0	0	0	0	0	0	0	0	0	0	0	0	0	0	0	0	0	0	0	0	0	0
KAH7246112.1	1	104540	15313	13400	9918.1	19196	24063	22651	0	0	K12472	0	0	0	0	0	0	0	0	0	0	0	0	0	0	0	0	0	0	0	0	0	0	0	0	0	0	0	0	0	0	0	0	0	0	0	0	1	0
KAH7246117.1	1	4793700	535180	540120	504780	1033200	1059500	1120900	1	1		0	0	0	0	0	0	0	0	0	0	0	0	0	0	0	0	0	0	0	0	0	0	0	0	0	0	0	0	0	0	0	0	0	0	0	0	0	0
KAH7246120.1	1	11507	808.3	4270.4	3597			2831.8	0	0		0	0	0	0	0	0	0	0	0	0	0	0	0	0	0	0	0	0	0	0	0	0	0	0	0	0	0	0	0	0	0	0	0	0	0	0	0	0
KAH7246128.1	1	100.16		100.16					0	-1		0	0	0	0	0	0	0	0	0	0	0	0	0	0	0	0	0	0	0	0	0	0	0	0	0	0	0	0	0	0	0	0	0	0	0	0	0	0
KAH7246130.1	1	39407	8196.2	5344.9	2949.9	6758.1	2962.1	13196	0	0		0	0	0	0	0	0	0	0	0	0	0	0	0	0	0	0	0	0	0	0	0	0	0	0	0	0	0	0	0	0	0	0	0	0	0	0	0	0
KAH7246132.1	1	887.66				887.66			0	1		0	0	0	0	0	0	0	0	0	0	0	0	0	0	0	0	0	0	0	0	0	0	0	0	0	0	0	0	0	0	0	0	0	0	0	0	0	0
KAH7246138.1	1	26236	1391.2	5204.1	5103.3	6967.9	4507.1	3062.3	0	0	K13421	0	0	0	0	0	0	0	0	0	0	0	0	0	0	0	0	0	0	0	0	0	0	0	0	0	0	0	0	0	0	0	0	0	0	0	0	0	0
KAH7246140.1	1	18785	4598	6026	1993.8	1471	931.1	3765.5	0	0	K00697	0	0	0	0	0	0	0	0	0	1	0	0	0	0	0	0	0	0	0	0	0	0	0	0	0	0	0	0	0	0	0	0	0	0	0	0	0	0
KAH7246142.1	1	70186	14838	7367.8	1000.7	9561.8	21282	16135	0	0	K03105	0	0	0	0	0	0	0	0	0	0	0	0	0	0	0	0	0	0	0	0	0	0	0	0	0	0	0	0	0	0	0	0	0	0	0	0	0	0
KAH7246145.1	1	5538.7		488.39				5050.3	0	0	K04499	0	0	0	0	0	0	0	0	0	0	0	0	0	0	0	0	0	0	0	0	0	0	0	0	0	0	0	0	0	0	0	0	0	0	0	0	0	0
KAH7246147.1	1	222.92		222.92					0	-1		0	0	0	0	0	0	0	0	0	0	0	0	0	0	0	0	0	0	0	0	0	0	0	0	0	0	0	0	0	0	0	0	0	0	0	0	0	0
KAH7246156.1	1	1175.6				1175.6			0	1		0	0	0	0	0	0	0	0	0	0	0	0	0	0	0	0	0	0	0	0	0	0	0	0	0	0	0	0	0	0	0	0	0	0	0	0	0	0
KAH7246159.1	1	26246	3410.5	1032.1	2278.8	3346.2	9265.6	6912.3	0	0	K15633	0	0	0	0	1	0	0	0	0	0	0	0	0	0	0	0	1	0	0	1	0	0	0	0	0	0	0	0	0	0	0	0	0	0	0	1	0	0
KAH7246161.1	1	34542	1951.2			7674.3		24916	0	0		0	0	0	0	0	0	0	0	0	0	0	0	0	0	0	0	0	0	0	0	0	0	0	0	0	0	0	0	0	0	0	0	0	0	0	0	0	0
KAH7246165.1	1	1905.3		927.91				977.43	0	0		0	0	0	0	0	0	0	0	0	0	0	0	0	0	0	0	0	0	0	0	0	0	0	0	0	0	0	0	0	0	0	0	0	0	0	0	0	0
KAH7246166.1	1	168400	37548	38018	19786	12496	25464	35091	0	0	K01785	0	0	0	0	0	0	0	0	0	0	0	0	0	0	0	0	0	0	0	0	0	0	0	0	0	0	0	0	0	0	0	0	0	0	0	1	0	0
KAH7246168.1	1	33422	2047.1	8258.5	3119.9	8926.2	8943.3	2126.9	0	0		0	0	0	0	0	0	0	0	0	0	0	0	0	0	0	0	0	0	0	0	0	0	0	0	0	0	0	0	0	0	0	0	0	0	0	0	0	0
KAH7246177.1	1	15879	2438	5141	4839.5	1746.3	988.48	725.59	-1	-1		0	0	0	0	0	0	0	0	0	0	0	0	0	0	0	0	0	0	0	0	0	0	0	0	0	0	0	0	0	0	0	0	0	0	0	0	0	0
KAH7246183.1	1	213.85				213.85			0	1	K03250	0	0	0	0	0	0	0	0	0	0	0	0	0	0	0	0	0	0	0	0	0	0	0	0	0	0	0	0	0	0	0	0	0	0	0	0	0	0
KAH7246185.1	1	2310.7	174.39		559.78		923.18	653.38	0	0		0	0	0	0	0	0	0	0	0	0	0	0	0	0	0	0	0	0	0	0	0	0	0	0	0	0	0	0	0	0	0	0	0	0	0	0	0	0
KAH7246194.1	1	17841	1784.7	3599.5	1115.5		4415.7	6925.9	0	0	K05607	0	0	0	0	0	0	0	0	0	0	0	0	0	0	0	0	0	0	0	0	0	0	0	0	0	0	0	0	0	0	0	0	0	0	0	0	0	0
KAH7246204.1	1	65345	1119.8		4525.9	26832	18853	14014	1	1	K01693	0	0	0	0	1	0	0	0	0	0	0	0	0	0	0	0	0	0	0	0	0	0	0	0	0	0	0	0	0	0	0	0	0	0	0	0	0	0
KAH7246205.1	1	118930	23256	24646	20690	13409	18499	18430	0	0	K00620	0	0	0	0	1	0	0	0	0	0	0	0	0	0	0	0	0	0	0	0	0	0	0	0	0	0	0	0	0	0	1	0	0	0	0	0	0	0
KAH7246208.1	1	5592.6				2724	2868.6		0	1		0	0	0	0	0	0	0	0	0	0	0	0	0	0	0	0	0	0	0	0	0	0	0	0	0	0	0	0	0	0	0	0	0	0	0	0	0	0
KAH7246214.1	1	6594.1				2458.2		4135.9	0	1		0	0	0	0	0	0	0	0	0	0	0	0	0	0	0	0	0	0	0	0	0	0	0	0	0	0	0	0	0	0	0	0	0	0	0	0	0	0
KAH7246215.1	1	496.91				246.57	250.34		0	1	K04348	0	0	0	0	0	0	0	0	0	0	0	0	0	0	0	0	0	0	0	0	0	0	0	0	0	0	0	0	0	0	0	0	0	0	0	0	0	0
KAH7246228.1	1	413	275.55	137.45					0	-1	K06063	0	0	0	0	0	0	0	0	0	0	0	0	0	0	0	0	0	0	0	0	0	0	0	0	0	0	0	0	0	0	0	0	0	0	0	0	0	0
KAH7246232.1	1	7989.9					5063.1	2926.9	0	1		0	0	0	0	0	0	0	0	0	0	0	0	0	0	0	0	0	0	0	0	0	0	0	0	0	0	0	0	0	0	0	0	0	0	0	0	0	0
KAH7246240.1	1	324750	28258	46969	39134	36477	72999	100910	0	0	K00122	0	0	0	0	0	0	0	0	0	0	0	0	0	0	0	0	1	0	0	1	0	0	0	0	0	0	0	0	0	0	0	0	0	0	0	0	0	0
KAH7246248.1	1	46236	4728.6		6974.7	16254		18278	1	1		0	0	0	0	0	0	0	0	0	0	0	0	0	0	0	0	0	0	0	0	0	0	0	0	0	0	0	0	0	0	0	0	0	0	0	0	0	0
KAH7246250.1	1	161940	28966	27155	18820	15354	28154	43495	0	0		0	0	0	0	0	0	0	0	0	0	0	0	0	0	0	0	0	0	0	0	0	0	0	0	0	0	0	0	0	0	0	0	0	0	0	0	0	0
KAH7246269.1	1	1446200	269910	201210	205100	247460	182820	339690	0	0	K00432	0	0	0	0	0	0	0	0	0	0	0	0	0	0	0	0	0	0	0	0	0	0	0	0	0	0	0	0	0	0	0	0	0	0	0	0	0	0
KAH7246270.1	1	17777	2891.6	1026.1	1938	6322.4	2841	2757.5	0	0		0	0	0	0	0	0	0	0	0	0	0	0	0	0	0	0	0	0	0	0	0	0	0	0	0	0	0	0	0	0	0	0	0	0	0	0	0	0
KAH7246276.1	1	5214	2596.2				2617.8		0	0	K18103	0	0	0	0	0	0	0	0	0	0	0	0	0	0	0	0	0	0	0	0	0	0	0	0	0	0	0	0	0	0	0	0	0	0	0	0	0	0
KAH7246277.1	1	1414.9				1189.8	225.15		0	1	K18106	0	0	0	0	0	0	0	0	0	0	0	0	0	0	0	0	0	0	0	0	0	0	0	0	0	0	0	0	0	0	0	0	0	0	0	0	0	0
KAH7246279.1	1	158830	30359	32124	23530	21296	22973	28544	0	0		0	0	0	0	0	0	0	0	0	0	0	0	0	0	0	0	0	0	0	0	0	0	0	0	0	0	0	0	0	0	0	0	0	0	0	0	0	0
KAH7246280.1	1	242900	32854	27745	34693	51706	52545	43361	0	0		0	0	0	0	0	0	0	0	0	0	0	0	0	0	0	0	0	0	0	0	0	0	0	0	0	0	0	0	0	0	0	0	0	0	0	0	0	0
KAH7246286.1	1	10971	1245.9	2014.6			3694.6	4016.2	1	1		0	0	0	0	0	0	0	0	0	0	0	0	0	0	0	0	0	0	0	0	0	0	0	0	0	0	0	0	0	0	0	0	0	0	0	0	0	0
KAH7246289.1	1	6275.7		5006.7	1269				0	-1	K07897	0	0	0	0	0	0	0	0	0	0	0	0	0	0	0	0	0	0	0	0	0	0	0	0	0	0	0	0	0	0	0	0	0	0	0	0	1	0
KAH7246293.1	1	8000.4	2455.8	1815.7	1959.5			1769.3	0	0	K03033	0	0	0	0	0	0	0	0	1	0	0	0	0	0	0	0	0	0	0	0	0	0	0	0	0	0	0	0	0	0	0	0	0	0	0	0	0	0
KAH7246295.1	1	4513.2		2369				2144.2	0	0		0	0	0	0	0	0	0	0	0	0	0	0	0	0	0	0	0	0	0	0	0	0	0	0	0	0	0	0	0	0	0	0	0	0	0	0	0	0
KAH7246299.1	1	30655			2813.3	11107	6462.2	10273	0	0		0	0	0	0	0	0	0	0	0	0	0	0	0	0	0	0	0	0	0	0	0	0	0	0	0	0	0	0	0	0	0	0	0	0	0	0	0	0
KAH7246300.1	1	46810	4454.6	7227.8	8771.4	13775	9382.4	3198.9	0	0	K01648	0	0	0	0	0	0	0	0	0	0	0	0	0	0	0	0	0	0	0	0	0	0	0	0	0	0	0	0	0	1	0	0	0	0	0	0	0	0
KAH7246301.1	1	107410	8225.5	16955	583.39	25853	25031	30762	1	1	K01648	0	0	0	0	0	0	0	0	0	0	0	0	0	0	0	0	0	0	0	0	0	0	0	0	0	0	0	0	0	1	0	0	0	0	0	0	0	0
KAH7246304.1	1	219560	13601	17223	14054	61264	60637	52785	1	1		0	0	0	0	0	0	0	0	0	0	0	0	0	0	0	0	0	0	0	0	0	0	0	0	0	0	0	0	0	0	0	0	0	0	0	0	0	0
KAH7246306.1	1	4519.6	672.31					3847.3	0	0	K12601	0	0	0	0	0	0	0	0	0	0	0	0	0	0	0	0	0	0	0	0	0	0	0	0	0	0	0	0	0	0	0	0	0	0	0	0	0	0
KAH7246307.1	1	106.06				106.06			0	1	K03505	0	0	0	0	0	0	0	0	0	0	0	0	0	0	0	0	0	1	0	0	0	0	0	0	0	0	0	0	0	0	0	0	0	1	0	0	0	0
KAH7246309.1	1	673.14			673.14				0	-1	K10685	0	0	0	0	0	0	0	0	0	0	0	0	0	0	0	0	0	0	0	0	0	0	0	0	0	1	0	0	0	0	0	0	0	0	0	0	0	0
KAH7246316.1	1	493680	75526	94246	65001	75127	71955	111830	0	0	K05863	0	0	1	0	0	0	1	0	0	0	0	0	0	0	0	0	0	0	0	0	0	0	0	0	0	0	0	0	0	0	0	0	0	0	0	0	0	0
KAH7246317.1	1	322670	48767	96664	7825.8	45553	48517	75342	0	0	K02975	1	0	0	0	0	0	0	0	0	0	0	0	0	0	0	0	0	0	0	0	0	0	0	0	0	0	0	0	0	0	0	0	0	0	0	0	0	0
KAH7246318.1	1	691910	90754	109510	121350	137790	134090	98416	0	0	K02989	1	0	0	0	0	0	0	0	0	0	0	0	0	0	0	0	0	0	0	0	0	0	0	0	0	0	0	0	0	0	0	0	0	0	0	0	0	0
KAH7246319.1	1	99.614						99.614	0	1		0	0	0	0	0	0	0	0	0	0	0	0	0	0	0	0	0	0	0	0	0	0	0	0	0	0	0	0	0	0	0	0	0	0	0	0	0	0
KAH7246328.1	1	57306	13286	9450.2	7472.2	10341	3698.8	13058	0	0	K01869	0	0	0	0	0	0	0	0	0	0	0	0	0	0	0	0	0	0	0	0	0	0	0	0	0	0	0	0	0	0	0	0	0	0	0	0	0	0
KAH7246338.1	1	1226600	134200	152870	188990	272830	270180	207560	0	0	K02901	1	0	0	0	0	0	0	0	0	0	0	0	0	0	0	0	0	0	0	0	0	0	0	0	0	0	0	0	0	0	0	0	0	0	0	0	0	0
KAH7246340.1	1	58500	752.41	5871.7	4173.1	17806	15609	14287	1	1		0	0	0	0	0	0	0	0	0	0	0	0	0	0	0	0	0	0	0	0	0	0	0	0	0	0	0	0	0	0	0	0	0	0	0	0	0	0
KAH7246345.1	1	3052.7	512.26	506.81		724.94	493.16	815.53	0	0		0	0	0	0	0	0	0	0	0	0	0	0	0	0	0	0	0	0	0	0	0	0	0	0	0	0	0	0	0	0	0	0	0	0	0	0	0	0
KAH7246350.1	1	82596	9628.5	12639	2751.7	17826	20537	19214	1	1		0	0	0	0	0	0	0	0	0	0	0	0	0	0	0	0	0	0	0	0	0	0	0	0	0	0	0	0	0	0	0	0	0	0	0	0	0	0
KAH7246354.1	1	11514		7742				3771.6	0	0		0	0	0	0	0	0	0	0	0	0	0	0	0	0	0	0	0	0	0	0	0	0	0	0	0	0	0	0	0	0	0	0	0	0	0	0	0	0
KAH7246362.1	1	963350	130840	49107	88318	337740	203290	154060	0	0	K00940	0	0	0	0	0	0	0	0	0	0	0	0	0	0	0	0	0	0	0	0	0	0	0	0	0	0	0	0	0	0	0	0	0	0	0	0	0	0
KAH7246367.1	1	4503.7	1185.2	813.69	95.767	162.14	281.56	1965.4	0	0		0	0	0	0	0	0	0	0	0	0	0	0	0	0	0	0	0	0	0	0	0	0	0	0	0	0	0	0	0	0	0	0	0	0	0	0	0	0
KAH7246368.1	1	13396	4930.1	5345.5				3120.4	0	0	K11088	0	0	0	0	0	0	0	0	0	0	0	0	0	0	0	0	0	0	0	0	0	0	0	0	0	0	0	0	0	0	0	0	0	0	0	0	0	0
KAH7246370.1	1	1849		813.69				1035.3	0	0		0	0	0	0	0	0	0	0	0	0	0	0	0	0	0	0	0	0	0	0	0	0	0	0	0	0	0	0	0	0	0	0	0	0	0	0	0	0
KAH7246371.1	1	67942	15866	15123	6940	556.76	9267.1	20189	0	0	K01883	0	0	0	0	0	0	0	0	0	0	0	0	0	0	0	0	0	0	0	0	0	0	0	0	0	0	0	0	0	0	0	0	0	0	0	0	0	0
KAH7246380.1	1	53449	4534.9	6520.6	2707.8	13644	12038	14002	1	1	K00942	0	0	0	0	0	0	0	0	0	0	0	0	0	0	0	0	0	0	0	0	0	0	0	0	0	0	0	0	0	0	0	0	0	0	0	0	0	0
KAH7246384.1	1	180.25						180.25	0	1		0	0	0	0	0	0	0	0	0	0	0	0	0	0	0	0	0	0	0	0	0	0	0	0	0	0	0	0	0	0	0	0	0	0	0	0	0	0
KAH7246385.1	1	2745.5	76.674	294.2		901.44	1182.2	290.93	0	0	K12795	0	0	0	0	0	0	0	0	0	0	0	0	0	0	0	0	0	0	0	0	0	0	0	0	0	0	0	0	0	0	0	0	0	0	0	0	0	0
KAH7246393.1	1	3800.2						3800.2	0	1		0	0	0	0	0	0	0	0	0	0	0	0	0	0	0	0	0	0	0	0	0	0	0	0	0	0	0	0	0	0	0	0	0	0	0	0	0	0
KAH7246395.1	1	797.88		797.88					0	-1		0	0	0	0	0	0	0	0	0	0	0	0	0	0	0	0	0	0	0	0	0	0	0	0	0	0	0	0	0	0	0	0	0	0	0	0	0	0
KAH7246402.1	1	2767.4	402.75	878.85		256.2	320.74	908.82	0	0		0	0	0	0	0	0	0	0	0	0	0	0	0	0	0	0	0	0	0	0	0	0	0	0	0	0	0	0	0	0	0	0	0	0	0	0	0	0
KAH7246407.1	1	170.46		170.46					0	-1		0	0	0	0	0	0	0	0	0	0	0	0	0	0	0	0	0	0	0	0	0	0	0	0	0	0	0	0	0	0	0	0	0	0	0	0	0	0
KAH7246408.1	1	1024.5				485.7	538.75		0	1		0	0	0	0	0	0	0	0	0	0	0	0	0	0	0	0	0	0	0	0	0	0	0	0	0	0	0	0	0	0	0	0	0	0	0	0	0	0
KAH7246410.1	1	21871	4470.7	8833.2		3141.3	3723.7	1702	0	0		0	0	0	0	0	0	0	0	0	0	0	0	0	0	0	0	0	0	0	0	0	0	0	0	0	0	0	0	0	0	0	0	0	0	0	0	0	0
KAH7246427.1	1	1975	1975						0	-1		0	0	0	0	0	0	0	0	0	0	0	0	0	0	0	0	0	0	0	0	0	0	0	0	0	0	0	0	0	0	0	0	0	0	0	0	0	0
KAH7246429.1	1	1211.9		179.4		370.74	661.72		0	0		0	0	0	0	0	0	0	0	0	0	0	0	0	0	0	0	0	0	0	0	0	0	0	0	0	0	0	0	0	0	0	0	0	0	0	0	0	0
KAH7246432.1	1	14715				4787.9	5226.1	4701.5	0	1	K14285	0	0	0	0	0	0	0	0	0	0	0	0	0	0	1	0	0	0	0	0	0	0	0	0	0	0	0	0	0	0	0	0	0	0	0	0	0	0
KAH7246437.1	1	39071	6824.9	7513	8226.2	6208.8	10298		0	0	K02923	1	0	0	0	0	0	0	0	0	0	0	0	0	0	0	0	0	0	0	0	0	0	0	0	0	0	0	0	0	0	0	0	0	0	0	0	0	0
KAH7246446.1	1	1467.4				509.8	802.03	155.54	0	1		0	0	0	0	0	0	0	0	0	0	0	0	0	0	0	0	0	0	0	0	0	0	0	0	0	0	0	0	0	0	0	0	0	0	0	0	0	0
KAH7246450.1	1	12635	1786	3039.1	1638.6	2138.3	1533.2	2499.4	0	0	K10798	0	0	0	0	0	0	0	0	0	0	0	0	0	0	0	0	0	0	0	0	0	0	0	0	0	0	0	0	0	0	0	0	0	0	0	0	0	0
KAH7246452.1	1	102.52		102.52					0	-1		0	0	0	0	0	0	0	0	0	0	0	0	0	0	0	0	0	0	0	0	0	0	0	0	0	0	0	0	0	0	0	0	0	0	0	0	0	0
KAH7246455.1	1	7181.6	3230.6	2254.4				1696.6	0	0	K02863	1	0	0	0	0	0	0	0	0	0	0	0	0	0	0	0	0	0	0	0	0	0	0	0	0	0	0	0	0	0	0	0	0	0	0	0	0	0
KAH7246460.1	1	756.67	756.67						0	-1	K03135	0	0	0	0	0	0	0	0	0	0	0	0	0	0	0	0	0	0	0	0	0	0	0	0	0	0	0	0	0	0	0	0	0	0	0	0	0	1
KAH7246464.1	1	275.2	143.6	131.59					0	-1	K12827	0	0	0	0	0	0	0	0	0	0	0	0	0	0	0	0	0	0	0	0	0	0	0	0	0	0	0	0	0	0	0	0	0	0	0	0	0	0
KAH7246469.1	1	7417.3	243.81			637.95	5095.3	1440.2	0	0		0	0	0	0	0	0	0	0	0	0	0	0	0	0	0	0	0	0	0	0	0	0	0	0	0	0	0	0	0	0	0	0	0	0	0	0	0	0
KAH7246472.1	1	142290	27251	21889	36265	26724	12575	17589	0	0	K14012	0	0	0	0	0	0	0	0	0	0	0	0	0	0	0	0	0	0	0	0	0	0	0	0	0	0	0	0	0	0	0	0	0	0	0	0	0	0
KAH7246480.1	1	825.28	825.28						0	-1		0	0	0	0	0	0	0	0	0	0	0	0	0	0	0	0	0	0	0	0	0	0	0	0	0	0	0	0	0	0	0	0	0	0	0	0	0	0
KAH7246500.1	1	3651.6		637.23		801.2		2213.2	0	0	K01810	0	0	0	0	0	0	0	0	0	1	0	0	0	0	0	0	1	0	0	0	0	0	0	0	0	0	0	0	0	0	0	0	0	0	0	1	0	0
KAH7246501.1	1	2121.7	1499.7	622.07					0	-1	K13303	0	0	0	0	0	0	0	0	0	0	0	0	0	0	0	0	0	0	0	0	0	0	0	0	0	0	0	0	0	0	0	0	0	0	0	0	0	0
KAH7246523.1	1	71900	12942	11553	15201	17304	8653.4	6246.1	0	0	K00128	0	0	0	0	0	0	0	0	0	0	0	0	0	0	0	0	0	0	0	0	0	0	0	0	0	0	0	0	0	0	0	0	0	0	0	1	0	0
KAH7246529.1	1	19563	1550.4		669.68	9193.4	5983.6	2166	0	0		0	0	0	0	0	0	0	0	0	0	0	0	0	0	0	0	0	0	0	0	0	0	0	0	0	0	0	0	0	0	0	0	0	0	0	0	0	0
KAH7246564.1	1	1533.9				974.39		559.46	0	1		0	0	0	0	0	0	0	0	0	0	0	0	0	0	0	0	0	0	0	0	0	0	0	0	0	0	0	0	0	0	0	0	0	0	0	0	0	0
KAH7246663.1	1	4423.2		1636.6			1933.4	853.25	0	0		0	0	0	0	0	0	0	0	0	0	0	0	0	0	0	0	0	0	0	0	0	0	0	0	0	0	0	0	0	0	0	0	0	0	0	0	0	0
KAH7250855.1	1	2772.4	1198.3					1574	0	0		0	0	0	0	0	0	0	0	0	0	0	0	0	0	0	0	0	0	0	0	0	0	0	0	0	0	0	0	0	0	0	0	0	0	0	0	0	0
KAH7250884.1	1	3494.3	1319.4	1362.8	812.11				0	-1		0	0	0	0	0	0	0	0	0	0	0	0	0	0	0	0	0	0	0	0	0	0	0	0	0	0	0	0	0	0	0	0	0	0	0	0	0	0
KAH7250910.1	1	18790000	2032800	2892400	4182200	3758600	2880500	3043100	0	0	K01312	0	0	0	0	0	0	0	0	0	0	0	0	0	0	0	0	0	0	0	0	0	0	0	0	0	0	0	0	0	0	0	0	0	0	0	0	0	0
KAH7250911.1	1	599780	122480	135220	152670	40033	78772	70601	-1	-1		0	0	0	0	0	0	0	0	0	0	0	0	0	0	0	0	0	0	0	0	0	0	0	0	0	0	0	0	0	0	0	0	0	0	0	0	0	0
KAH7251003.1	1	4080.4				1762.9	2317.5		0	1		0	0	0	0	0	0	0	0	0	0	0	0	0	0	0	0	0	0	0	0	0	0	0	0	0	0	0	0	0	0	0	0	0	0	0	0	0	0
KAH7251013.1	1	39428		7667.2		5919.3	16066	9775.1	0	0		0	0	0	0	0	0	0	0	0	0	0	0	0	0	0	0	0	0	0	0	0	0	0	0	0	0	0	0	0	0	0	0	0	0	0	0	0	0
KAH7251017.1	1	9511.5			9511.5				0	-1		0	0	0	0	0	0	0	0	0	0	0	0	0	0	0	0	0	0	0	0	0	0	0	0	0	0	0	0	0	0	0	0	0	0	0	0	0	0
KAH7251068.1	1	158.77	158.77						0	-1		0	0	0	0	0	0	0	0	0	0	0	0	0	0	0	0	0	0	0	0	0	0	0	0	0	0	0	0	0	0	0	0	0	0	0	0	0	0
KAH7251074.1	1	94554	17039	9595.9	12235	14678	13127	27879	0	0	K03782	0	0	0	0	0	0	0	0	0	0	0	0	0	0	0	0	0	0	0	0	0	0	0	0	0	0	0	1	0	0	0	0	0	0	0	0	0	0
KAH7251117.1	1	1598.1						1598.1	0	1		0	0	0	0	0	0	0	0	0	0	0	0	0	0	0	0	0	0	0	0	0	0	0	0	0	0	0	0	0	0	0	0	0	0	0	0	0	0
KAH7251131.1	1	4342.5	450.24	453.93	720.02	1823.7		894.56	0	0		0	0	0	0	0	0	0	0	0	0	0	0	0	0	0	0	0	0	0	0	0	0	0	0	0	0	0	0	0	0	0	0	0	0	0	0	0	0
KAH7251161.1	1	2336.6	1024.1	1312.5					0	-1	K01279	0	0	0	0	0	0	0	0	0	0	0	0	0	0	0	0	0	0	0	0	0	0	0	0	0	0	0	0	0	0	0	0	0	0	0	0	0	0
KAH7251165.1	1	2746				2746			0	1	K18123	0	0	0	0	0	0	0	0	0	0	0	0	0	0	0	0	0	0	0	0	0	0	0	0	0	0	0	0	0	0	0	0	0	0	0	0	0	0
KAH7251175.1	1	41119	10070	4707	1871.3	7757.1	4848.7	11865	0	0		0	0	0	0	0	0	0	0	0	0	0	0	0	0	0	0	0	0	0	0	0	0	0	0	0	0	0	0	0	0	0	0	0	0	0	0	0	0
KAH7251176.1	1	954.6				510	444.6		0	1		0	0	0	0	0	0	0	0	0	0	0	0	0	0	0	0	0	0	0	0	0	0	0	0	0	0	0	0	0	0	0	0	0	0	0	0	0	0
KAH7251179.1	1	1570.9				1570.9			0	1		0	0	0	0	0	0	0	0	0	0	0	0	0	0	0	0	0	0	0	0	0	0	0	0	0	0	0	0	0	0	0	0	0	0	0	0	0	0
KAH7251198.1	1	334450	43978	60770	60774	54180	62953	51792	0	0		0	0	0	0	0	0	0	0	0	0	0	0	0	0	0	0	0	0	0	0	0	0	0	0	0	0	0	0	0	0	0	0	0	0	0	0	0	0
KAH7251206.1	1	2132.4					593.14	1539.2	0	1		0	0	0	0	0	0	0	0	0	0	0	0	0	0	0	0	0	0	0	0	0	0	0	0	0	0	0	0	0	0	0	0	0	0	0	0	0	0
KAH7251252.1	1	2853				1976.9		876.14	0	1	K01078	0	0	0	0	0	0	0	0	0	0	0	0	0	0	0	0	0	0	0	0	0	0	0	0	0	0	0	0	0	0	0	0	0	0	0	0	0	0
KAH7251256.1	1	16208	1534.1	316.12	2772.4	3017.5	5190.1	3377.7	0	0	K01426	0	0	0	0	0	0	0	0	0	0	0	0	0	0	0	0	0	0	0	0	0	0	0	0	0	0	0	0	0	0	0	0	0	0	0	0	0	0
KAH7251273.1	1	132670		6739.7	22340	36140	53533	13921	0	0		0	0	0	0	0	0	0	0	0	0	0	0	0	0	0	0	0	0	0	0	0	0	0	0	0	0	0	0	0	0	0	0	0	0	0	0	0	0
KAH7251298.1	1	134680	13460	11876	10665	33653	42910	22114	1	1		0	0	0	0	0	0	0	0	0	0	0	0	0	0	0	0	0	0	0	0	0	0	0	0	0	0	0	0	0	0	0	0	0	0	0	0	0	0
KAH7251307.1	1	5577.1	3252	1607.7	717.39				0	-1		0	0	0	0	0	0	0	0	0	0	0	0	0	0	0	0	0	0	0	0	0	0	0	0	0	0	0	0	0	0	0	0	0	0	0	0	0	0
KAH7251309.1	1	5718.3			3268.9	2449.4			0	0		0	0	0	0	0	0	0	0	0	0	0	0	0	0	0	0	0	0	0	0	0	0	0	0	0	0	0	0	0	0	0	0	0	0	0	0	0	0
KAH7251315.1	1	2242.5		1031.9	358.37			852.16	0	0	K01178	0	0	0	0	0	0	0	0	0	1	0	0	0	0	0	0	0	0	0	0	0	0	0	0	0	0	0	0	0	0	0	0	0	0	0	0	0	0
KAH7251335.1	1	26509	10069	6234.7			3851.5	6353.8	0	0		0	0	0	0	0	0	0	0	0	0	0	0	0	0	0	0	0	0	0	0	0	0	0	0	0	0	0	0	0	0	0	0	0	0	0	0	0	0
KAH7251355.1	1	31099	4129.6	7478.1	6688.5	3460.2	3864.6	5478.4	0	0		0	0	0	0	0	0	0	0	0	0	0	0	0	0	0	0	0	0	0	0	0	0	0	0	0	0	0	0	0	0	0	0	0	0	0	0	0	0
KAH7251358.1	1	1383.6						1383.6	0	1		0	0	0	0	0	0	0	0	0	0	0	0	0	0	0	0	0	0	0	0	0	0	0	0	0	0	0	0	0	0	0	0	0	0	0	0	0	0
KAH7251362.1	1	282180	37593	35626	35052	49559	57634	66719	0	0	K01426	0	0	0	0	0	0	0	0	0	0	0	0	0	0	0	0	0	0	0	0	0	0	0	0	0	0	0	0	0	0	0	0	0	0	0	0	0	0
KAH7251363.1	1	95765	29396	16788	17396	13651	15235	3298.3	0	0		0	0	0	0	0	0	0	0	0	0	0	0	0	0	0	0	0	0	0	0	0	0	0	0	0	0	0	0	0	0	0	0	0	0	0	0	0	0
KAH7251460.1	1	37197	5408	6147.6	12047	5518.3	4584.7	3490.9	0	0		0	0	0	0	0	0	0	0	0	0	0	0	0	0	0	0	0	0	0	0	0	0	0	0	0	0	0	0	0	0	0	0	0	0	0	0	0	0
KAH7251481.1	1	2220						2220	0	1		0	0	0	0	0	0	0	0	0	0	0	0	0	0	0	0	0	0	0	0	0	0	0	0	0	0	0	0	0	0	0	0	0	0	0	0	0	0
KAH7251482.1	1	65939			13790	27214		24935	0	0		0	0	0	0	0	0	0	0	0	0	0	0	0	0	0	0	0	0	0	0	0	0	0	0	0	0	0	0	0	0	0	0	0	0	0	0	0	0
KAH7251512.1	1	1220400	180380	177380	190690	270510	252220	149180	0	0	K03787	0	0	0	0	0	0	0	0	0	0	0	0	0	0	0	0	0	0	0	0	0	0	0	0	0	0	0	0	0	0	0	0	0	0	0	0	0	0
KAH7251529.1	1	1091.4		256.26			473.73	361.45	0	0		0	0	0	0	0	0	0	0	0	0	0	0	0	0	0	0	0	0	0	0	0	0	0	0	0	0	0	0	0	0	0	0	0	0	0	0	0	0
KAH7251535.1	1	4265.4	908.74				2071.2	1285.4	0	0		0	0	0	0	0	0	0	0	0	0	0	0	0	0	0	0	0	0	0	0	0	0	0	0	0	0	0	0	0	0	0	0	0	0	0	0	0	0
KAH7251536.1	1	194700	33391	28618	18120	34281	39834	40461	0	0		0	0	0	0	0	0	0	0	0	0	0	0	0	0	0	0	0	0	0	0	0	0	0	0	0	0	0	0	0	0	0	0	0	0	0	0	0	0
KAH7251559.1	1	1805400	196010	253290	247360	437310	372400	298990	0	0		0	0	0	0	0	0	0	0	0	0	0	0	0	0	0	0	0	0	0	0	0	0	0	0	0	0	0	0	0	0	0	0	0	0	0	0	0	0
KAH7251566.1	1	66908	8693.9	12617	4937	12606	9146	18908	0	0	K17066	0	0	0	0	0	0	0	0	0	0	0	0	0	0	0	0	1	0	0	1	0	0	0	0	0	0	0	0	0	0	0	0	0	0	0	0	0	0
KAH7251570.1	1	7930.8		561.42	884.13	952.89	2606.7	2925.6	0	0		0	0	0	0	0	0	0	0	0	0	0	0	0	0	0	0	0	0	0	0	0	0	0	0	0	0	0	0	0	0	0	0	0	0	0	0	0	0
KAH7251571.1	1	51249	7424	5706.6	3658.3	8760.7	10351	15348	0	0		0	0	0	0	0	0	0	0	0	0	0	0	0	0	0	0	0	0	0	0	0	0	0	0	0	0	0	0	0	0	0	0	0	0	0	0	0	0
KAH7251574.1	1	561970	67260	72858	72573	153420	87973	107890	0	0	K00873	0	0	0	0	1	0	0	0	0	0	0	0	0	0	0	0	1	0	0	0	0	0	0	0	0	0	0	0	0	0	0	0	0	0	0	1	0	0
KAH7251582.1	1	24000	5718.1			11103	2987	4192.6	0	0		0	0	0	0	0	0	0	0	0	0	0	0	0	0	0	0	0	0	0	0	0	0	0	0	0	0	0	0	0	0	0	0	0	0	0	0	0	0
KAH7251593.1	1	17028	1782.9	1641.5	4917.5	5824.6		2861.3	0	0	K03032	0	0	0	0	0	0	0	0	1	0	0	0	0	0	0	0	0	0	0	0	0	0	0	0	0	0	0	0	0	0	0	0	0	0	0	0	0	0
KAH7251602.1	1	16624	2814.9	4035.2		6165.1	2205.8	1403.1	0	0	K01126	0	0	0	0	0	0	0	0	0	0	0	0	0	0	0	0	0	0	0	0	0	0	0	0	0	0	0	0	0	0	0	0	0	0	0	0	0	0
KAH7251611.1	1	4758.7	783.83	1480.7		2033.5		460.66	0	0		0	0	0	0	0	0	0	0	0	0	0	0	0	0	0	0	0	0	0	0	0	0	0	0	0	0	0	0	0	0	0	0	0	0	0	0	0	0
KAH7251612.1	1	234460	53024	43942	20800	17471	21702	77518	0	0	K02984	1	0	0	0	0	0	0	0	0	0	0	0	0	0	0	0	0	0	0	0	0	0	0	0	0	0	0	0	0	0	0	0	0	0	0	0	0	0
KAH7251614.1	1	15009	3223	1571.8	953.05	2529.2	1193.5	5538.7	0	0		0	0	0	0	0	0	0	0	0	0	0	0	0	0	0	0	0	0	0	0	0	0	0	0	0	0	0	0	0	0	0	0	0	0	0	0	0	0
KAH7251615.1	1	6518.6	1919.2	3621				978.4	0	0		0	0	0	0	0	0	0	0	0	0	0	0	0	0	0	0	0	0	0	0	0	0	0	0	0	0	0	0	0	0	0	0	0	0	0	0	0	0
KAH7251616.1	1	7011.2	2037.8	1638.7				3334.7	0	0	K00761	0	0	0	0	0	0	0	0	0	0	0	0	0	0	0	0	0	0	0	0	0	0	0	0	0	0	0	0	0	0	0	0	0	0	0	0	0	0
KAH7251622.1	1	811.89						811.89	0	1		0	0	0	0	0	0	0	0	0	0	0	0	0	0	0	0	0	0	0	0	0	0	0	0	0	0	0	0	0	0	0	0	0	0	0	0	0	0
KAH7251623.1	1	2375.2						2375.2	0	1	K00058	0	0	0	0	1	0	0	0	0	0	0	0	0	0	0	0	1	0	0	1	0	0	0	0	0	0	0	0	0	0	0	0	0	0	0	0	0	0
KAH7251624.1	1	8597.7			2026.3		3655.8	2915.7	0	0	K06641	0	0	0	0	0	0	0	0	0	0	0	1	0	0	0	0	0	0	0	0	0	0	0	0	0	0	0	0	0	0	0	1	0	0	0	0	0	0
KAH7251625.1	1	772.31	322.62					449.7	0	0	K12488	0	0	0	0	0	0	0	0	0	0	0	0	0	0	0	0	0	0	0	0	0	0	0	0	0	0	0	0	0	0	0	0	0	0	0	0	1	0
KAH7251627.1	1	307	80.416	179.86			46.719		0	0	K19691	0	0	0	0	0	0	0	0	0	0	0	0	0	0	0	0	0	0	0	0	0	0	0	0	0	0	0	0	0	0	0	0	0	0	0	0	0	0
KAH7251634.1	1	24002				8991	8062.5	6948.9	0	1		0	0	0	0	0	0	0	0	0	0	0	0	0	0	0	0	0	0	0	0	0	0	0	0	0	0	0	0	0	0	0	0	0	0	0	0	0	0
KAH7251656.1	1	20358	3110.4	3011.3	831.29	5119.5	4103.9	4181.7	0	0		0	0	0	0	0	0	0	0	0	0	0	0	0	0	0	0	0	0	0	0	0	0	0	0	0	0	0	0	0	0	0	0	0	0	0	0	0	0
KAH7251659.1	1	1096.2		173.84				922.39	0	0		0	0	0	0	0	0	0	0	0	0	0	0	0	0	0	0	0	0	0	0	0	0	0	0	0	0	0	0	0	0	0	0	0	0	0	0	0	0
KAH7251660.1	1	3221.8	3221.8						0	-1	K02952	1	0	0	0	0	0	0	0	0	0	0	0	0	0	0	0	0	0	0	0	0	0	0	0	0	0	0	0	0	0	0	0	0	0	0	0	0	0
KAH7251661.1	1	168130	14989	8210.4		33531	31872	79530	0	0		0	0	0	0	0	0	0	0	0	0	0	0	0	0	0	0	0	0	0	0	0	0	0	0	0	0	0	0	0	0	0	0	0	0	0	0	0	0
KAH7251662.1	1	7903.5				6983.1		920.42	0	1		0	0	0	0	0	0	0	0	0	0	0	0	0	0	0	0	0	0	0	0	0	0	0	0	0	0	0	0	0	0	0	0	0	0	0	0	0	0
KAH7251665.1	1	3108800	523130	605070	550830	404920	335020	689830	0	0		0	0	0	0	0	0	0	0	0	0	0	0	0	0	0	0	0	0	0	0	0	0	0	0	0	0	0	0	0	0	0	0	0	0	0	0	0	0
KAH7251670.1	1	34363	2284.5		9458.1	6809.6	3791.5	12019	0	0		0	0	0	0	0	0	0	0	0	0	0	0	0	0	0	0	0	0	0	0	0	0	0	0	0	0	0	0	0	0	0	0	0	0	0	0	0	0
KAH7251681.1	1	6264.5	226.72	221.77		2790.4	437.81	2587.7	0	0		0	0	0	0	0	0	0	0	0	0	0	0	0	0	0	0	0	0	0	0	0	0	0	0	0	0	0	0	0	0	0	0	0	0	0	0	0	0
KAH7251688.1	1	376210	74524	38398	54096	81854	65468	61870	0	0		0	0	0	0	0	0	0	0	0	0	0	0	0	0	0	0	0	0	0	0	0	0	0	0	0	0	0	0	0	0	0	0	0	0	0	0	0	0
KAH7251691.1	1	72900	4834.1	8015.2	1884.8	13759	14893	29514	0	0	K13800	0	0	0	0	0	0	0	0	0	0	0	0	0	0	0	0	0	0	0	0	0	0	0	0	0	0	0	0	0	0	0	0	0	0	0	0	0	0
KAH7251708.1	1	436.83				277.03		159.8	0	1	K06671	0	0	0	0	0	0	0	0	0	0	0	1	0	0	0	0	0	0	0	0	0	0	0	1	0	0	0	0	0	0	0	1	0	0	0	0	0	0
KAH7251710.1	1	190.86	190.86						0	-1		0	0	0	0	0	0	0	0	0	0	0	0	0	0	0	0	0	0	0	0	0	0	0	0	0	0	0	0	0	0	0	0	0	0	0	0	0	0
KAH7251718.1	1	285110	61028	57583	44138	36060	40201	46102	0	0	K01069	0	0	0	0	0	0	0	0	0	0	0	0	0	0	0	0	0	0	0	0	0	0	0	0	0	0	0	0	0	0	0	0	0	0	0	0	0	0
KAH7251743.1	1	118330	19161	18256	19380	23081	20637	17813	0	0		0	0	0	0	0	0	0	0	0	0	0	0	0	0	0	0	0	0	0	0	0	0	0	0	0	0	0	0	0	0	0	0	0	0	0	0	0	0
KAH7251745.1	1	3468.4	617.45	678.22		1377		795.76	0	0	K00262	0	0	0	0	0	0	0	0	0	0	0	0	0	0	0	0	0	0	0	0	0	0	0	0	0	0	0	0	0	0	0	0	0	0	0	0	0	0
KAH7251752.1	1	994260	64742	64811	107990	256130	269840	230750	1	1	K09584	0	0	0	0	0	0	0	0	0	0	0	0	0	0	0	0	0	0	0	0	0	0	0	0	0	0	0	0	0	0	0	0	0	0	0	0	0	0
KAH7251753.1	1	30184	13924	16260					0	-1	K02980	1	0	0	0	0	0	0	0	0	0	0	0	0	0	0	0	0	0	0	0	0	0	0	0	0	0	0	0	0	0	0	0	0	0	0	0	0	0
KAH7251754.1	1	63502	8906.7	9738.7	4591.1	12618	8974.5	18672	0	0		0	0	0	0	0	0	0	0	0	0	0	0	0	0	0	0	0	0	0	0	0	0	0	0	0	0	0	0	0	0	0	0	0	0	0	0	0	0
KAH7251757.1	1	1006700	107740	116310	107270	226550	229450	219350	1	1	K02930	1	0	0	0	0	0	0	0	0	0	0	0	0	0	0	0	0	0	0	0	0	0	0	0	0	0	0	0	0	0	0	0	0	0	0	0	0	0
KAH7251758.1	1	3338.9	1311.4	1136.1	891.37				0	-1		0	0	0	0	0	0	0	0	0	0	0	0	0	0	0	0	0	0	0	0	0	0	0	0	0	0	0	0	0	0	0	0	0	0	0	0	0	0
KAH7251764.1	1	4571.5					3345.2	1226.3	0	1	K14539	0	0	0	0	0	0	0	0	0	0	0	0	0	0	1	0	0	0	0	0	0	0	0	0	0	0	0	0	0	0	0	0	0	0	0	0	0	0
KAH7251778.1	1	739.57	327.79	411.78					0	-1		0	0	0	0	0	0	0	0	0	0	0	0	0	0	0	0	0	0	0	0	0	0	0	0	0	0	0	0	0	0	0	0	0	0	0	0	0	0
KAH7251786.1	1	66550	11808	11504	9755.4	10388	13538	9557.5	0	0		0	0	0	0	0	0	0	0	0	0	0	0	0	0	0	0	0	0	0	0	0	0	0	0	0	0	0	0	0	0	0	0	0	0	0	0	0	0
KAH7251794.1	1	244.07		244.07					0	-1		0	0	0	0	0	0	0	0	0	0	0	0	0	0	0	0	0	0	0	0	0	0	0	0	0	0	0	0	0	0	0	0	0	0	0	0	0	0
KAH7251796.1	1	5629.4	1783.6				2886	959.86	0	0	K12882	0	0	0	0	0	0	0	0	0	0	0	0	0	0	0	0	0	0	0	0	0	0	0	0	0	0	0	0	0	0	0	0	0	0	0	0	0	0
KAH7251797.1	1	12718		1067.1		4811.6	873.92	5965.3	0	0	K03083	0	0	0	0	0	0	0	0	0	0	0	0	0	0	0	0	0	0	0	0	0	0	0	0	0	0	0	0	0	0	0	1	0	0	0	0	0	0
KAH7251801.1	1	84662	10555	12087	16188	16632	18618	10583	0	0		0	0	0	0	0	0	0	0	0	0	0	0	0	0	0	0	0	0	0	0	0	0	0	0	0	0	0	0	0	0	0	0	0	0	0	0	0	0
KAH7251804.1	1	24665	3382.1	860.34	1377	8105.4	8575.7	2364.6	0	0	K09562	0	0	0	0	0	0	0	0	0	0	0	0	0	0	0	0	0	0	0	0	0	0	0	0	0	0	0	0	0	0	0	0	0	0	0	0	0	0
KAH7251805.1	1	165540	13019	16100	12032	33656	50546	40187	1	1	K05692	0	0	0	0	0	0	0	0	0	0	0	0	0	0	0	0	0	0	0	0	0	0	0	0	0	0	0	0	0	0	0	0	0	0	0	0	0	0
KAH7251814.1	1	12944	1666		2509.1		6298.8	2470.6	0	0	K12831	0	0	0	0	0	0	0	0	0	0	0	0	0	0	0	0	0	0	0	0	0	0	0	0	0	0	0	0	0	0	0	0	0	0	0	0	0	0
KAH7251819.1	1	6375200	756680	947360	705360	1405200	1456300	1104300	0	0	K02264	0	1	1	1	0	0	1	0	0	0	1	0	0	0	0	0	0	0	0	0	0	0	0	0	0	0	0	0	0	0	0	0	0	0	0	0	0	0
KAH7251829.1	1	1714.5				1714.5			0	1		0	0	0	0	0	0	0	0	0	0	0	0	0	0	0	0	0	0	0	0	0	0	0	0	0	0	0	0	0	0	0	0	0	0	0	0	0	0
KAH7251830.1	1	270080	25204	31406	12333	58688	62061	80392	1	1	K00234	0	1	1	1	0	0	1	0	0	0	1	0	0	0	0	0	1	0	0	0	0	0	0	0	0	0	0	0	0	1	0	0	0	0	0	0	0	0
KAH7251836.1	1	1850.1	605.83	481.48	559.55	132.46		70.756	-1	-1	K11838	0	0	0	0	0	0	0	0	0	0	0	0	0	0	0	0	0	0	0	0	0	0	0	0	0	0	0	0	0	0	0	0	0	0	0	0	0	0
KAH7251839.1	1	240390	24217	29493	20108	57839	57220	51515	1	1		0	0	0	0	0	0	0	0	0	0	0	0	0	0	0	0	0	0	0	0	0	0	0	0	0	0	0	0	0	0	0	0	0	0	0	0	0	0
KAH7251844.1	1	48327	5807	6797.6	2881.4	10308	9654.7	12879	1	1		0	0	0	0	0	0	0	0	0	0	0	0	0	0	0	0	0	0	0	0	0	0	0	0	0	0	0	0	0	0	0	0	0	0	0	0	0	0
KAH7251848.1	1	28126	10867	6925.4				10333	0	0		0	0	0	0	0	0	0	0	0	0	0	0	0	0	0	0	0	0	0	0	0	0	0	0	0	0	0	0	0	0	0	0	0	0	0	0	0	0
KAH7251856.1	1	208.66	136.33		72.329				0	-1		0	0	0	0	0	0	0	0	0	0	0	0	0	0	0	0	0	0	0	0	0	0	0	0	0	0	0	0	0	0	0	0	0	0	0	0	0	0
KAH7251866.1	1	243170				84249	91372	67550	0	1		0	0	0	0	0	0	0	0	0	0	0	0	0	0	0	0	0	0	0	0	0	0	0	0	0	0	0	0	0	0	0	0	0	0	0	0	0	0
KAH7251874.1	1	17824	661.43	2894.8	1716.4		4754.5	7797.4	1	1		0	0	0	0	0	0	0	0	0	0	0	0	0	0	0	0	0	0	0	0	0	0	0	0	0	0	0	0	0	0	0	0	0	0	0	0	0	0
KAH7251883.1	1	10541	2185	1767			5305.3	1283.7	0	0		0	0	0	0	0	0	0	0	0	0	0	0	0	0	0	0	0	0	0	0	0	0	0	0	0	0	0	0	0	0	0	0	0	0	0	0	0	0
KAH7251889.1	1	8797.3	1028.5	2468			1521	3779.8	0	0		0	0	0	0	0	0	0	0	0	0	0	0	0	0	0	0	0	0	0	0	0	0	0	0	0	0	0	0	0	0	0	0	0	0	0	0	0	0
KAH7251890.1	1	1917.9						1917.9	0	1	K17497	0	0	0	0	0	0	0	0	0	0	0	0	0	0	0	0	0	0	0	0	0	0	0	0	0	0	0	0	0	0	0	0	0	0	0	0	0	0
KAH7251901.1	1	42905		21130		13814	7961.6		0	0		0	0	0	0	0	0	0	0	0	0	0	0	0	0	0	0	0	0	0	0	0	0	0	0	0	0	0	0	0	0	0	0	0	0	0	0	0	0
KAH7251905.1	1	2657.7	488.33	371.49		726.97	612.59	458.37	0	0		0	0	0	0	0	0	0	0	0	0	0	0	0	0	0	0	0	0	0	0	0	0	0	0	0	0	0	0	0	0	0	0	0	0	0	0	0	0
KAH7251908.1	1	2139.2	354.21	154.28	212.94	271.28	215.97	930.51	0	0		0	0	0	0	0	0	0	0	0	0	0	0	0	0	0	0	0	0	0	0	0	0	0	0	0	0	0	0	0	0	0	0	0	0	0	0	0	0
KAH7251912.1	1	26848	5526.6	4567	1111.5	5146.2	4789.3	5707	0	0	K03254	0	0	0	0	0	0	0	0	0	0	0	0	0	0	0	0	0	0	0	0	0	0	0	0	0	0	0	0	0	0	0	0	0	0	0	0	0	0
KAH7251913.1	1	760910	112530	105450	117830	203340	67735	154040	0	0	K07973	0	0	0	0	0	0	0	0	0	0	0	0	0	0	0	0	0	0	0	0	0	0	0	0	0	0	0	0	0	0	0	0	0	0	0	0	0	0
KAH7251914.1	1	3942.2		3942.2					0	-1		0	0	0	0	0	0	0	0	0	0	0	0	0	0	0	0	0	0	0	0	0	0	0	0	0	0	0	0	0	0	0	0	0	0	0	0	0	0
KAH7251919.1	1	340260	55359	46875	62970	76557	32485	66011	0	0		0	0	0	0	0	0	0	0	0	0	0	0	0	0	0	0	0	0	0	0	0	0	0	0	0	0	0	0	0	0	0	0	0	0	0	0	0	0
KAH7251938.1	1	16625	2573	1852.8	2303.9	1980.4	3037	4877.8	0	0		0	0	0	0	0	0	0	0	0	0	0	0	0	0	0	0	0	0	0	0	0	0	0	0	0	0	0	0	0	0	0	0	0	0	0	0	0	0
KAH7251939.1	1	1546.8						1546.8	0	1	K02737	0	0	0	0	0	0	0	0	1	0	0	0	0	0	0	0	0	0	0	0	0	0	0	0	0	0	0	0	0	0	0	0	0	0	0	0	0	0
KAH7251948.1	1	4861800	295530	583240	539480	1112100	1168800	1162600	1	1	K02964	1	0	0	0	0	0	0	0	0	0	0	0	0	0	0	0	0	0	0	0	0	0	0	0	0	0	0	0	0	0	0	0	0	0	0	0	0	0
KAH7251949.1	1	20357	2802.7	729.63	6317	4649.5	4416	1442.4	0	0	K14574	0	0	0	0	0	0	0	0	0	0	0	0	0	0	1	0	0	0	0	0	0	0	0	0	0	0	0	0	0	0	0	0	0	0	0	0	0	0
KAH7251950.1	1	22965	4017.9	4431.3	2918.7	5905.4		5691.3	0	0	K13289	0	0	0	0	0	0	0	0	0	0	0	0	0	0	0	0	0	0	0	0	0	0	0	0	0	0	0	0	0	0	0	0	0	0	0	0	0	0
KAH7251961.1	1	79722	13618	2562.2	6383.8	15871	19498	21789	1	1	K14397	0	0	0	0	0	0	0	0	0	0	0	0	0	0	0	0	0	0	0	0	0	0	0	0	0	0	0	0	0	0	0	0	0	0	0	0	0	0
KAH7251963.1	1	450820	82082	80625	61645	39538	67752	119180	0	0	K03939	0	1	1	1	0	0	1	0	0	0	1	0	0	0	0	0	0	0	0	0	0	0	0	0	0	0	0	0	0	0	0	0	0	0	0	0	0	0
KAH7251966.1	1	1914.2			210.7		1241.3	462.16	0	0		0	0	0	0	0	0	0	0	0	0	0	0	0	0	0	0	0	0	0	0	0	0	0	0	0	0	0	0	0	0	0	0	0	0	0	0	0	0
KAH7251975.1	1	1253700	237800	364010	65794	100920	152880	332320	0	0	K02924	1	0	0	0	0	0	0	0	0	0	0	0	0	0	0	0	0	0	0	0	0	0	0	0	0	0	0	0	0	0	0	0	0	0	0	0	0	0
KAH7251978.1	1	112450	23074	24525	6629.3	3192.9	2367.6	52656	0	0	K02865	1	0	0	0	0	0	0	0	0	0	0	0	0	0	0	0	0	0	0	0	0	0	0	0	0	0	0	0	0	0	0	0	0	0	0	0	0	0
KAH7251981.1	1	6828.8	1032.3	1093.1			1409.2	3294.2	0	0	K03265	0	0	0	0	0	0	0	0	0	0	0	0	0	0	0	0	0	0	0	0	0	0	0	0	0	0	0	0	0	0	0	0	0	0	0	0	0	0
KAH7251985.1	1	3266000	649150	505710	548920	416030	558580	587600	0	0	K02938	1	0	0	0	0	0	0	0	0	0	0	0	0	0	0	0	0	0	0	0	0	0	0	0	0	0	0	0	0	0	0	0	0	0	0	0	0	0
KAH7251986.1	1	538260	90058	84965	73440	99406	111550	78838	0	0	K00856	0	0	0	0	0	0	0	0	0	0	0	0	0	0	0	0	0	0	0	0	0	0	0	0	0	0	0	0	0	0	0	0	0	0	0	0	0	0
KAH7251990.1	1	25982		14053			9854	2075.5	0	0	K03950	0	1	1	1	0	0	1	0	0	0	1	0	0	0	0	0	0	0	0	0	0	0	0	0	0	0	0	0	0	0	0	0	0	0	0	0	0	0
KAH7251991.1	1	8631.9			5762.7	2869.1			0	0	K03020	0	0	0	0	0	0	0	0	0	0	0	0	0	0	0	0	0	0	0	0	0	0	0	0	0	0	0	0	0	0	0	0	0	0	0	0	0	0
KAH7252003.1	1	16519	2169.5	795.29	1066	3037.9	3514.8	5935.8	1	1		0	0	0	0	0	0	0	0	0	0	0	0	0	0	0	0	0	0	0	0	0	0	0	0	0	0	0	0	0	0	0	0	0	0	0	0	0	0
KAH7252006.1	1	3989.1	2752.7					1236.4	0	0	K00326	0	0	0	0	0	0	0	0	0	0	0	0	0	0	0	0	0	0	0	0	0	0	0	0	0	0	0	0	0	0	0	0	0	0	0	0	0	0
KAH7252009.1	1	36866	3919.3	4521.9	4279.7	11328	10012	2805.4	0	0		0	0	0	0	0	0	0	0	0	0	0	0	0	0	0	0	0	0	0	0	0	0	0	0	0	0	0	0	0	0	0	0	0	0	0	0	0	0
KAH7252012.1	1	3127.7	717.51			1000.6		1409.6	0	0		0	0	0	0	0	0	0	0	0	0	0	0	0	0	0	0	0	0	0	0	0	0	0	0	0	0	0	0	0	0	0	0	0	0	0	0	0	0
KAH7252013.1	1	309880	57045	47075	30306	55058	61427	58967	0	0		0	0	0	0	0	0	0	0	0	0	0	0	0	0	0	0	0	0	0	0	0	0	0	0	0	0	0	0	0	0	0	0	0	0	0	0	0	0
KAH7252015.1	1	3583		554.17	550.46	1022		1456.3	0	0		0	0	0	0	0	0	0	0	0	0	0	0	0	0	0	0	0	0	0	0	0	0	0	0	0	0	0	0	0	0	0	0	0	0	0	0	0	0
KAH7252016.1	1	1065	496.59					568.42	0	0	K19833	0	0	0	0	0	0	0	0	0	0	0	0	0	0	0	0	0	0	0	0	0	0	0	0	0	0	0	0	0	0	0	0	0	0	0	0	0	0
KAH7252017.1	1	37933	5397.5	6136.9	4130.8	2240.7	10243	9783.7	0	0	K01880	0	0	0	0	0	0	0	0	0	0	0	0	0	0	0	0	0	0	0	0	0	0	0	0	0	0	0	0	0	0	0	0	0	0	0	0	0	0
KAH7252020.1	1	10872	5102.7	3583.1			2185.9		0	0	K00931	0	0	0	0	1	0	0	0	0	0	0	0	0	0	0	0	0	0	0	0	0	0	0	0	0	0	0	0	0	0	0	0	0	0	0	0	0	0
KAH7252023.1	1	10401	1632		8768.5				0	-1		0	0	0	0	0	0	0	0	0	0	0	0	0	0	0	0	0	0	0	0	0	0	0	0	0	0	0	0	0	0	0	0	0	0	0	0	0	0
KAH7252032.1	1	14707	3000.2	2815.4		2207.9	3349.7	3333.4	0	0		0	0	0	0	0	0	0	0	0	0	0	0	0	0	0	0	0	0	0	0	0	0	0	0	0	0	0	0	0	0	0	0	0	0	0	0	0	0
KAH7252033.1	1	4791.9	453.37	2609.2				1729.3	0	0		0	0	0	0	0	0	0	0	0	0	0	0	0	0	0	0	0	0	0	0	0	0	0	0	0	0	0	0	0	0	0	0	0	0	0	0	0	0
KAH7252037.1	1	532810	78735	57409	46589	70548	118990	160540	0	0		0	0	0	0	0	0	0	0	0	0	0	0	0	0	0	0	0	0	0	0	0	0	0	0	0	0	0	0	0	0	0	0	0	0	0	0	0	0
KAH7252051.1	1	13081	9970	3111.4					0	-1		0	0	0	0	0	0	0	0	0	0	0	0	0	0	0	0	0	0	0	0	0	0	0	0	0	0	0	0	0	0	0	0	0	0	0	0	0	0
KAH7252060.1	1	31550	4128.1	3639.9	2981.4	8533.8	5595.9	6670.4	0	0	K02145	0	1	0	0	0	0	0	0	0	0	0	0	0	0	0	0	0	0	0	0	0	0	0	0	1	0	0	0	0	0	0	0	0	0	0	0	0	0
KAH7252065.1	1	30012	5796.9	4696.9	2542.4	1612.7	8410.4	6953.1	0	0		0	0	0	0	0	0	0	0	0	0	0	0	0	0	0	0	0	0	0	0	0	0	0	0	0	0	0	0	0	0	0	0	0	0	0	0	0	0
KAH7252067.1	1	5679.1	900.37	780.25	1078.3		618.29	2301.9	0	0		0	0	0	0	0	0	0	0	0	0	0	0	0	0	0	0	0	0	0	0	0	0	0	0	0	0	0	0	0	0	0	0	0	0	0	0	0	0
KAH7252072.1	1	2220.8		734.35				1486.5	0	0	K00863	0	0	0	0	0	0	0	0	0	0	0	0	0	0	0	0	1	0	0	1	0	0	0	0	0	0	0	0	0	0	0	0	0	0	0	0	0	0
KAH7252074.1	1	14080	3451.6	2187	1330.2	1175.7	1406.3	4528.8	0	0	K05605	0	0	0	0	0	0	0	0	0	0	0	0	0	0	0	0	1	0	0	0	0	0	0	0	0	0	0	0	0	0	0	0	0	0	0	0	0	0
KAH7252090.1	1	5642.1				1435.1	4207		0	1		0	0	0	0	0	0	0	0	0	0	0	0	0	0	0	0	0	0	0	0	0	0	0	0	0	0	0	0	0	0	0	0	0	0	0	0	0	0
KAH7252092.1	1	122500	17684	17131	7964.7	31194	25504	23018	0	0	K01057	0	0	0	0	0	0	0	0	0	0	0	0	0	0	0	0	1	0	0	0	0	0	0	0	0	0	0	0	0	0	0	0	0	0	0	0	0	0
KAH7252097.1	1	18192	1268.3	776.32		6395.5	8068	1683.7	0	0		0	0	0	0	0	0	0	0	0	0	0	0	0	0	0	0	0	0	0	0	0	0	0	0	0	0	0	0	0	0	0	0	0	0	0	0	0	0
KAH7252105.1	1	142530	17980	12810	18516	18289	26702	48228	0	0	K02953	1	0	0	0	0	0	0	0	0	0	0	0	0	0	0	0	0	0	0	0	0	0	0	0	0	0	0	0	0	0	0	0	0	0	0	0	0	0
KAH7252106.1	1	13111	2170.9	1796		5657.8		3486.5	0	0	K12837	0	0	0	0	0	0	0	0	0	0	0	0	0	0	0	0	0	0	0	0	0	0	0	0	0	0	0	0	0	0	0	0	0	0	0	0	0	0
KAH7252113.1	1	3132.9	903.76		1528.5			700.65	0	0	K05758	0	0	0	0	0	0	0	0	0	0	0	0	0	0	0	0	0	0	0	0	0	0	0	0	0	0	0	0	0	0	0	0	0	0	0	0	1	0
KAH7252116.1	1	10551			1798.2	4467.6	4284.8		1	1		0	0	0	0	0	0	0	0	0	0	0	0	0	0	0	0	0	0	0	0	0	0	0	0	0	0	0	0	0	0	0	0	0	0	0	0	0	0
KAH7252119.1	1	9264.8			2954	2278	1782.3	2250.5	0	0		0	0	0	0	0	0	0	0	0	0	0	0	0	0	0	0	0	0	0	0	0	0	0	0	0	0	0	0	0	0	0	0	0	0	0	0	0	0
KAH7252133.1	1	3175.9	849.62	921.4				1404.9	0	0		0	0	0	0	0	0	0	0	0	0	0	0	0	0	0	0	0	0	0	0	0	0	0	0	0	0	0	0	0	0	0	0	0	0	0	0	0	0
KAH7252134.1	1	270320	32180	30496	35145	59225	53019	60250	0	0	K01958	0	0	0	0	1	0	0	0	0	0	0	0	0	0	0	0	1	0	0	0	0	0	0	0	0	0	0	0	0	1	0	0	0	0	0	0	0	0
KAH7252150.1	1	164720	13886	45336		11415	8487	85600	0	0	K08065	0	0	0	0	0	0	0	0	0	0	0	0	0	0	0	0	0	0	0	0	0	0	0	0	0	0	0	0	0	0	0	0	1	0	0	0	0	0
KAH7252151.1	1	170890	38122	28286	15073	19519	35272	34615	0	0		0	0	0	0	0	0	0	0	0	0	0	0	0	0	0	0	0	0	0	0	0	0	0	0	0	0	0	0	0	0	0	0	0	0	0	0	0	0
KAH7252160.1	1	12783		748.88		3952.5	3978.4	4103.2	1	1	K06116	0	0	0	0	0	0	0	0	0	0	0	0	0	0	0	0	0	0	0	0	0	0	0	0	0	0	0	0	0	0	0	0	0	0	0	0	0	0
KAH7252169.1	1	5239.1	1511.7	1178.2				2549.1	0	0	K01082	0	0	0	0	0	0	0	0	0	0	0	0	0	0	0	0	0	0	0	0	0	0	0	0	0	0	0	0	0	0	0	0	0	0	0	0	0	0
KAH7252176.1	1	77017	8570.3	19740	5200	10075	6437.5	26995	0	0	K02935	1	0	0	0	0	0	0	0	0	0	0	0	0	0	0	0	0	0	0	0	0	0	0	0	0	0	0	0	0	0	0	0	0	0	0	0	0	0
KAH7252181.1	1	770.21					770.21		0	1	K03885	0	1	0	0	0	0	0	0	0	0	0	0	0	0	0	0	0	0	0	0	0	0	0	0	0	0	0	0	0	0	0	0	0	0	0	0	0	0
KAH7252182.1	1	7365.4	530.56		246.63	1168.8	2752.5	2666.9	0	0	K14154	0	0	0	0	0	0	0	0	0	0	0	0	0	0	0	0	0	0	0	0	0	0	0	0	0	0	0	0	0	0	0	0	0	0	0	0	0	0
KAH7252184.1	1	665.75				665.75			0	1	K00643	0	0	0	0	0	0	0	0	0	0	0	0	0	0	0	0	0	0	0	0	0	0	0	0	0	0	0	0	0	0	0	0	0	0	0	0	0	0
KAH7252187.1	1	1140000	216970	177640	59590	176840	218390	290550	0	0		0	0	0	0	0	0	0	0	0	0	0	0	0	0	0	0	0	0	0	0	0	0	0	0	0	0	0	0	0	0	0	0	0	0	0	0	0	0
KAH7252196.1	1	1216.3		1216.3					0	-1		0	0	0	0	0	0	0	0	0	0	0	0	0	0	0	0	0	0	0	0	0	0	0	0	0	0	0	0	0	0	0	0	0	0	0	0	0	0
KAH7252201.1	1	480800	44809	53827	67237	113470	101090	100370	0	0	K02731	0	0	0	0	0	0	0	0	1	0	0	0	0	0	0	0	0	0	0	0	0	0	0	0	0	0	0	0	0	0	0	0	0	0	0	0	0	0
KAH7252202.1	1	2963.2				613.99	1553.4	795.8	0	1		0	0	0	0	0	0	0	0	0	0	0	0	0	0	0	0	0	0	0	0	0	0	0	0	0	0	0	0	0	0	0	0	0	0	0	0	0	0
KAH7252206.1	1	199710	38022	40361	12428	27950	35537	45410	0	0	K01738	0	0	0	0	1	0	0	0	0	0	0	0	0	0	0	0	1	0	0	0	0	0	0	0	0	0	0	0	0	0	0	0	0	0	0	0	0	0
KAH7252208.1	1	5965.4		1470.8				4494.6	0	0	K07511	0	0	0	0	0	0	0	0	0	0	0	0	0	0	0	0	1	0	0	0	0	0	0	0	0	0	0	0	0	0	0	0	0	0	0	0	0	0
KAH7252210.1	1	1075.9				1075.9			0	1	K15174	0	0	0	0	0	0	0	0	0	0	0	0	0	0	0	0	0	0	0	0	0	0	0	0	0	0	0	0	0	0	0	0	0	0	0	0	0	0
KAH7252212.1	1	191970	43031	39922	13364	10438	46539	38678	0	0	K02957	1	0	0	0	0	0	0	0	0	0	0	0	0	0	0	0	0	0	0	0	0	0	0	0	0	0	0	0	0	0	0	0	0	0	0	0	0	0
KAH7252213.1	1	1800500	173800	207190	121030	444310	417720	436440	1	1	K02951	1	0	0	0	0	0	0	0	0	0	0	0	0	0	0	0	0	0	0	0	0	0	0	0	0	0	0	0	0	0	0	0	0	0	0	0	0	0
KAH7252216.1	1	844.93				459.48	385.45		0	1		0	0	0	0	0	0	0	0	0	0	0	0	0	0	0	0	0	0	0	0	0	0	0	0	0	0	0	0	0	0	0	0	0	0	0	0	0	0
KAH7252224.1	1	299600	43751	52536	32683	40841	40801	88988	0	0		0	0	0	0	0	0	0	0	0	0	0	0	0	0	0	0	0	0	0	0	0	0	0	0	0	0	0	0	0	0	0	0	0	0	0	0	0	0
KAH7252226.1	1	2613	426.61		174.62	2011.7			0	0		0	0	0	0	0	0	0	0	0	0	0	0	0	0	0	0	0	0	0	0	0	0	0	0	0	0	0	0	0	0	0	0	0	0	0	0	0	0
KAH7252233.1	1	54863	9793.7	1799.3	9710.7	13559	13745	6255	0	0		0	0	0	0	0	0	0	0	0	0	0	0	0	0	0	0	0	0	0	0	0	0	0	0	0	0	0	0	0	0	0	0	0	0	0	0	0	0
KAH7252235.1	1	17087	1733.6	1148.3	3581.7		6377.1	4246.3	0	0	K01814	0	0	0	0	1	0	0	0	0	0	0	0	0	0	0	0	0	0	0	0	0	0	0	0	0	0	0	0	0	0	0	0	0	0	0	0	0	0
KAH7252244.1	1	2958.3					2958.3		0	1		0	0	0	0	0	0	0	0	0	0	0	0	0	0	0	0	0	0	0	0	0	0	0	0	0	0	0	0	0	0	0	0	0	0	0	0	0	0
KAH7252259.1	1	24921	970.63	4318.8	3078.4	2940.1	7510	6103.5	0	0	K09554	0	0	0	0	0	0	0	0	0	0	0	0	0	0	0	0	0	0	0	0	0	0	0	0	0	0	0	0	0	0	0	0	0	0	0	0	0	0
KAH7252261.1	1	29989	5580.3	6124.3	3169.2	5847.2	3598.5	5670	0	0	K06669	0	0	0	0	0	0	0	0	0	0	0	1	0	0	0	0	0	0	0	0	0	0	0	1	0	0	0	0	0	0	0	1	0	0	0	0	0	0
KAH7252262.1	1	53179	1112.3	3147.7		4332.8	36495	8091.3	0	0		0	0	0	0	0	0	0	0	0	0	0	0	0	0	0	0	0	0	0	0	0	0	0	0	0	0	0	0	0	0	0	0	0	0	0	0	0	0
KAH7252264.1	1	634860	125930	138870	36831		84399	248820	0	0	K02921	1	0	0	0	0	0	0	0	0	0	0	0	0	0	0	0	0	0	0	0	0	0	0	0	0	0	0	0	0	0	0	0	0	0	0	0	0	0
KAH7252266.1	1	616.39	288.98					327.42	0	0		0	0	0	0	0	0	0	0	0	0	0	0	0	0	0	0	0	0	0	0	0	0	0	0	0	0	0	0	0	0	0	0	0	0	0	0	0	0
KAH7252267.1	1	30585		3615.9	3499.9	7364	5736.8	10368	0	0		0	0	0	0	0	0	0	0	0	0	0	0	0	0	0	0	0	0	0	0	0	0	0	0	0	0	0	0	0	0	0	0	0	0	0	0	0	0
KAH7252268.1	1	12172	1463.9	682.52		1437.8	2313.6	6273.7	0	0		0	0	0	0	0	0	0	0	0	0	0	0	0	0	0	0	0	0	0	0	0	0	0	0	0	0	0	0	0	0	0	0	0	0	0	0	0	0
KAH7252276.1	1	268460	51912	40045	42701	45610	42051	46139	0	0	K10839	0	0	0	0	0	0	0	0	0	0	0	0	0	0	0	0	0	1	0	0	0	0	0	0	0	0	0	0	0	0	0	0	0	0	0	0	0	0
KAH7252278.1	1	369.29						369.29	0	1		0	0	0	0	0	0	0	0	0	0	0	0	0	0	0	0	0	0	0	0	0	0	0	0	0	0	0	0	0	0	0	0	0	0	0	0	0	0
KAH7252294.1	1	129400	31896	34079	11991	3169	14813	33457	0	0	K00787	0	0	0	0	0	0	0	0	0	0	0	0	0	0	0	0	0	0	0	0	0	0	0	0	0	0	0	0	0	0	0	0	0	0	0	0	0	0
KAH7252307.1	1	35730	2244.6	6242.3	2525.1	9590.9	4371.5	10756	0	0		0	0	0	0	0	0	0	0	0	0	0	0	0	0	0	0	0	0	0	0	0	0	0	0	0	0	0	0	0	0	0	0	0	0	0	0	0	0
KAH7252315.1	1	16695	3725	1012.4	108.5	2388.4	5275.5	4184.8	0	0	K11594	0	0	0	0	0	0	0	0	0	0	0	0	0	0	0	0	0	0	0	0	0	0	0	0	0	0	0	0	0	0	0	0	0	0	0	0	0	0
KAH7252316.1	1	1453.3					1453.3		0	1		0	0	0	0	0	0	0	0	0	0	0	0	0	0	0	0	0	0	0	0	0	0	0	0	0	0	0	0	0	0	0	0	0	0	0	0	0	0
KAH7252327.1	1	17984	3282.7	1478	915.06	2280.4	2102.5	7925.1	0	0	K00074	0	0	0	0	0	0	0	0	0	0	0	0	0	0	0	0	0	0	0	0	0	0	0	0	0	0	0	0	0	0	0	0	0	0	0	0	0	0
KAH7252330.1	1	10815	1851	1073.5	1236.7	2534.9	2621.1	1497.8	0	0		0	0	0	0	0	0	0	0	0	0	0	0	0	0	0	0	0	0	0	0	0	0	0	0	0	0	0	0	0	0	0	0	0	0	0	0	0	0
KAH7252332.1	1	16846			2619.9		6866.9	7359.4	0	0	K03008	0	0	0	0	0	0	1	0	0	0	0	0	0	0	0	0	0	0	0	0	0	0	0	0	0	0	0	0	0	0	0	0	0	0	0	0	0	0
KAH7252335.1	1	3299.1					1921.9	1377.2	0	1		0	0	0	0	0	0	0	0	0	0	0	0	0	0	0	0	0	0	0	0	0	0	0	0	0	0	0	0	0	0	0	0	0	0	0	0	0	0
KAH7252336.1	1	774.37				774.37			0	1	K00693	0	0	0	0	0	0	0	0	0	1	0	0	0	0	0	0	0	0	0	0	0	0	0	0	0	0	0	0	0	0	0	0	0	0	0	0	0	0
KAH7252339.1	1	118340	17831	34228	12336	10854	18954	24136	0	0	K09503	0	0	0	0	0	0	0	0	0	0	0	0	0	0	0	0	0	0	0	0	0	0	0	0	0	0	0	0	0	0	0	0	0	0	0	0	0	0
KAH7252340.1	1	798.83			299.93	197.91		300.99	0	0		0	0	0	0	0	0	0	0	0	0	0	0	0	0	0	0	0	0	0	0	0	0	0	0	0	0	0	0	0	0	0	0	0	0	0	0	0	0
KAH7252341.1	1	18248	2741	2551.2		1507.3	2620.9	8827.8	0	0	K02941	1	0	0	0	0	0	0	0	0	0	0	0	0	0	0	0	0	0	0	0	0	0	0	0	0	0	0	0	0	0	0	0	0	0	0	0	0	0
KAH7252344.1	1	35681	8271.8	8522.9	4652.5	2659.5	8383	3191.2	0	0	K01191	0	0	0	0	0	0	0	0	0	0	0	0	0	0	0	0	0	0	0	0	0	0	0	0	0	0	0	0	0	0	0	0	0	0	0	0	0	0
KAH7252354.1	1	75528	13482	13053	7062.8	8210.7	11147	22572	0	0	K03257	0	0	0	0	0	0	0	0	0	0	0	0	0	0	0	0	0	0	0	0	0	0	0	0	0	0	0	0	0	0	0	0	0	0	0	0	0	0
KAH7252356.1	1	21567	3501.7	3203.6		5029.6	5412.3	4420	0	0	K03242	0	0	0	0	0	0	0	0	0	0	0	0	0	0	0	0	0	0	0	0	0	0	0	0	0	0	0	0	0	0	0	0	0	0	0	0	0	0
KAH7252358.1	1	7543.4	2204.9	2535.4				2803.1	0	0	K14306	0	0	0	0	0	0	0	0	0	0	0	0	0	0	0	0	0	0	0	0	0	0	0	0	0	0	0	0	0	0	0	0	0	0	0	0	0	0
KAH7252359.1	1	173610	40890	48708	6224	11844	9204.7	56735	0	0		0	0	0	0	0	0	0	0	0	0	0	0	0	0	0	0	0	0	0	0	0	0	0	0	0	0	0	0	0	0	0	0	0	0	0	0	0	0
KAH7252360.1	1	52483	6390.8	9372.2	5307.8	13345	4051.6	14015	0	0	K06630	0	0	0	0	0	0	0	0	0	0	0	0	0	0	0	0	0	0	0	0	0	0	0	0	0	0	0	0	0	0	0	1	0	0	0	0	0	0
KAH7252365.1	1	1562.9				723.96	838.93		0	1		0	0	0	0	0	0	0	0	0	0	0	0	0	0	0	0	0	0	0	0	0	0	0	0	0	0	0	0	0	0	0	0	0	0	0	0	0	0
KAH7252366.1	1	1553.5	1553.5						0	-1		0	0	0	0	0	0	0	0	0	0	0	0	0	0	0	0	0	0	0	0	0	0	0	0	0	0	0	0	0	0	0	0	0	0	0	0	0	0
KAH7252368.1	1	85676	9381.7	3298.8	5954	29411	28560	9070.4	0	0	K12881	0	0	0	0	0	0	0	0	0	0	0	0	0	0	0	0	0	0	0	0	0	0	0	0	0	0	0	0	0	0	0	0	0	0	0	0	0	0
KAH7252389.1	1	59987	12576	794.84	5751.3	8517.2	16732	15616	0	0	K02136	0	1	1	1	0	0	1	0	0	0	0	0	0	0	0	0	0	0	0	0	0	0	0	0	0	0	0	0	0	0	0	0	0	0	0	0	0	0
KAH7252390.1	1	1285.7	110.72	164.44		425.72	263	321.85	0	0		0	0	0	0	0	0	0	0	0	0	0	0	0	0	0	0	0	0	0	0	0	0	0	0	0	0	0	0	0	0	0	0	0	0	0	0	0	0
KAH7252392.1	1	8141.5	2960.4				397.19	4783.9	0	0	K08794	0	0	0	0	0	0	0	0	0	0	0	0	0	0	0	0	0	0	0	0	0	0	0	0	0	0	0	0	0	0	0	0	0	0	0	0	0	0
KAH7252394.1	1	6676.4	834.71	3192.9	1762			886.73	0	0	K01892	0	0	0	0	0	0	0	0	0	0	0	0	0	0	0	0	0	0	0	0	0	0	0	0	0	0	0	0	0	0	0	0	0	0	0	0	0	0
KAH7252403.1	1	11242	3455.8		2168.2		3883.3	1735	0	0	K13509	0	0	0	0	0	0	0	0	0	0	0	0	0	0	0	0	0	0	0	0	0	0	0	0	0	0	0	0	0	0	0	0	0	0	0	0	0	0
KAH7252410.1	1	2806.4	1443.6	937.71	425.09				0	-1		0	0	0	0	0	0	0	0	0	0	0	0	0	0	0	0	0	0	0	0	0	0	0	0	0	0	0	0	0	0	0	0	0	0	0	0	0	0
KAH7252413.1	1	37003	4924.4	6701.9	2777.2	4488.2	8421.3	9690.3	0	0		0	0	0	0	0	0	0	0	0	0	0	0	0	0	0	0	0	0	0	0	0	0	0	0	0	0	0	0	0	0	0	0	0	0	0	0	0	0
KAH7252417.1	1	1090500	120500	140490	152560	241330	250680	184960	0	0		0	0	0	0	0	0	0	0	0	0	0	0	0	0	0	0	0	0	0	0	0	0	0	0	0	0	0	0	0	0	0	0	0	0	0	0	0	0
KAH7252429.1	1	147790	23875	19807	12343	25306	30305	36152	0	0		0	0	0	0	0	0	0	0	0	0	0	0	0	0	0	0	0	0	0	0	0	0	0	0	0	0	0	0	0	0	0	0	0	0	0	0	0	0
KAH7252430.1	1	4053.4	123.19	129.83	237.07	1156.6	1760.2	646.54	1	1		0	0	0	0	0	0	0	0	0	0	0	0	0	0	0	0	0	0	0	0	0	0	0	0	0	0	0	0	0	0	0	0	0	0	0	0	0	0
KAH7252434.1	1	6124.1	1310.4				2954.5	1859.2	0	0		0	0	0	0	0	0	0	0	0	0	0	0	0	0	0	0	0	0	0	0	0	0	0	0	0	0	0	0	0	0	0	0	0	0	0	0	0	0
KAH7252438.1	1	36475	6584.3	3461	2153.4	4779.2	6392.8	13104	0	0		0	0	0	0	0	0	0	0	0	0	0	0	0	0	0	0	0	0	0	0	0	0	0	0	0	0	0	0	0	0	0	0	0	0	0	0	0	0
KAH7252441.1	1	405830	37710	41088	34383	111690	117360	63592	1	1	K01070	0	0	0	0	0	0	0	0	0	0	0	0	0	0	0	0	1	0	0	1	0	0	0	0	0	0	0	0	0	0	0	0	0	0	0	0	0	0
KAH7252446.1	1	66414	17894	19044		1382.3	8206.1	19888	0	0	K01173	0	0	0	0	0	0	0	0	0	0	0	0	0	0	0	0	0	0	0	0	0	0	0	0	0	0	0	0	0	0	0	0	0	0	0	0	0	0
KAH7252452.1	1	2876.8	267.89	313.6		894.1	307.13	1094.1	0	0		0	0	0	0	0	0	0	0	0	0	0	0	0	0	0	0	0	0	0	0	0	0	0	0	0	0	0	0	0	0	0	0	0	0	0	0	0	0
KAH7252463.1	1	184770	19120	20621	22371	32158	43693	46809	0	0	K01803	0	0	0	0	1	0	0	0	0	0	0	0	1	0	0	0	1	0	0	0	0	0	0	0	0	0	0	0	0	0	0	0	0	0	0	1	0	0
KAH7252465.1	1	19917	7840.2	3772			5822.2	2482.5	0	0	K11093	0	0	0	0	0	0	0	0	0	0	0	0	0	0	0	0	0	0	0	0	0	0	0	0	0	0	0	0	0	0	0	0	0	0	0	0	0	0
KAH7252467.1	1	43183	5010.1	5836.3	2942	8602.3	7143	13650	0	0		0	0	0	0	0	0	0	0	0	0	0	0	0	0	0	0	0	0	0	0	0	0	0	0	0	0	0	0	0	0	0	0	0	0	0	0	0	0
KAH7252483.1	1	1142.6	509.34		633.25				0	-1	K10885	0	0	0	0	0	0	0	0	0	0	0	0	0	0	0	0	0	0	0	0	0	0	0	0	0	0	0	0	0	0	0	0	0	0	0	0	0	0
KAH7252485.1	1	23753	7507.9			6285	9959.7		0	0		0	0	0	0	0	0	0	0	0	0	0	0	0	0	0	0	0	0	0	0	0	0	0	0	0	0	0	0	0	0	0	0	0	0	0	0	0	0
KAH7252501.1	1	41952	6970	5775.9	10012	8740.8	6938.6	3514.9	0	0		0	0	0	0	0	0	0	0	0	0	0	0	0	0	0	0	0	0	0	0	0	0	0	0	0	0	0	0	0	0	0	0	0	0	0	0	0	0
KAH7252510.1	1	40588	6296.8	6636.7	5158.5	6949.2	8825.3	6721.4	0	0	K08502	0	0	0	0	0	0	0	0	0	0	0	0	0	0	0	0	0	0	0	0	0	0	0	0	0	0	0	0	0	0	0	0	0	0	0	0	0	0
KAH7252526.1	1	17241	5672.7	1082.6	5184.9		2335.1	2965.8	0	0	K00002	0	0	0	0	0	0	0	0	0	0	0	0	0	1	0	0	0	0	0	0	0	0	0	0	0	0	0	0	0	0	0	0	0	0	0	1	0	0
KAH7252529.1	1	2518.6	453.52	426.83			1105.7	532.55	0	0		0	0	0	0	0	0	0	0	0	0	0	0	0	0	0	0	0	0	0	0	0	0	0	0	0	0	0	0	0	0	0	0	0	0	0	0	0	0
KAH7252534.1	1	263520	32275	27233	35760	50301	60399	57553	0	0	K07375	0	0	0	0	0	0	0	0	0	0	0	0	0	0	0	0	0	0	0	0	0	0	0	0	0	0	0	0	0	0	0	0	0	0	0	0	0	0
KAH7252547.1	1	2612.2					1579.1	1033.1	0	1		0	0	0	0	0	0	0	0	0	0	0	0	0	0	0	0	0	0	0	0	0	0	0	0	0	0	0	0	0	0	0	0	0	0	0	0	0	0
KAH7252559.1	1	636380	50018	39725	66538	173950	156180	149970	1	1	K02993	1	0	0	0	0	0	0	0	0	0	0	0	0	0	0	0	0	0	0	0	0	0	0	0	0	0	0	0	0	0	0	0	0	0	0	0	0	0
KAH7252565.1	1	12560	2931	159.35	2270.9	2258	2251.5	2688.9	0	0		0	0	0	0	0	0	0	0	0	0	0	0	0	0	0	0	0	0	0	0	0	0	0	0	0	0	0	0	0	0	0	0	0	0	0	0	0	0
KAH7252568.1	1	6366.3	1957.7	1496	949.23	153.12	682.73	1127.5	0	0	K11262	0	0	0	0	0	0	0	0	0	0	0	0	0	0	0	0	0	0	0	0	0	0	0	0	0	0	0	0	0	0	0	0	0	0	0	0	0	0
KAH7252573.1	1	4069.5				1091.7	2977.8		0	1		0	0	0	0	0	0	0	0	0	0	0	0	0	0	0	0	0	0	0	0	0	0	0	0	0	0	0	0	0	0	0	0	0	0	0	0	0	0
KAH7252576.1	1	8396.7			938.44		1104.8	6353.4	0	0		0	0	0	0	0	0	0	0	0	0	0	0	0	0	0	0	0	0	0	0	0	0	0	0	0	0	0	0	0	0	0	0	0	0	0	0	0	0
KAH7252577.1	1	9468.3	2326	3067.9		2620.4		1454	0	0		0	0	0	0	0	0	0	0	0	0	0	0	0	0	0	0	0	0	0	0	0	0	0	0	0	0	0	0	0	0	0	0	0	0	0	0	0	0
KAH7252578.1	1	139640	12924	16070	11600	23753	39505	35787	1	1		0	0	0	0	0	0	0	0	0	0	0	0	0	0	0	0	0	0	0	0	0	0	0	0	0	0	0	0	0	0	0	0	0	0	0	0	0	0
KAH7252580.1	1	12499	2177.2	6478.3				3843.1	0	0		0	0	0	0	0	0	0	0	0	0	0	0	0	0	0	0	0	0	0	0	0	0	0	0	0	0	0	0	0	0	0	0	0	0	0	0	0	0
KAH7252587.1	1	45097	10230	6534.1	4857.9	4590.1	9631.5	9253.4	0	0		0	0	0	0	0	0	0	0	0	0	0	0	0	0	0	0	0	0	0	0	0	0	0	0	0	0	0	0	0	0	0	0	0	0	0	0	0	0
KAH7252594.1	1	6101	1457.6	1806.5				2837	0	0		0	0	0	0	0	0	0	0	0	0	0	0	0	0	0	0	0	0	0	0	0	0	0	0	0	0	0	0	0	0	0	0	0	0	0	0	0	0
KAH7252601.1	1	560.19					560.19		0	1		0	0	0	0	0	0	0	0	0	0	0	0	0	0	0	0	0	0	0	0	0	0	0	0	0	0	0	0	0	0	0	0	0	0	0	0	0	0
KAH7252606.1	1	7630.9	4182.8	2590.5		650.01		207.62	0	0		0	0	0	0	0	0	0	0	0	0	0	0	0	0	0	0	0	0	0	0	0	0	0	0	0	0	0	0	0	0	0	0	0	0	0	0	0	0
KAH7252607.1	1	127440	20560	17327	18456	15689	22443	32964	0	0	K01697	0	0	0	0	1	0	0	0	0	0	0	0	0	0	0	0	0	0	0	0	0	0	0	0	0	0	0	0	0	0	0	0	0	0	0	0	0	0
KAH7252615.1	1	2815.9				2815.9			0	1		0	0	0	0	0	0	0	0	0	0	0	0	0	0	0	0	0	0	0	0	0	0	0	0	0	0	0	0	0	0	0	0	0	0	0	0	0	0
KAH7252618.1	1	98307	15716	21601	10919	4338.9	11776	33957	0	0	K09578	0	0	0	0	0	0	0	0	0	0	0	0	0	0	0	0	0	0	0	0	0	0	0	0	0	0	0	0	0	0	0	0	0	0	0	0	0	0
KAH7252619.1	1	23115	2782.6	3128.9	5068.7	5054.6		7080.3	0	0	K03017	0	0	0	0	0	0	1	0	0	0	0	0	0	0	0	0	0	0	0	0	0	0	0	0	0	0	0	0	0	0	0	0	0	0	0	0	0	0
KAH7252622.1	1	1437.4	402.11	365.72	669.54				0	-1		0	0	0	0	0	0	0	0	0	0	0	0	0	0	0	0	0	0	0	0	0	0	0	0	0	0	0	0	0	0	0	0	0	0	0	0	0	0
KAH7252624.1	1	277280	43741	44534	23434	31821	55807	77947	0	0		0	0	0	0	0	0	0	0	0	0	0	0	0	0	0	0	0	0	0	0	0	0	0	0	0	0	0	0	0	0	0	0	0	0	0	0	0	0
KAH7252641.1	1	505.61	128.18	138.4	191.38	47.66			0	0		0	0	0	0	0	0	0	0	0	0	0	0	0	0	0	0	0	0	0	0	0	0	0	0	0	0	0	0	0	0	0	0	0	0	0	0	0	0
KAH7252661.1	1	2762.6	431.98	986.79	1343.9				0	-1		0	0	0	0	0	0	0	0	0	0	0	0	0	0	0	0	0	0	0	0	0	0	0	0	0	0	0	0	0	0	0	0	0	0	0	0	0	0
KAH7252663.1	1	9255.4	1935.3	2317			2205.4	2797.8	0	0		0	0	0	0	0	0	0	0	0	0	0	0	0	0	0	0	0	0	0	0	0	0	0	0	0	0	0	0	0	0	0	0	0	0	0	0	0	0
KAH7252700.1	1	12177	850.24	2348.9		6548.5		2429	0	0		0	0	0	0	0	0	0	0	0	0	0	0	0	0	0	0	0	0	0	0	0	0	0	0	0	0	0	0	0	0	0	0	0	0	0	0	0	0
KAH7252712.1	1	17682		2060.4	3105.4	3245	6041.5	3229.6	0	0		0	0	0	0	0	0	0	0	0	0	0	0	0	0	0	0	0	0	0	0	0	0	0	0	0	0	0	0	0	0	0	0	0	0	0	0	0	0
KAH7252760.1	1	2119.2				992.31		1126.9	0	1		0	0	0	0	0	0	0	0	0	0	0	0	0	0	0	0	0	0	0	0	0	0	0	0	0	0	0	0	0	0	0	0	0	0	0	0	0	0
KAH7252761.1	1	47230	7109.7	7218.8	7639.7	9394.1	11166	4701.8	0	0		0	0	0	0	0	0	0	0	0	0	0	0	0	0	0	0	0	0	0	0	0	0	0	0	0	0	0	0	0	0	0	0	0	0	0	0	0	0
KAH7256041.1	1	36674	3945.8	9413.4		3579.1		19736	0	0		0	0	0	0	0	0	0	0	0	0	0	0	0	0	0	0	0	0	0	0	0	0	0	0	0	0	0	0	0	0	0	0	0	0	0	0	0	0
KAH7256044.1	1	3354.5	937.93	986.33	306.84	566.83		556.53	0	0		0	0	0	0	0	0	0	0	0	0	0	0	0	0	0	0	0	0	0	0	0	0	0	0	0	0	0	0	0	0	0	0	0	0	0	0	0	0
KAH7256045.1	1	45767	10797	9202.1		10527	4222.2	11019	0	0		0	0	0	0	0	0	0	0	0	0	0	0	0	0	0	0	0	0	0	0	0	0	0	0	0	0	0	0	0	0	0	0	0	0	0	0	0	0
KAH7256046.1	1	512420	76655	79049	88801	98055	94081	75781	0	0		0	0	0	0	0	0	0	0	0	0	0	0	0	0	0	0	0	0	0	0	0	0	0	0	0	0	0	0	0	0	0	0	0	0	0	0	0	0
KAH7256047.1	1	7195.1	1927	619.09	1466.2	2031.3	1151.5		0	0	K00485	0	0	0	0	0	0	0	0	0	0	0	0	0	0	0	0	0	0	0	0	0	0	0	0	0	0	0	0	0	0	0	0	0	0	0	0	0	0
KAH7256048.1	1	4522.5		1985.3		1367.6		1169.7	0	0		0	0	0	0	0	0	0	0	0	0	0	0	0	0	0	0	0	0	0	0	0	0	0	0	0	0	0	0	0	0	0	0	0	0	0	0	0	0
KAH7256049.1	1	1379.6		1379.6					0	-1		0	0	0	0	0	0	0	0	0	0	0	0	0	0	0	0	0	0	0	0	0	0	0	0	0	0	0	0	0	0	0	0	0	0	0	0	0	0
KAH7256087.1	1	4065.7	419.05	1436	1765.3		42.011	403.4	0	0		0	0	0	0	0	0	0	0	0	0	0	0	0	0	0	0	0	0	0	0	0	0	0	0	0	0	0	0	0	0	0	0	0	0	0	0	0	0
KAH7256089.1	1	227410	63593	78761	34873	15653	14465	20064	-1	-1		0	0	0	0	0	0	0	0	0	0	0	0	0	0	0	0	0	0	0	0	0	0	0	0	0	0	0	0	0	0	0	0	0	0	0	0	0	0
KAH7256101.1	1	1728400	350420	351620	228250	293150	267550	237420	0	0		0	0	0	0	0	0	0	0	0	0	0	0	0	0	0	0	0	0	0	0	0	0	0	0	0	0	0	0	0	0	0	0	0	0	0	0	0	0
KAH7256121.1	1	45.876			45.876				0	-1		0	0	0	0	0	0	0	0	0	0	0	0	0	0	0	0	0	0	0	0	0	0	0	0	0	0	0	0	0	0	0	0	0	0	0	0	0	0
KAH7256149.1	1	29566	2245.9	6632.8	3831.7	8314.9		8540.8	0	0		0	0	0	0	0	0	0	0	0	0	0	0	0	0	0	0	0	0	0	0	0	0	0	0	0	0	0	0	0	0	0	0	0	0	0	0	0	0
KAH7256150.1	1	1709.8	660.47	1049.3					0	-1		0	0	0	0	0	0	0	0	0	0	0	0	0	0	0	0	0	0	0	0	0	0	0	0	0	0	0	0	0	0	0	0	0	0	0	0	0	0
KAH7256180.1	1	702.71			702.71				0	-1		0	0	0	0	0	0	0	0	0	0	0	0	0	0	0	0	0	0	0	0	0	0	0	0	0	0	0	0	0	0	0	0	0	0	0	0	0	0
KAH7256195.1	1	84292	5371	5041.2	6076.9	20611	24735	22458	1	1		0	0	0	0	0	0	0	0	0	0	0	0	0	0	0	0	0	0	0	0	0	0	0	0	0	0	0	0	0	0	0	0	0	0	0	0	0	0
KAH7256197.1	1	104.45					104.45		0	1		0	0	0	0	0	0	0	0	0	0	0	0	0	0	0	0	0	0	0	0	0	0	0	0	0	0	0	0	0	0	0	0	0	0	0	0	0	0
KAH7256200.1	1	5587.9				1929.5	1952.8	1705.5	0	1		0	0	0	0	0	0	0	0	0	0	0	0	0	0	0	0	0	0	0	0	0	0	0	0	0	0	0	0	0	0	0	0	0	0	0	0	0	0
KAH7256210.1	1	6996.3	1304.7	1135.2		532.78	2587.5	1436.1	0	0	K05349	0	0	0	0	0	0	0	0	0	1	0	0	0	0	0	0	0	0	0	0	0	0	0	0	0	0	0	1	0	0	0	0	0	0	0	0	0	0
KAH7256213.1	1	1377.1						1377.1	0	1		0	0	0	0	0	0	0	0	0	0	0	0	0	0	0	0	0	0	0	0	0	0	0	0	0	0	0	0	0	0	0	0	0	0	0	0	0	0
KAH7256216.1	1	38543		1621.4		10592	16588	9741.8	0	0	K00799	0	0	0	0	0	0	0	0	0	0	0	0	0	0	0	0	0	0	0	0	0	0	0	0	0	0	1	0	0	0	0	0	0	0	0	0	0	0
KAH7256220.1	1	249.82						249.82	0	1	K01637	0	0	0	0	0	0	0	0	0	0	0	0	0	0	0	0	1	0	0	0	0	0	0	0	0	0	0	0	0	0	0	0	0	0	0	0	0	0
KAH7256221.1	1	4284.6	713.87			3570.8			0	0		0	0	0	0	0	0	0	0	0	0	0	0	0	0	0	0	0	0	0	0	0	0	0	0	0	0	0	0	0	0	0	0	0	0	0	0	0	0
KAH7256237.1	1	6548.1	3021.1	2159.1				1367.9	0	0		0	0	0	0	0	0	0	0	0	0	0	0	0	0	0	0	0	0	0	0	0	0	0	0	0	0	0	0	0	0	0	0	0	0	0	0	0	0
KAH7256239.1	1	404520	63852	67913	59114	58989	63254	91397	0	0		0	0	0	0	0	0	0	0	0	0	0	0	0	0	0	0	0	0	0	0	0	0	0	0	0	0	0	0	0	0	0	0	0	0	0	0	0	0
KAH7256255.1	1	38318	6043.2		7380	24445		449.96	0	0		0	0	0	0	0	0	0	0	0	0	0	0	0	0	0	0	0	0	0	0	0	0	0	0	0	0	0	0	0	0	0	0	0	0	0	0	0	0
KAH7256261.1	1	14135	1780.7	4498.6	2773.9	811.23	1583.6	2686.6	0	0		0	0	0	0	0	0	0	0	0	0	0	0	0	0	0	0	0	0	0	0	0	0	0	0	0	0	0	0	0	0	0	0	0	0	0	0	0	0
KAH7256285.1	1	1447.1						1447.1	0	1		0	0	0	0	0	0	0	0	0	0	0	0	0	0	0	0	0	0	0	0	0	0	0	0	0	0	0	0	0	0	0	0	0	0	0	0	0	0
KAH7256297.1	1	29261	6826.5	4835.9	3961.3	4229	4810	4598.4	0	0		0	0	0	0	0	0	0	0	0	0	0	0	0	0	0	0	0	0	0	0	0	0	0	0	0	0	0	0	0	0	0	0	0	0	0	0	0	0
KAH7256298.1	1	11795		4572.1			3109.5	4113.7	0	0		0	0	0	0	0	0	0	0	0	0	0	0	0	0	0	0	0	0	0	0	0	0	0	0	0	0	0	0	0	0	0	0	0	0	0	0	0	0
KAH7256301.1	1	4221.3	467.35		1148	774.63	1390.8	440.53	0	0		0	0	0	0	0	0	0	0	0	0	0	0	0	0	0	0	0	0	0	0	0	0	0	0	0	0	0	0	0	0	0	0	0	0	0	0	0	0
KAH7256302.1	1	128260	18962	22845	22550	22123	21516	20263	0	0		0	0	0	0	0	0	0	0	0	0	0	0	0	0	0	0	0	0	0	0	0	0	0	0	0	0	0	0	0	0	0	0	0	0	0	0	0	0
KAH7256315.1	1	984.88		179.28		153.58		652.02	0	0		0	0	0	0	0	0	0	0	0	0	0	0	0	0	0	0	0	0	0	0	0	0	0	0	0	0	0	0	0	0	0	0	0	0	0	0	0	0
KAH7256316.1	1	3842.5	2117	765.79			959.67		0	0	K01012	0	0	0	0	0	0	0	0	0	0	0	0	0	0	0	0	0	0	0	0	0	0	0	0	0	0	0	0	0	0	0	0	0	0	0	0	0	0
KAH7256324.1	1	2374.1	72.741	289.01		1111	261.58	639.73	0	0		0	0	0	0	0	0	0	0	0	0	0	0	0	0	0	0	0	0	0	0	0	0	0	0	0	0	0	0	0	0	0	0	0	0	0	0	0	0
KAH7256328.1	1	42013	8593.1	5072.2			11969	16378	0	0		0	0	0	0	0	0	0	0	0	0	0	0	0	0	0	0	0	0	0	0	0	0	0	0	0	0	0	0	0	0	0	0	0	0	0	0	0	0
KAH7256348.1	1	1353400	269340	270770	164290	200190	207170	241630	0	0		0	0	0	0	0	0	0	0	0	0	0	0	0	0	0	0	0	0	0	0	0	0	0	0	0	0	0	0	0	0	0	0	0	0	0	0	0	0
KAH7256350.1	1	4351	2813.3	1030.2				507.55	0	0		0	0	0	0	0	0	0	0	0	0	0	0	0	0	0	0	0	0	0	0	0	0	0	0	0	0	0	0	0	0	0	0	0	0	0	0	0	0
KAH7256352.1	1	765740	76638	110360	125440	189270	181770	82262	0	0	K02894	1	0	0	0	0	0	0	0	0	0	0	0	0	0	0	0	0	0	0	0	0	0	0	0	0	0	0	0	0	0	0	0	0	0	0	0	0	0
KAH7256353.1	1	3740.8				3740.8			0	1		0	0	0	0	0	0	0	0	0	0	0	0	0	0	0	0	0	0	0	0	0	0	0	0	0	0	0	0	0	0	0	0	0	0	0	0	0	0
KAH7256357.1	1	1259900	209270	196840	117930	146110	220400	369350	0	0	K02971	1	0	0	0	0	0	0	0	0	0	0	0	0	0	0	0	0	0	0	0	0	0	0	0	0	0	0	0	0	0	0	0	0	0	0	0	0	0
KAH7256371.1	1	9563	3376.7	1121.6		3633.1		1431.6	0	0		0	0	0	0	0	0	0	0	0	0	0	0	0	0	0	0	0	0	0	0	0	0	0	0	0	0	0	0	0	0	0	0	0	0	0	0	0	0
KAH7256377.1	1	418.01	418.01						0	-1	K03030	0	0	0	0	0	0	0	0	1	0	0	0	0	0	0	0	0	0	0	0	0	0	0	0	0	0	0	0	0	0	0	0	0	0	0	0	0	0
KAH7256380.1	1	6845200	1194800	1093800	1278700	747780	1610300	919810	0	0		0	0	0	0	0	0	0	0	0	0	0	0	0	0	0	0	0	0	0	0	0	0	0	0	0	0	0	0	0	0	0	0	0	0	0	0	0	0
KAH7256385.1	1	6826.6	1810.4	3293.1				1723	0	0		0	0	0	0	0	0	0	0	0	0	0	0	0	0	0	0	0	0	0	0	0	0	0	0	0	0	0	0	0	0	0	0	0	0	0	0	0	0
KAH7256387.1	1	637.6						637.6	0	1	K05349	0	0	0	0	0	0	0	0	0	1	0	0	0	0	0	0	0	0	0	0	0	0	0	0	0	0	0	1	0	0	0	0	0	0	0	0	0	0
KAH7256388.1	1	1014300	155460	206990	91850	191560	173650	194810	0	0		0	0	0	0	0	0	0	0	0	0	0	0	0	0	0	0	0	0	0	0	0	0	0	0	0	0	0	0	0	0	0	0	0	0	0	0	0	0
KAH7256392.1	1	16006	1385.1			5542	6933.4	2145.3	0	0		0	0	0	0	0	0	0	0	0	0	0	0	0	0	0	0	0	0	0	0	0	0	0	0	0	0	0	0	0	0	0	0	0	0	0	0	0	0
KAH7256406.1	1	2731.3				1366.9	1364.4		0	1		0	0	0	0	0	0	0	0	0	0	0	0	0	0	0	0	0	0	0	0	0	0	0	0	0	0	0	0	0	0	0	0	0	0	0	0	0	0
KAH7256408.1	1	7771.7		2338.9				5432.8	0	0		0	0	0	0	0	0	0	0	0	0	0	0	0	0	0	0	0	0	0	0	0	0	0	0	0	0	0	0	0	0	0	0	0	0	0	0	0	0
KAH7256412.1	1	446400	88894	43875	77370	63298	81111	91856	0	0	K04523	0	0	0	0	0	0	0	0	0	0	0	0	0	0	0	0	0	0	0	0	0	0	0	0	0	0	0	0	0	0	0	0	0	0	0	0	0	0
KAH7256427.1	1	1393200	276640	261360	229820	171370	197520	256480	0	0		0	0	0	0	0	0	0	0	0	0	0	0	0	0	0	0	0	0	0	0	0	0	0	0	0	0	0	0	0	0	0	0	0	0	0	0	0	0
KAH7256428.1	1	50563	6782.1	5649.2	1438.4	9679.1	11251	15763	1	1		0	0	0	0	0	0	0	0	0	0	0	0	0	0	0	0	0	0	0	0	0	0	0	0	0	0	0	0	0	0	0	0	0	0	0	0	0	0
KAH7256436.1	1	3207.6				3207.6			0	1		0	0	0	0	0	0	0	0	0	0	0	0	0	0	0	0	0	0	0	0	0	0	0	0	0	0	0	0	0	0	0	0	0	0	0	0	0	0
KAH7256440.1	1	82280	21085	15252	1108.3			44835	0	0		0	0	0	0	0	0	0	0	0	0	0	0	0	0	0	0	0	0	0	0	0	0	0	0	0	0	0	0	0	0	0	0	0	0	0	0	0	0
KAH7256447.1	1	479.95		292.04				187.92	0	0	K10866	0	0	0	0	0	0	0	0	0	0	0	0	0	0	0	0	0	0	0	0	0	0	0	0	0	0	0	0	0	0	0	0	0	0	0	0	0	0
KAH7256449.1	1	902110	108950	80055	78265	185940	207260	241640	1	1		0	0	0	0	0	0	0	0	0	0	0	0	0	0	0	0	0	0	0	0	0	0	0	0	0	0	0	0	0	0	0	0	0	0	0	0	0	0
KAH7256450.1	1	28857	540.85	3101.1	661.17	10007	7212.3	7334	1	1		0	0	0	0	0	0	0	0	0	0	0	0	0	0	0	0	0	0	0	0	0	0	0	0	0	0	0	0	0	0	0	0	0	0	0	0	0	0
KAH7256451.1	1	1850.7	247.95			961.7		641.08	0	0		0	0	0	0	0	0	0	0	0	0	0	0	0	0	0	0	0	0	0	0	0	0	0	0	0	0	0	0	0	0	0	0	0	0	0	0	0	0
KAH7256455.1	1	15901	2198.2	971.38	1387.8	5420.2	2862.5	3060.8	0	0		0	0	0	0	0	0	0	0	0	0	0	0	0	0	0	0	0	0	0	0	0	0	0	0	0	0	0	0	0	0	0	0	0	0	0	0	0	0
KAH7256464.1	1	181.57	81.475	100.09					0	-1		0	0	0	0	0	0	0	0	0	0	0	0	0	0	0	0	0	0	0	0	0	0	0	0	0	0	0	0	0	0	0	0	0	0	0	0	0	0
KAH7256471.1	1	3305.2				3305.2			0	1	K01870	0	0	0	0	0	0	0	0	0	0	0	0	0	0	0	0	0	0	0	0	0	0	0	0	0	0	0	0	0	0	0	0	0	0	0	0	0	0
KAH7256473.1	1	12592	2462.2	1978	1625.3	2723	3045.7	758.08	0	0		0	0	0	0	0	0	0	0	0	0	0	0	0	0	0	0	0	0	0	0	0	0	0	0	0	0	0	0	0	0	0	0	0	0	0	0	0	0
KAH7256474.1	1	136190	31488	30552	28669	6030.9	22165	17282	0	0	K07889	0	0	0	0	0	0	0	0	0	0	0	0	0	0	0	0	0	0	0	0	0	0	0	0	0	0	0	0	0	0	0	0	0	0	0	0	1	0
KAH7256475.1	1	40805	2914.6	2571.7	1345.5	9978.6	11777	12217	1	1		0	0	0	0	0	0	0	0	0	0	0	0	0	0	0	0	0	0	0	0	0	0	0	0	0	0	0	0	0	0	0	0	0	0	0	0	0	0
KAH7256482.1	1	245350	43386	56819	36222	20455	30485	57986	0	0	K02949	1	0	0	0	0	0	0	0	0	0	0	0	0	0	0	0	0	0	0	0	0	0	0	0	0	0	0	0	0	0	0	0	0	0	0	0	0	0
KAH7256506.1	1	405450	51069	46809	30959	84548	97178	94887	1	1	K02140	0	1	0	0	0	0	0	0	0	0	0	0	0	0	0	0	0	0	0	0	0	0	0	0	0	0	0	0	0	0	0	0	0	0	0	0	0	0
KAH7256507.1	1	4165.7		4165.7					0	-1	K00008	0	0	0	0	0	0	0	0	0	0	0	0	0	0	0	0	0	0	0	0	0	0	0	0	0	0	0	0	0	0	0	0	0	0	0	0	0	0
KAH7256514.1	1	9911.9	3347.8	2986.8	895.17	234.07		2448.1	0	0	K02988	1	0	0	0	0	0	0	0	0	0	0	0	0	0	0	0	0	0	0	0	0	0	0	0	0	0	0	0	0	0	0	0	0	0	0	0	0	0
KAH7256517.1	1	10337	1613	1613.2	2092.6		5018		1	1		0	0	0	0	0	0	0	0	0	0	0	0	0	0	0	0	0	0	0	0	0	0	0	0	0	0	0	0	0	0	0	0	0	0	0	0	0	0
KAH7256519.1	1	742320	93808	94489	64502	186070	134740	168710	0	0	K00415	0	1	1	1	0	0	1	0	0	0	1	0	0	0	0	0	0	0	0	0	0	0	0	0	0	0	0	0	0	0	0	0	0	0	0	0	0	0
KAH7256520.1	1	19768	2311	4304.9	1556.5	2441.7	4582.5	4571.1	0	0		0	0	0	0	0	0	0	0	0	0	0	0	0	0	0	0	0	0	0	0	0	0	0	0	0	0	0	0	0	0	0	0	0	0	0	0	0	0
KAH7256525.1	1	47037	1899	1308.1	4071.3	8465.1	21897	9396.1	0	0	K07374	0	0	0	0	0	0	0	0	0	0	0	0	0	0	0	0	0	0	0	0	0	0	0	0	0	0	0	0	0	0	0	0	0	0	0	0	0	0
KAH7256526.1	1	776480	142270	143430	69402	140360	132270	148750	0	0	K02147	0	1	0	0	0	0	0	0	0	0	0	0	0	0	0	0	0	0	0	0	0	0	0	0	1	0	0	0	0	0	0	0	0	0	0	0	0	0
KAH7256529.1	1	504420	82499	73200	52821	74963	46296	174650	0	0	K02991	1	0	0	0	0	0	0	0	0	0	0	0	0	0	0	0	0	0	0	0	0	0	0	0	0	0	0	0	0	0	0	0	0	0	0	0	0	0
KAH7256530.1	1	547.09	14.66	87.972				444.46	0	0	K10592	0	0	0	0	0	0	0	0	0	0	0	0	0	0	0	0	0	0	0	0	0	0	0	0	0	1	0	0	0	0	0	0	0	0	0	0	0	0
KAH7256531.1	1	6055.8	1016.4	841.83		1609	651.81	1936.9	0	0		0	0	0	0	0	0	0	0	0	0	0	0	0	0	0	0	0	0	0	0	0	0	0	0	0	0	0	0	0	0	0	0	0	0	0	0	0	0
KAH7256532.1	1	2228200	158330	279240	247080	542650	520980	479970	1	1	K02995	1	0	0	0	0	0	0	0	0	0	0	0	0	0	0	0	0	0	0	0	0	0	0	0	0	0	0	0	0	0	0	0	0	0	0	0	0	0
KAH7256548.1	1	25339	10643	11159	3537.5				0	-1		0	0	0	0	0	0	0	0	0	0	0	0	0	0	0	0	0	0	0	0	0	0	0	0	0	0	0	0	0	0	0	0	0	0	0	0	0	0
KAH7256550.1	1	4737				1935.4	1700.8	1100.8	0	1		0	0	0	0	0	0	0	0	0	0	0	0	0	0	0	0	0	0	0	0	0	0	0	0	0	0	0	0	0	0	0	0	0	0	0	0	0	0
KAH7256555.1	1	2484000	529110	378410	427170	399560	348570	401150	0	0	K00128	0	0	0	0	0	0	0	0	0	0	0	0	0	0	0	0	0	0	0	0	0	0	0	0	0	0	0	0	0	0	0	0	0	0	0	1	0	0
KAH7256556.1	1	473.58						473.58	0	1		0	0	0	0	0	0	0	0	0	0	0	0	0	0	0	0	0	0	0	0	0	0	0	0	0	0	0	0	0	0	0	0	0	0	0	0	0	0
KAH7256557.1	1	3696.8	718.92			1861.6		1116.3	0	0		0	0	0	0	0	0	0	0	0	0	0	0	0	0	0	0	0	0	0	0	0	0	0	0	0	0	0	0	0	0	0	0	0	0	0	0	0	0
KAH7256559.1	1	21030	781.68			15175		5073.4	0	0		0	0	0	0	0	0	0	0	0	0	0	0	0	0	0	0	0	0	0	0	0	0	0	0	0	0	0	0	0	0	0	0	0	0	0	0	0	0
KAH7256564.1	1	634.66		634.66					0	-1		0	0	0	0	0	0	0	0	0	0	0	0	0	0	0	0	0	0	0	0	0	0	0	0	0	0	0	0	0	0	0	0	0	0	0	0	0	0
KAH7256569.1	1	144680	16634	17450	7986.2	35283	32260	35064	1	1	K08486	0	0	0	0	0	0	0	0	0	0	0	0	0	0	0	0	0	0	0	0	0	0	0	0	0	0	0	0	0	0	0	0	0	0	0	0	0	0
KAH7256574.1	1	14211	2586.8	1187.7	6121.4	3581.3		733.91	0	0		0	0	0	0	0	0	0	0	0	0	0	0	0	0	0	0	0	0	0	0	0	0	0	0	0	0	0	0	0	0	0	0	0	0	0	0	0	0
KAH7256579.1	1	1310		594.54				715.44	0	0	K15544	0	0	0	0	0	0	0	0	0	0	0	0	0	0	0	0	0	0	0	0	0	0	0	0	0	0	0	0	0	0	0	0	0	0	0	0	0	0
KAH7256581.1	1	239.05	239.05						0	-1		0	0	0	0	0	0	0	0	0	0	0	0	0	0	0	0	0	0	0	0	0	0	0	0	0	0	0	0	0	0	0	0	0	0	0	0	0	0
KAH7256587.1	1	1000900	144910	165030	116680	177130	186950	210230	0	0	K00326	0	0	0	0	0	0	0	0	0	0	0	0	0	0	0	0	0	0	0	0	0	0	0	0	0	0	0	0	0	0	0	0	0	0	0	0	0	0
KAH7256588.1	1	3203.7	868.24	1069.1	557.43			708.97	0	0		0	0	0	0	0	0	0	0	0	0	0	0	0	0	0	0	0	0	0	0	0	0	0	0	0	0	0	0	0	0	0	0	0	0	0	0	0	0
KAH7256595.1	1	1025300	121490	119860	110310	214540	235440	223680	0	0	K03283	0	0	0	0	0	0	0	0	0	0	0	0	0	0	0	0	0	0	0	0	0	0	0	0	0	0	0	0	0	0	0	0	1	0	0	0	1	0
KAH7256599.1	1	1885.6		902.07	364.78	246.51		372.2	0	0	K03006	0	0	0	0	0	0	1	0	0	0	0	0	0	0	0	0	0	0	0	0	0	0	0	0	0	0	0	0	0	0	0	0	0	0	0	0	0	0
KAH7256604.1	1	917.97		71.022		200.57		646.38	0	0		0	0	0	0	0	0	0	0	0	0	0	0	0	0	0	0	0	0	0	0	0	0	0	0	0	0	0	0	0	0	0	0	0	0	0	0	0	0
KAH7256609.1	1	7457.2	555.2	619.24			2232.1	4050.6	0	0	K01872	0	0	0	0	0	0	0	0	0	0	0	0	0	0	0	0	0	0	0	0	0	0	0	0	0	0	0	0	0	0	0	0	0	0	0	0	0	0
KAH7256611.1	1	4827.5	952.31	1206.1		501.42		2167.7	0	0	K01738	0	0	0	0	1	0	0	0	0	0	0	0	0	0	0	0	1	0	0	0	0	0	0	0	0	0	0	0	0	0	0	0	0	0	0	0	0	0
KAH7256612.1	1	36209	489.89	12836	2285.5	3125.8	5212.9	12259	0	0		0	0	0	0	0	0	0	0	0	0	0	0	0	0	0	0	0	0	0	0	0	0	0	0	0	0	0	0	0	0	0	0	0	0	0	0	0	0
KAH7256624.1	1	48409	4873.9	12837	4742.7		7543.3	18412	0	0	K03007	0	0	0	0	0	0	1	0	0	0	0	0	0	0	0	0	0	0	0	0	0	0	0	0	0	0	0	0	0	0	0	0	0	0	0	0	0	0
KAH7256635.1	1	4664.6		4664.6					0	-1	K09567	0	0	0	0	0	0	0	0	0	0	0	0	0	0	0	0	0	0	0	0	0	0	0	0	0	0	0	0	0	0	0	0	0	0	0	0	0	0
KAH7256646.1	1	23561	3974.3	6946.1	4052.3		5554.9	3033.4	0	0		0	0	0	0	0	0	0	0	0	0	0	0	0	0	0	0	0	0	0	0	0	0	0	0	0	0	0	0	0	0	0	0	0	0	0	0	0	0
KAH7256648.1	1	155550	32799	30165	25476	15695	25430	25990	0	0	K00972	0	0	0	0	0	0	0	0	0	0	0	0	0	0	0	0	0	0	0	0	0	0	0	0	0	0	0	0	0	0	0	0	0	0	0	0	0	0
KAH7256649.1	1	727940	83222	85060	81143	186110	169890	122520	0	0	K00384	0	0	0	0	0	0	0	0	0	0	0	0	0	0	0	0	0	0	0	0	0	0	0	0	0	0	0	0	0	0	0	0	0	0	0	0	0	0
KAH7256651.1	1	303.26						303.26	0	1		0	0	0	0	0	0	0	0	0	0	0	0	0	0	0	0	0	0	0	0	0	0	0	0	0	0	0	0	0	0	0	0	0	0	0	0	0	0
KAH7256653.1	1	80376	10675	7990.3	4830.1	20140	15983	20758	1	1	K14152	0	0	0	0	1	0	0	0	0	0	0	0	0	0	0	0	0	0	0	0	0	0	0	0	0	0	0	0	0	0	0	0	0	0	0	0	0	0
KAH7256655.1	1	299180	40604	40513	38920	62519	49094	67528	0	0		0	0	0	0	0	0	0	0	0	0	0	0	0	0	0	0	0	0	0	0	0	0	0	0	0	0	0	0	0	0	0	0	0	0	0	0	0	0
KAH7256657.1	1	72505	12103	2849.8	17994	13323	11480	14756	0	0	K00088	0	0	0	0	0	0	0	0	0	0	0	0	0	0	0	0	0	0	0	0	0	0	0	0	0	0	0	0	0	0	0	0	0	0	0	0	0	0
KAH7256663.1	1	4989600	606930	647070	487550	981650	1065800	1200500	0	0		0	0	0	0	0	0	0	0	0	0	0	0	0	0	0	0	0	0	0	0	0	0	0	0	0	0	0	0	0	0	0	0	0	0	0	0	0	0
KAH7256667.1	1	26559	5367.9	5591.8	6227.2	1613.6	4558.6	3199.9	0	0	K00135	0	0	0	0	0	0	0	0	0	0	0	0	0	0	0	0	0	0	1	0	0	0	0	0	0	0	0	0	0	0	0	0	0	0	0	0	0	0
KAH7256669.1	1	29245	1670.4	1619		2673.4	2792.7	20489	0	0		0	0	0	0	0	0	0	0	0	0	0	0	0	0	0	0	0	0	0	0	0	0	0	0	0	0	0	0	0	0	0	0	0	0	0	0	0	0
KAH7256670.1	1	27953	3431.4	8543.2	3002.3	5454.2	5031.9	2489.9	0	0		0	0	0	0	0	0	0	0	0	0	0	0	0	0	0	0	0	0	0	0	0	0	0	0	0	0	0	0	0	0	0	0	0	0	0	0	0	0
KAH7256679.1	1	498890	53822	57162	37986	98180	157210	94530	1	1	K02877	1	0	0	0	0	0	0	0	0	0	0	0	0	0	0	0	0	0	0	0	0	0	0	0	0	0	0	0	0	0	0	0	0	0	0	0	0	0
KAH7256686.1	1	2231000	395390	405130	326880	344890	320090	438620	0	0	K03283	0	0	0	0	0	0	0	0	0	0	0	0	0	0	0	0	0	0	0	0	0	0	0	0	0	0	0	0	0	0	0	0	1	0	0	0	1	0
KAH7256693.1	1	33702	987.45	2012	6315.8	12530	6836.1	5020.8	0	0	K01061	0	0	0	0	0	0	0	0	0	0	0	0	0	0	0	0	0	0	0	0	0	0	0	0	0	0	0	0	0	0	0	0	0	0	0	0	0	0
KAH7256698.1	1	2280.6		295.97		849.48	1135.1		0	0		0	0	0	0	0	0	0	0	0	0	0	0	0	0	0	0	0	0	0	0	0	0	0	0	0	0	0	0	0	0	0	0	0	0	0	0	0	0
KAH7256700.1	1	151350	26885	13552	25977	15735	32830	36371	0	0		0	0	0	0	0	0	0	0	0	0	0	0	0	0	0	0	0	0	0	0	0	0	0	0	0	0	0	0	0	0	0	0	0	0	0	0	0	0
KAH7256703.1	1	211480	18209	22549	45503	57944	43402	23870	0	0	K05754	0	0	0	0	0	0	0	0	0	0	0	0	0	0	0	0	0	0	0	0	0	0	0	0	0	0	0	0	0	0	0	0	0	0	0	0	1	0
KAH7256704.1	1	1982.3				1046.5		935.8	0	1		0	0	0	0	0	0	0	0	0	0	0	0	0	0	0	0	0	0	0	0	0	0	0	0	0	0	0	0	0	0	0	0	0	0	0	0	0	0
KAH7256706.1	1	7023.9			1609.5		3298.3	2116	0	0	K14403	0	0	0	0	0	0	0	0	0	0	0	0	0	0	0	0	0	0	0	0	0	0	0	0	0	0	0	0	0	0	0	0	0	0	0	0	0	0
KAH7256707.1	1	6000.7	1802.5	1145.1	1087.4			1965.6	0	0	K02154	0	1	0	0	0	0	0	0	0	0	0	0	0	0	0	0	0	0	0	0	0	0	0	0	1	0	0	0	0	0	0	0	0	0	0	0	0	0
KAH7256712.1	1	773110	129340	114930	70736	132390	127820	197900	0	0	K02137	0	1	1	1	0	0	1	0	0	0	0	0	0	0	0	0	0	0	0	0	0	0	0	0	0	0	0	0	0	0	0	0	0	0	0	0	0	0
KAH7256717.1	1	169920	45331	35209	20071	13201	16684	39428	0	0		0	0	0	0	0	0	0	0	0	0	0	0	0	0	0	0	0	0	0	0	0	0	0	0	0	0	0	0	0	0	0	0	0	0	0	0	0	0
KAH7256720.1	1	12217	4638.7	6078.9	1120.3	168.44		210.74	0	0	K13354	0	0	0	0	0	0	0	0	0	0	0	0	0	0	0	0	0	0	0	0	0	0	0	0	0	0	0	0	0	0	0	0	0	0	0	0	0	0
KAH7256722.1	1	2614400	542460	670870	468700	179680	290040	462630	0	0	K02135	0	1	1	1	0	0	1	0	0	0	0	0	0	0	0	0	0	0	0	0	0	0	0	0	0	0	0	0	0	0	0	0	0	0	0	0	0	0
KAH7256730.1	1	143850	28127	28509	12529	9917.2	16495	48268	0	0		0	0	0	0	0	0	0	0	0	0	0	0	0	0	0	0	0	0	0	0	0	0	0	0	0	0	0	0	0	0	0	0	0	0	0	0	0	0
KAH7256744.1	1	1006.1					1006.1		0	1	K10756	0	0	0	0	0	0	0	0	0	0	0	0	0	0	0	0	0	1	0	0	0	0	0	0	0	0	0	0	0	0	0	0	0	1	0	0	0	0
KAH7256745.1	1	21144	4216.2	1910.2	3130.4	4420.5	4948.9	2518.2	0	0	K01895	0	0	0	0	0	0	0	0	0	0	0	0	0	0	0	0	1	0	0	1	0	0	0	0	0	0	0	0	0	0	0	0	0	0	0	1	0	0
KAH7256764.1	1	19208	2584.6	2127.4	2923	830.27	6195.2	4547.2	0	0	K00293	0	0	0	0	1	0	0	0	0	0	0	0	0	0	0	0	0	0	0	0	0	0	0	0	0	0	0	0	0	0	0	0	0	0	0	0	0	0
KAH7256770.1	1	36485		7081.8		11693	6619.3	11091	0	0		0	0	0	0	0	0	0	0	0	0	0	0	0	0	0	0	0	0	0	0	0	0	0	0	0	0	0	0	0	0	0	0	0	0	0	0	0	0
KAH7256771.1	1	4761				3921.6		839.42	0	1	K11187	0	0	0	0	0	0	0	0	0	0	0	0	0	0	0	0	0	0	0	0	0	0	0	0	0	0	0	0	0	0	0	0	0	0	0	0	0	0
KAH7256777.1	1	582730	95291	108720	71189	96190	112960	98382	0	0	K11087	0	0	0	0	0	0	0	0	0	0	0	0	0	0	0	0	0	0	0	0	0	0	0	0	0	0	0	0	0	0	0	0	0	0	0	0	0	0
KAH7256787.1	1	1214.4				1008.2	206.2		0	1		0	0	0	0	0	0	0	0	0	0	0	0	0	0	0	0	0	0	0	0	0	0	0	0	0	0	0	0	0	0	0	0	0	0	0	0	0	0
KAH7256791.1	1	25653	3199.1	10124	1460.5	1064.4	4302.7	5501.8	0	0	K14407	0	0	0	0	0	0	0	0	0	0	0	0	0	0	0	0	0	0	0	0	0	0	0	0	0	0	0	0	0	0	0	0	0	0	0	0	0	0
KAH7256794.1	1	24816	2041.1	1659.5		8098		13018	0	0	K02127	0	1	1	1	0	0	1	0	0	0	0	0	0	0	0	0	0	0	0	0	0	0	0	0	0	0	0	0	0	0	0	0	0	0	0	0	0	0
KAH7256796.1	1	817.46						817.46	0	1	K06126	0	0	0	0	0	0	0	0	0	0	0	0	0	0	0	0	0	0	0	0	0	0	0	0	0	0	0	0	0	0	0	0	0	0	0	0	0	0
KAH7256797.1	1	5368	1176.6	1849.7	759.15	1582.5			0	0	K03935	0	1	1	1	0	0	1	0	0	0	1	0	0	0	0	0	0	0	0	0	0	0	0	0	0	0	0	0	0	0	0	0	0	0	0	0	0	0
KAH7256807.1	1	8718700	1909600	558590	969320	1440300	3179900	661000	0	0		0	0	0	0	0	0	0	0	0	0	0	0	0	0	0	0	0	0	0	0	0	0	0	0	0	0	0	0	0	0	0	0	0	0	0	0	0	0
KAH7256809.1	1	9987.9	1449	1629.2	2788.4			4121.3	0	0	K01835	0	0	0	0	0	0	0	0	0	1	0	0	0	0	0	0	0	0	0	0	0	0	0	0	0	0	0	0	0	0	0	0	0	0	0	1	0	0
KAH7256816.1	1	49162		18851		30311			0	0		0	0	0	0	0	0	0	0	0	0	0	0	0	0	0	0	0	0	0	0	0	0	0	0	0	0	0	0	0	0	0	0	0	0	0	0	0	0
KAH7256818.1	1	1264300	296620	193540	97374	216230	139110	321440	0	0	K02958	1	0	0	0	0	0	0	0	0	0	0	0	0	0	0	0	0	0	0	0	0	0	0	0	0	0	0	0	0	0	0	0	0	0	0	0	0	0
KAH7256820.1	1	232370	8962.6	20185	19614	61264	52208	70137	1	1	K07374	0	0	0	0	0	0	0	0	0	0	0	0	0	0	0	0	0	0	0	0	0	0	0	0	0	0	0	0	0	0	0	0	0	0	0	0	0	0
KAH7256821.1	1	364.89		364.89					0	-1		0	0	0	0	0	0	0	0	0	0	0	0	0	0	0	0	0	0	0	0	0	0	0	0	0	0	0	0	0	0	0	0	0	0	0	0	0	0
KAH7256833.1	1	393180	71544	59382	43401	59847	53079	105930	0	0	K01489	0	0	0	0	0	0	0	0	0	0	0	0	0	0	0	0	0	0	0	0	0	0	0	0	0	0	0	0	0	0	0	0	0	0	0	0	0	0
KAH7256846.1	1	184830	38572	39476	13641	21169	23043	48930	0	0	K00789	0	0	0	0	1	0	0	0	0	0	0	0	0	0	0	0	0	0	0	0	0	0	0	0	0	0	0	0	0	0	0	0	0	0	0	0	0	0
KAH7256853.1	1	636080	88608	68018	65758	153060	153410	107230	0	0	K01549	0	1	0	0	0	0	0	0	0	0	0	0	0	0	0	0	0	0	0	0	0	0	0	0	0	0	0	0	0	0	0	0	0	0	0	0	0	0
KAH7256861.1	1	2392						2392	0	1		0	0	0	0	0	0	0	0	0	0	0	0	0	0	0	0	0	0	0	0	0	0	0	0	0	0	0	0	0	0	0	0	0	0	0	0	0	0
KAH7256863.1	1	2731.9					2731.9		0	1		0	0	0	0	0	0	0	0	0	0	0	0	0	0	0	0	0	0	0	0	0	0	0	0	0	0	0	0	0	0	0	0	0	0	0	0	0	0
KAH7256865.1	1	567980	85407	95944	51214	132380	118820	84214	0	0		0	0	0	0	0	0	0	0	0	0	0	0	0	0	0	0	0	0	0	0	0	0	0	0	0	0	0	0	0	0	0	0	0	0	0	0	0	0
KAH7256880.1	1	28097	1670.1	5983.8	5821.4	2926.2	9252.1	2443.7	0	0	K12625	0	0	0	0	0	0	0	0	0	0	0	0	0	0	0	0	0	0	0	0	0	0	0	0	0	0	0	0	0	0	0	0	0	0	0	0	0	0
KAH7256883.1	1	2404.2	1129.7			1274.5			0	0		0	0	0	0	0	0	0	0	0	0	0	0	0	0	0	0	0	0	0	0	0	0	0	0	0	0	0	0	0	0	0	0	0	0	0	0	0	0
KAH7256887.1	1	9947.6		2466			2899.2	4582.4	0	0		0	0	0	0	0	0	0	0	0	0	0	0	0	0	0	0	0	0	0	0	0	0	0	0	0	0	0	0	0	0	0	0	0	0	0	0	0	0
KAH7256888.1	1	4056.9	4056.9						0	-1	K12627	0	0	0	0	0	0	0	0	0	0	0	0	0	0	0	0	0	0	0	0	0	0	0	0	0	0	0	0	0	0	0	0	0	0	0	0	0	0
KAH7256894.1	1	95875	32662	24157	9589.4	7705.5	7443	14318	0	0	K02141	0	1	0	0	0	0	0	0	0	0	0	0	0	0	0	0	0	0	0	0	0	0	0	0	0	0	0	0	0	0	0	0	0	0	0	0	0	0
KAH7256895.1	1	2073.4		620.79		1452.6			0	0	K19800	0	0	0	0	0	0	0	0	0	0	0	0	0	0	0	0	0	0	0	0	0	0	0	0	0	0	0	0	0	0	0	0	0	0	0	0	0	0
KAH7256899.1	1	2123.1	1072.4	1050.7					0	-1		0	0	0	0	0	0	0	0	0	0	0	0	0	0	0	0	0	0	0	0	0	0	0	0	0	0	0	0	0	0	0	0	0	0	0	0	0	0
KAH7256900.1	1	31739	5051.7	5861.6	1203.1	3257.5	5516.9	10848	0	0	K01626	0	0	0	0	1	0	0	0	0	0	0	0	0	0	0	0	0	0	0	0	0	0	0	0	0	0	0	0	0	0	0	0	0	0	0	0	0	0
KAH7256902.1	1	769.33	769.33						0	-1		0	0	0	0	0	0	0	0	0	0	0	0	0	0	0	0	0	0	0	0	0	0	0	0	0	0	0	0	0	0	0	0	0	0	0	0	0	0
KAH7256908.1	1	17354	2673.3	1883.4	365.45	4409.3	2872.5	5150.2	0	0	K16330	0	0	0	0	0	0	0	0	0	0	0	0	0	0	0	0	0	0	0	0	0	0	0	0	0	0	0	0	0	0	0	0	0	0	0	0	0	0
KAH7256910.1	1	1947.7	1271.2	70.941				605.59	0	0		0	0	0	0	0	0	0	0	0	0	0	0	0	0	0	0	0	0	0	0	0	0	0	0	0	0	0	0	0	0	0	0	0	0	0	0	0	0
KAH7256912.1	1	3687.2		2105.5				1581.8	0	0	K08054	0	0	0	0	0	0	0	0	0	0	0	0	0	0	0	0	0	0	0	0	0	0	0	0	0	0	0	0	0	0	0	0	1	0	0	0	0	0
KAH7256913.1	1	193600	27529	32279	29891	39899	48919	15081	0	0		0	0	0	0	0	0	0	0	0	0	0	0	0	0	0	0	0	0	0	0	0	0	0	0	0	0	0	0	0	0	0	0	0	0	0	0	0	0
KAH7256918.1	1	326860	58950	56195	31106	60333	38166	82112	0	0	K01507	0	1	0	0	0	0	0	0	0	0	0	0	0	0	0	0	0	0	0	0	0	0	0	0	0	0	0	0	0	0	0	0	0	0	0	0	0	0
KAH7256919.1	1	7906.6					7906.6		0	1		0	0	0	0	0	0	0	0	0	0	0	0	0	0	0	0	0	0	0	0	0	0	0	0	0	0	0	0	0	0	0	0	0	0	0	0	0	0
KAH7256922.1	1	11401	1984.8			2310.9	3763.9	3341	0	0	K00844	0	0	0	0	0	0	0	0	0	1	0	0	0	0	0	0	1	0	0	0	0	0	0	0	0	0	0	0	0	0	0	0	0	0	0	1	0	0
KAH7256923.1	1	4130.7		672.25				3458.4	0	0		0	0	0	0	0	0	0	0	0	0	0	0	0	0	0	0	0	0	0	0	0	0	0	0	0	0	0	0	0	0	0	0	0	0	0	0	0	0
KAH7256929.1	1	13155		5829.4				7325.1	0	0		0	0	0	0	0	0	0	0	0	0	0	0	0	0	0	0	0	0	0	0	0	0	0	0	0	0	0	0	0	0	0	0	0	0	0	0	0	0
KAH7256930.1	1	37533	4238	6978.8	3092.4	4876.3	5721.4	12627	0	0	K06670	0	0	0	0	0	0	0	0	0	0	0	1	0	0	0	0	0	0	0	0	0	0	0	0	0	0	0	0	0	0	0	1	0	0	0	0	0	0
KAH7256931.1	1	753490	110060	163540	78240	97920	76310	227410	0	0		0	0	0	0	0	0	0	0	0	0	0	0	0	0	0	0	0	0	0	0	0	0	0	0	0	0	0	0	0	0	0	0	0	0	0	0	0	0
KAH7256932.1	1	11149	632.54		655.14	3243.9	1796.2	4820.9	0	0		0	0	0	0	0	0	0	0	0	0	0	0	0	0	0	0	0	0	0	0	0	0	0	0	0	0	0	0	0	0	0	0	0	0	0	0	0	0
KAH7256937.1	1	38476	5526.3	8009.3	8216.5	2872	3544.2	10307	0	0		0	0	0	0	0	0	0	0	0	0	0	0	0	0	0	0	0	0	0	0	0	0	0	0	0	0	0	0	0	0	0	0	0	0	0	0	0	0
KAH7256942.1	1	9713	2383.6	2899.4		2809.4		1620.6	0	0	K00963	0	0	0	0	0	0	0	0	0	1	0	0	0	0	0	0	0	0	0	0	0	0	0	0	0	0	0	0	0	0	0	0	0	0	0	0	0	0
KAH7256955.1	1	6704.7	3591.8	3113					0	-1	K12833	0	0	0	0	0	0	0	0	0	0	0	0	0	0	0	0	0	0	0	0	0	0	0	0	0	0	0	0	0	0	0	0	0	0	0	0	0	0
KAH7256974.1	1	30535	7344.1	7078.3		7257.8		8854.8	0	0	K13993	0	0	0	0	0	0	0	0	0	0	0	0	0	0	0	0	0	0	0	0	0	0	0	0	0	0	0	0	0	0	0	0	0	0	0	0	0	0
KAH7256978.1	1	27193	817.75	1662.8	1062.5	7462.1	6179.7	10008	1	1		0	0	0	0	0	0	0	0	0	0	0	0	0	0	0	0	0	0	0	0	0	0	0	0	0	0	0	0	0	0	0	0	0	0	0	0	0	0
KAH7256979.1	1	214350	32676	32289	34342	36173	41378	37491	0	0	K03061	0	0	0	0	0	0	0	0	1	0	0	0	0	0	0	0	0	0	0	0	0	0	0	0	0	0	0	0	0	0	0	0	0	0	0	0	0	0
KAH7256982.1	1	1600.3	747.69					852.64	0	0	K00413	0	1	1	1	0	0	1	0	0	0	1	0	0	0	0	0	0	0	0	0	0	0	0	0	0	0	0	0	0	0	0	0	0	0	0	0	0	0
KAH7256985.1	1	89723	19940	22371	3721.7	9535.2	15036	19120	0	0	K02727	0	0	0	0	0	0	0	0	1	0	0	0	0	0	0	0	0	0	0	0	0	0	0	0	0	0	0	0	0	0	0	0	0	0	0	0	0	0
KAH7257012.1	1	769090	17379	13443	136100	232620	231390	138160	1	1	K01783	0	0	0	0	1	0	0	0	0	0	0	0	0	0	0	0	1	0	0	0	0	0	0	0	0	0	0	0	0	0	0	0	0	0	0	0	0	0
KAH7257013.1	1	2452.1				2452.1			0	1		0	0	0	0	0	0	0	0	0	0	0	0	0	0	0	0	0	0	0	0	0	0	0	0	0	0	0	0	0	0	0	0	0	0	0	0	0	0
KAH7257015.1	1	3466.7	1290.7	1226.7		420.19		529.22	-1	-1		0	0	0	0	0	0	0	0	0	0	0	0	0	0	0	0	0	0	0	0	0	0	0	0	0	0	0	0	0	0	0	0	0	0	0	0	0	0
KAH7257025.1	1	10196			402.59	2709.9	7083.4		0	0		0	0	0	0	0	0	0	0	0	0	0	0	0	0	0	0	0	0	0	0	0	0	0	0	0	0	0	0	0	0	0	0	0	0	0	0	0	0
KAH7257035.1	1	235330	23560	36065	24257	48518	54256	48669	0	0		0	0	0	0	0	0	0	0	0	0	0	0	0	0	0	0	0	0	0	0	0	0	0	0	0	0	0	0	0	0	0	0	0	0	0	0	0	0
KAH7257037.1	1	25197	4828.3	9282.5			5654.5	5431.8	0	0	K05757	0	0	0	0	0	0	0	0	0	0	0	0	0	0	0	0	0	0	0	0	0	0	0	0	0	0	0	0	0	0	0	0	0	0	0	0	1	0
KAH7257038.1	1	29607	5260.2	5416.2	5182.9			13747	1	1		0	0	0	0	0	0	0	0	0	0	0	0	0	0	0	0	0	0	0	0	0	0	0	0	0	0	0	0	0	0	0	0	0	0	0	0	0	0
KAH7257042.1	1	627.19					233.01	394.18	0	1		0	0	0	0	0	0	0	0	0	0	0	0	0	0	0	0	0	0	0	0	0	0	0	0	0	0	0	0	0	0	0	0	0	0	0	0	0	0
KAH7257045.1	1	432.13		432.13					0	-1		0	0	0	0	0	0	0	0	0	0	0	0	0	0	0	0	0	0	0	0	0	0	0	0	0	0	0	0	0	0	0	0	0	0	0	0	0	0
KAH7257053.1	1	27405	3935.2	3397.9	1096.2	5627.5	4776.5	8571.4	0	0	K00602	0	0	0	0	0	0	0	0	0	0	0	0	0	0	0	0	0	0	0	0	0	0	0	0	0	0	0	0	0	0	0	0	0	0	0	0	0	0
KAH7257079.1	1	1840.3						1840.3	0	1		0	0	0	0	0	0	0	0	0	0	0	0	0	0	0	0	0	0	0	0	0	0	0	0	0	0	0	0	0	0	0	0	0	0	0	0	0	0
KAH7257080.1	1	995710	239040	184500	153110	105860	95558	217640	0	0		0	0	0	0	0	0	0	0	0	0	0	0	0	0	0	0	0	0	0	0	0	0	0	0	0	0	0	0	0	0	0	0	0	0	0	0	0	0
KAH7257081.1	1	67194	10366	8467.4	6414.5	11451	11434	19060	0	0		0	0	0	0	0	0	0	0	0	0	0	0	0	0	0	0	0	0	0	0	0	0	0	0	0	0	0	0	0	0	0	0	0	0	0	0	0	0
KAH7257092.1	1	1090900	187790	115380	268350	166450	72093	280820	0	0		0	0	0	0	0	0	0	0	0	0	0	0	0	0	0	0	0	0	0	0	0	0	0	0	0	0	0	0	0	0	0	0	0	0	0	0	0	0
KAH7257093.1	1	77053	13325	11513	3278	20434	20511	7991.5	0	0	K06691	0	0	0	0	0	0	0	0	1	0	0	0	0	0	0	0	0	0	0	0	0	0	0	0	0	0	0	0	0	0	0	0	0	0	0	0	0	0
KAH7257094.1	1	2866.7		125.98				2740.7	0	0		0	0	0	0	0	0	0	0	0	0	0	0	0	0	0	0	0	0	0	0	0	0	0	0	0	0	0	0	0	0	0	0	0	0	0	0	0	0
KAH7257098.1	1	40729	2371.4	6367	9602.6		5260.1	17128	0	0	K07937	0	0	0	0	0	0	0	0	0	0	0	0	0	0	0	0	0	0	0	0	0	0	0	0	0	0	0	0	0	0	0	0	0	0	0	0	1	0
KAH7257099.1	1	4379.6		522.9	474.13	2479	903.61		0	0	K03695	0	0	0	0	0	0	0	0	0	0	0	0	0	0	0	0	0	0	0	0	0	0	0	0	0	0	0	0	0	0	0	0	0	0	0	0	0	0
KAH7257100.1	1	271120	34884	29057	20679	56905	49394	80201	1	1	K02934	1	0	0	0	0	0	0	0	0	0	0	0	0	0	0	0	0	0	0	0	0	0	0	0	0	0	0	0	0	0	0	0	0	0	0	0	0	0
KAH7257101.1	1	1639.6						1639.6	0	1		0	0	0	0	0	0	0	0	0	0	0	0	0	0	0	0	0	0	0	0	0	0	0	0	0	0	0	0	0	0	0	0	0	0	0	0	0	0
KAH7257105.1	1	37661	4561	4858.7	7113.4	15753		5374.9	0	0	K08495	0	0	0	0	0	0	0	0	0	0	0	0	0	0	0	0	0	0	0	0	0	0	0	0	0	0	0	0	0	0	0	0	0	0	0	0	0	0
KAH7257106.1	1	345240	3909	765.23	103410	95738	88116	53301	0	0	K02918	1	0	0	0	0	0	0	0	0	0	0	0	0	0	0	0	0	0	0	0	0	0	0	0	0	0	0	0	0	0	0	0	0	0	0	0	0	0
KAH7257108.1	1	7124.2	1042.3	896.09		1112.5	1066.8	3006.5	0	0		0	0	0	0	0	0	0	0	0	0	0	0	0	0	0	0	0	0	0	0	0	0	0	0	0	0	0	0	0	0	0	0	0	0	0	0	0	0
KAH7257112.1	1	2552.4	1340.6	1211.8					0	-1		0	0	0	0	0	0	0	0	0	0	0	0	0	0	0	0	0	0	0	0	0	0	0	0	0	0	0	0	0	0	0	0	0	0	0	0	0	0
KAH7257123.1	1	2865.5				906.79	1089.9	868.78	0	1	K01240	0	0	0	0	0	0	0	0	0	0	0	0	0	0	0	0	0	0	0	0	0	0	0	0	0	0	0	0	0	0	0	0	0	0	0	0	0	0
KAH7257125.1	1	1820.8	740.81	1080					0	-1		0	0	0	0	0	0	0	0	0	0	0	0	0	0	0	0	0	0	0	0	0	0	0	0	0	0	0	0	0	0	0	0	0	0	0	0	0	0
KAH7257141.1	1	283340	33395	33896	55477	57566	59801	43210	0	0	K01520	0	0	0	0	0	0	0	0	0	0	0	0	0	0	0	0	0	0	0	0	0	0	0	0	0	0	0	0	0	0	0	0	0	0	0	0	0	0
KAH7257142.1	1	774.52				774.52			0	1		0	0	0	0	0	0	0	0	0	0	0	0	0	0	0	0	0	0	0	0	0	0	0	0	0	0	0	0	0	0	0	0	0	0	0	0	0	0
KAH7257143.1	1	17244	2126.9	3407.6		2742.6	4869.7	4097.3	0	0		0	0	0	0	0	0	0	0	0	0	0	0	0	0	0	0	0	0	0	0	0	0	0	0	0	0	0	0	0	0	0	0	0	0	0	0	0	0
KAH7257147.1	1	173190	39040	39793	42954	6506.1	5240.5	39656	0	0		0	0	0	0	0	0	0	0	0	0	0	0	0	0	0	0	0	0	0	0	0	0	0	0	0	0	0	0	0	0	0	0	0	0	0	0	0	0
KAH7257150.1	1	3079		1319.6				1759.4	0	0	K13174	0	0	0	0	0	0	0	0	0	0	0	0	0	0	0	0	0	0	0	0	0	0	0	0	0	0	0	0	0	0	0	0	0	0	0	0	0	0
KAH7257157.1	1	253.41		42.272		211.13			0	0	K08773	0	0	0	0	0	0	0	0	0	0	0	0	0	0	0	0	0	0	0	0	0	0	0	0	0	0	0	0	0	0	0	0	0	0	0	0	0	0
KAH7257165.1	1	1183800	170180	173840	114050	259400	243560	222820	0	0	K02132	0	1	1	1	0	0	1	0	0	0	0	0	0	0	0	0	0	0	0	0	0	0	0	0	0	0	0	0	0	0	0	0	0	0	0	0	0	0
KAH7257166.1	1	505480	113110	96881	58325	47315	73096	116760	0	0	K02868	1	0	0	0	0	0	0	0	0	0	0	0	0	0	0	0	0	0	0	0	0	0	0	0	0	0	0	0	0	0	0	0	0	0	0	0	0	0
KAH7257167.1	1	189810	54260	35448	22998	11075	17774	48254	0	0	K11086	0	0	0	0	0	0	0	0	0	0	0	0	0	0	0	0	0	0	0	0	0	0	0	0	0	0	0	0	0	0	0	0	0	0	0	0	0	0
KAH7257168.1	1	66393	9359.5	11702	8789.5	4775.1	8014.2	23752	0	0		0	0	0	0	0	0	0	0	0	0	0	0	0	0	0	0	0	0	0	0	0	0	0	0	0	0	0	0	0	0	0	0	0	0	0	0	0	0
KAH7257170.1	1	2542.5		2542.5					0	-1		0	0	0	0	0	0	0	0	0	0	0	0	0	0	0	0	0	0	0	0	0	0	0	0	0	0	0	0	0	0	0	0	0	0	0	0	0	0
KAH7257172.1	1	13156	4383.6	2753.8			2953.2	3065.4	0	0		0	0	0	0	0	0	0	0	0	0	0	0	0	0	0	0	0	0	0	0	0	0	0	0	0	0	0	0	0	0	0	0	0	0	0	0	0	0
KAH7257183.1	1	708970	48847	40968	57147	228680	182940	150390	1	1	K07936	0	0	0	0	0	0	0	0	0	0	0	0	0	0	1	0	0	0	0	0	0	0	0	0	0	0	0	0	0	0	0	0	0	0	0	0	0	0
KAH7257184.1	1	15039	3239.9	2324.5		6073.4	3400.8		0	0		0	0	0	0	0	0	0	0	0	0	0	0	0	0	0	0	0	0	0	0	0	0	0	0	0	0	0	0	0	0	0	0	0	0	0	0	0	0
KAH7257188.1	1	575550	68963	81892	67260	115730	128270	113430	0	0		0	0	0	0	0	0	0	0	0	0	0	0	0	0	0	0	0	0	0	0	0	0	0	0	0	0	0	0	0	0	0	0	0	0	0	0	0	0
KAH7257193.1	1	24272	2669.4	2812.2	2265.2	2958.3	3965	9602.1	0	0	K01889	0	0	0	0	0	0	0	0	0	0	0	0	0	0	0	0	0	0	0	0	0	0	0	0	0	0	0	0	0	0	0	0	0	0	0	0	0	0
KAH7257196.1	1	10485			663.14	3594.4	2750.1	3477	1	1		0	0	0	0	0	0	0	0	0	0	0	0	0	0	0	0	0	0	0	0	0	0	0	0	0	0	0	0	0	0	0	0	0	0	0	0	0	0
KAH7257201.1	1	7355.1	1387.2	1667.1	1255.3			3045.4	1	1	K00033	0	0	0	0	0	0	0	0	0	0	0	0	0	0	0	0	0	0	0	0	0	0	0	0	0	0	0	0	0	0	0	0	0	0	0	0	0	0
KAH7257202.1	1	12859	848.68	1681.2	1881.1	645.21	1994.4	5808.6	0	0		0	0	0	0	0	0	0	0	0	0	0	0	0	0	0	0	0	0	0	0	0	0	0	0	0	0	0	0	0	0	0	0	0	0	0	0	0	0
KAH7257207.1	1	3476.7	2067	1409.7					0	-1	K03139	0	0	0	0	0	0	0	0	0	0	0	0	0	0	0	0	0	0	0	0	0	0	0	0	0	0	0	0	0	0	0	0	0	0	0	0	0	1
KAH7257209.1	1	51273	10382	19432	7037.5			14422	0	0		0	0	0	0	0	0	0	0	0	0	0	0	0	0	0	0	0	0	0	0	0	0	0	0	0	0	0	0	0	0	0	0	0	0	0	0	0	0
KAH7257210.1	1	64068	9700.4	13280	1592.4	9994.9	10839	18661	0	0		0	0	0	0	0	0	0	0	0	0	0	0	0	0	0	0	0	0	0	0	0	0	0	0	0	0	0	0	0	0	0	0	0	0	0	0	0	0
KAH7257214.1	1	273090				121670	151420		0	1	K03029	0	0	0	0	0	0	0	0	1	0	0	0	0	0	0	0	0	0	0	0	0	0	0	0	0	0	0	0	0	0	0	0	0	0	0	0	0	0
KAH7257216.1	1	75314	7570.9	8552.8	6952.4	3807.1	25937	22494	0	0	K03012	0	0	0	0	0	0	1	0	0	0	0	0	0	0	0	0	0	0	0	0	0	0	0	0	0	0	0	0	0	0	0	0	0	0	0	0	0	0
KAH7257222.1	1	44649	20241		13635		10772		0	0	K00793	0	0	0	0	0	0	0	0	0	0	0	0	0	0	0	0	0	0	0	0	0	0	0	0	0	0	0	0	0	0	0	0	0	0	0	0	0	0
KAH7257224.1	1	549420	84432	76543	76079	103870	117950	90553	0	0	K01836	0	0	0	0	0	0	0	0	0	0	0	0	0	0	0	0	0	0	0	0	0	0	0	0	0	0	0	0	0	0	0	0	0	0	0	0	0	0
KAH7257231.1	1	5855.7	1686	817.36	568.47	923.83	459.19	1400.9	0	0	K00294	0	0	0	0	0	0	0	0	0	0	0	0	0	0	0	0	0	0	0	0	0	0	0	0	0	0	0	0	0	0	0	0	0	0	0	0	0	0
KAH7257232.1	1	15344	4474	1991.8		4370.1	1833.5	2674.1	0	0		0	0	0	0	0	0	0	0	0	0	0	0	0	0	0	0	0	0	0	0	0	0	0	0	0	0	0	0	0	0	0	0	0	0	0	0	0	0
KAH7257239.1	1	1566.1			1566.1				0	-1		0	0	0	0	0	0	0	0	0	0	0	0	0	0	0	0	0	0	0	0	0	0	0	0	0	0	0	0	0	0	0	0	0	0	0	0	0	0
KAH7257240.1	1	228250	28755	26588	37921	40359	37880	56742	0	0	K00605	0	0	0	0	0	0	0	0	0	0	0	0	0	0	0	0	1	0	0	0	0	0	0	0	0	0	0	0	0	0	0	0	0	0	0	0	0	0
KAH7257241.1	1	12263	1270	857.15	2079.2	2192.5	2205.8	3658.8	0	0	K02144	0	1	0	0	0	0	0	0	0	0	0	0	0	0	0	0	0	0	0	0	0	0	0	0	1	0	0	0	0	0	0	0	0	0	0	0	0	0
KAH7257243.1	1	60891	10404	10043	10545	7843.1	9052.3	13004	0	0	K02940	1	0	0	0	0	0	0	0	0	0	0	0	0	0	0	0	0	0	0	0	0	0	0	0	0	0	0	0	0	0	0	0	0	0	0	0	0	0
KAH7257247.1	1	603340	60111	67238	72761	145540	129800	127890	1	1		0	0	0	0	0	0	0	0	0	0	0	0	0	0	0	0	0	0	0	0	0	0	0	0	0	0	0	0	0	0	0	0	0	0	0	0	0	0
KAH7257250.1	1	83376	6976.8	5853.2	8831.4	15236	25518	20960	1	1	K02732	0	0	0	0	0	0	0	0	1	0	0	0	0	0	0	0	0	0	0	0	0	0	0	0	0	0	0	0	0	0	0	0	0	0	0	0	0	0
KAH7257254.1	1	451610	79803	70561	65979	54370	93810	87086	0	0	K00794	0	0	0	0	0	0	0	0	0	0	0	0	0	0	0	0	0	0	0	0	0	0	0	0	0	0	0	0	0	0	0	0	0	0	0	0	0	0
KAH7257258.1	1	1525.2	583.37			941.85			0	0		0	0	0	0	0	0	0	0	0	0	0	0	0	0	0	0	0	0	0	0	0	0	0	0	0	0	0	0	0	0	0	0	0	0	0	0	0	0
KAH7257260.1	1	74891	15645	2766.5	6555.4	11834	22756	15334	0	0		0	0	0	0	0	0	0	0	0	0	0	0	0	0	0	0	0	0	0	0	0	0	0	0	0	0	0	0	0	0	0	0	0	0	0	0	0	0
KAH7257271.1	1	7954.6		6254.2	1700.3				0	-1		0	0	0	0	0	0	0	0	0	0	0	0	0	0	0	0	0	0	0	0	0	0	0	0	0	0	0	0	0	0	0	0	0	0	0	0	0	0
KAH7257274.1	1	9568.7				2160.7	4748.7	2659.3	0	1		0	0	0	0	0	0	0	0	0	0	0	0	0	0	0	0	0	0	0	0	0	0	0	0	0	0	0	0	0	0	0	0	0	0	0	0	0	0
KAH7257275.1	1	25482	4691.8	8051.5	4728.8		4474.8	3534.5	0	0		0	0	0	0	0	0	0	0	0	0	0	0	0	0	0	0	0	0	0	0	0	0	0	0	0	0	0	0	0	0	0	0	0	0	0	0	0	0
KAH7257280.1	1	1251			1251				0	-1		0	0	0	0	0	0	0	0	0	0	0	0	0	0	0	0	0	0	0	0	0	0	0	0	0	0	0	0	0	0	0	0	0	0	0	0	0	0
KAH7257281.1	1	366.21					227.63	138.58	0	1		0	0	0	0	0	0	0	0	0	0	0	0	0	0	0	0	0	0	0	0	0	0	0	0	0	0	0	0	0	0	0	0	0	0	0	0	0	0
KAH7257289.1	1	29280		6814.8		8097.4	14368		0	0	K14294	0	0	0	0	0	0	0	0	0	0	0	0	0	0	0	0	0	0	0	0	0	0	0	0	0	0	0	0	0	0	0	0	0	0	0	0	0	0
KAH7257290.1	1	119170	9219.1	8924.8	11626	32865	38892	17643	1	1	K03064	0	0	0	0	0	0	0	0	1	0	0	0	0	0	0	0	0	0	0	0	0	0	0	0	0	0	0	0	0	0	0	0	0	0	0	0	0	0
KAH7257291.1	1	33399	1689.1	2295.4	1119.7	7294.1	9219.2	11782	1	1	K00820	0	0	0	0	0	0	0	0	0	0	0	0	0	0	0	0	0	0	0	0	0	0	0	0	0	0	0	0	0	0	0	0	0	0	0	0	0	0
KAH7257293.1	1	66973	5968.3	7632	8998.7	14897	15468	14009	0	0		0	0	0	0	0	0	0	0	0	0	0	0	0	0	0	0	0	0	0	0	0	0	0	0	0	0	0	0	0	0	0	0	0	0	0	0	0	0
KAH7257295.1	1	4667.3				4667.3			0	1	K07748	0	0	0	0	0	0	0	0	0	0	0	0	0	0	0	1	0	0	0	0	0	0	0	0	0	0	0	0	0	0	0	0	0	0	0	0	0	0
KAH7257303.1	1	1392.4	543.14	572.81			70.193	206.24	-1	-1	K12854	0	0	0	0	0	0	0	0	0	0	0	0	0	0	0	0	0	0	0	0	0	0	0	0	0	0	0	0	0	0	0	0	0	0	0	0	0	0
KAH7257304.1	1	45058	5528.6	10168	3525	7076.8	4651.3	14108	0	0		0	0	0	0	0	0	0	0	0	0	0	0	0	0	0	0	0	0	0	0	0	0	0	0	0	0	0	0	0	0	0	0	0	0	0	0	0	0
KAH7257308.1	1	8842	1066.5	1916.2	790.12		1561.4	3507.8	0	0	K14015	0	0	0	0	0	0	0	0	0	0	0	0	0	0	0	0	0	0	0	0	0	0	0	0	0	0	0	0	0	0	0	0	0	0	0	0	0	0
KAH7257309.1	1	6222.4			1132.3	2084.3	3005.8		0	0	K01955	0	0	0	0	0	0	0	0	0	0	0	0	0	0	0	0	0	0	0	0	0	0	0	0	0	0	0	0	0	0	0	0	0	0	0	0	0	0
KAH7257313.1	1	17617	2699.4	734.51	1409.6	3014.4	4681.1	5077.9	1	1		0	0	0	0	0	0	0	0	0	0	0	0	0	0	0	0	0	0	0	0	0	0	0	0	0	0	0	0	0	0	0	0	0	0	0	0	0	0
KAH7257315.1	1	227720	33329	43211	7242.9	42403	11702	89830	0	0		0	0	0	0	0	0	0	0	0	0	0	0	0	0	0	0	0	0	0	0	0	0	0	0	0	0	0	0	0	0	0	0	0	0	0	0	0	0
KAH7257320.1	1	53493	7178.4	9459.7	7381.6	11098	9768.3	8607.1	0	0		0	0	0	0	0	0	0	0	0	0	0	0	0	0	0	0	0	0	0	0	0	0	0	0	0	0	0	0	0	0	0	0	0	0	0	0	0	0
KAH7257321.1	1	8369.5				4649.2		3720.3	0	1		0	0	0	0	0	0	0	0	0	0	0	0	0	0	0	0	0	0	0	0	0	0	0	0	0	0	0	0	0	0	0	0	0	0	0	0	0	0
KAH7257329.1	1	19373	4370.4	4461.4		3501.8	2780.5	4258.4	0	0		0	0	0	0	0	0	0	0	0	0	0	0	0	0	0	0	0	0	0	0	0	0	0	0	0	0	0	0	0	0	0	0	0	0	0	0	0	0
KAH7257330.1	1	507390	166940	78801	133210	61879	66563		0	0	K02920	1	0	0	0	0	0	0	0	0	0	0	0	0	0	0	0	0	0	0	0	0	0	0	0	0	0	0	0	0	0	0	0	0	0	0	0	0	0
KAH7257333.1	1	76996	14483	11396	5887.5	10047	13092	22090	0	0	K06630	0	0	0	0	0	0	0	0	0	0	0	0	0	0	0	0	0	0	0	0	0	0	0	0	0	0	0	0	0	0	0	1	0	0	0	0	0	0
KAH7257337.1	1	144560	36427	40714	13976	8592	20352	24497	0	0		0	0	0	0	0	0	0	0	0	0	0	0	0	0	0	0	0	0	0	0	0	0	0	0	0	0	0	0	0	0	0	0	0	0	0	0	0	0
KAH7257339.1	1	1112000	201410	211690	180810	131830	178010	208260	0	0	K09580	0	0	0	0	0	0	0	0	0	0	0	0	0	0	0	0	0	0	0	0	0	0	0	0	0	0	0	0	0	0	0	0	0	0	0	0	0	0
KAH7257340.1	1	42563	2281		3421.7	8033	2454.4	26373	0	0		0	0	0	0	0	0	0	0	0	0	0	0	0	0	0	0	0	0	0	0	0	0	0	0	0	0	0	0	0	0	0	0	0	0	0	0	0	0
KAH7257342.1	1	4729.4	524.46	780.16	894.29			2530.5	1	1	K01868	0	0	0	0	0	0	0	0	0	0	0	0	0	0	0	0	0	0	0	0	0	0	0	0	0	0	0	0	0	0	0	0	0	0	0	0	0	0
KAH7257357.1	1	513130	120860	102420	33281	67230	62425	126920	0	0		0	0	0	0	0	0	0	0	0	0	0	0	0	0	0	0	0	0	0	0	0	0	0	0	0	0	0	0	0	0	0	0	0	0	0	0	0	0
KAH7257358.1	1	19705	4084.6	3741.9		1899.2		9979.3	0	0		0	0	0	0	0	0	0	0	0	0	0	0	0	0	0	0	0	0	0	0	0	0	0	0	0	0	0	0	0	0	0	0	0	0	0	0	0	0
KAH7257360.1	1	7107.6	1260.7	764.41		985.93	112.05	3984.5	0	0	K05853	0	0	0	1	0	0	0	0	0	0	0	0	0	0	0	0	0	0	0	0	0	0	0	0	0	0	0	0	0	0	0	0	0	0	0	0	0	0
KAH7257363.1	1	181170	26205	21661	13892	34759	28394	56262	0	0		0	0	0	0	0	0	0	0	0	0	0	0	0	0	0	0	0	0	0	0	0	0	0	0	0	0	0	0	0	0	0	0	0	0	0	0	0	0
KAH7257374.1	1	82.06	82.06						0	-1		0	0	0	0	0	0	0	0	0	0	0	0	0	0	0	0	0	0	0	0	0	0	0	0	0	0	0	0	0	0	0	0	0	0	0	0	0	0
KAH7257375.1	1	438320	68783	87030	56183	54159	60793	111380	0	0	K02917	1	0	0	0	0	0	0	0	0	0	0	0	0	0	0	0	0	0	0	0	0	0	0	0	0	0	0	0	0	0	0	0	0	0	0	0	0	0
KAH7257380.1	1	69403	17699	8173.8	6876.1	10380	9829.6	16444	0	0	K12373	0	0	0	0	0	0	0	1	0	0	0	0	0	0	0	0	0	0	0	0	0	0	0	0	0	0	0	0	0	0	0	0	0	0	0	0	0	0
KAH7257382.1	1	525.74		525.74					0	-1	K00838	0	0	0	0	1	0	0	0	0	0	0	0	0	0	0	0	0	0	1	0	0	0	0	0	0	0	0	0	0	0	1	0	0	0	0	0	0	0
KAH7257388.1	1	4682.3		479.74			3650.9	551.68	0	0		0	0	0	0	0	0	0	0	0	0	0	0	0	0	0	0	0	0	0	0	0	0	0	0	0	0	0	0	0	0	0	0	0	0	0	0	0	0
KAH7257399.1	1	94852	11103	15374	7211.9	23216	22584	15363	0	0		0	0	0	0	0	0	0	0	0	0	0	0	0	0	0	0	0	0	0	0	0	0	0	0	0	0	0	0	0	0	0	0	0	0	0	0	0	0
KAH7257405.1	1	3933.3		1224.8				2708.5	0	0		0	0	0	0	0	0	0	0	0	0	0	0	0	0	0	0	0	0	0	0	0	0	0	0	0	0	0	0	0	0	0	0	0	0	0	0	0	0
KAH7257412.1	1	7038.3	1476.2			2318.9	840.35	2402.9	0	0	K03251	0	0	0	0	0	0	0	0	0	0	0	0	0	0	0	0	0	0	0	0	0	0	0	0	0	0	0	0	0	0	0	0	0	0	0	0	0	0
KAH7257414.1	1	39604	6147.9	6370.4	3285.8	5064.2	8309.5	10426	0	0		0	0	0	0	0	0	0	0	0	0	0	0	0	0	0	0	0	0	0	0	0	0	0	0	0	0	0	0	0	0	0	0	0	0	0	0	0	0
KAH7257418.1	1	1376.4	456.84		276.53			643.06	0	0	K17065	0	0	0	0	0	0	0	0	0	0	0	0	0	0	0	0	0	0	0	0	0	0	0	0	0	0	0	0	0	0	0	0	0	0	0	0	0	0
KAH7257420.1	1	336310	50950	9475.3	49081	71348	57804	97650	0	0	K12160	0	0	0	0	0	0	0	0	0	0	0	0	0	0	0	0	0	0	0	0	0	0	0	0	0	0	0	0	0	0	0	0	0	0	0	0	0	0
KAH7257424.1	1	14177	3401.1	2203.6		2677.5	2306.7	3588.4	0	0		0	0	0	0	0	0	0	0	0	0	0	0	0	0	0	0	0	0	0	0	0	0	0	0	0	0	0	0	0	0	0	0	0	0	0	0	0	0
KAH7257427.1	1	5513.5	1394.4	1377.7		2741.4			0	0	K02148	0	1	0	0	0	0	0	0	0	0	0	0	0	0	0	0	0	0	0	0	0	0	0	0	1	0	0	0	0	0	0	0	0	0	0	0	0	0
KAH7257428.1	1	110210	6507	14339		39310		50057	1	1	K00860	0	0	0	0	0	0	0	0	0	0	0	0	0	0	0	0	0	0	0	0	0	0	0	0	0	0	0	0	0	0	0	0	0	0	0	0	0	0
KAH7257429.1	1	14817	7384.6	3497.9		3934.6			0	0		0	0	0	0	0	0	0	0	0	0	0	0	0	0	0	0	0	0	0	0	0	0	0	0	0	0	0	0	0	0	0	0	0	0	0	0	0	0
KAH7257432.1	1	41229	6028.2	6491.6	6932.3	8546.4	6112.9	7117.2	0	0	K01881	0	0	0	0	0	0	0	0	0	0	0	0	0	0	0	0	0	0	0	0	0	0	0	0	0	0	0	0	0	0	0	0	0	0	0	0	0	0
KAH7257436.1	1	7574.3	5752.4		1821.9				0	-1		0	0	0	0	0	0	0	0	0	0	0	0	0	0	0	0	0	0	0	0	0	0	0	0	0	0	0	0	0	0	0	0	0	0	0	0	0	0
KAH7257437.1	1	2527.5	646.38	752.88	798.78			329.47	-1	-1		0	0	0	0	0	0	0	0	0	0	0	0	0	0	0	0	0	0	0	0	0	0	0	0	0	0	0	0	0	0	0	0	0	0	0	0	0	0
KAH7257443.1	1	765700	105480	142650	72009	179640	130930	134980	0	0	K03245	0	0	0	0	0	0	0	0	0	0	0	0	0	0	0	0	0	0	0	0	0	0	0	0	0	0	0	0	0	0	0	0	0	0	0	0	0	0
KAH7257446.1	1	2480600	282620	247920	276900	609480	630420	433220	1	1	K01689	0	0	0	0	1	0	0	0	0	0	0	0	0	0	0	0	1	0	0	1	0	0	0	0	0	0	0	0	0	0	0	0	0	0	0	1	0	0
KAH7257459.1	1	37537	6747.8	8654.2		7624.8	5415.4	9094.7	0	0		0	0	0	0	0	0	0	0	0	0	0	0	0	0	0	0	0	0	0	0	0	0	0	0	0	0	0	0	0	0	0	0	0	0	0	0	0	0
KAH7257463.1	1	1550.6						1550.6	0	1		0	0	0	0	0	0	0	0	0	0	0	0	0	0	0	0	0	0	0	0	0	0	0	0	0	0	0	0	0	0	0	0	0	0	0	0	0	0
KAH7257464.1	1	457.25			457.25				0	-1		0	0	0	0	0	0	0	0	0	0	0	0	0	0	0	0	0	0	0	0	0	0	0	0	0	0	0	0	0	0	0	0	0	0	0	0	0	0
KAH7257465.1	1	11754	4153.7	1817.8		2131.8	1287.2	2363.3	0	0	K00765	0	0	0	0	1	0	0	0	0	0	0	0	0	0	0	0	0	0	0	0	0	0	0	0	0	0	0	0	0	0	0	0	0	0	0	0	0	0
KAH7257477.1	1	3925.9		2377.6				1548.4	0	0		0	0	0	0	0	0	0	0	0	0	0	0	0	0	0	0	0	0	0	0	0	0	0	0	0	0	0	0	0	0	0	0	0	0	0	0	0	0
KAH7257481.1	1	58761	8005.6	10867	1378	2766.7	22232	13512	0	0		0	0	0	0	0	0	0	0	0	0	0	0	0	0	0	0	0	0	0	0	0	0	0	0	0	0	0	0	0	0	0	0	0	0	0	0	0	0
KAH7257483.1	1	98125	22946	15093	3321.4	16728	11631	28406	0	0		0	0	0	0	0	0	0	0	0	0	0	0	0	0	0	0	0	0	0	0	0	0	0	0	0	0	0	0	0	0	0	0	0	0	0	0	0	0
KAH7257493.1	1	1166.8		339.94				826.86	0	0		0	0	0	0	0	0	0	0	0	0	0	0	0	0	0	0	0	0	0	0	0	0	0	0	0	0	0	0	0	0	0	0	0	0	0	0	0	0
KAH7257496.1	1	29642	6555.4	7095.1	4505.6	3043.2	6091.6	2351.2	0	0	K05824	0	0	0	0	1	0	0	0	0	0	0	0	0	0	0	0	0	0	0	0	0	0	0	0	0	0	0	0	0	0	1	0	0	0	0	0	0	0
KAH7257497.1	1	951.64		381.7			200.63	369.31	0	0		0	0	0	0	0	0	0	0	0	0	0	0	0	0	0	0	0	0	0	0	0	0	0	0	0	0	0	0	0	0	0	0	0	0	0	0	0	0
KAH7257500.1	1	85220	14531	19172	19858	5803.6	4144.3	21712	0	0		0	0	0	0	0	0	0	0	0	0	0	0	0	0	0	0	0	0	0	0	0	0	0	0	0	0	0	0	0	0	0	0	0	0	0	0	0	0
KAH7257507.1	1	1356200	59379	62663	61931	367140	381740	423310	1	1	K03809	0	0	0	0	0	0	0	0	0	0	0	0	0	0	0	0	0	0	0	0	0	0	0	0	0	0	0	0	0	0	0	0	0	0	0	0	0	0
KAH7257509.1	1	1557.5	1557.5						0	-1		0	0	0	0	0	0	0	0	0	0	0	0	0	0	0	0	0	0	0	0	0	0	0	0	0	0	0	0	0	0	0	0	0	0	0	0	0	0
KAH7257512.1	1	1089200	124300	107830	160790	258420	256300	181580	0	0		0	0	0	0	0	0	0	0	0	0	0	0	0	0	0	0	0	0	0	0	0	0	0	0	0	0	0	0	0	0	0	0	0	0	0	0	0	0
KAH7257515.1	1	631.26		485.85				145.41	0	0		0	0	0	0	0	0	0	0	0	0	0	0	0	0	0	0	0	0	0	0	0	0	0	0	0	0	0	0	0	0	0	0	0	0	0	0	0	0
KAH7257519.1	1	1142500	163190	151230	146490	227400	230740	223410	0	0		0	0	0	0	0	0	0	0	0	0	0	0	0	0	0	0	0	0	0	0	0	0	0	0	0	0	0	0	0	0	0	0	0	0	0	0	0	0
KAH7257520.1	1	10060				5172.3		4887.8	0	1		0	0	0	0	0	0	0	0	0	0	0	0	0	0	0	0	0	0	0	0	0	0	0	0	0	0	0	0	0	0	0	0	0	0	0	0	0	0
KAH7257524.1	1	6162.8	2201.9	1937.6				2023.4	0	0	K01897	0	0	0	0	0	0	0	0	0	0	0	0	0	0	0	0	0	0	0	0	0	0	0	0	0	0	0	0	0	0	0	0	0	0	0	0	0	0
KAH7257528.1	1	145050	43229	34767	25896	6807.4	6073.3	28273	0	0		0	0	0	0	0	0	0	0	0	0	0	0	0	0	0	0	0	0	0	0	0	0	0	0	0	0	0	0	0	0	0	0	0	0	0	0	0	0
KAH7257529.1	1	41319	10394	9098.5	8209.2	1870		11747	0	0	K01647	0	0	0	0	1	0	0	0	0	0	0	0	0	0	0	0	1	0	0	0	0	0	0	0	0	0	0	0	0	1	1	0	0	0	0	0	0	0
KAH7257532.1	1	96998	21136	21969	10040	12920	12858	18074	0	0	K01535	0	1	0	0	0	0	0	0	0	0	0	0	0	0	0	0	0	0	0	0	0	0	0	0	0	0	0	0	0	0	0	0	0	0	0	0	0	0
KAH7257544.1	1	2444.1	212.41	690.75		183.46	118.88	1238.6	0	0	K00264	0	0	0	0	1	0	0	0	0	0	0	0	0	0	0	0	0	0	0	0	0	0	0	0	0	0	0	0	0	0	0	0	0	0	0	0	0	0
KAH7257574.1	1	343.71						343.71	0	1		0	0	0	0	0	0	0	0	0	0	0	0	0	0	0	0	0	0	0	0	0	0	0	0	0	0	0	0	0	0	0	0	0	0	0	0	0	0
KAH7257576.1	1	7405.7	4799.1	1169.9	1436.7				0	-1		0	0	0	0	0	0	0	0	0	0	0	0	0	0	0	0	0	0	0	0	0	0	0	0	0	0	0	0	0	0	0	0	0	0	0	0	0	0
KAH7257586.1	1	39761	5181.2	2420.7		9814.9	13153	9191.5	1	1		0	0	0	0	0	0	0	0	0	0	0	0	0	0	0	0	0	0	0	0	0	0	0	0	0	0	0	0	0	0	0	0	0	0	0	0	0	0
KAH7257587.1	1	1118.8	287.29	831.47					0	-1	K08955	0	0	0	0	0	0	0	0	0	0	0	0	0	0	0	0	0	0	0	0	0	0	0	0	0	0	0	0	0	0	0	0	0	0	0	0	0	0
KAH7257589.1	1	1380.5				759.84		620.7	0	1	K18696	0	0	0	0	0	0	0	0	0	0	0	0	0	0	0	0	0	0	0	0	0	0	0	0	0	0	0	0	0	0	0	0	0	0	0	0	0	0
KAH7257592.1	1	2578.5		1287.1				1291.4	0	0		0	0	0	0	0	0	0	0	0	0	0	0	0	0	0	0	0	0	0	0	0	0	0	0	0	0	0	0	0	0	0	0	0	0	0	0	0	0
KAH7257593.1	1	5681.5	633.67	476.42	840.96		2013.5	1716.9	1	1		0	0	0	0	0	0	0	0	0	0	0	0	0	0	0	0	0	0	0	0	0	0	0	0	0	0	0	0	0	0	0	0	0	0	0	0	0	0
KAH7257598.1	1	637420	75427	75919	78964	119700	138970	148440	0	0	K02981	1	0	0	0	0	0	0	0	0	0	0	0	0	0	0	0	0	0	0	0	0	0	0	0	0	0	0	0	0	0	0	0	0	0	0	0	0	0
KAH7257599.1	1	375510	47679	55972	31722	83151	74194	82796	0	0	K01011	0	0	0	0	0	0	0	0	0	0	0	0	0	0	0	0	0	0	0	0	0	0	0	0	0	0	0	0	0	0	0	0	0	0	0	0	0	0
KAH7257605.1	1	951700	188220	174960	88403	110780	112110	277230	0	0	K02910	1	0	0	0	0	0	0	0	0	0	0	0	0	0	0	0	0	0	0	0	0	0	0	0	0	0	0	0	0	0	0	0	0	0	0	0	0	0
KAH7257615.1	1	2876.3						2876.3	0	1		0	0	0	0	0	0	0	0	0	0	0	0	0	0	0	0	0	0	0	0	0	0	0	0	0	0	0	0	0	0	0	0	0	0	0	0	0	0
KAH7257620.1	1	150510	25990	4510.1	4326.4	49878	60436	5371.8	0	0		0	0	0	0	0	0	0	0	0	0	0	0	0	0	0	0	0	0	0	0	0	0	0	0	0	0	0	0	0	0	0	0	0	0	0	0	0	0
KAH7257621.1	1	4352.1	675.47		1203.4	1736.7		736.43	0	0	K01626	0	0	0	0	1	0	0	0	0	0	0	0	0	0	0	0	0	0	0	0	0	0	0	0	0	0	0	0	0	0	0	0	0	0	0	0	0	0
KAH7257622.1	1	8858.4	2241	1743.9			414.96	4458.5	0	0	K01792	0	0	0	0	0	0	0	0	0	0	0	0	0	0	0	0	0	0	0	0	0	0	0	0	0	0	0	0	0	0	0	0	0	0	0	1	0	0
KAH7257627.1	1	1193.1		1193.1					0	-1		0	0	0	0	0	0	0	0	0	0	0	0	0	0	0	0	0	0	0	0	0	0	0	0	0	0	0	0	0	0	0	0	0	0	0	0	0	0
KAH7257629.1	1	430560	58636	65202	29240	75972	86465	115050	0	0	K02882	1	0	0	0	0	0	0	0	0	0	0	0	0	0	0	0	0	0	0	0	0	0	0	0	0	0	0	0	0	0	0	0	0	0	0	0	0	0
KAH7257630.1	1	6437.5	1235.1	649.66	1363	1109.7	1116.9	963.05	0	0		0	0	0	0	0	0	0	0	0	0	0	0	0	0	0	0	0	0	0	0	0	0	0	0	0	0	0	0	0	0	0	0	0	0	0	0	0	0
KAH7257638.1	1	5991	2465.5	568.38	509.52	2447.6			0	0		0	0	0	0	0	0	0	0	0	0	0	0	0	0	0	0	0	0	0	0	0	0	0	0	0	0	0	0	0	0	0	0	0	0	0	0	0	0
KAH7257653.1	1	1343.9				465.22	568.96	309.71	0	1	K02906	1	0	0	0	0	0	0	0	0	0	0	0	0	0	0	0	0	0	0	0	0	0	0	0	0	0	0	0	0	0	0	0	0	0	0	0	0	0
KAH7257657.1	1	26651	998.92	144.13	5209.6	8642.8	9586.5	2068.7	0	0		0	0	0	0	0	0	0	0	0	0	0	0	0	0	0	0	0	0	0	0	0	0	0	0	0	0	0	0	0	0	0	0	0	0	0	0	0	0
KAH7257661.1	1	27858	2233.6	2284		9604.5	9023.3	4712.2	0	0		0	0	0	0	0	0	0	0	0	0	0	0	0	0	0	0	0	0	0	0	0	0	0	0	0	0	0	0	0	0	0	0	0	0	0	0	0	0
KAH7257671.1	1	131.27	131.27						0	-1	K14264	0	0	0	0	0	0	0	0	0	0	0	0	0	0	0	0	0	0	0	0	0	0	0	0	0	0	0	0	0	0	0	0	0	0	0	0	0	0
KAH7257672.1	1	19969	3714.6	3780.1	2757.5	3023	3232.4	3461.7	0	0	K00106	0	0	0	0	0	0	0	0	0	0	0	0	0	0	0	0	0	0	0	0	0	0	0	0	0	0	0	0	0	0	0	0	0	0	0	0	0	0
KAH7257689.1	1	35338	4388.1	21711	5810.7	668.89	787.32	1972.2	0	0		0	0	0	0	0	0	0	0	0	0	0	0	0	0	0	0	0	0	0	0	0	0	0	0	0	0	0	0	0	0	0	0	0	0	0	0	0	0
KAH7257706.1	1	8875.5		1130.5		1100.5		6644.4	0	0	K03241	0	0	0	0	0	0	0	0	0	0	0	0	0	0	0	0	0	0	0	0	0	0	0	0	0	0	0	0	0	0	0	0	0	0	0	0	0	0
KAH7257707.1	1	616.45						616.45	0	1		0	0	0	0	0	0	0	0	0	0	0	0	0	0	0	0	0	0	0	0	0	0	0	0	0	0	0	0	0	0	0	0	0	0	0	0	0	0
KAH7257709.1	1	163060	28900	26215	18829	26853	22156	40105	0	0		0	0	0	0	0	0	0	0	0	0	0	0	0	0	0	0	0	0	0	0	0	0	0	0	0	0	0	0	0	0	0	0	0	0	0	0	0	0
KAH7257710.1	1	6311		168.99	269.94	2038.8	2996.4	836.91	0	0	K00818	0	0	0	0	1	0	0	0	0	0	0	0	0	0	0	0	0	0	0	0	0	0	0	0	0	0	0	0	0	0	1	0	0	0	0	0	0	0
KAH7257714.1	1	88264	5836.7	12757	6471	25146	16908	21146	1	1	K05756	0	0	0	0	0	0	0	0	0	0	0	0	0	0	0	0	0	0	0	0	0	0	0	0	0	0	0	0	0	0	0	0	0	0	0	0	1	0
KAH7257720.1	1	59230	9614	4947.5	13702	11442	7430.3	12094	0	0	K03066	0	0	0	0	0	0	0	0	1	0	0	0	0	0	0	0	0	0	0	0	0	0	0	0	0	0	0	0	0	0	0	0	0	0	0	0	0	0
KAH7257727.1	1	74.619	74.619						0	-1		0	0	0	0	0	0	0	0	0	0	0	0	0	0	0	0	0	0	0	0	0	0	0	0	0	0	0	0	0	0	0	0	0	0	0	0	0	0
KAH7257734.1	1	4932.5			1275.5	1639.1		2017.9	0	0		0	0	0	0	0	0	0	0	0	0	0	0	0	0	0	0	0	0	0	0	0	0	0	0	0	0	0	0	0	0	0	0	0	0	0	0	0	0
KAH7257736.1	1	11580	5111.8	689.71	5778.6				0	-1		0	0	0	0	0	0	0	0	0	0	0	0	0	0	0	0	0	0	0	0	0	0	0	0	0	0	0	0	0	0	0	0	0	0	0	0	0	0
KAH7257746.1	1	48266	3000.9	4495.1	3924.7	14089	13744	9012.5	1	1		0	0	0	0	0	0	0	0	0	0	0	0	0	0	0	0	0	0	0	0	0	0	0	0	0	0	0	0	0	0	0	0	0	0	0	0	0	0
KAH7257748.1	1	163.26						163.26	0	1		0	0	0	0	0	0	0	0	0	0	0	0	0	0	0	0	0	0	0	0	0	0	0	0	0	0	0	0	0	0	0	0	0	0	0	0	0	0
KAH7257760.1	1	17020	3244.7	320.31	2419.9	6171.2	847.81	4016.6	0	0	K01736	0	0	0	0	1	0	0	0	0	0	0	0	0	0	0	0	0	0	0	0	0	0	0	0	0	0	0	0	0	0	0	0	0	0	0	0	0	0
KAH7257767.1	1	1804.4			1804.4				0	-1		0	0	0	0	0	0	0	0	0	0	0	0	0	0	0	0	0	0	0	0	0	0	0	0	0	0	0	0	0	0	0	0	0	0	0	0	0	0
KAH7257780.1	1	11275	3093.6	3949.6	624.25	399.15	698.89	2509.1	0	0	K17608	0	0	0	0	0	0	0	0	0	0	0	0	0	0	0	0	0	0	0	0	0	0	0	0	0	0	0	0	0	0	0	0	0	0	0	0	0	0
KAH7257782.1	1	14338	933.98	92.868		1602.3	8745.1	2963.7	0	0	K18278	0	0	0	0	0	0	0	0	0	0	0	0	0	0	0	0	0	0	0	0	0	0	0	0	0	0	0	0	0	0	0	0	0	0	0	0	0	0
KAH7257789.1	1	2798.5		794.02				2004.5	0	0		0	0	0	0	0	0	0	0	0	0	0	0	0	0	0	0	0	0	0	0	0	0	0	0	0	0	0	0	0	0	0	0	0	0	0	0	0	0
KAH7257793.1	1	662.89			132.03		351.43	179.43	0	0		0	0	0	0	0	0	0	0	0	0	0	0	0	0	0	0	0	0	0	0	0	0	0	0	0	0	0	0	0	0	0	0	0	0	0	0	0	0
KAH7257802.1	1	652.16		460.63				191.53	0	0		0	0	0	0	0	0	0	0	0	0	0	0	0	0	0	0	0	0	0	0	0	0	0	0	0	0	0	0	0	0	0	0	0	0	0	0	0	0
KAH7257809.1	1	26236	9146.5	5656.2	3526.3			7907.2	0	0		0	0	0	0	0	0	0	0	0	0	0	0	0	0	0	0	0	0	0	0	0	0	0	0	0	0	0	0	0	0	0	0	0	0	0	0	0	0
KAH7257812.1	1	19736	2314.3	1299.6	6971.2	3174	3924.2	2052.7	0	0	K07192	0	0	0	0	0	0	0	0	0	0	0	0	0	0	0	0	0	0	0	0	0	0	0	0	0	0	0	0	0	0	0	0	0	0	0	0	0	0
KAH7257842.1	1	11750				6105.2	5644.7		0	1		0	0	0	0	0	0	0	0	0	0	0	0	0	0	0	0	0	0	0	0	0	0	0	0	0	0	0	0	0	0	0	0	0	0	0	0	0	0
KAH7257880.1	1	1455.1						1455.1	0	1		0	0	0	0	0	0	0	0	0	0	0	0	0	0	0	0	0	0	0	0	0	0	0	0	0	0	0	0	0	0	0	0	0	0	0	0	0	0
KAH7257904.1	1	29634	1956.1	8235	5414.5	1953.3	6524.6	5550.6	0	0		0	0	0	0	0	0	0	0	0	0	0	0	0	0	0	0	0	0	0	0	0	0	0	0	0	0	0	0	0	0	0	0	0	0	0	0	0	0
KAH7257916.1	1	4090.8	801.92	1201.7		2087.2			0	0		0	0	0	0	0	0	0	0	0	0	0	0	0	0	0	0	0	0	0	0	0	0	0	0	0	0	0	0	0	0	0	0	0	0	0	0	0	0
KAH7257953.1	1	535.72		271.13				264.59	0	0		0	0	0	0	0	0	0	0	0	0	0	0	0	0	0	0	0	0	0	0	0	0	0	0	0	0	0	0	0	0	0	0	0	0	0	0	0	0
KAH7261553.1	1	7983.9			7983.9				0	-1		0	0	0	0	0	0	0	0	0	0	0	0	0	0	0	0	0	0	0	0	0	0	0	0	0	0	0	0	0	0	0	0	0	0	0	0	0	0
KAH7261682.1	1	13797	2136.5	1017.7	894.71	2209	2583.1	4956.5	0	0	K11808	0	0	0	0	0	0	0	0	0	0	0	0	0	0	0	0	0	0	0	0	0	0	0	0	0	0	0	0	0	0	0	0	0	0	0	0	0	0
KAH7261697.1	1	128270	19507	21969	23604	22252	20155	20786	0	0	K01424	0	0	0	0	0	0	0	0	0	0	0	0	0	0	0	0	0	0	0	0	0	0	0	0	0	0	0	0	0	0	0	0	0	0	0	0	0	0
KAH7261721.1	1	779.01	200.59	164.14			414.28		0	0		0	0	0	0	0	0	0	0	0	0	0	0	0	0	0	0	0	0	0	0	0	0	0	0	0	0	0	0	0	0	0	0	0	0	0	0	0	0
KAH7261724.1	1	663.17	393.67	269.49					0	-1		0	0	0	0	0	0	0	0	0	0	0	0	0	0	0	0	0	0	0	0	0	0	0	0	0	0	0	0	0	0	0	0	0	0	0	0	0	0
KAH7261725.1	1	2866.6	592.65	701.92				1572	0	0		0	0	0	0	0	0	0	0	0	0	0	0	0	0	0	0	0	0	0	0	0	0	0	0	0	0	0	0	0	0	0	0	0	0	0	0	0	0
KAH7261747.1	1	9250.6						9250.6	0	1	K12198	0	0	0	0	0	0	0	0	0	0	0	0	0	0	0	0	0	0	0	0	0	0	0	0	0	0	0	0	0	0	0	0	0	0	0	0	1	0
KAH7261776.1	1	732250	173250	184390	131810	45484	75379	121940	-1	-1		0	0	0	0	0	0	0	0	0	0	0	0	0	0	0	0	0	0	0	0	0	0	0	0	0	0	0	0	0	0	0	0	0	0	0	0	0	0
KAH7261791.1	1	97466	12844	12803	16487	24410	14783	16139	0	0	K01597	0	0	0	0	0	0	0	0	0	0	0	0	0	0	0	0	0	0	0	0	0	0	0	0	0	0	0	0	0	0	0	0	0	0	0	0	0	0
KAH7261793.1	1	3325.8		678.95			2646.8		0	0	K01764	0	0	0	0	0	0	0	0	0	0	0	0	0	0	0	0	0	0	0	0	0	0	0	0	0	0	0	0	0	0	0	0	0	0	0	0	0	0
KAH7261808.1	1	464.73						464.73	0	1		0	0	0	0	0	0	0	0	0	0	0	0	0	0	0	0	0	0	0	0	0	0	0	0	0	0	0	0	0	0	0	0	0	0	0	0	0	0
KAH7261816.1	1	76591	5861.7	3983.6	5546.2	26619	23147	11434	1	1		0	0	0	0	0	0	0	0	0	0	0	0	0	0	0	0	0	0	0	0	0	0	0	0	0	0	0	0	0	0	0	0	0	0	0	0	0	0
KAH7261822.1	1	3645.6	751.03	724.92		216.01	775	1178.6	0	0	K14002	0	0	0	0	0	0	0	0	0	0	0	0	0	0	0	0	0	0	0	0	0	0	0	0	0	0	0	0	0	0	0	0	0	0	0	0	0	0
KAH7261824.1	1	3281.1	536.78	1107.4			1636.9		0	0		0	0	0	0	0	0	0	0	0	0	0	0	0	0	0	0	0	0	0	0	0	0	0	0	0	0	0	0	0	0	0	0	0	0	0	0	0	0
KAH7261828.1	1	12367	1295.9		1593.2	5601.4		3876	0	0		0	0	0	0	0	0	0	0	0	0	0	0	0	0	0	0	0	0	0	0	0	0	0	0	0	0	0	0	0	0	0	0	0	0	0	0	0	0
KAH7261839.1	1	198420	18962	23561	19246	35539	44067	57041	1	1		0	0	0	0	0	0	0	0	0	0	0	0	0	0	0	0	0	0	0	0	0	0	0	0	0	0	0	0	0	0	0	0	0	0	0	0	0	0
KAH7261841.1	1	88254	9741.6	5717.2	20798	6608.9	25311	20077	0	0		0	0	0	0	0	0	0	0	0	0	0	0	0	0	0	0	0	0	0	0	0	0	0	0	0	0	0	0	0	0	0	0	0	0	0	0	0	0
KAH7261842.1	1	398720	57980	74077	81513	75042	56692	53416	0	0	K02942	1	0	0	0	0	0	0	0	0	0	0	0	0	0	0	0	0	0	0	0	0	0	0	0	0	0	0	0	0	0	0	0	0	0	0	0	0	0
KAH7261844.1	1	247020	37779	67495	48396	31183	27922	34249	0	0		0	0	0	0	0	0	0	0	0	0	0	0	0	0	0	0	0	0	0	0	0	0	0	0	0	0	0	0	0	0	0	0	0	0	0	0	0	0
KAH7261847.1	1	20358				10776	9581.5		0	1		0	0	0	0	0	0	0	0	0	0	0	0	0	0	0	0	0	0	0	0	0	0	0	0	0	0	0	0	0	0	0	0	0	0	0	0	0	0
KAH7261848.1	1	2352.8				304.5	2048.3		0	1		0	0	0	0	0	0	0	0	0	0	0	0	0	0	0	0	0	0	0	0	0	0	0	0	0	0	0	0	0	0	0	0	0	0	0	0	0	0
KAH7261854.1	1	3038	3038						0	-1		0	0	0	0	0	0	0	0	0	0	0	0	0	0	0	0	0	0	0	0	0	0	0	0	0	0	0	0	0	0	0	0	0	0	0	0	0	0
KAH7261855.1	1	800		800					0	-1		0	0	0	0	0	0	0	0	0	0	0	0	0	0	0	0	0	0	0	0	0	0	0	0	0	0	0	0	0	0	0	0	0	0	0	0	0	0
KAH7261859.1	1	19371	3434.4	2935.3	1063.5	7666.2	1411.3	2860.4	0	0		0	0	0	0	0	0	0	0	0	0	0	0	0	0	0	0	0	0	0	0	0	0	0	0	0	0	0	0	0	0	0	0	0	0	0	0	0	0
KAH7261867.1	1	1129.1		214.13				914.97	0	0		0	0	0	0	0	0	0	0	0	0	0	0	0	0	0	0	0	0	0	0	0	0	0	0	0	0	0	0	0	0	0	0	0	0	0	0	0	0
KAH7261870.1	1	8308.6	1445.9				2868	3994.8	0	0		0	0	0	0	0	0	0	0	0	0	0	0	0	0	0	0	0	0	0	0	0	0	0	0	0	0	0	0	0	0	0	0	0	0	0	0	0	0
KAH7261871.1	1	99619	11349	18313	10991	18183	22866	17917	0	0	K00615	0	0	0	0	1	0	0	0	0	0	0	0	0	0	0	0	1	0	0	0	0	0	0	0	0	0	0	0	0	0	0	0	0	0	0	0	0	0
KAH7261874.1	1	375360	71478	64146	39382	74194	64660	61502	0	0	K12845	0	0	0	0	0	0	0	0	0	0	0	0	0	0	1	0	0	0	0	0	0	0	0	0	0	0	0	0	0	0	0	0	0	0	0	0	0	0
KAH7261879.1	1	1001.8		1001.8					0	-1	K12562	0	0	0	0	0	0	0	0	0	0	0	0	0	0	0	0	0	0	0	0	0	0	0	0	0	0	0	0	0	0	0	0	0	0	0	0	1	0
KAH7261882.1	1	257.99						257.99	0	1		0	0	0	0	0	0	0	0	0	0	0	0	0	0	0	0	0	0	0	0	0	0	0	0	0	0	0	0	0	0	0	0	0	0	0	0	0	0
KAH7261885.1	1	213150	6594.6	20979	11315	71897	61070	41294	1	1		0	0	0	0	0	0	0	0	0	0	0	0	0	0	0	0	0	0	0	0	0	0	0	0	0	0	0	0	0	0	0	0	0	0	0	0	0	0
KAH7261887.1	1	10743						10743	0	1	K02730	0	0	0	0	0	0	0	0	1	0	0	0	0	0	0	0	0	0	0	0	0	0	0	0	0	0	0	0	0	0	0	0	0	0	0	0	0	0
KAH7261894.1	1	88698	16772	9072.2	8433.7	10216	23396	20808	0	0	K13566	0	0	0	0	0	0	0	0	0	0	0	0	0	0	0	0	0	0	0	0	0	0	0	0	0	0	0	0	0	0	0	0	0	0	0	0	0	0
KAH7261895.1	1	54212	6456.2	8489.7	4452.8	4646.9	6816.7	23350	0	0	K00797	0	0	0	0	0	0	0	0	0	0	0	0	0	0	0	0	0	0	0	0	0	0	0	0	0	0	0	0	0	0	0	0	0	0	0	0	0	0
KAH7261898.1	1	3270000	748870	673760	169570	1040600	226780	410440	0	0	K02866	1	0	0	0	0	0	0	0	0	0	0	0	0	0	0	0	0	0	0	0	0	0	0	0	0	0	0	0	0	0	0	0	0	0	0	0	0	0
KAH7261899.1	1	1350300	266420	192300	198310	194600	229030	269640	0	0	K02908	1	0	0	0	0	0	0	0	0	0	0	0	0	0	0	0	0	0	0	0	0	0	0	0	0	0	0	0	0	0	0	0	0	0	0	0	0	0
KAH7261900.1	1	22751	3981.2	2649.3	1663.9	4327.9	4157.2	5971.4	0	0		0	0	0	0	0	0	0	0	0	0	0	0	0	0	0	0	0	0	0	0	0	0	0	0	0	0	0	0	0	0	0	0	0	0	0	0	0	0
KAH7261906.1	1	17542	843.21	729.95		6174.1	6812.2	2982.4	0	0		0	0	0	0	0	0	0	0	0	0	0	0	0	0	0	0	0	0	0	0	0	0	0	0	0	0	0	0	0	0	0	0	0	0	0	0	0	0
KAH7261913.1	1	285940	51053	37109	42961	61239	44434	49141	0	0		0	0	0	0	0	0	0	0	0	0	0	0	0	0	0	0	0	0	0	0	0	0	0	0	0	0	0	0	0	0	0	0	0	0	0	0	0	0
KAH7261914.1	1	8382.7	2100	6282.6					0	-1	K03943	0	1	1	1	0	0	1	0	0	0	1	0	0	0	0	0	0	0	0	0	0	0	0	0	0	0	0	0	0	0	0	0	0	0	0	0	0	0
KAH7261916.1	1	29242	2811.9	1669.1	2192.1	8597.3	8146.2	5825	1	1		0	0	0	0	0	0	0	0	0	0	0	0	0	0	0	0	0	0	0	0	0	0	0	0	0	0	0	0	0	0	0	0	0	0	0	0	0	0
KAH7261922.1	1	129550	65373	55305		8868.5			0	0		0	0	0	0	0	0	0	0	0	0	0	0	0	0	0	0	0	0	0	0	0	0	0	0	0	0	0	0	0	0	0	0	0	0	0	0	0	0
KAH7261928.1	1	6566.1		4090.1				2476	0	0	K02963	1	0	0	0	0	0	0	0	0	0	0	0	0	0	0	0	0	0	0	0	0	0	0	0	0	0	0	0	0	0	0	0	0	0	0	0	0	0
KAH7261933.1	1	5974300	1586700	1510500	910780	670190	403410	892720	0	0		0	0	0	0	0	0	0	0	0	0	0	0	0	0	0	0	0	0	0	0	0	0	0	0	0	0	0	0	0	0	0	0	0	0	0	0	0	0
KAH7261937.1	1	29971	3074.2	6266.6	3459	3839.2	1118	12214	0	0	K14298	0	0	0	0	0	0	0	0	0	0	0	0	0	0	0	0	0	0	0	0	0	0	0	0	0	0	0	0	0	0	0	0	0	0	0	0	0	0
KAH7261938.1	1	5699.5		3203.2		2496.3			0	0		0	0	0	0	0	0	0	0	0	0	0	0	0	0	0	0	0	0	0	0	0	0	0	0	0	0	0	0	0	0	0	0	0	0	0	0	0	0
KAH7261951.1	1	4553300	610740	458470	633740	1011100	720600	1118700	0	0	K00417	0	1	1	1	0	0	1	0	0	0	1	0	0	0	0	0	0	0	0	0	0	0	0	0	0	0	0	0	0	0	0	0	0	0	0	0	0	0
KAH7261953.1	1	585770	90790	90977	80592	105960	105570	111870	0	0		0	0	0	0	0	0	0	0	0	0	0	0	0	0	0	0	0	0	0	0	0	0	0	0	0	0	0	0	0	0	0	0	0	0	0	0	0	0
KAH7261954.1	1	910210	150760	156090	102610	191640	188020	121070	0	0		0	0	0	0	0	0	0	0	0	0	0	0	0	0	0	0	0	0	0	0	0	0	0	0	0	0	0	0	0	0	0	0	0	0	0	0	0	0
KAH7261962.1	1	55916	6083.8	6896.4		7893	9094.2	25949	0	0	K11129	0	0	0	0	0	0	0	0	0	0	0	0	0	0	1	0	0	0	0	0	0	0	0	0	0	0	0	0	0	0	0	0	0	0	0	0	0	0
KAH7261964.1	1	45053	7480.3	5908.9	3383.8	11665	10491	6123.8	0	0		0	0	0	0	0	0	0	0	0	0	0	0	0	0	0	0	0	0	0	0	0	0	0	0	0	0	0	0	0	0	0	0	0	0	0	0	0	0
KAH7261971.1	1	47080	4696.8	5435.2	3434.1	6242.6	11251	16020	0	0		0	0	0	0	0	0	0	0	0	0	0	0	0	0	0	0	0	0	0	0	0	0	0	0	0	0	0	0	0	0	0	0	0	0	0	0	0	0
KAH7261973.1	1	1085.6		1085.6					0	-1	K01426	0	0	0	0	0	0	0	0	0	0	0	0	0	0	0	0	0	0	0	0	0	0	0	0	0	0	0	0	0	0	0	0	0	0	0	0	0	0
KAH7261979.1	1	32507	5858.5	1845.4		6802	6960.4	11040	0	0		0	0	0	0	0	0	0	0	0	0	0	0	0	0	0	0	0	0	0	0	0	0	0	0	0	0	0	0	0	0	0	0	0	0	0	0	0	0
KAH7261980.1	1	7893.6	772.47	1063.8	1527.8	1907.4	2622.2		0	0		0	0	0	0	0	0	0	0	0	0	0	0	0	0	0	0	0	0	0	0	0	0	0	0	0	0	0	0	0	0	0	0	0	0	0	0	0	0
KAH7261981.1	1	16214		2528.5		2393.1	6178.2	5114.3	0	0		0	0	0	0	0	0	0	0	0	0	0	0	0	0	0	0	0	0	0	0	0	0	0	0	0	0	0	0	0	0	0	0	0	0	0	0	0	0
KAH7262000.1	1	4377.9	226.99	414.31		1623.8		2112.8	1	1		0	0	0	0	0	0	0	0	0	0	0	0	0	0	0	0	0	0	0	0	0	0	0	0	0	0	0	0	0	0	0	0	0	0	0	0	0	0
KAH7262002.1	1	28763	5722.8	7327.3	6402.2	4972.8	4337.7		0	0	K00031	0	0	0	0	1	0	0	0	0	0	0	0	0	0	0	0	1	0	0	0	0	0	0	0	0	0	0	0	0	1	1	0	0	0	0	0	0	0
KAH7262004.1	1	18663	3201.4	3832.2	2347.9	2159.5	2443.2	4678.3	0	0		0	0	0	0	0	0	0	0	0	0	0	0	0	0	0	0	0	0	0	0	0	0	0	0	0	0	0	0	0	0	0	0	0	0	0	0	0	0
KAH7262007.1	1	327.2					327.2		0	1	K12580	0	0	0	0	0	0	0	0	0	0	0	0	0	0	0	0	0	0	0	0	0	0	0	0	0	0	0	0	0	0	0	0	0	0	0	0	0	0
KAH7262010.1	1	1309700	251780	271980	263810	107600	145250	269260	0	0		0	0	0	0	0	0	0	0	0	0	0	0	0	0	0	0	0	0	0	0	0	0	0	0	0	0	0	0	0	0	0	0	0	0	0	0	0	0
KAH7262013.1	1	342.2						342.2	0	1	K01663	0	0	0	0	1	0	0	0	0	0	0	0	0	0	0	0	0	0	0	0	0	0	0	0	0	0	0	0	0	0	0	0	0	0	0	0	0	0
KAH7262015.1	1	7203.4	1735.2	2052.5	3415.7				0	-1		0	0	0	0	0	0	0	0	0	0	0	0	0	0	0	0	0	0	0	0	0	0	0	0	0	0	0	0	0	0	0	0	0	0	0	0	0	0
KAH7262021.1	1	2333.2				1418.8	293.25	621.12	0	1		0	0	0	0	0	0	0	0	0	0	0	0	0	0	0	0	0	0	0	0	0	0	0	0	0	0	0	0	0	0	0	0	0	0	0	0	0	0
KAH7262023.1	1	508000	59053	41599	25032	121640	130040	130630	1	1	K02891	1	0	0	0	0	0	0	0	0	0	0	0	0	0	0	0	0	0	0	0	0	0	0	0	0	0	0	0	0	0	0	0	0	0	0	0	0	0
KAH7262025.1	1	6567.9	1103.7	1619.2		932.78	966.43	1945.8	0	0		0	0	0	0	0	0	0	0	0	0	0	0	0	0	0	0	0	0	0	0	0	0	0	0	0	0	0	0	0	0	0	0	0	0	0	0	0	0
KAH7262026.1	1	15023		3724.1	1979.3	4960.6	2281.9	2077	0	0		0	0	0	0	0	0	0	0	0	0	0	0	0	0	0	0	0	0	0	0	0	0	0	0	0	0	0	0	0	0	0	0	0	0	0	0	0	0
KAH7262028.1	1	163560	18692	29781	17404	22119	30798	44767	0	0		0	0	0	0	0	0	0	0	0	0	0	0	0	0	0	0	0	0	0	0	0	0	0	0	0	0	0	0	0	0	0	0	0	0	0	0	0	0
KAH7262031.1	1	17251	3850.9				2149.5	11251	0	0	K12194	0	0	0	0	0	0	0	0	0	0	0	0	0	0	0	0	0	0	0	0	0	0	0	0	0	0	0	0	0	0	0	0	0	0	0	0	1	0
KAH7262038.1	1	3802	410.06		672.14	935.19	1223.9	560.69	0	0	K01560	0	0	0	0	0	0	0	0	0	0	0	0	0	0	0	0	0	0	0	0	0	0	0	0	0	0	0	0	0	0	0	0	0	0	0	0	0	0
KAH7262043.1	1	10369	3939.9			6429.5			0	0		0	0	0	0	0	0	0	0	0	0	0	0	0	0	0	0	0	0	0	0	0	0	0	0	0	0	0	0	0	0	0	0	0	0	0	0	0	0
KAH7262051.1	1	62474	13762	19373	6870.7	6302.4	6455.1	9711	0	0	K07827	0	0	0	0	0	0	0	0	0	0	0	0	0	0	0	0	0	0	0	0	0	0	0	0	0	0	0	0	0	0	0	0	0	0	0	0	0	0
KAH7262054.1	1	14852	5906.7	4661.5	1222.4	1822	1239.5		0	0	K00698	0	0	0	0	0	0	0	0	0	0	0	0	0	0	0	0	0	0	0	0	0	0	0	0	0	0	0	0	0	0	0	0	0	0	0	0	0	0
KAH7262055.1	1	1715.4				1715.4			0	1	K10579	0	0	0	0	0	0	0	0	0	0	0	0	0	0	0	0	0	0	0	0	0	0	0	0	0	1	0	0	0	0	0	0	0	0	0	0	0	0
KAH7262056.1	1	368780	49075	40561	50367	99717	80795	48266	0	0	K00053	0	0	0	0	1	0	0	0	0	0	0	0	0	0	0	0	0	0	0	0	0	0	0	0	0	0	0	0	0	0	1	0	0	0	0	0	0	0
KAH7262059.1	1	39522	6968.4	10123		11575	6876.1	3980.6	0	0	K00147	0	0	0	0	1	0	0	0	0	0	0	0	0	0	0	0	0	0	0	0	0	0	0	0	0	0	0	0	0	0	0	0	0	0	0	0	0	0
KAH7262060.1	1	25067	3660.1	4401.9	978.98	6122.6	5934.3	3968.9	0	0	K07466	0	0	0	0	0	0	0	0	0	0	0	0	0	0	0	0	0	1	0	0	0	0	0	0	0	0	0	0	0	0	0	0	0	1	0	0	0	0
KAH7262062.1	1	572.28		572.28					0	-1		0	0	0	0	0	0	0	0	0	0	0	0	0	0	0	0	0	0	0	0	0	0	0	0	0	0	0	0	0	0	0	0	0	0	0	0	0	0
KAH7262067.1	1	13612		678.19		4387.5	5046.9	3499.5	0	0	K12763	0	0	0	0	0	0	0	0	0	0	0	0	0	0	0	0	0	0	0	0	0	0	0	1	0	0	0	0	0	0	0	0	0	0	0	0	0	0
KAH7262077.1	1	38046	4371.9	6782.3	5874.7	8237.3	6816	5964.2	0	0	K01867	0	0	0	0	0	0	0	0	0	0	0	0	0	0	0	0	0	0	0	0	0	0	0	0	0	0	0	0	0	0	0	0	0	0	0	0	0	0
KAH7262085.1	1	113210	30337	29429	1209.9	20678	15923	15636	0	0		0	0	0	0	0	0	0	0	0	0	0	0	0	0	0	0	0	0	0	0	0	0	0	0	0	0	0	0	0	0	0	0	0	0	0	0	0	0
KAH7262095.1	1	1737.1	1737.1						0	-1		0	0	0	0	0	0	0	0	0	0	0	0	0	0	0	0	0	0	0	0	0	0	0	0	0	0	0	0	0	0	0	0	0	0	0	0	0	0
KAH7262101.1	1	785890	164280	144410	105330	110890	141820	119160	0	0		0	0	0	0	0	0	0	0	0	0	0	0	0	0	0	0	0	0	0	0	0	0	0	0	0	0	0	0	0	0	0	0	0	0	0	0	0	0
KAH7262105.1	1	3787.8	3787.8						0	-1		0	0	0	0	0	0	0	0	0	0	0	0	0	0	0	0	0	0	0	0	0	0	0	0	0	0	0	0	0	0	0	0	0	0	0	0	0	0
KAH7262116.1	1	7469.8		7343.3				126.5	0	0		0	0	0	0	0	0	0	0	0	0	0	0	0	0	0	0	0	0	0	0	0	0	0	0	0	0	0	0	0	0	0	0	0	0	0	0	0	0
KAH7262119.1	1	121690	24350	16157		25596	20785	34803	0	0		0	0	0	0	0	0	0	0	0	0	0	0	0	0	0	0	0	0	0	0	0	0	0	0	0	0	0	0	0	0	0	0	0	0	0	0	0	0
KAH7262121.1	1	354080	70923	50787	40894	54980	42158	94341	0	0		0	0	0	0	0	0	0	0	0	0	0	0	0	0	0	0	0	0	0	0	0	0	0	0	0	0	0	0	0	0	0	0	0	0	0	0	0	0
KAH7262122.1	1	6661.6	1458.1	3055.2				2148.3	0	0		0	0	0	0	0	0	0	0	0	0	0	0	0	0	0	0	0	0	0	0	0	0	0	0	0	0	0	0	0	0	0	0	0	0	0	0	0	0
KAH7262124.1	1	52658	10211	10331	11200	8152.9	7975.5	4786.9	0	0		0	0	0	0	0	0	0	0	0	0	0	0	0	0	0	0	0	0	0	0	0	0	0	0	0	0	0	0	0	0	0	0	0	0	0	0	0	0
KAH7262130.1	1	6490.4	2666.9		3823.4				0	-1		0	0	0	0	0	0	0	0	0	0	0	0	0	0	0	0	0	0	0	0	0	0	0	0	0	0	0	0	0	0	0	0	0	0	0	0	0	0
KAH7262133.1	1	2607.9			918.78	752.22	936.85		0	0	K01254	0	0	0	0	0	0	0	0	0	0	0	0	0	0	0	0	0	0	0	0	0	0	0	0	0	0	0	0	0	0	0	0	0	0	0	0	0	0
KAH7262141.1	1	49974	10668	14704	3789.9		8175.9	12637	0	0		0	0	0	0	0	0	0	0	0	0	0	0	0	0	0	0	0	0	0	0	0	0	0	0	0	0	0	0	0	0	0	0	0	0	0	0	0	0
KAH7262145.1	1	3968.2	428.2	112.71	394.62	621.74	882.33	1528.6	0	0	K17450	0	0	0	0	1	0	0	0	0	0	0	0	0	0	0	0	0	0	0	0	0	0	0	0	0	0	0	0	0	0	1	0	0	0	0	0	0	0
KAH7262146.1	1	129890	13456	11806	6273.8	34418	24097	39839	1	1	K00121	0	0	0	0	0	0	0	0	0	0	0	0	0	1	0	0	1	0	1	1	0	0	0	0	0	0	0	0	0	0	0	0	0	0	0	1	0	0
KAH7262149.1	1	229.14	21.507	32.627		175.01			1	1	K01469	0	0	0	0	0	0	0	0	0	0	0	0	0	0	0	0	0	0	0	0	0	0	0	0	0	0	0	0	0	0	0	0	0	0	0	0	0	0
KAH7262155.1	1	59521	8365.3	6440.2	7295.9	11350	17894	8175.9	0	0		0	0	0	0	0	0	0	0	0	0	0	0	0	0	0	0	0	0	0	0	0	0	0	0	0	0	0	0	0	0	0	0	0	0	0	0	0	0
KAH7262157.1	1	133370	11009	19432	13306	46570	10900	32156	0	0	K01915	0	0	0	0	1	0	0	0	0	0	0	0	0	0	0	0	0	0	0	0	0	0	0	0	0	0	0	0	0	0	0	0	0	0	0	0	0	0
KAH7262159.1	1	76468	14835	18122	10308	7840.4	13284	12078	0	0	K00288	0	0	0	0	0	0	0	0	0	0	0	0	0	0	0	0	0	0	0	0	0	0	0	0	0	0	0	0	0	0	0	0	0	0	0	0	0	0
KAH7262160.1	1	119120	14575	19007	13357	19437	22885	29856	0	0	K03246	0	0	0	0	0	0	0	0	0	0	0	0	0	0	0	0	0	0	0	0	0	0	0	0	0	0	0	0	0	0	0	0	0	0	0	0	0	0
KAH7262161.1	1	1504.6	750.86				753.78		0	0		0	0	0	0	0	0	0	0	0	0	0	0	0	0	0	0	0	0	0	0	0	0	0	0	0	0	0	0	0	0	0	0	0	0	0	0	0	0
KAH7262164.1	1	57764	13681	7510.3	7303	10628	8465.9	10175	0	0	K10591	0	0	0	0	0	0	0	0	0	0	0	0	0	0	0	0	0	0	0	0	0	0	0	0	0	1	0	0	0	0	0	0	0	0	0	0	1	0
KAH7262177.1	1	2251.1				727.21		1523.9	0	1		0	0	0	0	0	0	0	0	0	0	0	0	0	0	0	0	0	0	0	0	0	0	0	0	0	0	0	0	0	0	0	0	0	0	0	0	0	0
KAH7262178.1	1	1686.4	1686.4						0	-1		0	0	0	0	0	0	0	0	0	0	0	0	0	0	0	0	0	0	0	0	0	0	0	0	0	0	0	0	0	0	0	0	0	0	0	0	0	0
KAH7262181.1	1	338.71				338.71			0	1	K11205	0	0	0	0	0	0	0	0	0	0	0	0	0	0	0	0	0	0	0	0	0	0	0	0	0	0	0	0	0	0	0	0	0	0	0	0	0	0
KAH7262191.1	1	3705				2876.1		828.87	0	1		0	0	0	0	0	0	0	0	0	0	0	0	0	0	0	0	0	0	0	0	0	0	0	0	0	0	0	0	0	0	0	0	0	0	0	0	0	0
KAH7262201.1	1	3423.6	412.27	319.64	536.34	957.76	920.15	277.41	0	0		0	0	0	0	0	0	0	0	0	0	0	0	0	0	0	0	0	0	0	0	0	0	0	0	0	0	0	0	0	0	0	0	0	0	0	0	0	0
KAH7262206.1	1	222010	40976	30421	20654	36446	27062	66455	0	0	K02932	1	0	0	0	0	0	0	0	0	0	0	0	0	0	0	0	0	0	0	0	0	0	0	0	0	0	0	0	0	0	0	0	0	0	0	0	0	0
KAH7262209.1	1	1255.6	240.9	259.49			755.2		1	1	K01613	0	0	0	0	0	0	0	0	0	0	0	0	0	0	0	0	0	0	0	0	0	0	0	0	0	0	0	0	0	0	0	0	0	0	0	0	0	0
KAH7262211.1	1	8324.9				1040.2	4066	3218.7	0	1	K00968	0	0	0	0	0	0	0	0	0	0	0	0	0	0	0	0	0	0	0	0	0	0	0	0	0	0	0	0	0	0	0	0	0	0	0	0	0	0
KAH7262231.1	1	1848200	214170	299430	336050	396970	323020	278500	0	0		0	0	0	0	0	0	0	0	0	0	0	0	0	0	0	0	0	0	0	0	0	0	0	0	0	0	0	0	0	0	0	0	0	0	0	0	0	0
KAH7262233.1	1	1857.2	692.27		1164.9				0	-1		0	0	0	0	0	0	0	0	0	0	0	0	0	0	0	0	0	0	0	0	0	0	0	0	0	0	0	0	0	0	0	0	0	0	0	0	0	0
KAH7262236.1	1	754.96	501.42	253.54					0	-1		0	0	0	0	0	0	0	0	0	0	0	0	0	0	0	0	0	0	0	0	0	0	0	0	0	0	0	0	0	0	0	0	0	0	0	0	0	0
KAH7262242.1	1	11504	2548.7	3762.6	2421	2772			0	0	K03249	0	0	0	0	0	0	0	0	0	0	0	0	0	0	0	0	0	0	0	0	0	0	0	0	0	0	0	0	0	0	0	0	0	0	0	0	0	0
KAH7262244.1	1	6559.5						6559.5	0	1		0	0	0	0	0	0	0	0	0	0	0	0	0	0	0	0	0	0	0	0	0	0	0	0	0	0	0	0	0	0	0	0	0	0	0	0	0	0
KAH7262245.1	1	11341	3137.6	3421.6		1937.1		2844.6	0	0		0	0	0	0	0	0	0	0	0	0	0	0	0	0	0	0	0	0	0	0	0	0	0	0	0	0	0	0	0	0	0	0	0	0	0	0	0	0
KAH7262260.1	1	16988	3232.6	3161.8		2984.9	2398.6	5210.6	0	0	K03238	0	0	0	0	0	0	0	0	0	0	0	0	0	0	0	0	0	0	0	0	0	0	0	0	0	0	0	0	0	0	0	0	0	0	0	0	0	0
KAH7262261.1	1	1487.7			553.22	837.93		96.539	0	0	K14300	0	0	0	0	0	0	0	0	0	0	0	0	0	0	0	0	0	0	0	0	0	0	0	0	0	0	0	0	0	0	0	0	0	0	0	0	0	0
KAH7262267.1	1	2297.4	243.84					2053.6	0	0	K03679	0	0	0	0	0	0	0	0	0	0	0	0	0	0	0	0	0	0	0	0	0	0	0	0	0	0	0	0	0	0	0	0	0	0	0	0	0	0
KAH7262270.1	1	16764	851.44	4806	1738.5	3507.3	3013.7	2847.4	0	0		0	0	0	0	0	0	0	0	0	0	0	0	0	0	0	0	0	0	0	0	0	0	0	0	0	0	0	0	0	0	0	0	0	0	0	0	0	0
KAH7262272.1	1	107790	16632	10697	7975.6	18534	23352	30595	1	1		0	0	0	0	0	0	0	0	0	0	0	0	0	0	0	0	0	0	0	0	0	0	0	0	0	0	0	0	0	0	0	0	0	0	0	0	0	0
KAH7262277.1	1	860270	147080	121440	97667	160700	173600	159790	0	0		0	0	0	0	0	0	0	0	0	0	0	0	0	0	0	0	0	0	0	0	0	0	0	0	0	0	0	0	0	0	0	0	0	0	0	0	0	0
KAH7262294.1	1	8432	315.94	705.82	2040		2811.2	2559.1	0	0	K13337	0	0	0	0	0	0	0	0	0	0	0	0	0	0	0	0	0	0	0	0	0	0	0	0	0	0	0	0	0	0	0	0	0	0	0	0	0	0
KAH7262295.1	1	1209					1209		0	1	K10577	0	0	0	0	0	0	0	0	0	0	0	0	0	0	0	0	0	0	0	0	0	0	0	0	0	1	0	0	0	0	0	0	0	0	0	0	0	0
KAH7262297.1	1	5319300	548170	486160	626060	1272400	1341000	1045600	1	1	K15040	0	0	1	0	0	0	1	0	0	0	0	0	0	0	0	0	0	0	0	0	0	0	0	0	0	0	0	0	0	0	0	0	0	0	0	0	0	0
KAH7262301.1	1	1223200	95490	91955	107240	304410	346880	277270	1	1	K08486	0	0	0	0	0	0	0	0	0	0	0	0	0	0	0	0	0	0	0	0	0	0	0	0	0	0	0	0	0	0	0	0	0	0	0	0	0	0
KAH7262302.1	1	2365.5		596.12	1470			299.39	0	0		0	0	0	0	0	0	0	0	0	0	0	0	0	0	0	0	0	0	0	0	0	0	0	0	0	0	0	0	0	0	0	0	0	0	0	0	0	0
KAH7262305.1	1	1878.3		260.37		1031.6		586.39	0	0		0	0	0	0	0	0	0	0	0	0	0	0	0	0	0	0	0	0	0	0	0	0	0	0	0	0	0	0	0	0	0	0	0	0	0	0	0	0
KAH7262309.1	1	14615	2072	2093.9		4713.6	737.02	4998.4	0	0		0	0	0	0	0	0	0	0	0	0	0	0	0	0	0	0	0	0	0	0	0	0	0	0	0	0	0	0	0	0	0	0	0	0	0	0	0	0
KAH7262313.1	1	24221				10678	10915	2628.2	0	1		0	0	0	0	0	0	0	0	0	0	0	0	0	0	0	0	0	0	0	0	0	0	0	0	0	0	0	0	0	0	0	0	0	0	0	0	0	0
KAH7262319.1	1	9237.9	1914	2020.1	1090.1	1200.5		3013.1	0	0	K04739	0	0	0	0	0	0	0	0	0	0	0	0	0	0	0	0	0	0	0	0	0	0	0	0	0	0	0	0	0	0	0	0	0	0	0	0	0	0
KAH7262324.1	1	1936.4				1198.4	737.98		0	1		0	0	0	0	0	0	0	0	0	0	0	0	0	0	0	0	0	0	0	0	0	0	0	0	0	0	0	0	0	0	0	0	0	0	0	0	0	0
KAH7262328.1	1	9050.7	2409.3	549.46		3433.7	2658.2		0	0		0	0	0	0	0	0	0	0	0	0	0	0	0	0	0	0	0	0	0	0	0	0	0	0	0	0	0	0	0	0	0	0	0	0	0	0	0	0
KAH7262329.1	1	1736.7		274.34			887.82	574.59	0	0	K12761	0	0	0	0	0	0	0	0	0	0	0	0	0	0	0	0	0	0	0	0	0	0	0	1	0	0	0	0	0	0	0	0	0	0	0	0	0	0
KAH7262330.1	1	90499	21185	27497	16823	587.87	11267	13139	0	0	K01637	0	0	0	0	0	0	0	0	0	0	0	0	0	0	0	0	1	0	0	0	0	0	0	0	0	0	0	0	0	0	0	0	0	0	0	0	0	0
KAH7262331.1	1	688.68		523.54				165.13	0	0	K01194	0	0	0	0	0	0	0	0	0	1	0	0	0	0	0	0	0	0	0	0	0	0	0	0	0	0	0	0	0	0	0	0	0	0	0	0	0	0
KAH7262333.1	1	72414	13817	10230	4311.8	9287.5	14752	20016	0	0	K15428	0	0	0	0	0	0	0	0	0	0	0	0	0	0	0	0	0	0	0	0	0	0	0	0	0	0	0	0	0	0	0	0	0	0	0	0	0	0
KAH7262334.1	1	487.15				487.15			0	1	K15541	0	0	0	0	0	0	0	0	0	0	0	0	0	0	0	0	0	0	0	0	0	0	0	0	0	0	0	0	0	0	0	0	0	0	0	0	0	0
KAH7262335.1	1	7225.9			1566.4		5659.4		0	0		0	0	0	0	0	0	0	0	0	0	0	0	0	0	0	0	0	0	0	0	0	0	0	0	0	0	0	0	0	0	0	0	0	0	0	0	0	0
KAH7262336.1	1	132480			31761	30337	30257	40126	0	0	K07127	0	0	0	0	0	0	0	0	0	0	0	0	0	0	0	0	0	0	0	0	0	0	0	0	0	0	0	0	0	0	0	0	0	0	0	0	0	0
KAH7262340.1	1	465450	93542	105140	66990	68272	49384	82119	0	0		0	0	0	0	0	0	0	0	0	0	0	0	0	0	0	0	0	0	0	0	0	0	0	0	0	0	0	0	0	0	0	0	0	0	0	0	0	0
KAH7262355.1	1	379.32	379.32						0	-1		0	0	0	0	0	0	0	0	0	0	0	0	0	0	0	0	0	0	0	0	0	0	0	0	0	0	0	0	0	0	0	0	0	0	0	0	0	0
KAH7262356.1	1	519250	78039	102840	34864	69156	79570	154780	0	0	K02885	1	0	0	0	0	0	0	0	0	0	0	0	0	0	0	0	0	0	0	0	0	0	0	0	0	0	0	0	0	0	0	0	0	0	0	0	0	0
KAH7262357.1	1	4103.8	1774.7				851.6	1477.5	0	0	K00600	0	0	0	0	1	0	0	0	0	0	0	0	0	0	0	0	1	0	0	1	0	0	0	0	0	0	0	0	0	0	0	0	0	0	0	0	0	0
KAH7262358.1	1	752.14						752.14	0	1		0	0	0	0	0	0	0	0	0	0	0	0	0	0	0	0	0	0	0	0	0	0	0	0	0	0	0	0	0	0	0	0	0	0	0	0	0	0
KAH7262359.1	1	4937.2	1758.1	272.62	732.02	417.09	734.58	1022.8	0	0		0	0	0	0	0	0	0	0	0	0	0	0	0	0	0	0	0	0	0	0	0	0	0	0	0	0	0	0	0	0	0	0	0	0	0	0	0	0
KAH7262363.1	1	22180	3594.2	872.89		3528.1	7584.9	6600.2	0	0	K02883	1	0	0	0	0	0	0	0	0	0	0	0	0	0	0	0	0	0	0	0	0	0	0	0	0	0	0	0	0	0	0	0	0	0	0	0	0	0
KAH7262365.1	1	45674	11117	9023.9	4230.4	2702.5	5912.8	12687	0	0		0	0	0	0	0	0	0	0	0	0	0	0	0	0	0	0	0	0	0	0	0	0	0	0	0	0	0	0	0	0	0	0	0	0	0	0	0	0
KAH7262367.1	1	37248	5635.3	2872.9	4387	3448.5	8381.8	12523	0	0		0	0	0	0	0	0	0	0	0	0	0	0	0	0	0	0	0	0	0	0	0	0	0	0	0	0	0	0	0	0	0	0	0	0	0	0	0	0
KAH7262374.1	1	40102	5715.1	8109	2763.3	5053.1	8056.5	10405	0	0		0	0	0	0	0	0	0	0	0	0	0	0	0	0	0	0	0	0	0	0	0	0	0	0	0	0	0	0	0	0	0	0	0	0	0	0	0	0
KAH7262375.1	1	94341	11877	16247	1787.9	16704	22532	25194	0	0	K03065	0	0	0	0	0	0	0	0	1	0	0	0	0	0	0	0	0	0	0	0	0	0	0	0	0	0	0	0	0	0	0	0	0	0	0	0	0	0
KAH7262392.1	1	2173.1	572.68	512.41		657.05		431	0	0		0	0	0	0	0	0	0	0	0	0	0	0	0	0	0	0	0	0	0	0	0	0	0	0	0	0	0	0	0	0	0	0	0	0	0	0	0	0
KAH7262395.1	1	13526	1434.1	1641.3			2353.1	8097.3	0	0		0	0	0	0	0	0	0	0	0	0	0	0	0	0	0	0	0	0	0	0	0	0	0	0	0	0	0	0	0	0	0	0	0	0	0	0	0	0
KAH7262396.1	1	1501300	193520	192070	184590	369780	191560	369780	0	0	K01624	0	0	0	0	1	0	0	0	0	0	0	0	0	0	0	0	1	0	0	1	0	0	0	0	0	0	0	0	0	0	0	0	0	0	0	1	0	0
KAH7262403.1	1	154870	30538	28330	16572	24223	24110	31099	0	0		0	0	0	0	0	0	0	0	0	0	0	0	0	0	0	0	0	0	0	0	0	0	0	0	0	0	0	0	0	0	0	0	0	0	0	0	0	0
KAH7262406.1	1	2419.9		2419.9					0	-1		0	0	0	0	0	0	0	0	0	0	0	0	0	0	0	0	0	0	0	0	0	0	0	0	0	0	0	0	0	0	0	0	0	0	0	0	0	0
KAH7262408.1	1	17178	8288.9	8889.6					0	-1		0	0	0	0	0	0	0	0	0	0	0	0	0	0	0	0	0	0	0	0	0	0	0	0	0	0	0	0	0	0	0	0	0	0	0	0	0	0
KAH7262410.1	1	5716.1	956.48	565.01	619.8	2331.2		1243.6	0	0	K18468	0	0	0	0	0	0	0	0	0	0	0	0	0	0	0	0	0	0	0	0	0	0	0	0	0	0	0	0	0	0	0	0	0	0	0	0	1	0
KAH7262453.1	1	329390	55927	81924	48357		67589	75591	0	0		0	0	0	0	0	0	0	0	0	0	0	0	0	0	0	0	0	0	0	0	0	0	0	0	0	0	0	0	0	0	0	0	0	0	0	0	0	0
KAH7262455.1	1	113400	3883.9	10402	14060	32252	28833	23964	1	1	K01687	0	0	0	0	1	0	0	0	0	0	0	0	0	0	0	0	0	0	0	0	0	0	0	0	0	0	0	0	0	0	1	0	0	0	0	0	0	0
KAH7262457.1	1	4759.2	2300.7	913.37				1545.1	0	0	K02876	1	0	0	0	0	0	0	0	0	0	0	0	0	0	0	0	0	0	0	0	0	0	0	0	0	0	0	0	0	0	0	0	0	0	0	0	0	0
KAH7262461.1	1	6310800	548800	861910	969120	1443600	1226500	1260900	0	0	K02265	0	1	1	1	0	0	1	0	0	0	1	0	0	0	0	0	0	0	0	0	0	0	0	0	0	0	0	0	0	0	0	0	0	0	0	0	0	0
KAH7262468.1	1	48221	8538.2	3736.3	3682.6	5842.4	9068.1	17353	0	0	K10599	0	0	0	0	0	0	0	0	0	0	0	0	0	0	0	0	0	0	0	0	0	0	0	0	0	1	0	0	0	0	0	0	0	0	0	0	0	0
KAH7262471.1	1	614.11						614.11	0	1	K06965	0	0	0	0	0	0	0	0	0	0	0	0	0	0	0	0	0	0	0	0	0	0	0	0	0	0	0	0	0	0	0	0	0	0	0	0	0	0
KAH7262473.1	1	1533600	283800	224490	206310	250610	267050	301360	0	0		0	0	0	0	0	0	0	0	0	0	0	0	0	0	0	0	0	0	0	0	0	0	0	0	0	0	0	0	0	0	0	0	0	0	0	0	0	0
KAH7262513.1	1	1338.9						1338.9	0	1		0	0	0	0	0	0	0	0	0	0	0	0	0	0	0	0	0	0	0	0	0	0	0	0	0	0	0	0	0	0	0	0	0	0	0	0	0	0
KAH7262529.1	1	58423	6039.8	6582.9	10026	13997	11482	10296	0	0	K20498	0	0	0	0	0	0	0	0	0	0	0	0	0	0	0	0	0	0	0	0	0	0	0	0	0	0	0	0	0	0	0	0	0	0	0	0	0	0
KAH7262536.1	1	10549000	1784600	1483500	1590100	1974000	1929000	1787400	0	0	K00026	0	0	0	0	0	0	0	0	0	0	0	0	0	0	0	0	1	0	0	0	0	0	0	0	0	0	0	0	0	1	0	0	0	0	0	0	0	0
KAH7262544.1	1	158590	14515	14024	13134	58165	26068	32688	0	0	K03146	0	0	0	0	0	0	0	0	0	0	0	0	0	0	0	0	0	0	0	0	0	0	0	0	0	0	0	0	0	0	0	0	0	0	0	0	0	0
KAH7262546.1	1	690.16				690.16			0	1	K02542	0	0	0	0	0	0	0	0	0	0	0	1	0	0	0	0	0	0	0	0	0	0	0	1	0	0	0	0	0	0	0	1	0	1	0	0	0	0
KAH7262548.1	1	3435.6		792.23	1949.9	693.49			0	0		0	0	0	0	0	0	0	0	0	0	0	0	0	0	0	0	0	0	0	0	0	0	0	0	0	0	0	0	0	0	0	0	0	0	0	0	0	0
KAH7262549.1	1	212310	36203	32867	18753	27958	28880	67653	0	0	K02139	0	1	0	0	0	0	0	0	0	0	0	0	0	0	0	0	0	0	0	0	0	0	0	0	0	0	0	0	0	0	0	0	0	0	0	0	0	0
KAH7262550.1	1	532670	80074	79019	52655	109050	127360	84512	0	0	K03937	0	1	1	1	0	0	1	0	0	0	1	0	0	0	0	0	0	0	0	0	0	0	0	0	0	0	0	0	0	0	0	0	0	0	0	0	0	0
KAH7262551.1	1	2075						2075	0	1		0	0	0	0	0	0	0	0	0	0	0	0	0	0	0	0	0	0	0	0	0	0	0	0	0	0	0	0	0	0	0	0	0	0	0	0	0	0
KAH7262555.1	1	20784	1204.6	2045		4706.4	8436.2	4391.4	0	0		0	0	0	0	0	0	0	0	0	0	0	0	0	0	0	0	0	0	0	0	0	0	0	0	0	0	0	0	0	0	0	0	0	0	0	0	0	0
KAH7262556.1	1	2538.8			1610.5			928.29	0	0	K01807	0	0	0	0	1	0	0	0	0	0	0	0	0	0	0	0	1	0	0	0	0	0	0	0	0	0	0	0	0	0	0	0	0	0	0	0	0	0
KAH7262559.1	1	15572	1606.8	2285.6	1819.7	1375.8	4448.6	4035.8	0	0	K00381	0	0	0	0	0	0	0	0	0	0	0	0	0	0	0	0	0	0	0	0	0	0	0	0	0	0	0	0	0	0	0	0	0	0	0	0	0	0
KAH7262561.1	1	242920	36939	36580	22921	54505	46661	45312	0	0		0	0	0	0	0	0	0	0	0	0	0	0	0	0	0	0	0	0	0	0	0	0	0	0	0	0	0	0	0	0	0	0	0	0	0	0	0	0
KAH7262571.1	1	826380	69909	106740	99901	220880	187060	141890	0	0	K02966	1	0	0	0	0	0	0	0	0	0	0	0	0	0	0	0	0	0	0	0	0	0	0	0	0	0	0	0	0	0	0	0	0	0	0	0	0	0
KAH7262574.1	1	9817.8	2027.8			2249.8	1573.7	3966.5	0	0		0	0	0	0	0	0	0	0	0	0	0	0	0	0	0	0	0	0	0	0	0	0	0	0	0	0	0	0	0	0	0	0	0	0	0	0	0	0
KAH7262583.1	1	39626		3065.6	7004.8	8196.5	7707.8	13651	0	0		0	0	0	0	0	0	0	0	0	0	0	0	0	0	0	0	0	0	0	0	0	0	0	0	0	0	0	0	0	0	0	0	0	0	0	0	0	0
KAH7262586.1	1	147200	21918	18980	11225	20928	25399	48755	0	0	K03258	0	0	0	0	0	0	0	0	0	0	0	0	0	0	0	0	0	0	0	0	0	0	0	0	0	0	0	0	0	0	0	0	0	0	0	0	0	0
KAH7262592.1	1	2096.6	971.46		872.76		252.34		0	0	K14536	0	0	0	0	0	0	0	0	0	0	0	0	0	0	1	0	0	0	0	0	0	0	0	0	0	0	0	0	0	0	0	0	0	0	0	0	0	0
KAH7262599.1	1	11931	1521.2	2252.5	3176.5		3140.3	1840.6	0	0		0	0	0	0	0	0	0	0	0	0	0	0	0	0	0	0	0	0	0	0	0	0	0	0	0	0	0	0	0	0	0	0	0	0	0	0	0	0
KAH7262605.1	1	9119.2	1750.1		1524.6	2665.6	876.93	2301.9	0	0	K01886	0	0	0	0	0	0	0	0	0	0	0	0	0	0	0	0	0	0	0	0	0	0	0	0	0	0	0	0	0	0	0	0	0	0	0	0	0	0
KAH7262615.1	1	6381.2	1953.3	1138.6		811.93	1533.4	943.95	0	0	K03252	0	0	0	0	0	0	0	0	0	0	0	0	0	0	0	0	0	0	0	0	0	0	0	0	0	0	0	0	0	0	0	0	0	0	0	0	0	0
KAH7262617.1	1	235220	35517	24143	23886	58538	57250	35887	0	0	K02937	1	0	0	0	0	0	0	0	0	0	0	0	0	0	0	0	0	0	0	0	0	0	0	0	0	0	0	0	0	0	0	0	0	0	0	0	0	0
KAH7262618.1	1	2600800	379300	333070	350040	509350	393360	635640	0	0	K02955	1	0	0	0	0	0	0	0	0	0	0	0	0	0	0	0	0	0	0	0	0	0	0	0	0	0	0	0	0	0	0	0	0	0	0	0	0	0
KAH7262628.1	1	3539.3	419.8					3119.5	0	0		0	0	0	0	0	0	0	0	0	0	0	0	0	0	0	0	0	0	0	0	0	0	0	0	0	0	0	0	0	0	0	0	0	0	0	0	0	0
KAH7262629.1	1	1020.4	314.74	705.65					0	-1	K10080	0	0	0	0	0	0	0	0	0	0	0	0	0	0	0	0	0	0	0	0	0	0	0	0	0	0	0	0	0	0	0	0	0	0	0	0	0	0
KAH7262636.1	1	67417	15671	15515	6771.7	13072		16387	0	0		0	0	0	0	0	0	0	0	0	0	0	0	0	0	0	0	0	0	0	0	0	0	0	0	0	0	0	0	0	0	0	0	0	0	0	0	0	0
KAH7262641.1	1	13465	636.59	2663.9	3380.5	4534.7		2248.8	0	0		0	0	0	0	0	0	0	0	0	0	0	0	0	0	0	0	0	0	0	0	0	0	0	0	0	0	0	0	0	0	0	0	0	0	0	0	0	0
KAH7262651.1	1	7606.6				1040.8	3034.4	3531.4	0	1	K11788	0	0	0	0	0	0	0	0	0	0	0	0	0	0	0	0	0	0	0	0	0	0	0	0	0	0	0	0	0	0	0	0	0	0	0	0	0	0
KAH7262653.1	1	2996500	542470	460910	391650	703200	508750	389530	0	0	K00026	0	0	0	0	0	0	0	0	0	0	0	0	0	0	0	0	1	0	0	0	0	0	0	0	0	0	0	0	0	1	0	0	0	0	0	0	0	0
KAH7262654.1	1	15345	4124	4008.8				7212.4	0	0	K02903	1	0	0	0	0	0	0	0	0	0	0	0	0	0	0	0	0	0	0	0	0	0	0	0	0	0	0	0	0	0	0	0	0	0	0	0	0	0
KAH7262657.1	1	26567	3501.2	3604.5	1834.1	4326.5	5376.8	7924.4	0	0	K06666	0	0	0	0	0	0	0	0	0	0	0	1	0	0	0	0	0	0	0	0	0	0	0	0	0	0	0	0	0	0	0	0	0	0	0	0	0	0
KAH7262659.1	1	339.11	339.11						0	-1	K15015	0	0	0	0	0	0	0	0	0	0	0	0	0	0	0	0	0	0	0	0	0	0	0	0	0	0	0	0	0	0	0	0	0	0	0	0	0	0
KAH7262663.1	1	1330600	263450	250530	155440	179030	177050	305120	0	0	K02893	1	0	0	0	0	0	0	0	0	0	0	0	0	0	0	0	0	0	0	0	0	0	0	0	0	0	0	0	0	0	0	0	0	0	0	0	0	0
KAH7262664.1	1	15306	2492.2	1581.3	919.87	2126.5	3721.9	4464.3	0	0		0	0	0	0	0	0	0	0	0	0	0	0	0	0	0	0	0	0	0	0	0	0	0	0	0	0	0	0	0	0	0	0	0	0	0	0	0	0
KAH7262668.1	1	4477.1				1785.4		2691.7	0	1		0	0	0	0	0	0	0	0	0	0	0	0	0	0	0	0	0	0	0	0	0	0	0	0	0	0	0	0	0	0	0	0	0	0	0	0	0	0
KAH7262671.1	1	286.4	42.115	244.29					0	-1	K12479	0	0	0	0	0	0	0	0	0	0	0	0	0	0	0	0	0	0	0	0	0	0	0	0	0	0	0	0	0	0	0	0	0	0	0	0	1	0
KAH7262682.1	1	20919	2464.3	4121.8	1632.2	3723.2	4907.3	4069.6	0	0		0	0	0	0	0	0	0	0	0	0	0	0	0	0	0	0	0	0	0	0	0	0	0	0	0	0	0	0	0	0	0	0	0	0	0	0	0	0
KAH7262687.1	1	28782				10149	7248.2	11385	0	1		0	0	0	0	0	0	0	0	0	0	0	0	0	0	0	0	0	0	0	0	0	0	0	0	0	0	0	0	0	0	0	0	0	0	0	0	0	0
KAH7262700.1	1	8948.9			2178.5	3316.1	3454.3		0	0		0	0	0	0	0	0	0	0	0	0	0	0	0	0	0	0	0	0	0	0	0	0	0	0	0	0	0	0	0	0	0	0	0	0	0	0	0	0
KAH7262705.1	1	34776	6699.5	8385.9	6842.8	7024.8	1602.6	4220.5	0	0		0	0	0	0	0	0	0	0	0	0	0	0	0	0	0	0	0	0	0	0	0	0	0	0	0	0	0	0	0	0	0	0	0	0	0	0	0	0
KAH7262715.1	1	13460	1963.2	2537	882.11	3241.5	657.65	4178.5	0	0		0	0	0	0	0	0	0	0	0	0	0	0	0	0	0	0	0	0	0	0	0	0	0	0	0	0	0	0	0	0	0	0	0	0	0	0	0	0
KAH7262736.1	1	2268.6	295.75	55.63	952.56	549.28	255.12	160.21	0	0	K12183	0	0	0	0	0	0	0	0	0	0	0	0	0	0	0	0	0	0	0	0	0	0	0	0	0	0	0	0	0	0	0	0	0	0	0	0	1	0
KAH7262739.1	1	876.26		38.56		406.36	55.014	376.33	0	0	K03010	0	0	0	0	0	0	1	0	0	0	0	0	0	0	0	0	0	0	0	0	0	0	0	0	0	0	0	0	0	0	0	0	0	0	0	0	0	0
KAH7262741.1	1	1239800	180030	174250	269400	248770	248390	118920	0	0	K02152	0	1	0	0	0	0	0	0	0	0	0	0	0	0	0	0	0	0	0	0	0	0	0	0	1	0	0	0	0	0	0	0	0	0	0	0	0	0
KAH7262750.1	1	27968	5320.9	8567.4		1955.9	1991.7	10132	0	0		0	0	0	0	0	0	0	0	0	0	0	0	0	0	0	0	0	0	0	0	0	0	0	0	0	0	0	0	0	0	0	0	0	0	0	0	0	0
KAH7262752.1	1	8069	2382.3	2401				3285.6	0	0		0	0	0	0	0	0	0	0	0	0	0	0	0	0	0	0	0	0	0	0	0	0	0	0	0	0	0	0	0	0	0	0	0	0	0	0	0	0
KAH7262772.1	1	6629.8		715.02	1083		3351.1	1480.6	0	0		0	0	0	0	0	0	0	0	0	0	0	0	0	0	0	0	0	0	0	0	0	0	0	0	0	0	0	0	0	0	0	0	0	0	0	0	0	0
KAH7262779.1	1	15726		4739.8				10986	0	0	K11130	0	0	0	0	0	0	0	0	0	0	0	0	0	0	1	0	0	0	0	0	0	0	0	0	0	0	0	0	0	0	0	0	0	0	0	0	0	0
KAH7262785.1	1	41507	9014.2	7964.5	3732.2	14548	1686.3	4560.9	0	0	K01455	0	0	0	0	0	0	0	0	0	0	0	0	0	0	0	0	1	0	0	0	0	0	0	0	0	0	0	0	0	0	0	0	0	0	0	0	0	0
KAH7262810.1	1	3668		3668					0	-1	K14333	0	0	0	0	0	0	0	0	0	0	0	0	0	0	0	0	0	0	0	0	0	0	0	0	0	0	0	0	0	0	0	0	0	0	0	0	0	0
KAH7262908.1	1	36050	5949.5	6885.1		7021	3944.5	12250	0	0		0	0	0	0	0	0	0	0	0	0	0	0	0	0	0	0	0	0	0	0	0	0	0	0	0	0	0	0	0	0	0	0	0	0	0	0	0	0
KAH7262930.1	1	17260		2569.4		4610.8	4039.8	6039.5	0	0	K01515	0	0	0	0	0	0	0	0	0	0	0	0	0	0	0	0	0	0	0	0	0	0	0	0	0	0	0	0	0	0	0	0	0	0	0	0	0	0
KAH7262932.1	1	3139.8					520.21	2619.6	0	1	K03106	0	0	0	0	0	0	0	0	0	0	0	0	0	0	0	0	0	0	0	0	0	0	0	0	0	0	0	0	0	0	0	0	0	0	0	0	0	0
KAH7262946.1	1	24516	2319.1	2109.6	1337.6	3416	5692.2	9641.9	0	0	K01749	0	0	0	0	0	0	0	0	0	0	0	0	0	0	0	0	0	0	0	0	0	0	0	0	0	0	0	0	0	0	0	0	0	0	0	0	0	0
KAH7262948.1	1	165960	18764	19888	13411	26848	33671	53377	0	0		0	0	0	0	0	0	0	0	0	0	0	0	0	0	0	0	0	0	0	0	0	0	0	0	0	0	0	0	0	0	0	0	0	0	0	0	0	0
KAH7262951.1	1	70661	11565	10457	4132.9	17689	13924	12892	0	0	K12393	0	0	0	0	0	0	0	0	0	0	0	0	0	0	0	0	0	0	0	0	0	0	0	0	0	0	0	0	0	0	0	0	0	0	0	0	0	0
KAH7262955.1	1	1732.1	267.41			825.87	638.78		0	0		0	0	0	0	0	0	0	0	0	0	0	0	0	0	0	0	0	0	0	0	0	0	0	0	0	0	0	0	0	0	0	0	0	0	0	0	0	0
KAH7262958.1	1	1896.8	860.35	1036.4					0	-1		0	0	0	0	0	0	0	0	0	0	0	0	0	0	0	0	0	0	0	0	0	0	0	0	0	0	0	0	0	0	0	0	0	0	0	0	0	0
KAH7262965.1	1	253.78	146.88	106.9					0	-1		0	0	0	0	0	0	0	0	0	0	0	0	0	0	0	0	0	0	0	0	0	0	0	0	0	0	0	0	0	0	0	0	0	0	0	0	0	0
KAH7262977.1	1	1064600	133920	144260	114760	208480	189730	273480	0	0		0	0	0	0	0	0	0	0	0	0	0	0	0	0	0	0	0	0	0	0	0	0	0	0	0	0	0	0	0	0	0	0	0	0	0	0	0	0
KAH7262978.1	1	4912.4	1264.9	1574.8	829.3	707.03	536.33		0	0	K00323	0	0	0	0	0	0	0	0	0	0	0	0	0	0	0	0	0	0	0	0	0	0	0	0	0	0	0	0	0	0	0	0	0	0	0	0	0	0
KAH7262993.1	1	9946.3	1392.7	3188.7				5364.9	0	0	K08515	0	0	0	0	0	0	0	0	0	0	0	0	0	0	0	0	0	0	0	0	0	0	0	0	0	0	0	0	0	0	0	0	0	0	0	0	0	0
KAH7263002.1	1	1561200	299020	233370	309720	274010	226730	218310	0	0		0	0	0	0	0	0	0	0	0	0	0	0	0	0	0	0	0	0	0	0	0	0	0	0	0	0	0	0	0	0	0	0	0	0	0	0	0	0
KAH7263009.1	1	1085.5	419.63	367.72	298.16				0	-1	K06679	0	0	0	0	0	0	0	0	0	0	0	1	0	0	0	0	0	0	0	0	0	0	0	1	0	0	0	0	0	0	0	0	0	0	0	0	0	0
KAH7263011.1	1	61261	9288.1	8817.6	8228.4	7942.3	14705	12279	0	0		0	0	0	0	0	0	0	0	0	0	0	0	0	0	0	0	0	0	0	0	0	0	0	0	0	0	0	0	0	0	0	0	0	0	0	0	0	0
KAH7263013.1	1	816.15			652.14		164.01		0	0		0	0	0	0	0	0	0	0	0	0	0	0	0	0	0	0	0	0	0	0	0	0	0	0	0	0	0	0	0	0	0	0	0	0	0	0	0	0
KAH7263042.1	1	582.93						582.93	0	1		0	0	0	0	0	0	0	0	0	0	0	0	0	0	0	0	0	0	0	0	0	0	0	0	0	0	0	0	0	0	0	0	0	0	0	0	0	0
KAH7263043.1	1	6013	884.54	807.99	810.04	1012.1	970.82	1527.5	0	0	K01074	0	0	0	0	0	0	0	0	0	0	0	0	0	0	0	0	0	0	0	0	0	0	0	0	0	0	0	0	0	0	0	0	0	0	0	0	0	0
KAH7263060.1	1	2414.3	887.19	485.18				1041.9	0	0	K14399	0	0	0	0	0	0	0	0	0	0	0	0	0	0	0	0	0	0	0	0	0	0	0	0	0	0	0	0	0	0	0	0	0	0	0	0	0	0
KAH7263063.1	1	90031	14365	20659	14360	11094	15752	13800	0	0		0	0	0	0	0	0	0	0	0	0	0	0	0	0	0	0	0	0	0	0	0	0	0	0	0	0	0	0	0	0	0	0	0	0	0	0	0	0
KAH7263073.1	1	1079100	144380	155490	139440	197310	235100	207400	0	0		0	0	0	0	0	0	0	0	0	0	0	0	0	0	0	0	0	0	0	0	0	0	0	0	0	0	0	0	0	0	0	0	0	0	0	0	0	0
KAH7263076.1	1	30979	3560.1	3339.5		6721.9	11831	5526.7	0	0		0	0	0	0	0	0	0	0	0	0	0	0	0	0	0	0	0	0	0	0	0	0	0	0	0	0	0	0	0	0	0	0	0	0	0	0	0	0
KAH7263085.1	1	46418		10446		14343	21628		0	0		0	0	0	0	0	0	0	0	0	0	0	0	0	0	0	0	0	0	0	0	0	0	0	0	0	0	0	0	0	0	0	0	0	0	0	0	0	0
KAH7263100.1	1	2813.6			1455.3	853.9	504.33		0	0	K14312	0	0	0	0	0	0	0	0	0	0	0	0	0	0	0	0	0	0	0	0	0	0	0	0	0	0	0	0	0	0	0	0	0	0	0	0	0	0
KAH7263103.1	1	6187.3	1820.2					4367.1	0	0	K00965	0	0	0	0	0	0	0	0	0	0	0	0	0	0	0	0	0	0	0	0	0	0	0	0	0	0	0	0	0	0	0	0	0	0	0	0	0	0
KAH7263108.1	1	1604.1	1604.1						0	-1		0	0	0	0	0	0	0	0	0	0	0	0	0	0	0	0	0	0	0	0	0	0	0	0	0	0	0	0	0	0	0	0	0	0	0	0	0	0
KAH7263114.1	1	4069.1	1721.9	1518.5	529.16			299.55	0	0		0	0	0	0	0	0	0	0	0	0	0	0	0	0	0	0	0	0	0	0	0	0	0	0	0	0	0	0	0	0	0	0	0	0	0	0	0	0
KAH7263116.1	1	1851.8						1851.8	0	1		0	0	0	0	0	0	0	0	0	0	0	0	0	0	0	0	0	0	0	0	0	0	0	0	0	0	0	0	0	0	0	0	0	0	0	0	0	0
KAH7263118.1	1	22646	1041.6	2413.8	3146.9	2646.6	5874.5	7522.9	0	0		0	0	0	0	0	0	0	0	0	0	0	0	0	0	0	0	0	0	0	0	0	0	0	0	0	0	0	0	0	0	0	0	0	0	0	0	0	0
KAH7263120.1	1	730.8	172.4					558.41	0	0		0	0	0	0	0	0	0	0	0	0	0	0	0	0	0	0	0	0	0	0	0	0	0	0	0	0	0	0	0	0	0	0	0	0	0	0	0	0
KAH7263128.1	1	32253	6656.2	6281.5	3206.8	5393.1	3920.6	6794.4	0	0	K19366	0	0	0	0	0	0	0	0	0	0	0	0	0	0	0	0	0	0	0	0	0	0	0	0	0	0	0	0	0	0	0	0	0	0	0	0	1	0
KAH7263131.1	1	3928.2	1175.1	613.97		605.85	871.11	662.11	0	0		0	0	0	0	0	0	0	0	0	0	0	0	0	0	0	0	0	0	0	0	0	0	0	0	0	0	0	0	0	0	0	0	0	0	0	0	0	0
KAH7263133.1	1	1460200	234380	237180	203470	193240	246140	345840	0	0	K02962	1	0	0	0	0	0	0	0	0	0	0	0	0	0	0	0	0	0	0	0	0	0	0	0	0	0	0	0	0	0	0	0	0	0	0	0	0	0
KAH7263134.1	1	18992	3683.4		2229.8	5432.7	2160.5	5485.5	0	0		0	0	0	0	0	0	0	0	0	0	0	0	0	0	0	0	0	0	0	0	0	0	0	0	0	0	0	0	0	0	0	0	0	0	0	0	0	0
KAH7263150.1	1	22117	3063.7	2485		6329.8	6836.1	3402.5	0	0		0	0	0	0	0	0	0	0	0	0	0	0	0	0	0	0	0	0	0	0	0	0	0	0	0	0	0	0	0	0	0	0	0	0	0	0	0	0
KAH7263156.1	1	62799	9806	6158.1	7986.8	11779	15769	11300	0	0	K01251	0	0	0	0	0	0	0	0	0	0	0	0	0	0	0	0	0	0	0	0	0	0	0	0	0	0	0	0	0	0	0	0	0	0	0	0	0	0
KAH7263157.1	1	5557.4	1453.7	1128.2	1255.3			1720.1	0	0	K03247	0	0	0	0	0	0	0	0	0	0	0	0	0	0	0	0	0	0	0	0	0	0	0	0	0	0	0	0	0	0	0	0	0	0	0	0	0	0
KAH7263161.1	1	1625200	179460	290230	243400	328360	291250	292480	0	0	K00235	0	1	1	1	0	0	1	0	0	0	1	0	0	0	0	0	1	0	0	0	0	0	0	0	0	0	0	0	0	1	0	0	0	0	0	0	0	0
KAH7263164.1	1	5677.4						5677.4	0	1	K03848	0	0	0	0	0	1	0	0	0	0	0	0	0	0	0	0	0	0	0	0	0	0	0	0	0	0	0	0	0	0	0	0	0	0	0	0	0	0
KAH7263166.1	1	541860	119510	120990	83422	144250	54027	19661	0	0	K02943	1	0	0	0	0	0	0	0	0	0	0	0	0	0	0	0	0	0	0	0	0	0	0	0	0	0	0	0	0	0	0	0	0	0	0	0	0	0
KAH7263180.1	1	501.03			257.46	31.884	179.59	32.094	0	0		0	0	0	0	0	0	0	0	0	0	0	0	0	0	0	0	0	0	0	0	0	0	0	0	0	0	0	0	0	0	0	0	0	0	0	0	0	0
KAH7263189.1	1	26252	5540.5	2405.2	6101.8		8749.7	3455.1	0	0		0	0	0	0	0	0	0	0	0	0	0	0	0	0	0	0	0	0	0	0	0	0	0	0	0	0	0	0	0	0	0	0	0	0	0	0	0	0
KAH7263196.1	1	16083	979.84	2905.7		2914.5	4569.1	4713.5	0	0	K03426	0	0	0	0	0	0	0	0	0	0	0	0	0	0	0	0	0	0	0	0	0	0	0	0	0	0	0	0	0	0	0	0	0	0	0	0	0	0
KAH7263205.1	1	170120	31251	29259	5397.3	40063	29564	34583	0	0		0	0	0	0	0	0	0	0	0	0	0	0	0	0	0	0	0	0	0	0	0	0	0	0	0	0	0	0	0	0	0	0	0	0	0	0	0	0
KAH7263207.1	1	925.6						925.6	0	1	K12581	0	0	0	0	0	0	0	0	0	0	0	0	0	0	0	0	0	0	0	0	0	0	0	0	0	0	0	0	0	0	0	0	0	0	0	0	0	0
KAH7263208.1	1	263060	42475	41226	36471	44892	48648	49352	0	0	K03959	0	1	1	1	0	0	1	0	0	0	1	0	0	0	0	0	0	0	0	0	0	0	0	0	0	0	0	0	0	0	0	0	0	0	0	0	0	0
KAH7263218.1	1	25404	3348.6	3736	2814.7	2181.3	7665.6	5658.1	0	0	K13524	0	0	0	0	0	0	0	0	0	0	0	0	0	0	0	0	0	0	0	0	0	0	0	0	0	0	0	0	0	0	0	0	0	0	0	0	0	0
KAH7263228.1	1	563.18	204.08			359.09			0	0	K00819	0	0	0	0	0	0	0	0	0	0	0	0	0	0	0	0	0	0	0	0	0	0	0	0	0	0	0	0	0	0	0	0	0	0	0	0	0	0
KAH7263231.1	1	64277	16822	8618.2			17744	21093	0	0		0	0	0	0	0	0	0	0	0	0	0	0	0	0	0	0	0	0	0	0	0	0	0	0	0	0	0	0	0	0	0	0	0	0	0	0	0	0
KAH7263233.1	1	69907	7002.9	8212.4	10654	15335	15262	13440	0	0	K13501	0	0	0	0	1	0	0	0	0	0	0	0	0	0	0	0	0	0	0	0	0	0	0	0	0	0	0	0	0	0	0	0	0	0	0	0	0	0
KAH7263235.1	1	2475.9				642.54	1319.2	514.12	0	1		0	0	0	0	0	0	0	0	0	0	0	0	0	0	0	0	0	0	0	0	0	0	0	0	0	0	0	0	0	0	0	0	0	0	0	0	0	0
KAH7263236.1	1	1861.8						1861.8	0	1		0	0	0	0	0	0	0	0	0	0	0	0	0	0	0	0	0	0	0	0	0	0	0	0	0	0	0	0	0	0	0	0	0	0	0	0	0	0
KAH7263239.1	1	5981.8				1626.8	1500.9	2854.1	0	1	K04630	0	0	0	0	0	0	0	0	0	0	0	0	0	0	0	0	0	0	0	0	0	0	0	0	0	0	0	0	0	0	0	0	0	0	0	0	0	0
KAH7263240.1	1	270130	46213	51731	30242	48681	57336	35926	0	0		0	0	0	0	0	0	0	0	0	0	0	0	0	0	0	0	0	0	0	0	0	0	0	0	0	0	0	0	0	0	0	0	0	0	0	0	0	0
KAH7263242.1	1	9133	4396.4			405.2		4331.4	0	0		0	0	0	0	0	0	0	0	0	0	0	0	0	0	0	0	0	0	0	0	0	0	0	0	0	0	0	0	0	0	0	0	0	0	0	0	0	0
KAH7263243.1	1	57311	4698.8	1672.4	2065.9	13661	18087	17126	1	1	K13525	0	0	0	0	0	0	0	0	0	0	0	0	0	0	0	0	0	0	0	0	0	0	0	0	0	0	0	0	0	0	0	0	0	0	0	0	0	0
KAH7263253.1	1	285.89		285.89					0	-1	K14310	0	0	0	0	0	0	0	0	0	0	0	0	0	0	0	0	0	0	0	0	0	0	0	0	0	0	0	0	0	0	0	0	0	0	0	0	0	0
KAH7263264.1	1	1459.5	281.21	306.19	82.87	351.38		437.87	0	0	K00854	0	0	0	0	0	0	0	0	0	0	0	0	0	0	0	0	0	0	0	0	0	0	0	0	0	0	0	0	0	0	0	0	0	0	0	0	0	0
KAH7263271.1	1	255040	30050	50182	54706	47476	33749	38879	0	0	K07889	0	0	0	0	0	0	0	0	0	0	0	0	0	0	0	0	0	0	0	0	0	0	0	0	0	0	0	0	0	0	0	0	0	0	0	0	1	0
KAH7263274.1	1	25032	5779.1	3905.9			2996.2	12350	0	0		0	0	0	0	0	0	0	0	0	0	0	0	0	0	0	0	0	0	0	0	0	0	0	0	0	0	0	0	0	0	0	0	0	0	0	0	0	0
KAH7263278.1	1	559640	90950	75288	49157	106650	78834	158760	0	0	K02969	1	0	0	0	0	0	0	0	0	0	0	0	0	0	0	0	0	0	0	0	0	0	0	0	0	0	0	0	0	0	0	0	0	0	0	0	0	0
KAH7263281.1	1	12122	1824.4	1844.2		8453.6			1	1		0	0	0	0	0	0	0	0	0	0	0	0	0	0	0	0	0	0	0	0	0	0	0	0	0	0	0	0	0	0	0	0	0	0	0	0	0	0
KAH7263283.1	1	7329.7	1574.9	1108		471.74	3467.7	707.33	0	0		0	0	0	0	0	0	0	0	0	0	0	0	0	0	0	0	0	0	0	0	0	0	0	0	0	0	0	0	0	0	0	0	0	0	0	0	0	0
KAH7263288.1	1	4712.7		1842.6				2870	0	0	K04518	0	0	0	0	1	0	0	0	0	0	0	0	0	0	0	0	0	0	0	0	0	0	0	0	0	0	0	0	0	0	0	0	0	0	0	0	0	0
KAH7263290.1	1	1266.2						1266.2	0	1		0	0	0	0	0	0	0	0	0	0	0	0	0	0	0	0	0	0	0	0	0	0	0	0	0	0	0	0	0	0	0	0	0	0	0	0	0	0
KAH7263291.1	1	50597	6903.1	6478.8	5637.6	8465.4	10320	12793	0	0	K03695	0	0	0	0	0	0	0	0	0	0	0	0	0	0	0	0	0	0	0	0	0	0	0	0	0	0	0	0	0	0	0	0	0	0	0	0	0	0
KAH7263296.1	1	149030		149030					0	-1		0	0	0	0	0	0	0	0	0	0	0	0	0	0	0	0	0	0	0	0	0	0	0	0	0	0	0	0	0	0	0	0	0	0	0	0	0	0
KAH7263315.1	1	110830	20206	15554	9659.9	21072	20447	23889	0	0	K03361	0	0	0	0	0	0	0	0	0	0	0	1	0	0	0	0	0	0	0	0	0	0	0	0	0	1	0	0	0	0	0	0	0	0	0	0	0	0
KAH7263323.1	1	52974	4467.1	12181	1826.3	16999	3327.8	14173	0	0	K01480	0	0	0	0	0	0	0	0	0	0	0	0	0	0	0	0	0	0	0	0	0	0	0	0	0	0	0	0	0	0	0	0	0	0	0	0	0	0
KAH7263325.1	1	10274		2142.5			4578.4	3552.9	0	0		0	0	0	0	0	0	0	0	0	0	0	0	0	0	0	0	0	0	0	0	0	0	0	0	0	0	0	0	0	0	0	0	0	0	0	0	0	0
KAH7263331.1	1	6235.2	1652.2			2495.3	2087.8		0	0	K16186	0	0	0	0	0	0	0	0	0	0	0	0	0	0	0	0	0	0	0	0	0	0	0	0	0	0	0	0	0	0	0	0	0	0	0	0	0	0
KAH7263333.1	1	1176.6				1176.6			0	1		0	0	0	0	0	0	0	0	0	0	0	0	0	0	0	0	0	0	0	0	0	0	0	0	0	0	0	0	0	0	0	0	0	0	0	0	0	0
KAH7263337.1	1	753630	118590	118070	75575	116690	117800	206900	0	0	K02985	1	0	0	0	0	0	0	0	0	0	0	0	0	0	0	0	0	0	0	0	0	0	0	0	0	0	0	0	0	0	0	0	0	0	0	0	0	0
KAH7263339.1	1	8574				3740	2049.3	2784.8	0	1	K01890	0	0	0	0	0	0	0	0	0	0	0	0	0	0	0	0	0	0	0	0	0	0	0	0	0	0	0	0	0	0	0	0	0	0	0	0	0	0
KAH7263343.1	1	13714	731.15	1555.3	1043	4084.2	4753.8	1546.7	0	0		0	0	0	0	0	0	0	0	0	0	0	0	0	0	0	0	0	0	0	0	0	0	0	0	0	0	0	0	0	0	0	0	0	0	0	0	0	0
KAH7263348.1	1	35353	6816.8	5944.8	4271.6	2417.3	6377.6	9524.7	0	0	K03260	0	0	0	0	0	0	0	0	0	0	0	0	0	0	0	0	0	0	0	0	0	0	0	0	0	0	0	0	0	0	0	0	0	0	0	0	0	0
KAH7263352.1	1	6078.4	1123.6		1460.5		3494.3		0	0		0	0	0	0	0	0	0	0	0	0	0	0	0	0	0	0	0	0	0	0	0	0	0	0	0	0	0	0	0	0	0	0	0	0	0	0	0	0
KAH7263353.1	1	5927.9	1308.5	1419.2	1043.3		1185.5	971.51	0	0		0	0	0	0	0	0	0	0	0	0	0	0	0	0	0	0	0	0	0	0	0	0	0	0	0	0	0	0	0	0	0	0	0	0	0	0	0	0
KAH7263354.1	1	132790	19726	36252	18379	19228	7024.7	32181	0	0		0	0	0	0	0	0	0	0	0	0	0	0	0	0	0	0	0	0	0	0	0	0	0	0	0	0	0	0	0	0	0	0	0	0	0	0	0	0
KAH7263362.1	1	10406					6634.3	3771.9	0	1		0	0	0	0	0	0	0	0	0	0	0	0	0	0	0	0	0	0	0	0	0	0	0	0	0	0	0	0	0	0	0	0	0	0	0	0	0	0
KAH7263369.1	1	1255.9						1255.9	0	1		0	0	0	0	0	0	0	0	0	0	0	0	0	0	0	0	0	0	0	0	0	0	0	0	0	0	0	0	0	0	0	0	0	0	0	0	0	0
KAH7263388.1	1	1726.5	214.13	268.99		657.1		586.24	1	1		0	0	0	0	0	0	0	0	0	0	0	0	0	0	0	0	0	0	0	0	0	0	0	0	0	0	0	0	0	0	0	0	0	0	0	0	0	0
KAH7263402.1	1	11829	1446.7	1398	4675.2			4309.5	0	0		0	0	0	0	0	0	0	0	0	0	0	0	0	0	0	0	0	0	0	0	0	0	0	0	0	0	0	0	0	0	0	0	0	0	0	0	0	0
KAH7263404.1	1	453.78	61.282	196.49	67.891			128.12	0	0	K08052	0	0	0	0	0	0	0	0	0	0	0	0	0	0	0	0	0	0	0	0	0	0	0	0	0	0	0	0	0	0	0	0	0	0	0	0	0	0
KAH7263407.1	1	808.93			199.82	609.11			0	0		0	0	0	0	0	0	0	0	0	0	0	0	0	0	0	0	0	0	0	0	0	0	0	0	0	0	0	0	0	0	0	0	0	0	0	0	0	0
KAH7263411.1	1	8045.2		1203.4		680.11	4852.5	1309.3	0	0		0	0	0	0	0	0	0	0	0	0	0	0	0	0	0	0	0	0	0	0	0	0	0	0	0	0	0	0	0	0	0	0	0	0	0	0	0	0
KAH7263412.1	1	1316.5	530.16					786.35	0	0	K06276	0	0	0	0	0	0	0	0	0	0	0	0	0	0	0	0	0	0	0	0	0	0	0	0	0	0	0	0	0	0	0	0	0	0	0	0	0	0
KAH7263421.1	1	429400	75446	59055	75552	68840	77029	73483	0	0	K02973	1	0	0	0	0	0	0	0	0	0	0	0	0	0	0	0	0	0	0	0	0	0	0	0	0	0	0	0	0	0	0	0	0	0	0	0	0	0
KAH7263423.1	1	153380	32335	36080	19520	9122.1	10068	46259	0	0		0	0	0	0	0	0	0	0	0	0	0	0	0	0	0	0	0	0	0	0	0	0	0	0	0	0	0	0	0	0	0	0	0	0	0	0	0	0
KAH7263424.1	1	9965.3	2938.1	2071	933.76	367.99	2405.9	1248.6	0	0		0	0	0	0	0	0	0	0	0	0	0	0	0	0	0	0	0	0	0	0	0	0	0	0	0	0	0	0	0	0	0	0	0	0	0	0	0	0
KAH7263425.1	1	1574000	194080	225030	154970	313930	311940	374030	0	0	K00939	0	0	0	0	0	0	0	0	0	0	0	0	0	0	0	0	0	0	0	0	0	0	0	0	0	0	0	0	0	0	0	0	0	0	0	0	0	0
KAH7263426.1	1	333280	40166	26510	36262	78151	81372	70815	1	1	K03038	0	0	0	0	0	0	0	0	1	0	0	0	0	0	0	0	0	0	0	0	0	0	0	0	0	0	0	0	0	0	0	0	0	0	0	0	0	0
KAH7263428.1	1	113460	14432	16009	10601	28705	18314	25401	0	0	K00228	0	0	0	0	0	0	0	0	0	0	0	0	0	0	0	0	0	0	0	0	0	0	0	0	0	0	0	0	0	0	0	0	0	0	0	0	0	0
KAH7263429.1	1	4500.3				4500.3			0	1	K08341	0	0	0	0	0	0	0	0	0	0	0	0	0	0	0	0	0	0	0	0	0	0	0	0	0	0	0	0	0	0	0	0	0	0	0	0	0	0
KAH7263432.1	1	7327.7	279.9	221.25	595.71	2851.6	2709.2	670.02	0	0	K01694	0	0	0	0	1	0	0	0	0	0	0	0	0	0	0	0	0	0	0	0	0	0	0	0	0	0	0	0	0	0	0	0	0	0	0	0	0	0
KAH7263435.1	1	90173	5321.4	8208.5	2715	14675	22967	36286	1	1	K14455	0	0	0	0	1	0	0	0	0	0	0	0	0	0	0	0	1	0	0	0	0	0	0	0	0	0	0	0	0	0	1	0	0	0	0	0	0	0
KAH7263444.1	1	3322.2	1480.6					1841.6	0	0		0	0	0	0	0	0	0	0	0	0	0	0	0	0	0	0	0	0	0	0	0	0	0	0	0	0	0	0	0	0	0	0	0	0	0	0	0	0
KAH7263454.1	1	261.35		104.88				156.47	0	0		0	0	0	0	0	0	0	0	0	0	0	0	0	0	0	0	0	0	0	0	0	0	0	0	0	0	0	0	0	0	0	0	0	0	0	0	0	0
KAH7263465.1	1	78682	10198	10740	7286.1	17420	18560	14478	0	0	K03063	0	0	0	0	0	0	0	0	1	0	0	0	0	0	0	0	0	0	0	0	0	0	0	0	0	0	0	0	0	0	0	0	0	0	0	0	0	0
KAH7263474.1	1	36036	1236	7295.7	3355.2	5366.8	8702.1	10080	0	0	K03396	0	0	0	0	0	0	0	0	0	0	0	0	0	0	0	0	1	0	0	1	0	0	0	0	0	0	0	0	0	0	0	0	0	0	0	0	0	0
KAH7263478.1	1	29787	865.77	2786	2002.1	12532	4215.8	7384.8	0	0		0	0	0	0	0	0	0	0	0	0	0	0	0	0	0	0	0	0	0	0	0	0	0	0	0	0	0	0	0	0	0	0	0	0	0	0	0	0
KAH7263481.1	1	1162.3			1162.3				0	-1		0	0	0	0	0	0	0	0	0	0	0	0	0	0	0	0	0	0	0	0	0	0	0	0	0	0	0	0	0	0	0	0	0	0	0	0	0	0
KAH7263483.1	1	1536600	207980	234110	108070	237730	209560	539150	0	0		0	0	0	0	0	0	0	0	0	0	0	0	0	0	0	0	0	0	0	0	0	0	0	0	0	0	0	0	0	0	0	0	0	0	0	0	0	0
KAH7263485.1	1	1836		466.65		1369.3			0	0		0	0	0	0	0	0	0	0	0	0	0	0	0	0	0	0	0	0	0	0	0	0	0	0	0	0	0	0	0	0	0	0	0	0	0	0	0	0
KAH7263487.1	1	5517.5	2947.4	2570					0	-1		0	0	0	0	0	0	0	0	0	0	0	0	0	0	0	0	0	0	0	0	0	0	0	0	0	0	0	0	0	0	0	0	0	0	0	0	0	0
KAH7263490.1	1	36935			10663		9651.9	16620	0	0		0	0	0	0	0	0	0	0	0	0	0	0	0	0	0	0	0	0	0	0	0	0	0	0	0	0	0	0	0	0	0	0	0	0	0	0	0	0
KAH7263494.1	1	12211			4560.4	7123.7		527.11	0	0	K01893	0	0	0	0	0	0	0	0	0	0	0	0	0	0	0	0	0	0	0	0	0	0	0	0	0	0	0	0	0	0	0	0	0	0	0	0	0	0
KAH7263497.1	1	2072600	358770	286410	355850	428610	408740	234200	0	0		0	0	0	0	0	0	0	0	0	0	0	0	0	0	0	0	0	0	0	0	0	0	0	0	0	0	0	0	0	0	0	0	0	0	0	0	0	0
KAH7263510.1	1	1528.6		826.86	701.73				0	-1		0	0	0	0	0	0	0	0	0	0	0	0	0	0	0	0	0	0	0	0	0	0	0	0	0	0	0	0	0	0	0	0	0	0	0	0	0	0
KAH7263516.1	1	44173	10273	3389.8	6287	9177.9	5812.5	9232.1	0	0	K09486	0	0	0	0	0	0	0	0	0	0	0	0	0	0	0	0	0	0	0	0	0	0	0	0	0	0	0	0	0	0	0	0	0	0	0	0	0	0
KAH7263517.1	1	320760	50194	51131	64962	48171	46763	59540	0	0		0	0	0	0	0	0	0	0	0	0	0	0	0	0	0	0	0	0	0	0	0	0	0	0	0	0	0	0	0	0	0	0	0	0	0	0	0	0
KAH7263522.1	1	767470	152880	160450	102740	118450	91943	141010	0	0	K00549	0	0	0	0	1	0	0	0	0	0	0	0	0	0	0	0	0	0	0	0	0	0	0	0	0	0	0	0	0	0	0	0	0	0	0	0	0	0
KAH7263527.1	1	427130	93654	94534	42294	59700	50145	86800	0	0	K12881	0	0	0	0	0	0	0	0	0	0	0	0	0	0	0	0	0	0	0	0	0	0	0	0	0	0	0	0	0	0	0	0	0	0	0	0	0	0
KAH7263528.1	1	9399.4	3954.3				1591.6	3853.5	0	0		0	0	0	0	0	0	0	0	0	0	0	0	0	0	0	0	0	0	0	0	0	0	0	0	0	0	0	0	0	0	0	0	0	0	0	0	0	0
KAH7263533.1	1	2711		2711					0	-1		0	0	0	0	0	0	0	0	0	0	0	0	0	0	0	0	0	0	0	0	0	0	0	0	0	0	0	0	0	0	0	0	0	0	0	0	0	0
KAH7263536.1	1	51.287						51.287	0	1		0	0	0	0	0	0	0	0	0	0	0	0	0	0	0	0	0	0	0	0	0	0	0	0	0	0	0	0	0	0	0	0	0	0	0	0	0	0
KAH7263539.1	1	3951.4	1671.9	706.32				1573.2	0	0	K00948	0	0	0	0	1	0	0	0	0	0	0	0	0	0	0	0	1	0	0	0	0	0	0	0	0	0	0	0	0	0	0	0	0	0	0	0	0	0
KAH7263544.1	1	776100	180520	161750	168650	52567	67089	145520	0	0	K02898	1	0	0	0	0	0	0	0	0	0	0	0	0	0	0	0	0	0	0	0	0	0	0	0	0	0	0	0	0	0	0	0	0	0	0	0	0	0
KAH7263548.1	1	662.49	662.49						0	-1	K08493	0	0	0	0	0	0	0	0	0	0	0	0	0	0	0	0	0	0	0	0	0	0	0	0	0	0	0	0	0	0	0	0	0	0	0	0	0	0
KAH7263549.1	1	49308	4339	7961.4	3279	9552.8	9237.8	14938	0	0		0	0	0	0	0	0	0	0	0	0	0	0	0	0	0	0	0	0	0	0	0	0	0	0	0	0	0	0	0	0	0	0	0	0	0	0	0	0
KAH7263556.1	1	476970	81282	40567	60966	79878	105970	108310	0	0	K07213	0	0	0	0	0	0	0	0	0	0	0	0	0	0	0	0	0	0	0	0	0	0	0	0	0	0	0	0	0	0	0	0	0	0	0	0	0	0
KAH7263558.1	1	3699800	510550	512760	474460	949120	659380	593550	0	0	K13953	0	0	0	0	0	0	0	0	0	0	0	0	0	1	0	0	0	0	1	0	0	0	0	0	0	0	0	0	0	0	0	0	0	0	1	1	0	0
KAH7263559.1	1	121990	18774	8486.8	16396	30223	32193	15920	0	0		0	0	0	0	0	0	0	0	0	0	0	0	0	0	0	0	0	0	0	0	0	0	0	0	0	0	0	0	0	0	0	0	0	0	0	0	0	0
KAH7263562.1	1	593.43				215.31	378.12		0	1		0	0	0	0	0	0	0	0	0	0	0	0	0	0	0	0	0	0	0	0	0	0	0	0	0	0	0	0	0	0	0	0	0	0	0	0	0	0
KAH7263564.1	1	2061.6	486.26	655.27				920.07	0	0	K00681	0	0	0	0	0	0	0	0	0	0	0	0	0	0	0	0	0	0	0	0	0	0	0	0	0	0	0	0	0	0	0	0	0	0	0	0	0	0
KAH7263567.1	1	90561	4716.2	16485	14226	26127	4593.3	24413	0	0		0	0	0	0	0	0	0	0	0	0	0	0	0	0	0	0	0	0	0	0	0	0	0	0	0	0	0	0	0	0	0	0	0	0	0	0	0	0
KAH7263576.1	1	108750	10556	13256	12625	33499	28931	9885.4	0	0		0	0	0	0	0	0	0	0	0	0	0	0	0	0	0	0	0	0	0	0	0	0	0	0	0	0	0	0	0	0	0	0	0	0	0	0	0	0
KAH7263583.1	1	4454800	903130	837830	730560	578480	604270	800520	0	0	K08738	0	0	0	0	0	0	0	0	0	0	0	0	0	0	0	0	0	0	0	0	0	0	0	0	0	0	0	0	0	0	0	0	0	0	0	0	0	0
KAH7263594.1	1	14091	10761		547.03	1005.4		1777.7	0	0		0	0	0	0	0	0	0	0	0	0	0	0	0	0	0	0	0	0	0	0	0	0	0	0	0	0	0	0	0	0	0	0	0	0	0	0	0	0
KAH7263598.1	1	62991	4675.8	1153.6	1704.8	13833	11670	29954	0	0	K00830	0	0	0	0	0	0	0	0	0	0	0	0	0	0	0	0	1	0	0	1	0	0	0	0	0	0	0	0	0	0	0	0	0	0	0	0	0	0
KAH7263609.1	1	6552.9	903.02	895.86	1796.6	373.56	965.63	1618.2	0	0	K06027	0	0	0	0	0	0	0	0	0	0	0	0	0	0	0	0	0	0	0	0	0	0	0	0	0	0	0	0	0	0	0	0	0	0	0	0	0	0
KAH7263611.1	1	1723200	145150	162010	151620	406300	392730	465370	1	1	K02998	1	0	0	0	0	0	0	0	0	0	0	0	0	0	0	0	0	0	0	0	0	0	0	0	0	0	0	0	0	0	0	0	0	0	0	0	0	0
KAH7263612.1	1	1630.3		1630.3					0	-1		0	0	0	0	0	0	0	0	0	0	0	0	0	0	0	0	0	0	0	0	0	0	0	0	0	0	0	0	0	0	0	0	0	0	0	0	0	0
KAH7263614.1	1	12651	1359.7	4347.3	789.52	774.16	899.29	4481.4	0	0	K14565	0	0	0	0	0	0	0	0	0	0	0	0	0	0	1	0	0	0	0	0	0	0	0	0	0	0	0	0	0	0	0	0	0	0	0	0	0	0
KAH7263615.1	1	6128.1		1168	909.83			4050.3	1	1		0	0	0	0	0	0	0	0	0	0	0	0	0	0	0	0	0	0	0	0	0	0	0	0	0	0	0	0	0	0	0	0	0	0	0	0	0	0
KAH7263633.1	1	285420	43694	38789	45824	45212	49246	62654	0	0	K00290	0	0	0	0	1	0	0	0	0	0	0	0	0	0	0	0	0	0	0	0	0	0	0	0	0	0	0	0	0	0	0	0	0	0	0	0	0	0
KAH7263639.1	1	6508.5	3073.1	1640.8				1794.7	0	0	K01466	0	0	0	0	0	0	0	0	0	0	0	0	0	0	0	0	0	0	0	0	0	0	0	0	0	0	0	0	0	0	0	0	0	0	0	0	0	0
KAH7263650.1	1	586200	91902	99096	51321	101510	125420	116940	0	0	K02976	1	0	0	0	0	0	0	0	0	0	0	0	0	0	0	0	0	0	0	0	0	0	0	0	0	0	0	0	0	0	0	0	0	0	0	0	0	0
KAH7263651.1	1	1353200	239300	262590	202610	203210	138380	307090	0	0	K02977	1	0	0	0	0	0	0	0	0	0	0	0	0	0	0	0	0	0	0	0	0	0	0	0	0	0	0	0	0	0	0	0	0	0	0	0	0	0
KAH7263652.1	1	6821.9	1247.8			1437.4	2429.9	1706.8	0	0	K14564	0	0	0	0	0	0	0	0	0	0	0	0	0	0	1	0	0	0	0	0	0	0	0	0	0	0	0	0	0	0	0	0	0	0	0	0	0	0
KAH7263656.1	1	13717	2170.6	764.56	1377.8	2739.7	3388.6	3276.2	1	1	K01705	0	0	0	0	1	0	0	0	0	0	0	0	0	0	0	0	0	0	0	0	0	0	0	0	0	0	0	0	0	0	1	0	0	0	0	0	0	0
KAH7263658.1	1	1196.4	569.13	627.31					0	-1	K00658	0	0	0	0	0	0	0	0	0	0	0	0	0	0	0	0	1	0	0	0	0	0	0	0	0	0	0	0	0	1	0	0	0	0	0	0	0	0
KAH7263673.1	1	1104.4						1104.4	0	1	K11866	0	0	0	0	0	0	0	0	0	0	0	0	0	0	0	0	0	0	0	0	0	0	0	0	0	0	0	0	0	0	0	0	0	0	0	0	1	0
KAH7263675.1	1	227160	68698	32460	24311	21272	42580	37838	0	0		0	0	0	0	0	0	0	0	0	0	0	0	0	0	0	0	0	0	0	0	0	0	0	0	0	0	0	0	0	0	0	0	0	0	0	0	0	0
KAH7263676.1	1	1973.3			560.35	1412.9			0	0	K12196	0	0	0	0	0	0	0	0	0	0	0	0	0	0	0	0	0	0	0	0	0	0	0	0	0	0	0	0	0	0	0	0	0	0	0	0	1	0
KAH7263680.1	1	915.55		915.55					0	-1	K01476	0	0	0	0	1	0	0	0	0	0	0	0	0	0	0	0	0	0	0	0	0	0	0	0	0	0	0	0	0	0	0	0	0	0	0	0	0	0
KAH7263684.1	1	13734	2157.3	1193.9	2927.1			7455.2	1	1		0	0	0	0	0	0	0	0	0	0	0	0	0	0	0	0	0	0	0	0	0	0	0	0	0	0	0	0	0	0	0	0	0	0	0	0	0	0
KAH7263711.1	1	9271.8	4135.7	2043.9		2775.6		316.47	0	0		0	0	0	0	0	0	0	0	0	0	0	0	0	0	0	0	0	0	0	0	0	0	0	0	0	0	0	0	0	0	0	0	0	0	0	0	0	0
KAH7263717.1	1	537.64		223.4	314.24				0	-1	K00077	0	0	0	0	0	0	0	0	0	0	0	0	0	0	0	0	0	0	0	0	0	0	0	0	0	0	0	0	0	0	0	0	0	0	0	0	0	0
KAH7263718.1	1	11884	3899.7	3495.7	2100.9	1201	497.69	689.45	-1	-1		0	0	0	0	0	0	0	0	0	0	0	0	0	0	0	0	0	0	0	0	0	0	0	0	0	0	0	0	0	0	0	0	0	0	0	0	0	0
KAH7263803.1	1	61013	9325.2	1679.8	5759.8	9888.9	11584	22776	0	0	K01754	0	0	0	0	1	0	0	0	0	0	0	0	0	0	0	0	1	0	0	0	0	0	0	0	0	0	0	0	0	0	0	0	0	0	0	0	0	0
UXW66905.1	1	271420			271420				0	-1		0	0	0	0	0	0	0	0	0	0	0	0	0	0	0	0	0	0	0	0	0	0	0	0	0	0	0	0	0	0	0	0	0	0	0	0	0	0
[truncated: 206 more columns]
